# Supplementary material for: Asymmetric diversification of mating pheromones in fission yeast
Source: PLoS Biol. 2019 Jan 22;17(1):e3000101. doi: 10.1371/journal.pbio.3000101 (PMC6342294; doi:10.1371/journal.pbio.3000101)
Supplement: S1 Table — (XLSX) [file pbio.3000101.s008.xlsx]

## Sheet: Sheet1
S1 Table. Strains used in this study.
Strain	Species	Genotype	Figure / Table	Source
FY23215	S. pombe	h90 mfm1::LEU2 mfm2::ura4+ mfm3::ura4+ map3::ura4+:map3+-hphMX6 leu1-32 ura4-D18 ade6-M210<<ade6+:mfm1+	Fig 4C	NBRP yeast*
FY23226	S. pombe	h90 mfm1::LEU2 mfm2::ura4+ mfm3::ura4+ map3::ura4+:map3+-hphMX6 leu1-32 ura4-D18 ade6-M210<<ade6+:mfm1So	Fig 4C	NBRP yeast*
FY23362	S. pombe	h− ChrI-o14:kanMX6	Fig 3	NBRP yeast*
FY23412	S. pombe	h90 mfm1::LEU2 mfm2::ura4+ mfm3::ura4+ leu1 ura4-D18 ade6-M210	Fig 4C	NBRP yeast*
FY23418	S. pombe	h90 map2::ura4+ ade6-M216 leu1 ura4-D18	Fig 4D	NBRP yeast*
L968	S. pombe	h90	Fig 1A	U. Leupold
TS10	S. pombe	h90 map2::ura4+ ade6-M216<<ade6+:map2+ leu1 ura4-D18	Fig 4D, S2A Fig	This study
TS12	S. octosporus	h90 So-map2+::kanMX6	Fig 5	This study
TS15	S. pombe	h90 map2::ura4+ ade6-M216<<ade6+:map2So leu1 ura4-D18	Fig 4D	This study
TS17	S. pombe	h90 map2::ura4+ ade6-M216<<ade6+:map2(P2_1repeat) leu1 ura4-D18	Fig 2C	This study
TS56	S. pombe	h90 map2::ura4+ ade6-M216<<ade6+:map2(P2_2repeats) leu1 ura4-D18	Fig 2C	This study
TS57	S. pombe	h90 map2::ura4+ ade6-M216<<ade6+:map2(P2_4repeats) leu1 ura4-D18	Fig 2C, 2D	This study
TS59	S. pombe	h+S map2::ura4+ ade6-M216<<ade6+:map2(P2_4repeats) ChrII-d16:natMX6	Fig 3	This study
TS64	S. pombe	h90 map2::ura4+ ade6-M216<<ade6+:map2(P2_3repeats) leu1 ura4-D18	Fig 2C	This study
TS186	S. pombe	h90 map2::ura4+ ade6-M216<<ade6+:map2(4repeats_D9) leu1 ura4-D18	S2A Fig	This study
TS187	S. pombe	h90 map2::ura4+ ade6-M216<<ade6+:map2(5repeats_D1) leu1 ura4-D18	S2A Fig	This study
TS188	S. pombe	h90 map2::ura4+ ade6-M216<<ade6+:map2(5repeats_D11) leu1 ura4-D18	S2A Fig	This study
TS189	S. pombe	h90 map2::ura4+ ade6-M216<<ade6+:map2(5repeats_D5) leu1 ura4-D18	S2A Fig	This study
TS190	S. pombe	h90 map2::ura4+ ade6-M216<<ade6+:map2(6repeats_D3) leu1 ura4-D18	S2A Fig	This study
TS191	S. pombe	h90 map2::ura4+ ade6-M216<<ade6+:map2(6repeats_D8) leu1 ura4-D18	S2A Fig	This study
TS192	S. pombe	h90 map2::ura4+ ade6-M216<<ade6+:map2(7repeats_D10) leu1 ura4-D18	S2A Fig	This study
TS193	S. pombe	h90 map2::ura4+ ade6-M216<<ade6+:map2(8repeats_D7) leu1 ura4-D18	S2A Fig	This study
TS232	S. pombe	h+S map2::ura4+ ade6-M216<<ade6+:map2(P2_4repeats) ChrII-d16:hphMX6	Fig 3	This study
TS314	S. pombe	h90 map2::ura4+ ade6-M216<<ade6+:map2(P1_4repeats) leu1 ura4-D18	Fig 2D, S2B Fig, S6 Fig	This study
TS315	S. pombe	h90 map2::ura4+ ade6-M216<<ade6+:map2(P3_4repeats) leu1 ura4-D18	Fig 2D, S2B Fig, S6 Fig	This study
TS316	S. pombe	h90 map2::ura4+ ade6-M216<<ade6+:map2(P4_4repeats) leu1 ura4-D18	Fig 2D, S2B Fig, S6 Fig	This study
TS317	S. pombe	h90 map2::ura4+ ade6-M216<<ade6+:map2(P5_4repeats) leu1 ura4-D18	Fig 2D, S2B Fig	This study
TS328	S. pombe	h90 map2::ura4+ ade6-M216<<ade6+:map2(P-factor-T1S_4repeats) leu1 ura4-D18	S2B Fig	This study
TS329	S. pombe	h90 map2::ura4+ ade6-M216<<ade6+:map2(P-factor-A8V_4repeats) leu1 ura4-D18	S2B Fig	This study
TS330	S. pombe	h90 map2::ura4+ ade6-M216<<ade6+:map2(P-factor-V16A_4repeats) leu1 ura4-D18	S2B Fig	This study
TS331	S. pombe	h90 map2::ura4+ ade6-M216<<ade6+:map2(P-factor-A8V,V16A_4repeats) leu1 ura4-D18	S2B Fig	This study
TS332	S. pombe	h90 map2::ura4+ ade6-M216<<ade6+:map2(P-factor-T1S,V16A_4repeats) leu1 ura4-D18	S2B Fig	This study
TS333	S. pombe	h90 map2::ura4+ ade6-M216<<ade6+:map2(P6_4repeats) leu1 ura4-D18	Fig 2D, S2B Fig, S6 Fig	This study
TS349	S. pombe	h90 mam2-D2:mam2+-hphMX6	S2C Fig	This study
TS350	S. pombe	h90 mam2-D2:mam2(F1)-hphMX6	S2C Fig	This study
TS351	S. pombe	h90 mam2-D2:mam2(F2)-hphMX6	S2C Fig	This study
TS352	S. pombe	h90 mam2-D2:mam2(F3)-hphMX6	S2C Fig	This study
TS353	S. pombe	h90 mam2-D2:mam2(F5)-hphMX6	S2C Fig	This study
TS356	S. pombe	h90 sxa2::ura4+ leu1 ade6 (ura4-D18)	S2D Fig	This study
TS358	S. pombe	h90 sxa2::ura4+:sxa2+-natMX6 leu1 ade6 (ura4-D18)	S2D Fig	This study
TS361	S. octosporus	h90 So-map2+::kanMX6:So-map2+-natMX6	Fig 5	This study
TS362	S. octosporus	h90 So-map2+::kanMX6:So-map2Sp-natMX6	Fig 5	This study
TS364	S. pombe	h90 map2::ura4+ ade6-M216<<ade6+:map2(P1-P2-P3-P2) leu1 ura4-D18	Fig 2D	This study
TS365	S. pombe	h90 map2::ura4+ ade6-M216<<ade6+:map2(P2-P3-P2-P1) leu1 ura4-D18	Fig 2D	This study
TS366	S. pombe	h90 map2::ura4+ ade6-M216<<ade6+:map2(P5-P2-P5-P2) leu1 ura4-D18	Fig 2D	This study
TS368	S. pombe	h+S map2::ura4+ ade6-M216<<ade6+:map2(P1-P2-P3-P2) ChrII-d16:natMX6	Fig 3	This study
TS369	S. pombe	h+S map2::ura4+ ade6-M216<<ade6+:map2(P1-P2-P3-P2) ChrII-d16:hphMX6	Fig 3	This study
TS379	S. pombe	h90 sxa2::ura4+:sxa2(G1) leu1 ade6 (ura4-D18)	S2D Fig	This study
TS382	S. pombe	h90 sxa2::ura4+:sxa2(G4) leu1 ade6 (ura4-D18)	S2D Fig	This study
TS385	S. pombe	h90 sxa2::ura4+:sxa2(G7) leu1 ade6 (ura4-D18)	S2D Fig	This study
TS394	S. pombe	h90 map2::ura4+ ade6-M216<<ade6+:map2(4repeats_D13) leu1 ura4-D18	S2A Fig	This study
TS402	S. pombe	h− ade6-M210 (ura4-D18) sxa2::ura4+	S3 Fig, S5D Fig	This study
TS405	S. pombe	h+S leu1 rgs1::kanMX6	S5B Fig	This study
TS406	S. pombe	h− ade6-M210 (ura4-D18) sxa2::ura4+ [+pTS111]	Table 2	This study
TS407	S. pombe	h− ade6-M210 (ura4-D18) sxa2::ura4+ [+pTS284]	Table 2	This study
TS544	S. pombe	h90 map2::ura4+ ade6-M216<<ade6+:map2(P1_4repeats) leu1 ura4-D18 sxa2::kanMX6	S6 Fig	This study
TS546	S. pombe	h90 map2::ura4+ ade6-M216<<ade6+:map2(P3_4repeats) leu1 ura4-D18 sxa2::kanMX6	S6 Fig	This study
TS547	S. pombe	h90 map2::ura4+ ade6-M216<<ade6+:map2(P4_4repeats) leu1 ura4-D18 sxa2::kanMX6	S6 Fig	This study
TS549	S. pombe	h90 map2::ura4+ ade6-M216<<ade6+:map2(P6_4repeats) leu1 ura4-D18 sxa2::kanMX6	S6 Fig	This study
TS550	S. pombe	h90 map2::ura4+ ade6-M216<<ade6+:map2(P1_4repeats_2genes) leu1 ura4-D18	Fig 2E	This study
TS551	S. pombe	h90 map2::ura4+ ade6-M216<<ade6+:map2(P2_4repeats_2genes) leu1 ura4-D18	Fig 2E	This study
TS552	S. pombe	h90 map2::ura4+ ade6-M216<<ade6+:map2(P3_4repeats_2genes) leu1 ura4-D18	Fig 2E	This study
TS553	S. pombe	h90 map2::ura4+ ade6-M216<<ade6+:map2(P4_4repeats_2genes) leu1 ura4-D18	Fig 2E	This study
TS554	S. pombe	h90 map2::ura4+ ade6-M216<<ade6+:map2(P5_4repeats_2genes) leu1 ura4-D18	Fig 2E	This study
TS555	S. pombe	h90 map2::ura4+ ade6-M216<<ade6+:map2(P6_4repeats_2genes) leu1 ura4-D18	Fig 2E	This study
TS578	S. pombe	h− ade6-M210 (ura4-D18) sxa2::ura4+ rgs1::kanMX6	S4 Fig	This study
*http://yeast.lab.nig.ac.jp/yeast/
