# Supplementary material for: Asymmetric diversification of mating pheromones in fission yeast
Source: PLoS Biol. 2019 Jan 22;17(1):e3000101. doi: 10.1371/journal.pbio.3000101 (PMC6342294; doi:10.1371/journal.pbio.3000101)
Supplement: S2 Table — (XLSX) [file pbio.3000101.s009.xlsx]

## Sheet: Sheet1
S2 Table. List of wild S. pombe strains whose origin differs from L968 (150 strains).
Strain	Alias	Area	Source	Credit	Remarks
01CBS10391	ATCC24751, ATCC26192, FY25296=FY28989, IGC2771, JB588=JB864, NCTC902, NCYC132, NOTT28, YHL269=YHL273	Africa	African millet beer
02CBS2628	FY28994, JB871, NCYC3436, NOTT35, YHL282	Pakistan	palm wine, made from Borassus flabelliger	M.A. Ramna	heterothallic M
03CBS1063	DBVPG6450, FY29035, JB929, NOTT93, NRRL-Y1362		cane-sugar molasses	R. Nakazawa	S. santawensis
04CBS2775	FY25280=FY28957, IAM4863, IFO0347, JB592=JB872, JCM21876, NBRC0347, NCYC3418	Japan	fermenting molasses	K. Sakaguchi	S. pombe var. ogasawaraensis
05CBS7335	FY28997, JB875, NOTT39	Spain	alpechin (water which oozes from a heap of olives)	J. Santa Maria
06CBS10460	FY28970, JB842, NOTT6, UFMGA602	Brazil (Belo Horizonte)	must of Brazilian cachaça
07CBS10458	FY28968, JB840, NOTT4, UFMGR435	Brazil (Aracaju)	frozen pulp of Eugenia uniflora ("pitanga", Myrtaceae)
08CBS10474	FY28982, JB854, NOTT18, UFMGR427	Brazil (Aracaju)	frozen pulp of Eugenia uniflora ("pitanga", Myrtaceae)
09CBS10394	FY28959=FY28990, JB758=JB866, NCYC936, NOTT30	Sri Lanka	fermenting toddy
10CBS374	DBVPG6418, FY29022, JB902, NOTT66	Netherlands (Delft)	molasses	H. de Graaf
11CBS2777	FY29029, IFO0348, JB912, NOTT76	Japan	fermenting molasses	K. Sakaguchi	S. pombe var. iotoensis II
12CBS1059	FY29034, JB918, NOTT82	Mauritius	cane sugar	M.P. Scarr
13CBS10504		South Africa
14CBS10502		South Africa
15CBS10501		South Africa
16CBS10500		South Africa
17CBS10499	FY28993, JB870, NOTT34, Y0037	South Africa	wine
18CBS10498	FY28960=FY28992, JB759=JB869, NOTT33, Y0036	South Africa	wine
19CBS10477	FY28983, JB855, NOTT19, UFMGR437	Brazil (Aracaju)	frozen pulp of Eugenia uniflora ("pitanga", Myrtaceae)
20CBS10475	FY28976, JB848, NOTT12, UFMGR428	Brazil (Aracaju)	frozen pulp of Eugenia uniflora ("pitanga", Myrtaceae)
21CBS10469	FY28969, JB841, NOTT5, UFMGA1263	Brazil (Vicosa)	must of Brazilian cachaça
22CBS10468	FY28972, JB844, NOTT8, UFMGA1153	Brazil	must of Brazilian cachaça
23CBS10464	FY28986, JB858, NOTT22, UFMGA738	Brazil (Belo Horizonte)	must of Brazilian cachaça
24CBS5682	CSIR-Y457, DBVPG6376, FY25304=FY28996, JB594=JB874, NCYC3421, NOTT38, YHL277	South Africa	millet beer	van der Walt
25CBS5680	DBVPG6448, FY25293=FY28995, JB873, NCYC3422, NOTT37, YHL270	Poland	apple must	Rzedowski	S. pombe var. acidodevoratus
26CBS5557	CBS10393, CCY44-6-1, DBVPG6275, DSM70572, FY25278=FY28955=FY28958, IFO1608, JB4=JB593=JB905, JCM8262, NBRC1608, NCYC683, NRRL-Y12794	Spain	Listan grapes	Y. Yamada / B.C. Rankine	S. pombe var. malidevorans; heterothallic M
27CBS1061	DBVPG6281, FY25286, IFO0365, JB947, NBRC0365, NRRL-Y1605	Taiwan	cane-sugar molasses	R. Nakazawa	S. taito
28CBS1058	FY29030, JB913, NOTT77	Indonesia (Java)	molasses	H.G. Derx
29CBS1057	DBVPG6375, FY25303, JB917, NOTT81, YHL276	Sweden, Scania	brewer's yeast	P. Ehrlich
30CBS1042	ATCC16979, B46927, CCRC21381, DBVPG6279, FY29023=FY29049, IFO0358, IHEM 3960, JB906=JB945, NOTT70, VTT-C82133		sulphited grape juice	A. Osterwalder	S. liquefaciens
31CBS357	CLIB834, DBVPG6280, FY28964=FY29031, JB763=JB914, NOTT78	Jamaica	cane-sugar molasses, for rum making	P. Greg	S. mellacei
32CBS352	DBVPG6373, FY29033, JB916, NOTT80	Indonesia	Batavian arak factory (distilled alcoholic drink made from sap of the conconut flower)	J. Smit
33FY25279	CBS356, CCRC21461, DBVPG6277, FY25311, IFO1628, JB861, JCM8274, MUCL30007=MUCL30245, NOTT25, NRRL-Y12796, YHL284	Poland	arak mash	Kral Collection Prague
34FY25281	CBS2776, FY29032, IFO0349, JB915, JCM21877, NBRC0349, NOTT79	Japan	fermenting molasses	K. Sakaguchi	S. pombe var. iotoensis I
35FY25282	AJ14275, IFO0340, JB1197, JCM1846, NBRC0340, NOTT159				S. asporus
36FY25283	EF6	Scandinavia	distillery	H. Gutz
37FY25284	CBS355, DBVPG6417, IFO0345, JB944, NBRC0345, NRRL-Y1359		cane-sugar molasses	R. Nakazawa	S. pinan heterothallic M
38FY25285	IFO0354=IFO0359, JB1199, NBRC0354=NBRC0359, NOTT161				S. mallacei
39FY25287	JB1108, YHL264, Zimmer1987_0201
40FY25288	JB1109, YHL265, Zimmer1987_0202				heterothallic M
41FY25289	JB1110, YHL266, Zimmer1987_0209		red currant jelly
42FY25290	YHL267/65-116
43FY25291	CBS1043, DBVPG6447, FY25310, IFO0342, JB946, YHL268=YHL283=YHL342	Taiwan	cane sugar molasses	R. Nakazawa	S. formosensis; heterothallic P
44FY25294	CSIR-Y467, JB1111, YHL271	Stellenbosch (South Africa)	young wine	van der Walt	heterothallic M
45FY25295	IGC2772, JB1112, YHL272
46FY25301	JB1113, IGC2769, YHL274
47FY25305	CSIR-Y830, JB1114, YHL278	Johannesburg (South Africa)	maize starch hydrolysate	van der Walt
48FY25306	JB1115, YHL279, Zimmer1987_0203	Germany	malt		heterothallic M
49FY25307	JB1116, YHL280, Zimmer1987_0207	Germany
50FY25308	JB1117, YHL281, Zimmer1987_0208	Holland	malt
51FY28956	JB374				FrancoisBachand
52FY28961	DBVPG2812, JB760, NOTT50	Italy (Sicily)	grape must treated with SO2
53FY28962	DBVPG6610, JB761, NOTT60				lab strain lys1
54FY28963	CBS358, DBVPG6374, FY29028, JB762=JB911, NOTT75
55FY28965	JB837, NOTT1, UWOPS92.229.4	Mexico	Tequilla
56FY28966	JB838, NOTT2, UWOPS94.422.2	Mexico	Tequilla
57FY28967	CBS10459, JB839, NOTT3, UFMG790	Brazil (Vicosa)	must of Brazilian cachaça
58FY28971	CBS10472, JB843, NOTT7, UFMGR420	Brazil (Aracaju)	frozen pulp of Eugenia uniflora ("pitanga", Myrtaceae)
59FY28973	CBS10476, JB845, NOTT9, UFMGR434	Brazil (Aracaju)	frozen pulp of Eugenia uniflora ("pitanga", Myrtaceae)
60FY28974	CBS10465, JB846, NOTT10=NOTT17, UFMGA826=UFMGA1000	Brazil (Belo Horizonte)	must of Brazilian cachaça
61FY28975	CBS10470, JB847, NOTT11, UFMGR416	Brazil (Aracaju)	frozen pulp of Eugenia uniflora ("pitanga", Myrtaceae)
62FY28977	CBS10467, JB849, NOTT13, UFMGA1152	Brazil (Salinas)	must of Brazilian cachaça
63FY28978	CBS10473, JB850, NOTT14, UFMGR424	Brazil (Aracaju)	frozen pulp of Eugenia uniflora ("pitanga", Myrtaceae)
64FY28979	CBS10463, JB851, NOTT15, UFMGA571	Brazil (Belo Horizonte)	must of Brazilian cachaça
65FY28980	CBS10462, JB852, NOTT16, UFMGA529	Brazil (Belo Horizonte)	must of Brazilian cachaça
66FY28984	CBS10471, JB856, NOTT20, UFMGR418	Brazil (Aracaju)	frozen pulp of Eugenia uniflora ("pitanga", Myrtaceae)
67FY28985	CBS10461, JB857, NOTT21, UFMGA521	Brazil (Belo Horizonte)	must of Brazilian cachaça
68FY28987	CCY44-6-1, JB859, NCYC2387, NOTT23	Spain	Listan grapes
69FY28988	CBS10392, JB862, NCYC380, NOTT26		raw cane sugar
70FY28991	DBVPG6699, JB868, NOTT32		lychee fruit
71FY28998	ATCC16491, CBS4100, JB876, NCYC535, NOTT40
72FY28999	DBVPG2801, JB877, NOTT41	Libya	juice of date palm
73FY29000	DBVPG2804, JB878, NOTT42	Malta	wine
74FY29001	DBVPG2805, JB879, NOTT43	Malta	wine
75FY29002	DBVPG2806, JB880, NOTT44	Malta	wine
76FY29003	DBVPG2807, JB881, NOTT45	Malta	grape must treated with high doses of sulfur dioxide
77FY29004	DBVPG2808, JB882, NOTT46	Malta	grape must treated with high doses of sulfur dioxide
78FY29005	DBVPG2809, JB883, NOTT47	Malta	grape must treated with high doses of sulfur dioxide
79FY29006	DBVPG2810, JB884, NOTT48	Malta	wine
80FY29007	DBVPG2811, JB885, NOTT49	Italy (Sicily)	grape must treated with high doses of sulfur dioxide
81FY29008	DBVPG2812, JB886, NOTT50	Italy (Sicily)	grape must treated with high doses of sulfur dioxide
82FY29009	DBVPG2814, JB887, NOTT51	Italy (Sicily)	grape must treated with high doses of sulfur dioxide
83FY29010	DBVPG2815, JB888, NOTT52	Italy (Sicily)	grape must treated with high doses of sulfur dioxide
84FY29011	DBVPG2816, JB889, NOTT53	Italy (Sicily)	grape must treated with high doses of sulfur dioxide
85FY29012	DBVPG2817, JB890, NOTT54		grape must treated with high doses of sulfur dioxide
86FY29013	DBVPG2818, JB891, NOTT55	Italy (Sicily)	grape must treated with high doses of sulfur dioxide
87FY29014	DBVPG4433?, JB892, NOTT56	Germany
88FY29015	DBVPG4435, JB893, NOTT57
89FY29016	DBVPG4437, JB894, NOTT58
90FY29017	Y468, JB897, NOTT61
91FY29018	Y469, JB898, NOTT62
92FY29019	JB899, NOTT63, Y470?
93FY29020	JB900, NOTT64, Y831	South Africa	industrial glucose
94FY29021	JB901, NOTT65, Y832	South Africa	industrial glucose
95FY29024	DBVPG6281, JB907, NOTT71		cane sugar molasses
96FY29025	DBVPG6417, JB908, NOTT72		cane sugar molasses
97FY29026	DBVPG6447, JB909, NOTT73		cane sugar molasses
98FY29027	CBS1062, DBVPG6449, FY29050, IFO0344, JB910=JB948, NOTT74, NRRL-Y1358	Taiwan	cane sugar molasses
99FY29036	FRR2208, JB930, NOTT94	Australia (Nundah)	glace syrup
100FY29037	FRR2535, JB931, NOTT95		raspberry cordial concentrate
101FY29038	CLIB835, JB932	France	winemaking
102FY29039	CLIB836, JB933	France	winemaking
103FY29040	CLIB837, JB934	France	winemaking
104FY29041	CLIB839, JB936	France	winemaking
105FY29042	CLIB840, JB937	France	winemaking
106FY29043	CLIB841, JB938	France	winemaking
107FY29044	CLIB842, JB939	Spain	winemaking
108FY29045	CLIB843, JB940	France	winemaking
109FY29046	CLIB844, JB941	France	winemaking
110FY29047	CLIB845, JB942	France	winemaking
111FY29048	CLIB846, JB943	France	winemaking
112FY29051	ATCC2476, BCRC20333, CCRC20333, CDBB343, FRR2172, FY29066, JB952=JB1178, NCAIMY.00483=NCAIMY.00813, NOTT130, NRRL-Y164, PHAFF40-277, PYCC4181		rum
113FY29052	JB953, PHAFF65-116	Australia	exudate of a Eucalyptus? Tree
114FY29053	AWRI1099, JB1153	USA (California)
115FY29054	AWRI1875, JB1154
116FY29055	CECT1375, IFI935, JB1166, NOTT118	Spain
117FY29056	CECT1376, IFI936, JB1167, NOTT119	Spain
118FY29057	CECT1377, IFI938, JB1168, NOTT120
119FY29058	ATCC26760, CECT1379, JB1169, NCAIMY.01654, NOTT121		grape must
120FY29059	CECT1381, JB1170, NOTT122
121FY29060	CECT12622, JB1171, NOTT123, IFI356		grape juice
122FY29061	CECT12773, IFI935, JB1172, NOTT124
123FY29062	CECT12918, IFI2139, JB1174, NOTT126		grape juice
124FY29064	JB1176, NOTT128, PYCC2769
125FY29065	JB1177, NOTT129, PYCC2772
126FY29067	JB1179, NOTT131, PYCC4197
127FY29068	JB1180, NOTT132, yFS276				S. Kambucha
128FY29069	JB1181, NOTT61/1=NOTT133
129FY29070	JB1182, NOTT61/2=NOTT134
130FY29071	JB1183, NOTT61/5=NOTT135
131FY29072	JB1184, NOTT61/10=NOTT136
132FY29073	JB1185, NOTT63/1=NOTT137
133FY29074	JB1186, NOTT63/2=NOTT138
134FY29075	JB1187, NOTT63/3=NOTT139
135FY29076	JB1188, NOTT63/5=NOTT140
136FY29077	JB1189, NOTT64/1=NOTT141
137FY29078	JB1190, NOTT64/2=NOTT142
138FY29079	JB1191, NOTT65/1=NOTT143
139FY29080	JB1192, NOTT65/2=NOTT144
140FY29081	JB1193, NOTT65/4=NOTT145
141FY29082	JB1194, NOTT65/6=NOTT146
142FY29083	JB1195, NOTT61/6=NOTT147
143FY29084	JB1196, NOTT66/6=NOTT148
144FY29085	JB1198, NBRC0351=NOTT160
145FY29086	JB1201, NBRC0363, NOTT163
146FY29087	JB1202, NBRC0364, NOTT164
147FY29088	JB1203, NBRC0366, NOTT165
148FY29089	JB1204, NBRC0368, NOTT166
149FY29090	JB1205, NBRC10568, NOTT167
150FY29091	JB1206, NBRC10569, NOTT168
