# Supplementary material for: Asymmetric diversification of mating pheromones in fission yeast
Source: PLoS Biol. 2019 Jan 22;17(1):e3000101. doi: 10.1371/journal.pbio.3000101 (PMC6342294; doi:10.1371/journal.pbio.3000101)
Supplement: S3 Table — (XLSX) [file pbio.3000101.s010.xlsx]

## Sheet: Sheet1
S3 Table. Nucleotide sequence pattern of seven pheromone-associated genes in 150 wild S. pombe strains.
Strain	Gene
	mfm1	mfm2	mfm3	map2	map3	mam2	sxa2
01CBS10391	−	−	−	D1	−	−	G1
02CBS2628	−	B1	C1	D1	−	F1	G2
03CBS1063	−	−	−	D2	−	−	G3
04CBS2775	−	−	−	D3	−	F2	G4
05CBS7335	−	−	−	D4	−	−	G3
06CBS10460	−	−	C2	D5	−	F3	G3
07CBS10458	A1	−	−	D6	−	−	G5
08CBS10474	−	B1	C2	D6	−	−	G3
09CBS10394	−	B1	C2	D2	E1	−	G3
10CBS374	A1	−	−	D6	−	F4	G3
11CBS2777	−	−	−	D3	−	F2	G4
12CBS1059	−	−	−	D4	−	F4	G3
13CBS10504	−	−	−	D7	−	−	G4
14CBS10502	A2	−	−	D4	−	−	G3
15CBS10501	−	−	−	−	−	−	−
16CBS10500	−	−	−	−	−	−	−
17CBS10499	−	−	−	−	−	−	−
18CBS10498	−	−	−	−	−	−	−
19CBS10477	A1	−	−	D6	−	−	G5
20CBS10475	−	B1	−	D6	−	−	G3
21CBS10469	−	−	C2	D5	−	F3	G3
22CBS10468	A1	B1	C2	D8	E2	F3	G3
23CBS10464	−	−	C2	D5	−	F3	G3
24CBS5682	−	B1	−	D9	−	−	G3
25CBS5680	−	−	−	D10	−	−	G3
26CBS5557	A2	B2	−	−	−	F5	G3
27CBS1061	−	−	−	D2	−	−	G3
28CBS1058	−	−	C2	D3	−	F4	G6
29CBS1057	A1	−	−	D2	−	−	G3
30CBS1042	−	−	−	−	−	−	−
31CBS357	A1	−	C2	D2	−	F4	G4
32CBS352	−	−	C2	D11	−	−	G5
33FY25279	A3	−	C2	D1	−	−	G1
34FY25281	−	−	−	D3	−	F2	G4
35FY25282	−	B1	C1	D6	−	F4	G6
36FY25283	A1	B3	−	D12	−	F4	G4
37FY25284	−	B4	−	D12	−	F4	G4
38FY25285	A4	B4	−	D12	−	F4	G4
39FY25287	A3	−	−	D1	−	−	G1
40FY25288	−	−	−	D6	−	F4	G6
41FY25289	−	−	−	D4	−	−	G3
42FY25290	−	B1	−	D11	E1	−	G6
43FY25291	−	−	−	D12	−	−	G3
44FY25294	A5	−	−	−	−	−	−
45FY25295	A3	−	−	D1	−	−	G1
46FY25301	A6	B4	−	D1	−	−	G1
47FY25305	−	−	−	D7	−	−	G4
48FY25306	−	−	−	D6	−	F4	G6
49FY25307	A1	B5	−	D12	−	F4	G4
50FY25308	−	−	−	D12	−	−	G3
51FY28956	−	−	−	−	−	−	−
52FY28961	−	−	−	−	−	−	−
53FY28962	−	−	−	−	−	−	−
54FY28963	−	−	−	D6	−	F4	G6
55FY28965	−	B2	C3	D13	E3	−	G3
56FY28966	A1	−	C2	D12	−	F4	G3
57FY28967	−	−	C2	D5	−	F3	G3
58FY28971	A1	−	−	D5	−	−	G5
59FY28973	−	B1	C2	−	−	−	G3
60FY28974	−	B1	C2	−	−	−	G3
61FY28975	A1	−	−	D6	−	−	G5
62FY28977	A1	B1	C2	D8	E2	F3	G3
63FY28978	A1	−	−	D6	−	−	G5
64FY28979	−	−	C2	D5	−	F3	G3
65FY28980	−	−	C2	D5	E4	F4	G3
66FY28984	A1	−	−	D6	−	−	G5
67FY28985	−	−	C2	D5	−	F3	G3
68FY28987	A2	B2	−	−	−	F5	G3
69FY28988	−	−	−	−	−	F4	−
70FY28991	−	−	−	−	−	−	−
71FY28998	A3	−	C2	D1	−	−	G1
72FY28999	−	B1	C2	D6	E1	−	−
73FY29000	−	−	−	D2	−	F5	−
74FY29001	−	−	−	−	−	−	−
75FY29002	−	−	−	D2	−	F5	−
76FY29003	−	−	−	D2	−	F5	−
77FY29004	−	−	−	D2	−	F5	−
78FY29005	−	−	−	D2	−	F5	−
79FY29006	−	−	−	D14	−	F5	G3
80FY29007	−	−	−	−	−	−	−
81FY29008	−	−	−	−	−	−	−
82FY29009	−	−	−	−	−	−	−
83FY29010	−	−	−	−	−	−	−
84FY29011	−	−	−	−	−	−	−
85FY29012	A3	−	−	D1	−	−	G1
86FY29013	−	−	−	−	−	−	−
87FY29014	−	−	−	−	−	−	−
88FY29015	A2	B2	−	−	−	F5	G3
89FY29016	A3	−	C2	D1	−	−	G1
90FY29017	−	−	−	−	−	−	−
91FY29018	−	−	−	−	−	−	−
92FY29019	A2	−	−	D4	−	−	G3
93FY29020	−	−	−	D7	−	−	G4
94FY29021	−	−	−	D7	−	−	G4
95FY29024	−	−	−	D2	−	−	G3
96FY29025	−	−	−	D2	−	−	G3
97FY29026	−	−	−	D2	−	−	G3
98FY29027	−	−	−	D2	−	−	G3
99FY29036	−	−	−	D2	−	−	G3
100FY29037	−	−	−	−	−	−	−
101FY29038	−	−	C2	D15	−	−	G7
102FY29039	−	−	C2	D4	−	−	G7
103FY29040	−	−	C2	D4	−	−	G7
104FY29041	−	−	−	−	−	−	−
105FY29042	−	−	−	−	−	−	−
106FY29043	−	−	−	−	−	−	−
107FY29044	−	B1	C2	D6	E1	−	−
108FY29045	−	−	−	−	−	−	−
109FY29046	−	−	−	−	−	−	−
110FY29047	−	−	−	−	−	−	−
111FY29048	−	−	−	D6	−	F4	G3
112FY29051	−	−	C2	D12	−	F4	G4
113FY29052	−	B1	−	D11	E1	−	G6
114FY29053	A1	−	C2	D12	−	F4	G4
115FY29054	A2	−	−	−	−	−	G3
116FY29055	−	B1	C2	D6	E1	−	−
117FY29056	−	−	−	D7	−	−	G4
118FY29057	−	−	−	D7	−	−	G4
119FY29058	−	−	−	D7	−	−	G4
120FY29059	−	−	−	D7	−	−	G4
121FY29060	−	−	−	D7	−	−	G4
122FY29061	−	B1	C2	D6	E1	−	−
123FY29062	−	−	−	D7	−	−	G4
124FY29064	A3	−	C2	D1	−	−	G1
125FY29065	A3	−	C2	D1	−	−	G1
126FY29067	−	−	−	−	−	−	−
127FY29068	−	−	C2	D6	−	F4	G3
128FY29069	−	−	−	−	−	−	−
129FY29070	−	−	−	−	−	−	−
130FY29071	−	−	−	−	−	−	−
131FY29072	−	−	−	−	−	−	−
132FY29073	−	−	−	D4	−	−	G3
133FY29074	A2	−	−	D4	−	−	G3
134FY29075	−	−	−	D7	−	−	G4
135FY29076	−	−	−	D7	−	−	G4
136FY29077	−	−	−	D7	−	−	G4
137FY29078	−	−	−	D7	−	−	G4
138FY29079	−	−	−	D7	−	−	G4
139FY29080	−	−	−	D7	−	−	G4
140FY29081	−	−	−	D7	−	−	G4
141FY29082	−	−	−	D7	−	−	G4
142FY29083	−	−	−	D7	−	−	G4
143FY29084	−	−	−	D7	−	−	G4
144FY29085	A3	−	C2	D1	−	−	G1
145FY29086	A3	−	C2	D1	−	−	G1
146FY29087	−	−	−	D2	−	−	G3
147FY29088	−	−	−	D3	−	F2	G4
148FY29089	−	−	−	−	−	−	−
149FY29090	A7	B1	−	D2	E1	−	−
150FY29091	A7	B1	C2	D2	E1	−	G3
Different nucleotide sequences are represented by different letters.
