# Supplementary material for: Asymmetric diversification of mating pheromones in fission yeast
Source: PLoS Biol. 2019 Jan 22;17(1):e3000101. doi: 10.1371/journal.pbio.3000101 (PMC6342294; doi:10.1371/journal.pbio.3000101)
Supplement: S4 Table — (XLSX) [file pbio.3000101.s011.xlsx]

## Sheet: Sheet1
S4 Table. Polymorphic alleles in the seven pheromone-associated genes of wild S. pombe strains.
Gene	Base substitution and insertion	Amino acid substitution	Region	No. of strains	Pattern
mfm1	A9T	−	Propeptide	2	A7
	T11A	M4K	Propeptide	1	A6
	G12A	M4I	Propeptide	16	A1, A4
	T24C	−	Propeptide	1	A4
	A88G	N30D	Propeptide	7	A2
	G147T		Intron	1	A5
	G187A		Intron	11	A3, A6
mfm2	T12C	−	Propeptide	5	B3, B4, B5
	A26C	H9P	Propeptide	22	B1, B2
	T28C	S10P	Propeptide	2	B3, B5
	T39C	−	Propeptide	1	B3
	133 (ins- GCT)		Intron	22	B1, B2
	T148A		Intron	4	B2
	C149T		Intron	4	B2
	T160C		Intron	4	B2
	A161G		Intron	4	B2
mfm3	A9T	−	Propeptide	38	C1, C2, C3
	G99A	−	Mature peptide	38	C1, C2, C3
	A121G		Intron	38	C1, C2, C3
	T127C		Intron	38	C1, C2, C3
	T128A		Intron	1	C3
	T138C		Intron	38	C1, C2, C3
	C140T		Intron	38	C1, C2, C3
	G148A		Intron	36	C2, C3
	151 (ins- A)		Intron	38	C1, C2, C3
	T153C		Intron	38	C1, C2, C3
	159 (ins- CAAA)		Intron	38	C1, C2, C3
	A161G		Intron	38	C1, C2, C3
	T162C		Intron	38	C1, C2, C3
	T164A		Intron	36	C2, C3
map2	G74A	G25D	Propeptide	8	D3, D8, D10
	C140T	A47V	Mature peptide	3	D11
	C171T	−	Propeptide	3	D11
	T222C	−	Mature peptide	1	D13
	A225T	Q75H	Mature peptide	1	D13
	T261C	−	Propeptide	80	D1, D2, D3, D5, D6, D8, D9, D10, D11, D12, D13, D14
	264 (Ins- 2repeats_X1)			5	D3
	264 (Ins- 2repeats_X2)			2	D8
	264 (Ins- 3repeats_X3)			1	D10
	A267G	−	Propeptide	16	D3, D10, D12, D13
	C288T	−	Propeptide	62	D1, D2, D5, D6, D9, D11, D14
	C320T	A107V	Propeptide	42	D1, D5, D6, D11
	T327A	H109Q	Mature peptide	42	D1, D5, D6, D11
	366 (ins- 1repeat_Y1)			13	D1
	366 (ins- 1repeat_Y2)			8	D5
	366 (ins- 1repeat_Y3)			18	D6
	366 (ins- 1repeat_Y4)			3	D11
	366 (ins- 4repeats_Y4)			20	D7
	A369G	−	Propeptide	80	D1, D2, D3, D5, D6, D8, D9, D10, D11, D12, D13, D14
	C375T	−	Propeptide	80	D1, D2, D3, D5, D6, D8, D9, D10, D11, D12, D13, D14
	A378G	−	Propeptide	80	D1, D2, D3, D5, D6, D8, D9, D10, D11, D12, D13, D14
	T379G	F127V	Propeptide	1	D14
	C426T	−	Mature peptide	80	D1, D2, D3, D5, D6, D8, D9, D10, D11, D12, D13, D14
	C452T	P151L	Mature peptide	1	D9
	T527C	F176S	Propeptide	1	D15
	A571G	T191A	Propeptide	92	D1, D2, D3, D4, D5, D6, D8, D9, D10, D11, D12, D13, D14, D15
map3	C66T	−	ORF	13	E1, E2, E3, E4
	C144T	−	ORF	13	E1, E2, E3, E4
	A183G	−	ORF	1	E3
	A192G	−	ORF	12	E1, E2, E3
	C234T	−	ORF	2	E2
	G276A	−	ORF	13	E1, E2, E3, E4
	T396C	−	ORF	13	E1, E2, E3, E4
	T471C	−	ORF	13	E1, E2, E3, E4
	A474G	−	ORF	2	E2
mam2	A301G	I101V	ORF	4	F2
	C351T	−	ORF	23	F2, F4
	C463A	H155R	ORF	1	F1
	G474T	K158N	ORF	9	F5
	A490T	T164S	ORF	8	F3
	G819A	−	ORF	23	F2, F4
sxa2	T49C	−	ORF	106	G1, G2, G3, G4, G5, G6, G7
	A184G	K62E	ORF	106	G1, G2, G3, G4, G5, G6, G7
	A224G	N82D	ORF	106	G1, G2, G3, G4, G5, G6, G7
	C348T	−	ORF	12	G1
	G537T	−	ORF	106	G1, G2, G3, G4, G5, G6, G7
	C550G	Q184E	ORF	106	G1, G2, G3, G4, G5, G6, G7
	C594T	−	ORF	1	G2
	A622T	N208Y	ORF	106	G1, G2, G3, G4, G5, G6, G7
	G742A	V248M	ORF	106	G1, G2, G3, G4, G5, G6, G7
	T783C	−	ORF	106	G1, G2, G3, G4, G5, G6, G7
	G944A	G315D	ORF	38	G4, G6
	T945C	−	ORF	106	G1, G2, G3, G4, G5, G6, G7
	G957A	−	ORF	106	G1, G2, G3, G4, G5, G6, G7
	G961A	V321I	ORF	3	G7
	T984C	−	ORF	106	G1, G2, G3, G4, G5, G6, G7
	T988C	−	ORF	106	G1, G2, G3, G4, G5, G6, G7
	T1014G	−	ORF	7	G6
	C1164T	−	ORF	19	G1, G5
The coding regions of seven genes (mfm1, mfm2, mfm3, map2, map3, mam2, and sxa2) were amplified by PCR. The products were subjected to nucleotide sequencing, and compared with the corresponding sequence of L968. Differences from the L968 sequence are listed, and the deduced amino acid substitutions are indicated. Patterns decribed in S3 Table are shown here.
X1	AAAAAGCGTGAGTTTGAAGCTGCTCCAGAGAAGAGTTATGCTGATTTCCTTCGTGTTTACCAAAGTTGGAACACTTTTGTTAATCCTGACAGACCCAACTTGAAGAAGCGTGAGTTTGAAGCTGCCCCAGAGAAGAGTTATGCTGATTTCCTTCGTGTTTACCAAAGTTGGAACACTTTTGTTAATCCTGACAGACCCAACTTG
X2	AAAAAGCGTGAGTTTGAAGCTGCTCCAGAGAAGAGTTATGCTGATTTCCTTCGTGTTTACCAAAGTTGGAACACTTTTGTTAATCCTGACAGACCCAACTTGAAGAAGCGTGAGTTCGAAGCTGCTCCCGCAAAAACTTATGCTGATTTCCTTCGTGCTTATCAAAGTTGGAACACTTTTGTTAATCCTGACAGACCCAACTTG
X3	AAAAAGCGTGAGTTTGAAGCTGCTCCAGAGAAGAGTTATGCTGATTTCCTTCGTGTTTACCAAAGTTGGAACACTTTTGTTAATCCTGACAGACCCAACTTGAAGAAGCGTGAGTTCGAAGCTGCTCCCGCAAAAACTTATGCTGATTTCCTTCGTGCTTATCAAAGTTGGAACACTTTTGTTAATCCTGACAGACCCAACTTGAAAAAGCGTGAGTTTGAAGCTGCTCCAGAGAAGAGTTATGCTGATTTCCTTCGTGTTTACCAAAGTTGGAACACTTTTGTTAATCCTGACAGACCCAACTTG
Y1	AAAAAGCGTGAGTTTGAAGCTGCTCCAGAGAAGAGTTATGCTGATTTCCTTCGTGTTTACCAAAGTTGGAACACTTTTGTTAATCCTGACAGACCCAACTTG
Y2	AAGAAGTGTGAGTTTGAAGCTGCCCCAGAGAAGAGTTATGCTGATTTCCTTCGTGCTTACCATAGTTGGAACACTTTTGTTAATCCTGACAGACCCAACTTG
Y3	AAGAAGCGTGAGTTTGAAGCTGCCCCAGAGAAGAGTTATGCTGATTTCCTTCGTGCTTACCATAGTTGGAACACTTTTGTTAATCCTGACAGACCCAACTTG
Y4	AAGAAGCGTGAGTTCGAAGCTGCCCCAGAGAAGAGTTATGCTGATTTCCTTCGTGCTTACCATAGTTGGAACACTTTTGTTAATCCTGACAGACCCAACTTG
Y5	AAAAAGCGCGAATTCGAAGCTGCTCCCGCAAAAACTTATGCTGATTTCCTTCGTGCTTATCAAAGTTGGAACACTTTTGTTAATCCTGACAGACCCAATTTGAAAAAGCGTGAGTTTGAAGCTGCCCCAGAGAAGAGTTATGCTGATTTCCTTCGTGCTTACCATAGTTGGAACACTTTTGTTAATCCTGACAGACCCAACTTGAAAAAGCGCGAATTCGAAGCTGCTCCCGCAAAAACTTATGCTGATTTCCTTCGTGCTTATCAAAGTTGGAACACTTTTGTTAATCCTGACAGACCCAATTTGAAAAAGCGTGAGTTTGAAGCTGCCCCAGAGAAGAGTTATGCTGATTTCCTTCGTGCTTACCATAGTTGGAACACTTTTGTTAATCCTGACAGA…
