# Supplementary material for: Asymmetric diversification of mating pheromones in fission yeast
Source: PLoS Biol. 2019 Jan 22;17(1):e3000101. doi: 10.1371/journal.pbio.3000101 (PMC6342294; doi:10.1371/journal.pbio.3000101)
Supplement: S7 Table — (XLSX) [file pbio.3000101.s014.xlsx]

## Sheet: Sheet1
S7 Table. Combination of primers used for P-factor-related plasmids (4 peptide repeats).
Plasmid	DNA fragment
	1	2	3	4 (vector)
pTS48	pTS10	pTS10	pTS10	pTS10	template
	oTS171/174	oTS175/176	oTS177/178	oTS72/179	primer
pTS59	pTS54	pTS54	pTS54	pTS54
	oTS215/216	oTS217/218	oTS219/220	oTS72/221
pTS60	pTS55	pTS55	pTS55	pTS55
	oTS216/222	oTS218/223	oTS220/224	oTS72/225
pTS147	pTS145	pTS145	pTS145	pTS145
	oTS215/216	oTS217/218	oTS219/220	oTS72/221
pTS148	pTS146	pTS146	pTS146	pTS146
	oTS171/174	oTS175/176	oTS177/178	oTS72/221
pTS234	pTS228	pTS228	pTS228	pTS228
	oTS174/215	oTS176/597	oTS178/598	oTS72/599
pTS235	pTS229	pTS229	pTS229	pTS229
	oTS171/174	oTS176/600	oTS178/601	oTS72/602
pTS236	pTS230	pTS230	pTS230	pTS230
	oTS171/174	oTS175/176	oTS177/178	oTS72/179
pTS237	pTS231	pTS231	pTS231	pTS231
	oTS171/174	oTS176/600	oTS178/601	oTS72/602
pTS238	pTS232	pTS232	pTS232	pTS232
	oTS174/215	oTS176/217	oTS178/219	oTS72/221
pTS239	pTS233	pTS233	pTS233	pTS233
	oTS171/174	oTS175/176	oTS177/178	oTS72/179
pTS243	pTS54	pTS10	pTS55	pTS10
	oTS215/216	oTS175/176	oTS220/224	oTS72/179
pTS244	pTS10	pTS55	pTS10	pTS54
	oTS171/174	oTS218/223	oTS177/178	oTS72/221
pTS245	pTS145	pTS10	pTS145	pTS10
	oTS171/174	oTS175/176	oTS177/178	oTS72/179
