# Supplementary material for: Asymmetric diversification of mating pheromones in fission yeast
Source: PLoS Biol. 2019 Jan 22;17(1):e3000101. doi: 10.1371/journal.pbio.3000101 (PMC6342294; doi:10.1371/journal.pbio.3000101)
Supplement: S1 Data — (ZIP) [file pbio.3000101.s015.zip]

Archive with 18 entries (15 files):
- S1_Data/
- S1_Data/mam2_gene.txt
- __MACOSX/
- __MACOSX/S1_Data/
- __MACOSX/S1_Data/._mam2_gene.txt
- S1_Data/map2_gene.txt
- __MACOSX/S1_Data/._map2_gene.txt
- S1_Data/map3_gene.txt
- __MACOSX/S1_Data/._map3_gene.txt
- S1_Data/mfm1_gene.txt
- __MACOSX/S1_Data/._mfm1_gene.txt
- S1_Data/mfm2_gene.txt
- __MACOSX/S1_Data/._mfm2_gene.txt
- S1_Data/mfm3_gene.txt
- __MACOSX/S1_Data/._mfm3_gene.txt
- S1_Data/sxa2_gene.txt
- __MACOSX/S1_Data/._sxa2_gene.txt
- __MACOSX/._S1_Data
