# Supplementary material for: Asymmetric diversification of mating pheromones in fission yeast
Source: PLoS Biol. 2019 Jan 22;17(1):e3000101. doi: 10.1371/journal.pbio.3000101 (PMC6342294; doi:10.1371/journal.pbio.3000101)
Supplement: S1 Data — (ZIP) [file pbio.3000101.s015.zip › S1_Data/mam2_gene.txt]

>01CBS10391

ATGAGACAACCATGGTGGAAAGACTTTACTATTCCCGATGCATCCGCAATTATTCACCAAAATATTACCATTGTCTCTATTGTAGGAGAGATTGAAGTGCCAGTTTCAACAATTGATGCATATGAAAGAGATAGACTTTTAACTGGAATGACTTTGTCTGCCCAACTTGCTTTAGGAGTCCTTACCATTTTGATGGTTTGTCTATTGTCATCATCCGAAAAACGAAAACACCCAGTTTTTGTTTTTAATTCGGCAAGTATTGTTGCAATGTGTCTTCGGGCCATTTTGAATATAGTGACCATATGCAGCAATAGCTACAGTATCCTGGTTAATTACGGGTTTATCTTAAACATGGTTCATATGTATGTCCATGTGTTTAATATTTTAATTTTGTTGCTTGCACCGGTCATCATTTTTACTGCTGAGATGAGCATGATGATTCAAGTTCGTATAATTTGTGCACATGATAGAAAGACACAAAGGATAATGACTGTTATTAGTGCCTGCTTAACTGTTTTGGTTCTCGCATTTTGGATTACTAACATGTGTCAACAGATTCAGTATCTGTTATGGTTAACTCCACTTAGCAGCAAGACCATTGTTGGATACTCTTGGCCCTACTTTATTGCTAAAATACTTTTTGCTTTTAGCATTATTTTTCACAGTGGTGTTTTTTCATACAAACTCTTTCGTGCCATATTAATACGGAAAAAAATTGGGCAATTTCCATTTGGTCCGATGCAGTGTATTTTAGTTATTAGCTGCCAATGTCTTATTGTTCCAGCTACCTTTACTATAATAGATAGTTTTATCCATACGTATGATGGCTTTAGCTCTATGACTCAATGTCTGCTAATCATTTCTCTTCCTCTTTCGAGTTTATGGGCGTCTAGTACAGCTCTGAAATTGCAAAGCATGAAAACTTCATCTGCGCAAGGAGAAACCACCGAGGTTTCGATTAGAGTTGATAGAACGTTTGATATCAAACATACTCCCAGTGACGATTATTCGATTTCTGATGAATCTGAAACTAAAAAGTGGACGTAA

>02CBS2628
ATGAGACAACCATGGTGGAAAGACTTTACTATTCCCGATGCATCCGCAATTATTCACCAAAATATTACCATTGTCTCTATTGTAGGAGAGATTGAAGTGCCAGTTTCAACAATTGATGCATATGAAAGAGATAGACTTTTAACTGGAATGACTTTGTCTGCCCAACTTGCTTTAGGAGTCCTTACCATTTTGATGGTTTGTCTATTGTCATCATCCGAAAAACGAAAACACCCAGTTTTTGTTTTTAATTCGGCAAGTATTGTTGCAATGTGTCTTCGGGCCATTTTGAATATAGTGACCATATGCAGCAATAGCTACAGTATCCTGGTTAATTACGGGTTTATCTTAAACATGGTTCATATGTATGTCCATGTGTTTAATATTTTAATTTTGTTGCTTGCACCGGTCATCATTTTTACTGCTGAGATGAGCATGATGATTCAAGTTCGTATAATTTGTGCAAATGATAGAAAGACACAAAGGATAATGACTGTTATTAGTGCCTGCTTAACTGTTTTGGTTCTCGCATTTTGGATTACTAACATGTGTCAACAGATTCAGTATCTGTTATGGTTAACTCCACTTAGCAGCAAGACCATTGTTGGATACTCTTGGCCCTACTTTATTGCTAAAATACTTTTTGCTTTTAGCATTATTTTTCACAGTGGTGTTTTTTCATACAAACTCTTTCGTGCCATATTAATACGGAAAAAAATTGGGCAATTTCCATTTGGTCCGATGCAGTGTATTTTAGTTATTAGCTGCCAATGTCTTATTGTTCCAGCTACCTTTACTATAATAGATAGTTTTATCCATACGTATGATGGCTTTAGCTCTATGACTCAATGTCTGCTAATCATTTCTCTTCCTCTTTCGAGTTTATGGGCGTCTAGTACAGCTCTGAAATTGCAAAGCATGAAAACTTCATCTGCGCAAGGAGAAACCACCGAGGTTTCGATTAGAGTTGATAGAACGTTTGATATCAAACATACTCCCAGTGACGATTATTCGATTTCTGATGAATCTGAAACTAAAAAGTGGACGTAA

>03CBS1063
ATGAGACAACCATGGTGGAAAGACTTTACTATTCCCGATGCATCCGCAATTATTCACCAAAATATTACCATTGTCTCTATTGTAGGAGAGATTGAAGTGCCAGTTTCAACAATTGATGCATATGAAAGAGATAGACTTTTAACTGGAATGACTTTGTCTGCCCAACTTGCTTTAGGAGTCCTTACCATTTTGATGGTTTGTCTATTGTCATCATCCGAAAAACGAAAACACCCAGTTTTTGTTTTTAATTCGGCAAGTATTGTTGCAATGTGTCTTCGGGCCATTTTGAATATAGTGACCATATGCAGCAATAGCTACAGTATCCTGGTTAATTACGGGTTTATCTTAAACATGGTTCATATGTATGTCCATGTGTTTAATATTTTAATTTTGTTGCTTGCACCGGTCATCATTTTTACTGCTGAGATGAGCATGATGATTCAAGTTCGTATAATTTGTGCACATGATAGAAAGACACAAAGGATAATGACTGTTATTAGTGCCTGCTTAACTGTTTTGGTTCTCGCATTTTGGATTACTAACATGTGTCAACAGATTCAGTATCTGTTATGGTTAACTCCACTTAGCAGCAAGACCATTGTTGGATACTCTTGGCCCTACTTTATTGCTAAAATACTTTTTGCTTTTAGCATTATTTTTCACAGTGGTGTTTTTTCATACAAACTCTTTCGTGCCATATTAATACGGAAAAAAATTGGGCAATTTCCATTTGGTCCGATGCAGTGTATTTTAGTTATTAGCTGCCAATGTCTTATTGTTCCAGCTACCTTTACTATAATAGATAGTTTTATCCATACGTATGATGGCTTTAGCTCTATGACTCAATGTCTGCTAATCATTTCTCTTCCTCTTTCGAGTTTATGGGCGTCTAGTACAGCTCTGAAATTGCAAAGCATGAAAACTTCATCTGCGCAAGGAGAAACCACCGAGGTTTCGATTAGAGTTGATAGAACGTTTGATATCAAACATACTCCCAGTGACGATTATTCGATTTCTGATGAATCTGAAACTAAAAAGTGGACGTAA

>04CBS2775
ATGAGACAACCATGGTGGAAAGACTTTACTATTCCCGATGCATCCGCAATTATTCACCAAAATATTACCATTGTCTCTATTGTAGGAGAGATTGAAGTGCCAGTTTCAACAATTGATGCATATGAAAGAGATAGACTTTTAACTGGAATGACTTTGTCTGCCCAACTTGCTTTAGGAGTCCTTACCATTTTGATGGTTTGTCTATTGTCATCATCCGAAAAACGAAAACACCCAGTTTTTGTTTTTAATTCGGCAAGTATTGTTGCAATGTGTCTTCGGGCCATTTTGAATATAGTGACCGTATGCAGCAATAGCTACAGTATCCTGGTTAATTACGGGTTTATCTTAAATATGGTTCATATGTATGTCCATGTGTTTAATATTTTAATTTTGTTGCTTGCACCGGTCATCATTTTTACTGCTGAGATGAGCATGATGATTCAAGTTCGTATAATTTGTGCACATGATAGAAAGACACAAAGGATAATGACTGTTATTAGTGCCTGCTTAACTGTTTTGGTTCTCGCATTTTGGATTACTAACATGTGTCAACAGATTCAGTATCTGTTATGGTTAACTCCACTTAGCAGCAAGACCATTGTTGGATACTCTTGGCCCTACTTTATTGCTAAAATACTTTTTGCTTTTAGCATTATTTTTCACAGTGGTGTTTTTTCATACAAACTCTTTCGTGCCATATTAATACGGAAAAAAATTGGGCAATTTCCATTTGGTCCGATGCAGTGTATTTTAGTTATTAGCTGCCAATGTCTTATTGTTCCAGCTACCTTTACTATAATAGATAGTTTTATCCATACATATGATGGCTTTAGCTCTATGACTCAATGTCTGCTAATCATTTCTCTTCCTCTTTCGAGTTTATGGGCGTCTAGTACAGCTCTGAAATTGCAAAGCATGAAAACTTCATCTGCGCAAGGAGAAACCACCGAGGTTTCGATTAGAGTTGATAGAACGTTTGATATCAAACATACTCCCAGTGACGATTATTCGATTTCTGATGAATCTGAAACTAAAAAGTGGACGTAA

>05CBS7335
ATGAGACAACCATGGTGGAAAGACTTTACTATTCCCGATGCATCCGCAATTATTCACCAAAATATTACCATTGTCTCTATTGTAGGAGAGATTGAAGTGCCAGTTTCAACAATTGATGCATATGAAAGAGATAGACTTTTAACTGGAATGACTTTGTCTGCCCAACTTGCTTTAGGAGTCCTTACCATTTTGATGGTTTGTCTATTGTCATCATCCGAAAAACGAAAACACCCAGTTTTTGTTTTTAATTCGGCAAGTATTGTTGCAATGTGTCTTCGGGCCATTTTGAATATAGTGACCATATGCAGCAATAGCTACAGTATCCTGGTTAATTACGGGTTTATCTTAAACATGGTTCATATGTATGTCCATGTGTTTAATATTTTAATTTTGTTGCTTGCACCGGTCATCATTTTTACTGCTGAGATGAGCATGATGATTCAAGTTCGTATAATTTGTGCACATGATAGAAAGACACAAAGGATAATGACTGTTATTAGTGCCTGCTTAACTGTTTTGGTTCTCGCATTTTGGATTACTAACATGTGTCAACAGATTCAGTATCTGTTATGGTTAACTCCACTTAGCAGCAAGACCATTGTTGGATACTCTTGGCCCTACTTTATTGCTAAAATACTTTTTGCTTTTAGCATTATTTTTCACAGTGGTGTTTTTTCATACAAACTCTTTCGTGCCATATTAATACGGAAAAAAATTGGGCAATTTCCATTTGGTCCGATGCAGTGTATTTTAGTTATTAGCTGCCAATGTCTTATTGTTCCAGCTACCTTTACTATAATAGATAGTTTTATCCATACGTATGATGGCTTTAGCTCTATGACTCAATGTCTGCTAATCATTTCTCTTCCTCTTTCGAGTTTATGGGCGTCTAGTACAGCTCTGAAATTGCAAAGCATGAAAACTTCATCTGCGCAAGGAGAAACCACCGAGGTTTCGATTAGAGTTGATAGAACGTTTGATATCAAACATACTCCCAGTGACGATTATTCGATTTCTGATGAATCTGAAACTAAAAAGTGGACGTAA

>06CBS10460
ATGAGACAACCATGGTGGAAAGACTTTACTATTCCCGATGCATCCGCAATTATTCACCAAAATATTACCATTGTCTCTATTGTAGGAGAGATTGAAGTGCCAGTTTCAACAATTGATGCATATGAAAGAGATAGACTTTTAACTGGAATGACTTTGTCTGCCCAACTTGCTTTAGGAGTCCTTACCATTTTGATGGTTTGTCTATTGTCATCATCCGAAAAACGAAAACACCCAGTTTTTGTTTTTAATTCGGCAAGTATTGTTGCAATGTGTCTTCGGGCCATTTTGAATATAGTGACCATATGCAGCAATAGCTACAGTATCCTGGTTAATTACGGGTTTATCTTAAACATGGTTCATATGTATGTCCATGTGTTTAATATTTTAATTTTGTTGCTTGCACCGGTCATCATTTTTACTGCTGAGATGAGCATGATGATTCAAGTTCGTATAATTTGTGCACATGATAGAAAGACACAAAGGATAATGTCTGTTATTAGTGCCTGCTTAACTGTTTTGGTTCTCGCATTTTGGATTACTAACATGTGTCAACAGATTCAGTATCTGTTATGGTTAACTCCACTTAGCAGCAAGACCATTGTTGGATACTCTTGGCCCTACTTTATTGCTAAAATACTTTTTGCTTTTAGCATTATTTTTCACAGTGGTGTTTTTTCATACAAACTCTTTCGTGCCATATTAATACGGAAAAAAATTGGGCAATTTCCATTTGGTCCGATGCAGTGTATTTTAGTTATTAGCTGCCAATGTCTTATTGTTCCAGCTACCTTTACTATAATAGATAGTTTTATCCATACGTATGATGGCTTTAGCTCTATGACTCAATGTCTGCTAATCATTTCTCTTCCTCTTTCGAGTTTATGGGCGTCTAGTACAGCTCTGAAATTGCAAAGCATGAAAACTTCATCTGCGCAAGGAGAAACCACCGAGGTTTCGATTAGAGTTGATAGAACGTTTGATATCAAACATACTCCCAGTGACGATTATTCGATTTCTGATGAATCTGAAACTAAAAAGTGGACGTAA

>07CBS10458
ATGAGACAACCATGGTGGAAAGACTTTACTATTCCCGATGCATCCGCAATTATTCACCAAAATATTACCATTGTCTCTATTGTAGGAGAGATTGAAGTGCCAGTTTCAACAATTGATGCATATGAAAGAGATAGACTTTTAACTGGAATGACTTTGTCTGCCCAACTTGCTTTAGGAGTCCTTACCATTTTGATGGTTTGTCTATTGTCATCATCCGAAAAACGAAAACACCCAGTTTTTGTTTTTAATTCGGCAAGTATTGTTGCAATGTGTCTTCGGGCCATTTTGAATATAGTGACCATATGCAGCAATAGCTACAGTATCCTGGTTAATTACGGGTTTATCTTAAACATGGTTCATATGTATGTCCATGTGTTTAATATTTTAATTTTGTTGCTTGCACCGGTCATCATTTTTACTGCTGAGATGAGCATGATGATTCAAGTTCGTATAATTTGTGCACATGATAGAAAGACACAAAGGATAATGACTGTTATTAGTGCCTGCTTAACTGTTTTGGTTCTCGCATTTTGGATTACTAACATGTGTCAACAGATTCAGTATCTGTTATGGTTAACTCCACTTAGCAGCAAGACCATTGTTGGATACTCTTGGCCCTACTTTATTGCTAAAATACTTTTTGCTTTTAGCATTATTTTTCACAGTGGTGTTTTTTCATACAAACTCTTTCGTGCCATATTAATACGGAAAAAAATTGGGCAATTTCCATTTGGTCCGATGCAGTGTATTTTAGTTATTAGCTGCCAATGTCTTATTGTTCCAGCTACCTTTACTATAATAGATAGTTTTATCCATACGTATGATGGCTTTAGCTCTATGACTCAATGTCTGCTAATCATTTCTCTTCCTCTTTCGAGTTTATGGGCGTCTAGTACAGCTCTGAAATTGCAAAGCATGAAAACTTCATCTGCGCAAGGAGAAACCACCGAGGTTTCGATTAGAGTTGATAGAACGTTTGATATCAAACATACTCCCAGTGACGATTATTCGATTTCTGATGAATCTGAAACTAAAAAGTGGACGTAA

>08CBS10474
ATGAGACAACCATGGTGGAAAGACTTTACTATTCCCGATGCATCCGCAATTATTCACCAAAATATTACCATTGTCTCTATTGTAGGAGAGATTGAAGTGCCAGTTTCAACAATTGATGCATATGAAAGAGATAGACTTTTAACTGGAATGACTTTGTCTGCCCAACTTGCTTTAGGAGTCCTTACCATTTTGATGGTTTGTCTATTGTCATCATCCGAAAAACGAAAACACCCAGTTTTTGTTTTTAATTCGGCAAGTATTGTTGCAATGTGTCTTCGGGCCATTTTGAATATAGTGACCATATGCAGCAATAGCTACAGTATCCTGGTTAATTACGGGTTTATCTTAAACATGGTTCATATGTATGTCCATGTGTTTAATATTTTAATTTTGTTGCTTGCACCGGTCATCATTTTTACTGCTGAGATGAGCATGATGATTCAAGTTCGTATAATTTGTGCACATGATAGAAAGACACAAAGGATAATGACTGTTATTAGTGCCTGCTTAACTGTTTTGGTTCTCGCATTTTGGATTACTAACATGTGTCAACAGATTCAGTATCTGTTATGGTTAACTCCACTTAGCAGCAAGACCATTGTTGGATACTCTTGGCCCTACTTTATTGCTAAAATACTTTTTGCTTTTAGCATTATTTTTCACAGTGGTGTTTTTTCATACAAACTCTTTCGTGCCATATTAATACGGAAAAAAATTGGGCAATTTCCATTTGGTCCGATGCAGTGTATTTTAGTTATTAGCTGCCAATGTCTTATTGTTCCAGCTACCTTTACTATAATAGATAGTTTTATCCATACGTATGATGGCTTTAGCTCTATGACTCAATGTCTGCTAATCATTTCTCTTCCTCTTTCGAGTTTATGGGCGTCTAGTACAGCTCTGAAATTGCAAAGCATGAAAACTTCATCTGCGCAAGGAGAAACCACCGAGGTTTCGATTAGAGTTGATAGAACGTTTGATATCAAACATACTCCCAGTGACGATTATTCGATTTCTGATGAATCTGAAACTAAAAAGTGGACGTAA

>09CBS10394
ATGAGACAACCATGGTGGAAAGACTTTACTATTCCCGATGCATCCGCAATTATTCACCAAAATATTACCATTGTCTCTATTGTAGGAGAGATTGAAGTGCCAGTTTCAACAATTGATGCATATGAAAGAGATAGACTTTTAACTGGAATGACTTTGTCTGCCCAACTTGCTTTAGGAGTCCTTACCATTTTGATGGTTTGTCTATTGTCATCATCCGAAAAACGAAAACACCCAGTTTTTGTTTTTAATTCGGCAAGTATTGTTGCAATGTGTCTTCGGGCCATTTTGAATATAGTGACCATATGCAGCAATAGCTACAGTATCCTGGTTAATTACGGGTTTATCTTAAACATGGTTCATATGTATGTCCATGTGTTTAATATTTTAATTTTGTTGCTTGCACCGGTCATCATTTTTACTGCTGAGATGAGCATGATGATTCAAGTTCGTATAATTTGTGCACATGATAGAAAGACACAAAGGATAATGACTGTTATTAGTGCCTGCTTAACTGTTTTGGTTCTCGCATTTTGGATTACTAACATGTGTCAACAGATTCAGTATCTGTTATGGTTAACTCCACTTAGCAGCAAGACCATTGTTGGATACTCTTGGCCCTACTTTATTGCTAAAATACTTTTTGCTTTTAGCATTATTTTTCACAGTGGTGTTTTTTCATACAAACTCTTTCGTGCCATATTAATACGGAAAAAAATTGGGCAATTTCCATTTGGTCCGATGCAGTGTATTTTAGTTATTAGCTGCCAATGTCTTATTGTTCCAGCTACCTTTACTATAATAGATAGTTTTATCCATACGTATGATGGCTTTAGCTCTATGACTCAATGTCTGCTAATCATTTCTCTTCCTCTTTCGAGTTTATGGGCGTCTAGTACAGCTCTGAAATTGCAAAGCATGAAAACTTCATCTGCGCAAGGAGAAACCACCGAGGTTTCGATTAGAGTTGATAGAACGTTTGATATCAAACATACTCCCAGTGACGATTATTCGATTTCTGATGAATCTGAAACTAAAAAGTGGACGTAA

>10CBS374
ATGAGACAACCATGGTGGAAAGACTTTACTATTCCCGATGCATCCGCAATTATTCACCAAAATATTACCATTGTCTCTATTGTAGGAGAGATTGAAGTGCCAGTTTCAACAATTGATGCATATGAAAGAGATAGACTTTTAACTGGAATGACTTTGTCTGCCCAACTTGCTTTAGGAGTCCTTACCATTTTGATGGTTTGTCTATTGTCATCATCCGAAAAACGAAAACACCCAGTTTTTGTTTTTAATTCGGCAAGTATTGTTGCAATGTGTCTTCGGGCCATTTTGAATATAGTGACCATATGCAGCAATAGCTACAGTATCCTGGTTAATTACGGGTTTATCTTAAATATGGTTCATATGTATGTCCATGTGTTTAATATTTTAATTTTGTTGCTTGCACCGGTCATCATTTTTACTGCTGAGATGAGCATGATGATTCAAGTTCGTATAATTTGTGCACATGATAGAAAGACACAAAGGATAATGACTGTTATTAGTGCCTGCTTAACTGTTTTGGTTCTCGCATTTTGGATTACTAACATGTGTCAACAGATTCAGTATCTGTTATGGTTAACTCCACTTAGCAGCAAGACCATTGTTGGATACTCTTGGCCCTACTTTATTGCTAAAATACTTTTTGCTTTTAGCATTATTTTTCACAGTGGTGTTTTTTCATACAAACTCTTTCGTGCCATATTAATACGGAAAAAAATTGGGCAATTTCCATTTGGTCCGATGCAGTGTATTTTAGTTATTAGCTGCCAATGTCTTATTGTTCCAGCTACCTTTACTATAATAGATAGTTTTATCCATACATATGATGGCTTTAGCTCTATGACTCAATGTCTGCTAATCATTTCTCTTCCTCTTTCGAGTTTATGGGCGTCTAGTACAGCTCTGAAATTGCAAAGCATGAAAACTTCATCTGCGCAAGGAGAAACCACCGAGGTTTCGATTAGAGTTGATAGAACGTTTGATATCAAACATACTCCCAGTGACGATTATTCGATTTCTGATGAATCTGAAACTAAAAAGTGGACGTAA

>11CBS2777
ATGAGACAACCATGGTGGAAAGACTTTACTATTCCCGATGCATCCGCAATTATTCACCAAAATATTACCATTGTCTCTATTGTAGGAGAGATTGAAGTGCCAGTTTCAACAATTGATGCATATGAAAGAGATAGACTTTTAACTGGAATGACTTTGTCTGCCCAACTTGCTTTAGGAGTCCTTACCATTTTGATGGTTTGTCTATTGTCATCATCCGAAAAACGAAAACACCCAGTTTTTGTTTTTAATTCGGCAAGTATTGTTGCAATGTGTCTTCGGGCCATTTTGAATATAGTGACCGTATGCAGCAATAGCTACAGTATCCTGGTTAATTACGGGTTTATCTTAAATATGGTTCATATGTATGTCCATGTGTTTAATATTTTAATTTTGTTGCTTGCACCGGTCATCATTTTTACTGCTGAGATGAGCATGATGATTCAAGTTCGTATAATTTGTGCACATGATAGAAAGACACAAAGGATAATGACTGTTATTAGTGCCTGCTTAACTGTTTTGGTTCTCGCATTTTGGATTACTAACATGTGTCAACAGATTCAGTATCTGTTATGGTTAACTCCACTTAGCAGCAAGACCATTGTTGGATACTCTTGGCCCTACTTTATTGCTAAAATACTTTTTGCTTTTAGCATTATTTTTCACAGTGGTGTTTTTTCATACAAACTCTTTCGTGCCATATTAATACGGAAAAAAATTGGGCAATTTCCATTTGGTCCGATGCAGTGTATTTTAGTTATTAGCTGCCAATGTCTTATTGTTCCAGCTACCTTTACTATAATAGATAGTTTTATCCATACATATGATGGCTTTAGCTCTATGACTCAATGTCTGCTAATCATTTCTCTTCCTCTTTCGAGTTTATGGGCGTCTAGTACAGCTCTGAAATTGCAAAGCATGAAAACTTCATCTGCGCAAGGAGAAACCACCGAGGTTTCGATTAGAGTTGATAGAACGTTTGATATCAAACATACTCCCAGTGACGATTATTCGATTTCTGATGAATCTGAAACTAAAAAGTGGACGTAA

>12CBS1059
ATGAGACAACCATGGTGGAAAGACTTTACTATTCCCGATGCATCCGCAATTATTCACCAAAATATTACCATTGTCTCTATTGTAGGAGAGATTGAAGTGCCAGTTTCAACAATTGATGCATATGAAAGAGATAGACTTTTAACTGGAATGACTTTGTCTGCCCAACTTGCTTTAGGAGTCCTTACCATTTTGATGGTTTGTCTATTGTCATCATCCGAAAAACGAAAACACCCAGTTTTTGTTTTTAATTCGGCAAGTATTGTTGCAATGTGTCTTCGGGCCATTTTGAATATAGTGACCATATGCAGCAATAGCTACAGTATCCTGGTTAATTACGGGTTTATCTTAAATATGGTTCATATGTATGTCCATGTGTTTAATATTTTAATTTTGTTGCTTGCACCGGTCATCATTTTTACTGCTGAGATGAGCATGATGATTCAAGTTCGTATAATTTGTGCACATGATAGAAAGACACAAAGGATAATGACTGTTATTAGTGCCTGCTTAACTGTTTTGGTTCTCGCATTTTGGATTACTAACATGTGTCAACAGATTCAGTATCTGTTATGGTTAACTCCACTTAGCAGCAAGACCATTGTTGGATACTCTTGGCCCTACTTTATTGCTAAAATACTTTTTGCTTTTAGCATTATTTTTCACAGTGGTGTTTTTTCATACAAACTCTTTCGTGCCATATTAATACGGAAAAAAATTGGGCAATTTCCATTTGGTCCGATGCAGTGTATTTTAGTTATTAGCTGCCAATGTCTTATTGTTCCAGCTACCTTTACTATAATAGATAGTTTTATCCATACATATGATGGCTTTAGCTCTATGACTCAATGTCTGCTAATCATTTCTCTTCCTCTTTCGAGTTTATGGGCGTCTAGTACAGCTCTGAAATTGCAAAGCATGAAAACTTCATCTGCGCAAGGAGAAACCACCGAGGTTTCGATTAGAGTTGATAGAACGTTTGATATCAAACATACTCCCAGTGACGATTATTCGATTTCTGATGAATCTGAAACTAAAAAGTGGACGTAA

>13CBS10504
ATGAGACAACCATGGTGGAAAGACTTTACTATTCCCGATGCATCCGCAATTATTCACCAAAATATTACCATTGTCTCTATTGTAGGAGAGATTGAAGTGCCAGTTTCAACAATTGATGCATATGAAAGAGATAGACTTTTAACTGGAATGACTTTGTCTGCCCAACTTGCTTTAGGAGTCCTTACCATTTTGATGGTTTGTCTATTGTCATCATCCGAAAAACGAAAACACCCAGTTTTTGTTTTTAATTCGGCAAGTATTGTTGCAATGTGTCTTCGGGCCATTTTGAATATAGTGACCATATGCAGCAATAGCTACAGTATCCTGGTTAATTACGGGTTTATCTTAAACATGGTTCATATGTATGTCCATGTGTTTAATATTTTAATTTTGTTGCTTGCACCGGTCATCATTTTTACTGCTGAGATGAGCATGATGATTCAAGTTCGTATAATTTGTGCACATGATAGAAAGACACAAAGGATAATGACTGTTATTAGTGCCTGCTTAACTGTTTTGGTTCTCGCATTTTGGATTACTAACATGTGTCAACAGATTCAGTATCTGTTATGGTTAACTCCACTTAGCAGCAAGACCATTGTTGGATACTCTTGGCCCTACTTTATTGCTAAAATACTTTTTGCTTTTAGCATTATTTTTCACAGTGGTGTTTTTTCATACAAACTCTTTCGTGCCATATTAATACGGAAAAAAATTGGGCAATTTCCATTTGGTCCGATGCAGTGTATTTTAGTTATTAGCTGCCAATGTCTTATTGTTCCAGCTACCTTTACTATAATAGATAGTTTTATCCATACGTATGATGGCTTTAGCTCTATGACTCAATGTCTGCTAATCATTTCTCTTCCTCTTTCGAGTTTATGGGCGTCTAGTACAGCTCTGAAATTGCAAAGCATGAAAACTTCATCTGCGCAAGGAGAAACCACCGAGGTTTCGATTAGAGTTGATAGAACGTTTGATATCAAACATACTCCCAGTGACGATTATTCGATTTCTGATGAATCTGAAACTAAAAAGTGGACGTAA

>14CBS10502
ATGAGACAACCATGGTGGAAAGACTTTACTATTCCCGATGCATCCGCAATTATTCACCAAAATATTACCATTGTCTCTATTGTAGGAGAGATTGAAGTGCCAGTTTCAACAATTGATGCATATGAAAGAGATAGACTTTTAACTGGAATGACTTTGTCTGCCCAACTTGCTTTAGGAGTCCTTACCATTTTGATGGTTTGTCTATTGTCATCATCCGAAAAACGAAAACACCCAGTTTTTGTTTTTAATTCGGCAAGTATTGTTGCAATGTGTCTTCGGGCCATTTTGAATATAGTGACCATATGCAGCAATAGCTACAGTATCCTGGTTAATTACGGGTTTATCTTAAACATGGTTCATATGTATGTCCATGTGTTTAATATTTTAATTTTGTTGCTTGCACCGGTCATCATTTTTACTGCTGAGATGAGCATGATGATTCAAGTTCGTATAATTTGTGCACATGATAGAAAGACACAAAGGATAATGACTGTTATTAGTGCCTGCTTAACTGTTTTGGTTCTCGCATTTTGGATTACTAACATGTGTCAACAGATTCAGTATCTGTTATGGTTAACTCCACTTAGCAGCAAGACCATTGTTGGATACTCTTGGCCCTACTTTATTGCTAAAATACTTTTTGCTTTTAGCATTATTTTTCACAGTGGTGTTTTTTCATACAAACTCTTTCGTGCCATATTAATACGGAAAAAAATTGGGCAATTTCCATTTGGTCCGATGCAGTGTATTTTAGTTATTAGCTGCCAATGTCTTATTGTTCCAGCTACCTTTACTATAATAGATAGTTTTATCCATACGTATGATGGCTTTAGCTCTATGACTCAATGTCTGCTAATCATTTCTCTTCCTCTTTCGAGTTTATGGGCGTCTAGTACAGCTCTGAAATTGCAAAGCATGAAAACTTCATCTGCGCAAGGAGAAACCACCGAGGTTTCGATTAGAGTTGATAGAACGTTTGATATCAAACATACTCCCAGTGACGATTATTCGATTTCTGATGAATCTGAAACTAAAAAGTGGACGTAA

>15CBS10501
ATGAGACAACCATGGTGGAAAGACTTTACTATTCCCGATGCATCCGCAATTATTCACCAAAATATTACCATTGTCTCTATTGTAGGAGAGATTGAAGTGCCAGTTTCAACAATTGATGCATATGAAAGAGATAGACTTTTAACTGGAATGACTTTGTCTGCCCAACTTGCTTTAGGAGTCCTTACCATTTTGATGGTTTGTCTATTGTCATCATCCGAAAAACGAAAACACCCAGTTTTTGTTTTTAATTCGGCAAGTATTGTTGCAATGTGTCTTCGGGCCATTTTGAATATAGTGACCATATGCAGCAATAGCTACAGTATCCTGGTTAATTACGGGTTTATCTTAAACATGGTTCATATGTATGTCCATGTGTTTAATATTTTAATTTTGTTGCTTGCACCGGTCATCATTTTTACTGCTGAGATGAGCATGATGATTCAAGTTCGTATAATTTGTGCACATGATAGAAAGACACAAAGGATAATGACTGTTATTAGTGCCTGCTTAACTGTTTTGGTTCTCGCATTTTGGATTACTAACATGTGTCAACAGATTCAGTATCTGTTATGGTTAACTCCACTTAGCAGCAAGACCATTGTTGGATACTCTTGGCCCTACTTTATTGCTAAAATACTTTTTGCTTTTAGCATTATTTTTCACAGTGGTGTTTTTTCATACAAACTCTTTCGTGCCATATTAATACGGAAAAAAATTGGGCAATTTCCATTTGGTCCGATGCAGTGTATTTTAGTTATTAGCTGCCAATGTCTTATTGTTCCAGCTACCTTTACTATAATAGATAGTTTTATCCATACGTATGATGGCTTTAGCTCTATGACTCAATGTCTGCTAATCATTTCTCTTCCTCTTTCGAGTTTATGGGCGTCTAGTACAGCTCTGAAATTGCAAAGCATGAAAACTTCATCTGCGCAAGGAGAAACCACCGAGGTTTCGATTAGAGTTGATAGAACGTTTGATATCAAACATACTCCCAGTGACGATTATTCGATTTCTGATGAATCTGAAACTAAAAAGTGGACGTAA

>16CBS10500
ATGAGACAACCATGGTGGAAAGACTTTACTATTCCCGATGCATCCGCAATTATTCACCAAAATATTACCATTGTCTCTATTGTAGGAGAGATTGAAGTGCCAGTTTCAACAATTGATGCATATGAAAGAGATAGACTTTTAACTGGAATGACTTTGTCTGCCCAACTTGCTTTAGGAGTCCTTACCATTTTGATGGTTTGTCTATTGTCATCATCCGAAAAACGAAAACACCCAGTTTTTGTTTTTAATTCGGCAAGTATTGTTGCAATGTGTCTTCGGGCCATTTTGAATATAGTGACCATATGCAGCAATAGCTACAGTATCCTGGTTAATTACGGGTTTATCTTAAACATGGTTCATATGTATGTCCATGTGTTTAATATTTTAATTTTGTTGCTTGCACCGGTCATCATTTTTACTGCTGAGATGAGCATGATGATTCAAGTTCGTATAATTTGTGCACATGATAGAAAGACACAAAGGATAATGACTGTTATTAGTGCCTGCTTAACTGTTTTGGTTCTCGCATTTTGGATTACTAACATGTGTCAACAGATTCAGTATCTGTTATGGTTAACTCCACTTAGCAGCAAGACCATTGTTGGATACTCTTGGCCCTACTTTATTGCTAAAATACTTTTTGCTTTTAGCATTATTTTTCACAGTGGTGTTTTTTCATACAAACTCTTTCGTGCCATATTAATACGGAAAAAAATTGGGCAATTTCCATTTGGTCCGATGCAGTGTATTTTAGTTATTAGCTGCCAATGTCTTATTGTTCCAGCTACCTTTACTATAATAGATAGTTTTATCCATACGTATGATGGCTTTAGCTCTATGACTCAATGTCTGCTAATCATTTCTCTTCCTCTTTCGAGTTTATGGGCGTCTAGTACAGCTCTGAAATTGCAAAGCATGAAAACTTCATCTGCGCAAGGAGAAACCACCGAGGTTTCGATTAGAGTTGATAGAACGTTTGATATCAAACATACTCCCAGTGACGATTATTCGATTTCTGATGAATCTGAAACTAAAAAGTGGACGTAA

>17CBS10499
ATGAGACAACCATGGTGGAAAGACTTTACTATTCCCGATGCATCCGCAATTATTCACCAAAATATTACCATTGTCTCTATTGTAGGAGAGATTGAAGTGCCAGTTTCAACAATTGATGCATATGAAAGAGATAGACTTTTAACTGGAATGACTTTGTCTGCCCAACTTGCTTTAGGAGTCCTTACCATTTTGATGGTTTGTCTATTGTCATCATCCGAAAAACGAAAACACCCAGTTTTTGTTTTTAATTCGGCAAGTATTGTTGCAATGTGTCTTCGGGCCATTTTGAATATAGTGACCATATGCAGCAATAGCTACAGTATCCTGGTTAATTACGGGTTTATCTTAAACATGGTTCATATGTATGTCCATGTGTTTAATATTTTAATTTTGTTGCTTGCACCGGTCATCATTTTTACTGCTGAGATGAGCATGATGATTCAAGTTCGTATAATTTGTGCACATGATAGAAAGACACAAAGGATAATGACTGTTATTAGTGCCTGCTTAACTGTTTTGGTTCTCGCATTTTGGATTACTAACATGTGTCAACAGATTCAGTATCTGTTATGGTTAACTCCACTTAGCAGCAAGACCATTGTTGGATACTCTTGGCCCTACTTTATTGCTAAAATACTTTTTGCTTTTAGCATTATTTTTCACAGTGGTGTTTTTTCATACAAACTCTTTCGTGCCATATTAATACGGAAAAAAATTGGGCAATTTCCATTTGGTCCGATGCAGTGTATTTTAGTTATTAGCTGCCAATGTCTTATTGTTCCAGCTACCTTTACTATAATAGATAGTTTTATCCATACGTATGATGGCTTTAGCTCTATGACTCAATGTCTGCTAATCATTTCTCTTCCTCTTTCGAGTTTATGGGCGTCTAGTACAGCTCTGAAATTGCAAAGCATGAAAACTTCATCTGCGCAAGGAGAAACCACCGAGGTTTCGATTAGAGTTGATAGAACGTTTGATATCAAACATACTCCCAGTGACGATTATTCGATTTCTGATGAATCTGAAACTAAAAAGTGGACGTAA

>18CBS10498
ATGAGACAACCATGGTGGAAAGACTTTACTATTCCCGATGCATCCGCAATTATTCACCAAAATATTACCATTGTCTCTATTGTAGGAGAGATTGAAGTGCCAGTTTCAACAATTGATGCATATGAAAGAGATAGACTTTTAACTGGAATGACTTTGTCTGCCCAACTTGCTTTAGGAGTCCTTACCATTTTGATGGTTTGTCTATTGTCATCATCCGAAAAACGAAAACACCCAGTTTTTGTTTTTAATTCGGCAAGTATTGTTGCAATGTGTCTTCGGGCCATTTTGAATATAGTGACCATATGCAGCAATAGCTACAGTATCCTGGTTAATTACGGGTTTATCTTAAACATGGTTCATATGTATGTCCATGTGTTTAATATTTTAATTTTGTTGCTTGCACCGGTCATCATTTTTACTGCTGAGATGAGCATGATGATTCAAGTTCGTATAATTTGTGCACATGATAGAAAGACACAAAGGATAATGACTGTTATTAGTGCCTGCTTAACTGTTTTGGTTCTCGCATTTTGGATTACTAACATGTGTCAACAGATTCAGTATCTGTTATGGTTAACTCCACTTAGCAGCAAGACCATTGTTGGATACTCTTGGCCCTACTTTATTGCTAAAATACTTTTTGCTTTTAGCATTATTTTTCACAGTGGTGTTTTTTCATACAAACTCTTTCGTGCCATATTAATACGGAAAAAAATTGGGCAATTTCCATTTGGTCCGATGCAGTGTATTTTAGTTATTAGCTGCCAATGTCTTATTGTTCCAGCTACCTTTACTATAATAGATAGTTTTATCCATACGTATGATGGCTTTAGCTCTATGACTCAATGTCTGCTAATCATTTCTCTTCCTCTTTCGAGTTTATGGGCGTCTAGTACAGCTCTGAAATTGCAAAGCATGAAAACTTCATCTGCGCAAGGAGAAACCACCGAGGTTTCGATTAGAGTTGATAGAACGTTTGATATCAAACATACTCCCAGTGACGATTATTCGATTTCTGATGAATCTGAAACTAAAAAGTGGACGTAA

>19CBS10477
ATGAGACAACCATGGTGGAAAGACTTTACTATTCCCGATGCATCCGCAATTATTCACCAAAATATTACCATTGTCTCTATTGTAGGAGAGATTGAAGTGCCAGTTTCAACAATTGATGCATATGAAAGAGATAGACTTTTAACTGGAATGACTTTGTCTGCCCAACTTGCTTTAGGAGTCCTTACCATTTTGATGGTTTGTCTATTGTCATCATCCGAAAAACGAAAACACCCAGTTTTTGTTTTTAATTCGGCAAGTATTGTTGCAATGTGTCTTCGGGCCATTTTGAATATAGTGACCATATGCAGCAATAGCTACAGTATCCTGGTTAATTACGGGTTTATCTTAAACATGGTTCATATGTATGTCCATGTGTTTAATATTTTAATTTTGTTGCTTGCACCGGTCATCATTTTTACTGCTGAGATGAGCATGATGATTCAAGTTCGTATAATTTGTGCACATGATAGAAAGACACAAAGGATAATGACTGTTATTAGTGCCTGCTTAACTGTTTTGGTTCTCGCATTTTGGATTACTAACATGTGTCAACAGATTCAGTATCTGTTATGGTTAACTCCACTTAGCAGCAAGACCATTGTTGGATACTCTTGGCCCTACTTTATTGCTAAAATACTTTTTGCTTTTAGCATTATTTTTCACAGTGGTGTTTTTTCATACAAACTCTTTCGTGCCATATTAATACGGAAAAAAATTGGGCAATTTCCATTTGGTCCGATGCAGTGTATTTTAGTTATTAGCTGCCAATGTCTTATTGTTCCAGCTACCTTTACTATAATAGATAGTTTTATCCATACGTATGATGGCTTTAGCTCTATGACTCAATGTCTGCTAATCATTTCTCTTCCTCTTTCGAGTTTATGGGCGTCTAGTACAGCTCTGAAATTGCAAAGCATGAAAACTTCATCTGCGCAAGGAGAAACCACCGAGGTTTCGATTAGAGTTGATAGAACGTTTGATATCAAACATACTCCCAGTGACGATTATTCGATTTCTGATGAATCTGAAACTAAAAAGTGGACGTAA

>20CBS10475
ATGAGACAACCATGGTGGAAAGACTTTACTATTCCCGATGCATCCGCAATTATTCACCAAAATATTACCATTGTCTCTATTGTAGGAGAGATTGAAGTGCCAGTTTCAACAATTGATGCATATGAAAGAGATAGACTTTTAACTGGAATGACTTTGTCTGCCCAACTTGCTTTAGGAGTCCTTACCATTTTGATGGTTTGTCTATTGTCATCATCCGAAAAACGAAAACACCCAGTTTTTGTTTTTAATTCGGCAAGTATTGTTGCAATGTGTCTTCGGGCCATTTTGAATATAGTGACCATATGCAGCAATAGCTACAGTATCCTGGTTAATTACGGGTTTATCTTAAACATGGTTCATATGTATGTCCATGTGTTTAATATTTTAATTTTGTTGCTTGCACCGGTCATCATTTTTACTGCTGAGATGAGCATGATGATTCAAGTTCGTATAATTTGTGCACATGATAGAAAGACACAAAGGATAATGACTGTTATTAGTGCCTGCTTAACTGTTTTGGTTCTCGCATTTTGGATTACTAACATGTGTCAACAGATTCAGTATCTGTTATGGTTAACTCCACTTAGCAGCAAGACCATTGTTGGATACTCTTGGCCCTACTTTATTGCTAAAATACTTTTTGCTTTTAGCATTATTTTTCACAGTGGTGTTTTTTCATACAAACTCTTTCGTGCCATATTAATACGGAAAAAAATTGGGCAATTTCCATTTGGTCCGATGCAGTGTATTTTAGTTATTAGCTGCCAATGTCTTATTGTTCCAGCTACCTTTACTATAATAGATAGTTTTATCCATACGTATGATGGCTTTAGCTCTATGACTCAATGTCTGCTAATCATTTCTCTTCCTCTTTCGAGTTTATGGGCGTCTAGTACAGCTCTGAAATTGCAAAGCATGAAAACTTCATCTGCGCAAGGAGAAACCACCGAGGTTTCGATTAGAGTTGATAGAACGTTTGATATCAAACATACTCCCAGTGACGATTATTCGATTTCTGATGAATCTGAAACTAAAAAGTGGACGTAA

>21CBS10469
ATGAGACAACCATGGTGGAAAGACTTTACTATTCCCGATGCATCCGCAATTATTCACCAAAATATTACCATTGTCTCTATTGTAGGAGAGATTGAAGTGCCAGTTTCAACAATTGATGCATATGAAAGAGATAGACTTTTAACTGGAATGACTTTGTCTGCCCAACTTGCTTTAGGAGTCCTTACCATTTTGATGGTTTGTCTATTGTCATCATCCGAAAAACGAAAACACCCAGTTTTTGTTTTTAATTCGGCAAGTATTGTTGCAATGTGTCTTCGGGCCATTTTGAATATAGTGACCATATGCAGCAATAGCTACAGTATCCTGGTTAATTACGGGTTTATCTTAAACATGGTTCATATGTATGTCCATGTGTTTAATATTTTAATTTTGTTGCTTGCACCGGTCATCATTTTTACTGCTGAGATGAGCATGATGATTCAAGTTCGTATAATTTGTGCACATGATAGAAAGACACAAAGGATAATGTCTGTTATTAGTGCCTGCTTAACTGTTTTGGTTCTCGCATTTTGGATTACTAACATGTGTCAACAGATTCAGTATCTGTTATGGTTAACTCCACTTAGCAGCAAGACCATTGTTGGATACTCTTGGCCCTACTTTATTGCTAAAATACTTTTTGCTTTTAGCATTATTTTTCACAGTGGTGTTTTTTCATACAAACTCTTTCGTGCCATATTAATACGGAAAAAAATTGGGCAATTTCCATTTGGTCCGATGCAGTGTATTTTAGTTATTAGCTGCCAATGTCTTATTGTTCCAGCTACCTTTACTATAATAGATAGTTTTATCCATACGTATGATGGCTTTAGCTCTATGACTCAATGTCTGCTAATCATTTCTCTTCCTCTTTCGAGTTTATGGGCGTCTAGTACAGCTCTGAAATTGCAAAGCATGAAAACTTCATCTGCGCAAGGAGAAACCACCGAGGTTTCGATTAGAGTTGATAGAACGTTTGATATCAAACATACTCCCAGTGACGATTATTCGATTTCTGATGAATCTGAAACTAAAAAGTGGACGTAA

>22CBS10468
ATGAGACAACCATGGTGGAAAGACTTTACTATTCCCGATGCATCCGCAATTATTCACCAAAATATTACCATTGTCTCTATTGTAGGAGAGATTGAAGTGCCAGTTTCAACAATTGATGCATATGAAAGAGATAGACTTTTAACTGGAATGACTTTGTCTGCCCAACTTGCTTTAGGAGTCCTTACCATTTTGATGGTTTGTCTATTGTCATCATCCGAAAAACGAAAACACCCAGTTTTTGTTTTTAATTCGGCAAGTATTGTTGCAATGTGTCTTCGGGCCATTTTGAATATAGTGACCATATGCAGCAATAGCTACAGTATCCTGGTTAATTACGGGTTTATCTTAAACATGGTTCATATGTATGTCCATGTGTTTAATATTTTAATTTTGTTGCTTGCACCGGTCATCATTTTTACTGCTGAGATGAGCATGATGATTCAAGTTCGTATAATTTGTGCACATGATAGAAAGACACAAAGGATAATGTCTGTTATTAGTGCCTGCTTAACTGTTTTGGTTCTCGCATTTTGGATTACTAACATGTGTCAACAGATTCAGTATCTGTTATGGTTAACTCCACTTAGCAGCAAGACCATTGTTGGATACTCTTGGCCCTACTTTATTGCTAAAATACTTTTTGCTTTTAGCATTATTTTTCACAGTGGTGTTTTTTCATACAAACTCTTTCGTGCCATATTAATACGGAAAAAAATTGGGCAATTTCCATTTGGTCCGATGCAGTGTATTTTAGTTATTAGCTGCCAATGTCTTATTGTTCCAGCTACCTTTACTATAATAGATAGTTTTATCCATACGTATGATGGCTTTAGCTCTATGACTCAATGTCTGCTAATCATTTCTCTTCCTCTTTCGAGTTTATGGGCGTCTAGTACAGCTCTGAAATTGCAAAGCATGAAAACTTCATCTGCGCAAGGAGAAACCACCGAGGTTTCGATTAGAGTTGATAGAACGTTTGATATCAAACATACTCCCAGTGACGATTATTCGATTTCTGATGAATCTGAAACTAAAAAGTGGACGTAA

>23CBS10464
ATGAGACAACCATGGTGGAAAGACTTTACTATTCCCGATGCATCCGCAATTATTCACCAAAATATTACCATTGTCTCTATTGTAGGAGAGATTGAAGTGCCAGTTTCAACAATTGATGCATATGAAAGAGATAGACTTTTAACTGGAATGACTTTGTCTGCCCAACTTGCTTTAGGAGTCCTTACCATTTTGATGGTTTGTCTATTGTCATCATCCGAAAAACGAAAACACCCAGTTTTTGTTTTTAATTCGGCAAGTATTGTTGCAATGTGTCTTCGGGCCATTTTGAATATAGTGACCATATGCAGCAATAGCTACAGTATCCTGGTTAATTACGGGTTTATCTTAAACATGGTTCATATGTATGTCCATGTGTTTAATATTTTAATTTTGTTGCTTGCACCGGTCATCATTTTTACTGCTGAGATGAGCATGATGATTCAAGTTCGTATAATTTGTGCACATGATAGAAAGACACAAAGGATAATGTCTGTTATTAGTGCCTGCTTAACTGTTTTGGTTCTCGCATTTTGGATTACTAACATGTGTCAACAGATTCAGTATCTGTTATGGTTAACTCCACTTAGCAGCAAGACCATTGTTGGATACTCTTGGCCCTACTTTATTGCTAAAATACTTTTTGCTTTTAGCATTATTTTTCACAGTGGTGTTTTTTCATACAAACTCTTTCGTGCCATATTAATACGGAAAAAAATTGGGCAATTTCCATTTGGTCCGATGCAGTGTATTTTAGTTATTAGCTGCCAATGTCTTATTGTTCCAGCTACCTTTACTATAATAGATAGTTTTATCCATACGTATGATGGCTTTAGCTCTATGACTCAATGTCTGCTAATCATTTCTCTTCCTCTTTCGAGTTTATGGGCGTCTAGTACAGCTCTGAAATTGCAAAGCATGAAAACTTCATCTGCGCAAGGAGAAACCACCGAGGTTTCGATTAGAGTTGATAGAACGTTTGATATCAAACATACTCCCAGTGACGATTATTCGATTTCTGATGAATCTGAAACTAAAAAGTGGACGTAA

>24CBS5682
ATGAGACAACCATGGTGGAAAGACTTTACTATTCCCGATGCATCCGCAATTATTCACCAAAATATTACCATTGTCTCTATTGTAGGAGAGATTGAAGTGCCAGTTTCAACAATTGATGCATATGAAAGAGATAGACTTTTAACTGGAATGACTTTGTCTGCCCAACTTGCTTTAGGAGTCCTTACCATTTTGATGGTTTGTCTATTGTCATCATCCGAAAAACGAAAACACCCAGTTTTTGTTTTTAATTCGGCAAGTATTGTTGCAATGTGTCTTCGGGCCATTTTGAATATAGTGACCATATGCAGCAATAGCTACAGTATCCTGGTTAATTACGGGTTTATCTTAAACATGGTTCATATGTATGTCCATGTGTTTAATATTTTAATTTTGTTGCTTGCACCGGTCATCATTTTTACTGCTGAGATGAGCATGATGATTCAAGTTCGTATAATTTGTGCACATGATAGAAAGACACAAAGGATAATGACTGTTATTAGTGCCTGCTTAACTGTTTTGGTTCTCGCATTTTGGATTACTAACATGTGTCAACAGATTCAGTATCTGTTATGGTTAACTCCACTTAGCAGCAAGACCATTGTTGGATACTCTTGGCCCTACTTTATTGCTAAAATACTTTTTGCTTTTAGCATTATTTTTCACAGTGGTGTTTTTTCATACAAACTCTTTCGTGCCATATTAATACGGAAAAAAATTGGGCAATTTCCATTTGGTCCGATGCAGTGTATTTTAGTTATTAGCTGCCAATGTCTTATTGTTCCAGCTACCTTTACTATAATAGATAGTTTTATCCATACGTATGATGGCTTTAGCTCTATGACTCAATGTCTGCTAATCATTTCTCTTCCTCTTTCGAGTTTATGGGCGTCTAGTACAGCTCTGAAATTGCAAAGCATGAAAACTTCATCTGCGCAAGGAGAAACCACCGAGGTTTCGATTAGAGTTGATAGAACGTTTGATATCAAACATACTCCCAGTGACGATTATTCGATTTCTGATGAATCTGAAACTAAAAAGTGGACGTAA

>25CBS5680
ATGAGACAACCATGGTGGAAAGACTTTACTATTCCCGATGCATCCGCAATTATTCACCAAAATATTACCATTGTCTCTATTGTAGGAGAGATTGAAGTGCCAGTTTCAACAATTGATGCATATGAAAGAGATAGACTTTTAACTGGAATGACTTTGTCTGCCCAACTTGCTTTAGGAGTCCTTACCATTTTGATGGTTTGTCTATTGTCATCATCCGAAAAACGAAAACACCCAGTTTTTGTTTTTAATTCGGCAAGTATTGTTGCAATGTGTCTTCGGGCCATTTTGAATATAGTGACCATATGCAGCAATAGCTACAGTATCCTGGTTAATTACGGGTTTATCTTAAACATGGTTCATATGTATGTCCATGTGTTTAATATTTTAATTTTGTTGCTTGCACCGGTCATCATTTTTACTGCTGAGATGAGCATGATGATTCAAGTTCGTATAATTTGTGCACATGATAGAAAGACACAAAGGATAATGACTGTTATTAGTGCCTGCTTAACTGTTTTGGTTCTCGCATTTTGGATTACTAACATGTGTCAACAGATTCAGTATCTGTTATGGTTAACTCCACTTAGCAGCAAGACCATTGTTGGATACTCTTGGCCCTACTTTATTGCTAAAATACTTTTTGCTTTTAGCATTATTTTTCACAGTGGTGTTTTTTCATACAAACTCTTTCGTGCCATATTAATACGGAAAAAAATTGGGCAATTTCCATTTGGTCCGATGCAGTGTATTTTAGTTATTAGCTGCCAATGTCTTATTGTTCCAGCTACCTTTACTATAATAGATAGTTTTATCCATACGTATGATGGCTTTAGCTCTATGACTCAATGTCTGCTAATCATTTCTCTTCCTCTTTCGAGTTTATGGGCGTCTAGTACAGCTCTGAAATTGCAAAGCATGAAAACTTCATCTGCGCAAGGAGAAACCACCGAGGTTTCGATTAGAGTTGATAGAACGTTTGATATCAAACATACTCCCAGTGACGATTATTCGATTTCTGATGAATCTGAAACTAAAAAGTGGACGTAA

>26CBS5557
ATGAGACAACCATGGTGGAAAGACTTTACTATTCCCGATGCATCCGCAATTATTCACCAAAATATTACCATTGTCTCTATTGTAGGAGAGATTGAAGTGCCAGTTTCAACAATTGATGCATATGAAAGAGATAGACTTTTAACTGGAATGACTTTGTCTGCCCAACTTGCTTTAGGAGTCCTTACCATTTTGATGGTTTGTCTATTGTCATCATCCGAAAAACGAAAACACCCAGTTTTTGTTTTTAATTCGGCAAGTATTGTTGCAATGTGTCTTCGGGCCATTTTGAATATAGTGACCATATGCAGCAATAGCTACAGTATCCTGGTTAATTACGGGTTTATCTTAAACATGGTTCATATGTATGTCCATGTGTTTAATATTTTAATTTTGTTGCTTGCACCGGTCATCATTTTTACTGCTGAGATGAGCATGATGATTCAAGTTCGTATAATTTGTGCACATGATAGAAATACACAAAGGATAATGACTGTTATTAGTGCCTGCTTAACTGTTTTGGTTCTCGCATTTTGGATTACTAACATGTGTCAACAGATTCAGTATCTGTTATGGTTAACTCCACTTAGCAGCAAGACCATTGTTGGATACTCTTGGCCCTACTTTATTGCTAAAATACTTTTTGCTTTTAGCATTATTTTTCACAGTGGTGTTTTTTCATACAAACTCTTTCGTGCCATATTAATACGGAAAAAAATTGGGCAATTTCCATTTGGTCCGATGCAGTGTATTTTAGTTATTAGCTGCCAATGTCTTATTGTTCCAGCTACCTTTACTATAATAGATAGTTTTATCCATACGTATGATGGCTTTAGCTCTATGACTCAATGTCTGCTAATCATTTCTCTTCCTCTTTCGAGTTTATGGGCGTCTAGTACAGCTCTGAAATTGCAAAGCATGAAAACTTCATCTGCGCAAGGAGAAACCACCGAGGTTTCGATTAGAGTTGATAGAACGTTTGATATCAAACATACTCCCAGTGACGATTATTCGATTTCTGATGAATCTGAAACTAAAAAGTGGACGTAA

>27CBS1061
ATGAGACAACCATGGTGGAAAGACTTTACTATTCCCGATGCATCCGCAATTATTCACCAAAATATTACCATTGTCTCTATTGTAGGAGAGATTGAAGTGCCAGTTTCAACAATTGATGCATATGAAAGAGATAGACTTTTAACTGGAATGACTTTGTCTGCCCAACTTGCTTTAGGAGTCCTTACCATTTTGATGGTTTGTCTATTGTCATCATCCGAAAAACGAAAACACCCAGTTTTTGTTTTTAATTCGGCAAGTATTGTTGCAATGTGTCTTCGGGCCATTTTGAATATAGTGACCATATGCAGCAATAGCTACAGTATCCTGGTTAATTACGGGTTTATCTTAAACATGGTTCATATGTATGTCCATGTGTTTAATATTTTAATTTTGTTGCTTGCACCGGTCATCATTTTTACTGCTGAGATGAGCATGATGATTCAAGTTCGTATAATTTGTGCACATGATAGAAAGACACAAAGGATAATGACTGTTATTAGTGCCTGCTTAACTGTTTTGGTTCTCGCATTTTGGATTACTAACATGTGTCAACAGATTCAGTATCTGTTATGGTTAACTCCACTTAGCAGCAAGACCATTGTTGGATACTCTTGGCCCTACTTTATTGCTAAAATACTTTTTGCTTTTAGCATTATTTTTCACAGTGGTGTTTTTTCATACAAACTCTTTCGTGCCATATTAATACGGAAAAAAATTGGGCAATTTCCATTTGGTCCGATGCAGTGTATTTTAGTTATTAGCTGCCAATGTCTTATTGTTCCAGCTACCTTTACTATAATAGATAGTTTTATCCATACGTATGATGGCTTTAGCTCTATGACTCAATGTCTGCTAATCATTTCTCTTCCTCTTTCGAGTTTATGGGCGTCTAGTACAGCTCTGAAATTGCAAAGCATGAAAACTTCATCTGCGCAAGGAGAAACCACCGAGGTTTCGATTAGAGTTGATAGAACGTTTGATATCAAACATACTCCCAGTGACGATTATTCGATTTCTGATGAATCTGAAACTAAAAAGTGGACGTAA

>28CBS1058
ATGAGACAACCATGGTGGAAAGACTTTACTATTCCCGATGCATCCGCAATTATTCACCAAAATATTACCATTGTCTCTATTGTAGGAGAGATTGAAGTGCCAGTTTCAACAATTGATGCATATGAAAGAGATAGACTTTTAACTGGAATGACTTTGTCTGCCCAACTTGCTTTAGGAGTCCTTACCATTTTGATGGTTTGTCTATTGTCATCATCCGAAAAACGAAAACACCCAGTTTTTGTTTTTAATTCGGCAAGTATTGTTGCAATGTGTCTTCGGGCCATTTTGAATATAGTGACCATATGCAGCAATAGCTACAGTATCCTGGTTAATTACGGGTTTATCTTAAATATGGTTCATATGTATGTCCATGTGTTTAATATTTTAATTTTGTTGCTTGCACCGGTCATCATTTTTACTGCTGAGATGAGCATGATGATTCAAGTTCGTATAATTTGTGCACATGATAGAAAGACACAAAGGATAATGACTGTTATTAGTGCCTGCTTAACTGTTTTGGTTCTCGCATTTTGGATTACTAACATGTGTCAACAGATTCAGTATCTGTTATGGTTAACTCCACTTAGCAGCAAGACCATTGTTGGATACTCTTGGCCCTACTTTATTGCTAAAATACTTTTTGCTTTTAGCATTATTTTTCACAGTGGTGTTTTTTCATACAAACTCTTTCGTGCCATATTAATACGGAAAAAAATTGGGCAATTTCCATTTGGTCCGATGCAGTGTATTTTAGTTATTAGCTGCCAATGTCTTATTGTTCCAGCTACCTTTACTATAATAGATAGTTTTATCCATACATATGATGGCTTTAGCTCTATGACTCAATGTCTGCTAATCATTTCTCTTCCTCTTTCGAGTTTATGGGCGTCTAGTACAGCTCTGAAATTGCAAAGCATGAAAACTTCATCTGCGCAAGGAGAAACCACCGAGGTTTCGATTAGAGTTGATAGAACGTTTGATATCAAACATACTCCCAGTGACGATTATTCGATTTCTGATGAATCTGAAACTAAAAAGTGGACGTAA

>29CBS1057
ATGAGACAACCATGGTGGAAAGACTTTACTATTCCCGATGCATCCGCAATTATTCACCAAAATATTACCATTGTCTCTATTGTAGGAGAGATTGAAGTGCCAGTTTCAACAATTGATGCATATGAAAGAGATAGACTTTTAACTGGAATGACTTTGTCTGCCCAACTTGCTTTAGGAGTCCTTACCATTTTGATGGTTTGTCTATTGTCATCATCCGAAAAACGAAAACACCCAGTTTTTGTTTTTAATTCGGCAAGTATTGTTGCAATGTGTCTTCGGGCCATTTTGAATATAGTGACCATATGCAGCAATAGCTACAGTATCCTGGTTAATTACGGGTTTATCTTAAACATGGTTCATATGTATGTCCATGTGTTTAATATTTTAATTTTGTTGCTTGCACCGGTCATCATTTTTACTGCTGAGATGAGCATGATGATTCAAGTTCGTATAATTTGTGCACATGATAGAAAGACACAAAGGATAATGACTGTTATTAGTGCCTGCTTAACTGTTTTGGTTCTCGCATTTTGGATTACTAACATGTGTCAACAGATTCAGTATCTGTTATGGTTAACTCCACTTAGCAGCAAGACCATTGTTGGATACTCTTGGCCCTACTTTATTGCTAAAATACTTTTTGCTTTTAGCATTATTTTTCACAGTGGTGTTTTTTCATACAAACTCTTTCGTGCCATATTAATACGGAAAAAAATTGGGCAATTTCCATTTGGTCCGATGCAGTGTATTTTAGTTATTAGCTGCCAATGTCTTATTGTTCCAGCTACCTTTACTATAATAGATAGTTTTATCCATACGTATGATGGCTTTAGCTCTATGACTCAATGTCTGCTAATCATTTCTCTTCCTCTTTCGAGTTTATGGGCGTCTAGTACAGCTCTGAAATTGCAAAGCATGAAAACTTCATCTGCGCAAGGAGAAACCACCGAGGTTTCGATTAGAGTTGATAGAACGTTTGATATCAAACATACTCCCAGTGACGATTATTCGATTTCTGATGAATCTGAAACTAAAAAGTGGACGTAA

>30CBS1042
ATGAGACAACCATGGTGGAAAGACTTTACTATTCCCGATGCATCCGCAATTATTCACCAAAATATTACCATTGTCTCTATTGTAGGAGAGATTGAAGTGCCAGTTTCAACAATTGATGCATATGAAAGAGATAGACTTTTAACTGGAATGACTTTGTCTGCCCAACTTGCTTTAGGAGTCCTTACCATTTTGATGGTTTGTCTATTGTCATCATCCGAAAAACGAAAACACCCAGTTTTTGTTTTTAATTCGGCAAGTATTGTTGCAATGTGTCTTCGGGCCATTTTGAATATAGTGACCATATGCAGCAATAGCTACAGTATCCTGGTTAATTACGGGTTTATCTTAAACATGGTTCATATGTATGTCCATGTGTTTAATATTTTAATTTTGTTGCTTGCACCGGTCATCATTTTTACTGCTGAGATGAGCATGATGATTCAAGTTCGTATAATTTGTGCACATGATAGAAAGACACAAAGGATAATGACTGTTATTAGTGCCTGCTTAACTGTTTTGGTTCTCGCATTTTGGATTACTAACATGTGTCAACAGATTCAGTATCTGTTATGGTTAACTCCACTTAGCAGCAAGACCATTGTTGGATACTCTTGGCCCTACTTTATTGCTAAAATACTTTTTGCTTTTAGCATTATTTTTCACAGTGGTGTTTTTTCATACAAACTCTTTCGTGCCATATTAATACGGAAAAAAATTGGGCAATTTCCATTTGGTCCGATGCAGTGTATTTTAGTTATTAGCTGCCAATGTCTTATTGTTCCAGCTACCTTTACTATAATAGATAGTTTTATCCATACGTATGATGGCTTTAGCTCTATGACTCAATGTCTGCTAATCATTTCTCTTCCTCTTTCGAGTTTATGGGCGTCTAGTACAGCTCTGAAATTGCAAAGCATGAAAACTTCATCTGCGCAAGGAGAAACCACCGAGGTTTCGATTAGAGTTGATAGAACGTTTGATATCAAACATACTCCCAGTGACGATTATTCGATTTCTGATGAATCTGAAACTAAAAAGTGGACGTAA

>31CBS357
ATGAGACAACCATGGTGGAAAGACTTTACTATTCCCGATGCATCCGCAATTATTCACCAAAATATTACCATTGTCTCTATTGTAGGAGAGATTGAAGTGCCAGTTTCAACAATTGATGCATATGAAAGAGATAGACTTTTAACTGGAATGACTTTGTCTGCCCAACTTGCTTTAGGAGTCCTTACCATTTTGATGGTTTGTCTATTGTCATCATCCGAAAAACGAAAACACCCAGTTTTTGTTTTTAATTCGGCAAGTATTGTTGCAATGTGTCTTCGGGCCATTTTGAATATAGTGACCATATGCAGCAATAGCTACAGTATCCTGGTTAATTACGGGTTTATCTTAAATATGGTTCATATGTATGTCCATGTGTTTAATATTTTAATTTTGTTGCTTGCACCGGTCATCATTTTTACTGCTGAGATGAGCATGATGATTCAAGTTCGTATAATTTGTGCACATGATAGAAAGACACAAAGGATAATGACTGTTATTAGTGCCTGCTTAACTGTTTTGGTTCTCGCATTTTGGATTACTAACATGTGTCAACAGATTCAGTATCTGTTATGGTTAACTCCACTTAGCAGCAAGACCATTGTTGGATACTCTTGGCCCTACTTTATTGCTAAAATACTTTTTGCTTTTAGCATTATTTTTCACAGTGGTGTTTTTTCATACAAACTCTTTCGTGCCATATTAATACGGAAAAAAATTGGGCAATTTCCATTTGGTCCGATGCAGTGTATTTTAGTTATTAGCTGCCAATGTCTTATTGTTCCAGCTACCTTTACTATAATAGATAGTTTTATCCATACATATGATGGCTTTAGCTCTATGACTCAATGTCTGCTAATCATTTCTCTTCCTCTTTCGAGTTTATGGGCGTCTAGTACAGCTCTGAAATTGCAAAGCATGAAAACTTCATCTGCGCAAGGAGAAACCACCGAGGTTTCGATTAGAGTTGATAGAACGTTTGATATCAAACATACTCCCAGTGACGATTATTCGATTTCTGATGAATCTGAAACTAAAAAGTGGACGTAA

>32CBS352
ATGAGACAACCATGGTGGAAAGACTTTACTATTCCCGATGCATCCGCAATTATTCACCAAAATATTACCATTGTCTCTATTGTAGGAGAGATTGAAGTGCCAGTTTCAACAATTGATGCATATGAAAGAGATAGACTTTTAACTGGAATGACTTTGTCTGCCCAACTTGCTTTAGGAGTCCTTACCATTTTGATGGTTTGTCTATTGTCATCATCCGAAAAACGAAAACACCCAGTTTTTGTTTTTAATTCGGCAAGTATTGTTGCAATGTGTCTTCGGGCCATTTTGAATATAGTGACCATATGCAGCAATAGCTACAGTATCCTGGTTAATTACGGGTTTATCTTAAACATGGTTCATATGTATGTCCATGTGTTTAATATTTTAATTTTGTTGCTTGCACCGGTCATCATTTTTACTGCTGAGATGAGCATGATGATTCAAGTTCGTATAATTTGTGCACATGATAGAAAGACACAAAGGATAATGACTGTTATTAGTGCCTGCTTAACTGTTTTGGTTCTCGCATTTTGGATTACTAACATGTGTCAACAGATTCAGTATCTGTTATGGTTAACTCCACTTAGCAGCAAGACCATTGTTGGATACTCTTGGCCCTACTTTATTGCTAAAATACTTTTTGCTTTTAGCATTATTTTTCACAGTGGTGTTTTTTCATACAAACTCTTTCGTGCCATATTAATACGGAAAAAAATTGGGCAATTTCCATTTGGTCCGATGCAGTGTATTTTAGTTATTAGCTGCCAATGTCTTATTGTTCCAGCTACCTTTACTATAATAGATAGTTTTATCCATACGTATGATGGCTTTAGCTCTATGACTCAATGTCTGCTAATCATTTCTCTTCCTCTTTCGAGTTTATGGGCGTCTAGTACAGCTCTGAAATTGCAAAGCATGAAAACTTCATCTGCGCAAGGAGAAACCACCGAGGTTTCGATTAGAGTTGATAGAACGTTTGATATCAAACATACTCCCAGTGACGATTATTCGATTTCTGATGAATCTGAAACTAAAAAGTGGACGTAA

>33FY25279
ATGAGACAACCATGGTGGAAAGACTTTACTATTCCCGATGCATCCGCAATTATTCACCAAAATATTACCATTGTCTCTATTGTAGGAGAGATTGAAGTGCCAGTTTCAACAATTGATGCATATGAAAGAGATAGACTTTTAACTGGAATGACTTTGTCTGCCCAACTTGCTTTAGGAGTCCTTACCATTTTGATGGTTTGTCTATTGTCATCATCCGAAAAACGAAAACACCCAGTTTTTGTTTTTAATTCGGCAAGTATTGTTGCAATGTGTCTTCGGGCCATTTTGAATATAGTGACCATATGCAGCAATAGCTACAGTATCCTGGTTAATTACGGGTTTATCTTAAACATGGTTCATATGTATGTCCATGTGTTTAATATTTTAATTTTGTTGCTTGCACCGGTCATCATTTTTACTGCTGAGATGAGCATGATGATTCAAGTTCGTATAATTTGTGCACATGATAGAAAGACACAAAGGATAATGACTGTTATTAGTGCCTGCTTAACTGTTTTGGTTCTCGCATTTTGGATTACTAACATGTGTCAACAGATTCAGTATCTGTTATGGTTAACTCCACTTAGCAGCAAGACCATTGTTGGATACTCTTGGCCCTACTTTATTGCTAAAATACTTTTTGCTTTTAGCATTATTTTTCACAGTGGTGTTTTTTCATACAAACTCTTTCGTGCCATATTAATACGGAAAAAAATTGGGCAATTTCCATTTGGTCCGATGCAGTGTATTTTAGTTATTAGCTGCCAATGTCTTATTGTTCCAGCTACCTTTACTATAATAGATAGTTTTATCCATACGTATGATGGCTTTAGCTCTATGACTCAATGTCTGCTAATCATTTCTCTTCCTCTTTCGAGTTTATGGGCGTCTAGTACAGCTCTGAAATTGCAAAGCATGAAAACTTCATCTGCGCAAGGAGAAACCACCGAGGTTTCGATTAGAGTTGATAGAACGTTTGATATCAAACATACTCCCAGTGACGATTATTCGATTTCTGATGAATCTGAAACTAAAAAGTGGACGTAA

>34FY25281
ATGAGACAACCATGGTGGAAAGACTTTACTATTCCCGATGCATCCGCAATTATTCACCAAAATATTACCATTGTCTCTATTGTAGGAGAGATTGAAGTGCCAGTTTCAACAATTGATGCATATGAAAGAGATAGACTTTTAACTGGAATGACTTTGTCTGCCCAACTTGCTTTAGGAGTCCTTACCATTTTGATGGTTTGTCTATTGTCATCATCCGAAAAACGAAAACACCCAGTTTTTGTTTTTAATTCGGCAAGTATTGTTGCAATGTGTCTTCGGGCCATTTTGAATATAGTGACCGTATGCAGCAATAGCTACAGTATCCTGGTTAATTACGGGTTTATCTTAAATATGGTTCATATGTATGTCCATGTGTTTAATATTTTAATTTTGTTGCTTGCACCGGTCATCATTTTTACTGCTGAGATGAGCATGATGATTCAAGTTCGTATAATTTGTGCACATGATAGAAAGACACAAAGGATAATGACTGTTATTAGTGCCTGCTTAACTGTTTTGGTTCTCGCATTTTGGATTACTAACATGTGTCAACAGATTCAGTATCTGTTATGGTTAACTCCACTTAGCAGCAAGACCATTGTTGGATACTCTTGGCCCTACTTTATTGCTAAAATACTTTTTGCTTTTAGCATTATTTTTCACAGTGGTGTTTTTTCATACAAACTCTTTCGTGCCATATTAATACGGAAAAAAATTGGGCAATTTCCATTTGGTCCGATGCAGTGTATTTTAGTTATTAGCTGCCAATGTCTTATTGTTCCAGCTACCTTTACTATAATAGATAGTTTTATCCATACATATGATGGCTTTAGCTCTATGACTCAATGTCTGCTAATCATTTCTCTTCCTCTTTCGAGTTTATGGGCGTCTAGTACAGCTCTGAAATTGCAAAGCATGAAAACTTCATCTGCGCAAGGAGAAACCACCGAGGTTTCGATTAGAGTTGATAGAACGTTTGATATCAAACATACTCCCAGTGACGATTATTCGATTTCTGATGAATCTGAAACTAAAAAGTGGACGTAA

>35FY25282
ATGAGACAACCATGGTGGAAAGACTTTACTATTCCCGATGCATCCGCAATTATTCACCAAAATATTACCATTGTCTCTATTGTAGGAGAGATTGAAGTGCCAGTTTCAACAATTGATGCATATGAAAGAGATAGACTTTTAACTGGAATGACTTTGTCTGCCCAACTTGCTTTAGGAGTCCTTACCATTTTGATGGTTTGTCTATTGTCATCATCCGAAAAACGAAAACACCCAGTTTTTGTTTTTAATTCGGCAAGTATTGTTGCAATGTGTCTTCGGGCCATTTTGAATATAGTGACCATATGCAGCAATAGCTACAGTATCCTGGTTAATTACGGGTTTATCTTAAATATGGTTCATATGTATGTCCATGTGTTTAATATTTTAATTTTGTTGCTTGCACCGGTCATCATTTTTACTGCTGAGATGAGCATGATGATTCAAGTTCGTATAATTTGTGCACATGATAGAAAGACACAAAGGATAATGACTGTTATTAGTGCCTGCTTAACTGTTTTGGTTCTCGCATTTTGGATTACTAACATGTGTCAACAGATTCAGTATCTGTTATGGTTAACTCCACTTAGCAGCAAGACCATTGTTGGATACTCTTGGCCCTACTTTATTGCTAAAATACTTTTTGCTTTTAGCATTATTTTTCACAGTGGTGTTTTTTCATACAAACTCTTTCGTGCCATATTAATACGGAAAAAAATTGGGCAATTTCCATTTGGTCCGATGCAGTGTATTTTAGTTATTAGCTGCCAATGTCTTATTGTTCCAGCTACCTTTACTATAATAGATAGTTTTATCCATACATATGATGGCTTTAGCTCTATGACTCAATGTCTGCTAATCATTTCTCTTCCTCTTTCGAGTTTATGGGCGTCTAGTACAGCTCTGAAATTGCAAAGCATGAAAACTTCATCTGCGCAAGGAGAAACCACCGAGGTTTCGATTAGAGTTGATAGAACGTTTGATATCAAACATACTCCCAGTGACGATTATTCGATTTCTGATGAATCTGAAACTAAAAAGTGGACGTAA

>36FY25283
ATGAGACAACCATGGTGGAAAGACTTTACTATTCCCGATGCATCCGCAATTATTCACCAAAATATTACCATTGTCTCTATTGTAGGAGAGATTGAAGTGCCAGTTTCAACAATTGATGCATATGAAAGAGATAGACTTTTAACTGGAATGACTTTGTCTGCCCAACTTGCTTTAGGAGTCCTTACCATTTTGATGGTTTGTCTATTGTCATCATCCGAAAAACGAAAACACCCAGTTTTTGTTTTTAATTCGGCAAGTATTGTTGCAATGTGTCTTCGGGCCATTTTGAATATAGTGACCATATGCAGCAATAGCTACAGTATCCTGGTTAATTACGGGTTTATCTTAAATATGGTTCATATGTATGTCCATGTGTTTAATATTTTAATTTTGTTGCTTGCACCGGTCATCATTTTTACTGCTGAGATGAGCATGATGATTCAAGTTCGTATAATTTGTGCACATGATAGAAAGACACAAAGGATAATGACTGTTATTAGTGCCTGCTTAACTGTTTTGGTTCTCGCATTTTGGATTACTAACATGTGTCAACAGATTCAGTATCTGTTATGGTTAACTCCACTTAGCAGCAAGACCATTGTTGGATACTCTTGGCCCTACTTTATTGCTAAAATACTTTTTGCTTTTAGCATTATTTTTCACAGTGGTGTTTTTTCATACAAACTCTTTCGTGCCATATTAATACGGAAAAAAATTGGGCAATTTCCATTTGGTCCGATGCAGTGTATTTTAGTTATTAGCTGCCAATGTCTTATTGTTCCAGCTACCTTTACTATAATAGATAGTTTTATCCATACATATGATGGCTTTAGCTCTATGACTCAATGTCTGCTAATCATTTCTCTTCCTCTTTCGAGTTTATGGGCGTCTAGTACAGCTCTGAAATTGCAAAGCATGAAAACTTCATCTGCGCAAGGAGAAACCACCGAGGTTTCGATTAGAGTTGATAGAACGTTTGATATCAAACATACTCCCAGTGACGATTATTCGATTTCTGATGAATCTGAAACTAAAAAGTGGACGTAA

>37FY25284
ATGAGACAACCATGGTGGAAAGACTTTACTATTCCCGATGCATCCGCAATTATTCACCAAAATATTACCATTGTCTCTATTGTAGGAGAGATTGAAGTGCCAGTTTCAACAATTGATGCATATGAAAGAGATAGACTTTTAACTGGAATGACTTTGTCTGCCCAACTTGCTTTAGGAGTCCTTACCATTTTGATGGTTTGTCTATTGTCATCATCCGAAAAACGAAAACACCCAGTTTTTGTTTTTAATTCGGCAAGTATTGTTGCAATGTGTCTTCGGGCCATTTTGAATATAGTGACCATATGCAGCAATAGCTACAGTATCCTGGTTAATTACGGGTTTATCTTAAATATGGTTCATATGTATGTCCATGTGTTTAATATTTTAATTTTGTTGCTTGCACCGGTCATCATTTTTACTGCTGAGATGAGCATGATGATTCAAGTTCGTATAATTTGTGCACATGATAGAAAGACACAAAGGATAATGACTGTTATTAGTGCCTGCTTAACTGTTTTGGTTCTCGCATTTTGGATTACTAACATGTGTCAACAGATTCAGTATCTGTTATGGTTAACTCCACTTAGCAGCAAGACCATTGTTGGATACTCTTGGCCCTACTTTATTGCTAAAATACTTTTTGCTTTTAGCATTATTTTTCACAGTGGTGTTTTTTCATACAAACTCTTTCGTGCCATATTAATACGGAAAAAAATTGGGCAATTTCCATTTGGTCCGATGCAGTGTATTTTAGTTATTAGCTGCCAATGTCTTATTGTTCCAGCTACCTTTACTATAATAGATAGTTTTATCCATACATATGATGGCTTTAGCTCTATGACTCAATGTCTGCTAATCATTTCTCTTCCTCTTTCGAGTTTATGGGCGTCTAGTACAGCTCTGAAATTGCAAAGCATGAAAACTTCATCTGCGCAAGGAGAAACCACCGAGGTTTCGATTAGAGTTGATAGAACGTTTGATATCAAACATACTCCCAGTGACGATTATTCGATTTCTGATGAATCTGAAACTAAAAAGTGGACGTAA

>38FY25285
ATGAGACAACCATGGTGGAAAGACTTTACTATTCCCGATGCATCCGCAATTATTCACCAAAATATTACCATTGTCTCTATTGTAGGAGAGATTGAAGTGCCAGTTTCAACAATTGATGCATATGAAAGAGATAGACTTTTAACTGGAATGACTTTGTCTGCCCAACTTGCTTTAGGAGTCCTTACCATTTTGATGGTTTGTCTATTGTCATCATCCGAAAAACGAAAACACCCAGTTTTTGTTTTTAATTCGGCAAGTATTGTTGCAATGTGTCTTCGGGCCATTTTGAATATAGTGACCATATGCAGCAATAGCTACAGTATCCTGGTTAATTACGGGTTTATCTTAAATATGGTTCATATGTATGTCCATGTGTTTAATATTTTAATTTTGTTGCTTGCACCGGTCATCATTTTTACTGCTGAGATGAGCATGATGATTCAAGTTCGTATAATTTGTGCACATGATAGAAAGACACAAAGGATAATGACTGTTATTAGTGCCTGCTTAACTGTTTTGGTTCTCGCATTTTGGATTACTAACATGTGTCAACAGATTCAGTATCTGTTATGGTTAACTCCACTTAGCAGCAAGACCATTGTTGGATACTCTTGGCCCTACTTTATTGCTAAAATACTTTTTGCTTTTAGCATTATTTTTCACAGTGGTGTTTTTTCATACAAACTCTTTCGTGCCATATTAATACGGAAAAAAATTGGGCAATTTCCATTTGGTCCGATGCAGTGTATTTTAGTTATTAGCTGCCAATGTCTTATTGTTCCAGCTACCTTTACTATAATAGATAGTTTTATCCATACATATGATGGCTTTAGCTCTATGACTCAATGTCTGCTAATCATTTCTCTTCCTCTTTCGAGTTTATGGGCGTCTAGTACAGCTCTGAAATTGCAAAGCATGAAAACTTCATCTGCGCAAGGAGAAACCACCGAGGTTTCGATTAGAGTTGATAGAACGTTTGATATCAAACATACTCCCAGTGACGATTATTCGATTTCTGATGAATCTGAAACTAAAAAGTGGACGTAA

>39FY25287
ATGAGACAACCATGGTGGAAAGACTTTACTATTCCCGATGCATCCGCAATTATTCACCAAAATATTACCATTGTCTCTATTGTAGGAGAGATTGAAGTGCCAGTTTCAACAATTGATGCATATGAAAGAGATAGACTTTTAACTGGAATGACTTTGTCTGCCCAACTTGCTTTAGGAGTCCTTACCATTTTGATGGTTTGTCTATTGTCATCATCCGAAAAACGAAAACACCCAGTTTTTGTTTTTAATTCGGCAAGTATTGTTGCAATGTGTCTTCGGGCCATTTTGAATATAGTGACCATATGCAGCAATAGCTACAGTATCCTGGTTAATTACGGGTTTATCTTAAACATGGTTCATATGTATGTCCATGTGTTTAATATTTTAATTTTGTTGCTTGCACCGGTCATCATTTTTACTGCTGAGATGAGCATGATGATTCAAGTTCGTATAATTTGTGCACATGATAGAAAGACACAAAGGATAATGACTGTTATTAGTGCCTGCTTAACTGTTTTGGTTCTCGCATTTTGGATTACTAACATGTGTCAACAGATTCAGTATCTGTTATGGTTAACTCCACTTAGCAGCAAGACCATTGTTGGATACTCTTGGCCCTACTTTATTGCTAAAATACTTTTTGCTTTTAGCATTATTTTTCACAGTGGTGTTTTTTCATACAAACTCTTTCGTGCCATATTAATACGGAAAAAAATTGGGCAATTTCCATTTGGTCCGATGCAGTGTATTTTAGTTATTAGCTGCCAATGTCTTATTGTTCCAGCTACCTTTACTATAATAGATAGTTTTATCCATACGTATGATGGCTTTAGCTCTATGACTCAATGTCTGCTAATCATTTCTCTTCCTCTTTCGAGTTTATGGGCGTCTAGTACAGCTCTGAAATTGCAAAGCATGAAAACTTCATCTGCGCAAGGAGAAACCACCGAGGTTTCGATTAGAGTTGATAGAACGTTTGATATCAAACATACTCCCAGTGACGATTATTCGATTTCTGATGAATCTGAAACTAAAAAGTGGACGTAA

>40FY25288
ATGAGACAACCATGGTGGAAAGACTTTACTATTCCCGATGCATCCGCAATTATTCACCAAAATATTACCATTGTCTCTATTGTAGGAGAGATTGAAGTGCCAGTTTCAACAATTGATGCATATGAAAGAGATAGACTTTTAACTGGAATGACTTTGTCTGCCCAACTTGCTTTAGGAGTCCTTACCATTTTGATGGTTTGTCTATTGTCATCATCCGAAAAACGAAAACACCCAGTTTTTGTTTTTAATTCGGCAAGTATTGTTGCAATGTGTCTTCGGGCCATTTTGAATATAGTGACCATATGCAGCAATAGCTACAGTATCCTGGTTAATTACGGGTTTATCTTAAATATGGTTCATATGTATGTCCATGTGTTTAATATTTTAATTTTGTTGCTTGCACCGGTCATCATTTTTACTGCTGAGATGAGCATGATGATTCAAGTTCGTATAATTTGTGCACATGATAGAAAGACACAAAGGATAATGACTGTTATTAGTGCCTGCTTAACTGTTTTGGTTCTCGCATTTTGGATTACTAACATGTGTCAACAGATTCAGTATCTGTTATGGTTAACTCCACTTAGCAGCAAGACCATTGTTGGATACTCTTGGCCCTACTTTATTGCTAAAATACTTTTTGCTTTTAGCATTATTTTTCACAGTGGTGTTTTTTCATACAAACTCTTTCGTGCCATATTAATACGGAAAAAAATTGGGCAATTTCCATTTGGTCCGATGCAGTGTATTTTAGTTATTAGCTGCCAATGTCTTATTGTTCCAGCTACCTTTACTATAATAGATAGTTTTATCCATACATATGATGGCTTTAGCTCTATGACTCAATGTCTGCTAATCATTTCTCTTCCTCTTTCGAGTTTATGGGCGTCTAGTACAGCTCTGAAATTGCAAAGCATGAAAACTTCATCTGCGCAAGGAGAAACCACCGAGGTTTCGATTAGAGTTGATAGAACGTTTGATATCAAACATACTCCCAGTGACGATTATTCGATTTCTGATGAATCTGAAACTAAAAAGTGGACGTAA

>41FY25289
ATGAGACAACCATGGTGGAAAGACTTTACTATTCCCGATGCATCCGCAATTATTCACCAAAATATTACCATTGTCTCTATTGTAGGAGAGATTGAAGTGCCAGTTTCAACAATTGATGCATATGAAAGAGATAGACTTTTAACTGGAATGACTTTGTCTGCCCAACTTGCTTTAGGAGTCCTTACCATTTTGATGGTTTGTCTATTGTCATCATCCGAAAAACGAAAACACCCAGTTTTTGTTTTTAATTCGGCAAGTATTGTTGCAATGTGTCTTCGGGCCATTTTGAATATAGTGACCATATGCAGCAATAGCTACAGTATCCTGGTTAATTACGGGTTTATCTTAAACATGGTTCATATGTATGTCCATGTGTTTAATATTTTAATTTTGTTGCTTGCACCGGTCATCATTTTTACTGCTGAGATGAGCATGATGATTCAAGTTCGTATAATTTGTGCACATGATAGAAAGACACAAAGGATAATGACTGTTATTAGTGCCTGCTTAACTGTTTTGGTTCTCGCATTTTGGATTACTAACATGTGTCAACAGATTCAGTATCTGTTATGGTTAACTCCACTTAGCAGCAAGACCATTGTTGGATACTCTTGGCCCTACTTTATTGCTAAAATACTTTTTGCTTTTAGCATTATTTTTCACAGTGGTGTTTTTTCATACAAACTCTTTCGTGCCATATTAATACGGAAAAAAATTGGGCAATTTCCATTTGGTCCGATGCAGTGTATTTTAGTTATTAGCTGCCAATGTCTTATTGTTCCAGCTACCTTTACTATAATAGATAGTTTTATCCATACGTATGATGGCTTTAGCTCTATGACTCAATGTCTGCTAATCATTTCTCTTCCTCTTTCGAGTTTATGGGCGTCTAGTACAGCTCTGAAATTGCAAAGCATGAAAACTTCATCTGCGCAAGGAGAAACCACCGAGGTTTCGATTAGAGTTGATAGAACGTTTGATATCAAACATACTCCCAGTGACGATTATTCGATTTCTGATGAATCTGAAACTAAAAAGTGGACGTAA

>42FY25290
ATGAGACAACCATGGTGGAAAGACTTTACTATTCCCGATGCATCCGCAATTATTCACCAAAATATTACCATTGTCTCTATTGTAGGAGAGATTGAAGTGCCAGTTTCAACAATTGATGCATATGAAAGAGATAGACTTTTAACTGGAATGACTTTGTCTGCCCAACTTGCTTTAGGAGTCCTTACCATTTTGATGGTTTGTCTATTGTCATCATCCGAAAAACGAAAACACCCAGTTTTTGTTTTTAATTCGGCAAGTATTGTTGCAATGTGTCTTCGGGCCATTTTGAATATAGTGACCATATGCAGCAATAGCTACAGTATCCTGGTTAATTACGGGTTTATCTTAAACATGGTTCATATGTATGTCCATGTGTTTAATATTTTAATTTTGTTGCTTGCACCGGTCATCATTTTTACTGCTGAGATGAGCATGATGATTCAAGTTCGTATAATTTGTGCACATGATAGAAAGACACAAAGGATAATGACTGTTATTAGTGCCTGCTTAACTGTTTTGGTTCTCGCATTTTGGATTACTAACATGTGTCAACAGATTCAGTATCTGTTATGGTTAACTCCACTTAGCAGCAAGACCATTGTTGGATACTCTTGGCCCTACTTTATTGCTAAAATACTTTTTGCTTTTAGCATTATTTTTCACAGTGGTGTTTTTTCATACAAACTCTTTCGTGCCATATTAATACGGAAAAAAATTGGGCAATTTCCATTTGGTCCGATGCAGTGTATTTTAGTTATTAGCTGCCAATGTCTTATTGTTCCAGCTACCTTTACTATAATAGATAGTTTTATCCATACGTATGATGGCTTTAGCTCTATGACTCAATGTCTGCTAATCATTTCTCTTCCTCTTTCGAGTTTATGGGCGTCTAGTACAGCTCTGAAATTGCAAAGCATGAAAACTTCATCTGCGCAAGGAGAAACCACCGAGGTTTCGATTAGAGTTGATAGAACGTTTGATATCAAACATACTCCCAGTGACGATTATTCGATTTCTGATGAATCTGAAACTAAAAAGTGGACGTAA

>43FY25291
ATGAGACAACCATGGTGGAAAGACTTTACTATTCCCGATGCATCCGCAATTATTCACCAAAATATTACCATTGTCTCTATTGTAGGAGAGATTGAAGTGCCAGTTTCAACAATTGATGCATATGAAAGAGATAGACTTTTAACTGGAATGACTTTGTCTGCCCAACTTGCTTTAGGAGTCCTTACCATTTTGATGGTTTGTCTATTGTCATCATCCGAAAAACGAAAACACCCAGTTTTTGTTTTTAATTCGGCAAGTATTGTTGCAATGTGTCTTCGGGCCATTTTGAATATAGTGACCATATGCAGCAATAGCTACAGTATCCTGGTTAATTACGGGTTTATCTTAAACATGGTTCATATGTATGTCCATGTGTTTAATATTTTAATTTTGTTGCTTGCACCGGTCATCATTTTTACTGCTGAGATGAGCATGATGATTCAAGTTCGTATAATTTGTGCACATGATAGAAAGACACAAAGGATAATGACTGTTATTAGTGCCTGCTTAACTGTTTTGGTTCTCGCATTTTGGATTACTAACATGTGTCAACAGATTCAGTATCTGTTATGGTTAACTCCACTTAGCAGCAAGACCATTGTTGGATACTCTTGGCCCTACTTTATTGCTAAAATACTTTTTGCTTTTAGCATTATTTTTCACAGTGGTGTTTTTTCATACAAACTCTTTCGTGCCATATTAATACGGAAAAAAATTGGGCAATTTCCATTTGGTCCGATGCAGTGTATTTTAGTTATTAGCTGCCAATGTCTTATTGTTCCAGCTACCTTTACTATAATAGATAGTTTTATCCATACGTATGATGGCTTTAGCTCTATGACTCAATGTCTGCTAATCATTTCTCTTCCTCTTTCGAGTTTATGGGCGTCTAGTACAGCTCTGAAATTGCAAAGCATGAAAACTTCATCTGCGCAAGGAGAAACCACCGAGGTTTCGATTAGAGTTGATAGAACGTTTGATATCAAACATACTCCCAGTGACGATTATTCGATTTCTGATGAATCTGAAACTAAAAAGTGGACGTAA

>44FY25294
ATGAGACAACCATGGTGGAAAGACTTTACTATTCCCGATGCATCCGCAATTATTCACCAAAATATTACCATTGTCTCTATTGTAGGAGAGATTGAAGTGCCAGTTTCAACAATTGATGCATATGAAAGAGATAGACTTTTAACTGGAATGACTTTGTCTGCCCAACTTGCTTTAGGAGTCCTTACCATTTTGATGGTTTGTCTATTGTCATCATCCGAAAAACGAAAACACCCAGTTTTTGTTTTTAATTCGGCAAGTATTGTTGCAATGTGTCTTCGGGCCATTTTGAATATAGTGACCATATGCAGCAATAGCTACAGTATCCTGGTTAATTACGGGTTTATCTTAAACATGGTTCATATGTATGTCCATGTGTTTAATATTTTAATTTTGTTGCTTGCACCGGTCATCATTTTTACTGCTGAGATGAGCATGATGATTCAAGTTCGTATAATTTGTGCACATGATAGAAAGACACAAAGGATAATGACTGTTATTAGTGCCTGCTTAACTGTTTTGGTTCTCGCATTTTGGATTACTAACATGTGTCAACAGATTCAGTATCTGTTATGGTTAACTCCACTTAGCAGCAAGACCATTGTTGGATACTCTTGGCCCTACTTTATTGCTAAAATACTTTTTGCTTTTAGCATTATTTTTCACAGTGGTGTTTTTTCATACAAACTCTTTCGTGCCATATTAATACGGAAAAAAATTGGGCAATTTCCATTTGGTCCGATGCAGTGTATTTTAGTTATTAGCTGCCAATGTCTTATTGTTCCAGCTACCTTTACTATAATAGATAGTTTTATCCATACGTATGATGGCTTTAGCTCTATGACTCAATGTCTGCTAATCATTTCTCTTCCTCTTTCGAGTTTATGGGCGTCTAGTACAGCTCTGAAATTGCAAAGCATGAAAACTTCATCTGCGCAAGGAGAAACCACCGAGGTTTCGATTAGAGTTGATAGAACGTTTGATATCAAACATACTCCCAGTGACGATTATTCGATTTCTGATGAATCTGAAACTAAAAAGTGGACGTAA

>45FY25295
ATGAGACAACCATGGTGGAAAGACTTTACTATTCCCGATGCATCCGCAATTATTCACCAAAATATTACCATTGTCTCTATTGTAGGAGAGATTGAAGTGCCAGTTTCAACAATTGATGCATATGAAAGAGATAGACTTTTAACTGGAATGACTTTGTCTGCCCAACTTGCTTTAGGAGTCCTTACCATTTTGATGGTTTGTCTATTGTCATCATCCGAAAAACGAAAACACCCAGTTTTTGTTTTTAATTCGGCAAGTATTGTTGCAATGTGTCTTCGGGCCATTTTGAATATAGTGACCATATGCAGCAATAGCTACAGTATCCTGGTTAATTACGGGTTTATCTTAAACATGGTTCATATGTATGTCCATGTGTTTAATATTTTAATTTTGTTGCTTGCACCGGTCATCATTTTTACTGCTGAGATGAGCATGATGATTCAAGTTCGTATAATTTGTGCACATGATAGAAAGACACAAAGGATAATGACTGTTATTAGTGCCTGCTTAACTGTTTTGGTTCTCGCATTTTGGATTACTAACATGTGTCAACAGATTCAGTATCTGTTATGGTTAACTCCACTTAGCAGCAAGACCATTGTTGGATACTCTTGGCCCTACTTTATTGCTAAAATACTTTTTGCTTTTAGCATTATTTTTCACAGTGGTGTTTTTTCATACAAACTCTTTCGTGCCATATTAATACGGAAAAAAATTGGGCAATTTCCATTTGGTCCGATGCAGTGTATTTTAGTTATTAGCTGCCAATGTCTTATTGTTCCAGCTACCTTTACTATAATAGATAGTTTTATCCATACGTATGATGGCTTTAGCTCTATGACTCAATGTCTGCTAATCATTTCTCTTCCTCTTTCGAGTTTATGGGCGTCTAGTACAGCTCTGAAATTGCAAAGCATGAAAACTTCATCTGCGCAAGGAGAAACCACCGAGGTTTCGATTAGAGTTGATAGAACGTTTGATATCAAACATACTCCCAGTGACGATTATTCGATTTCTGATGAATCTGAAACTAAAAAGTGGACGTAA

>46FY25301
ATGAGACAACCATGGTGGAAAGACTTTACTATTCCCGATGCATCCGCAATTATTCACCAAAATATTACCATTGTCTCTATTGTAGGAGAGATTGAAGTGCCAGTTTCAACAATTGATGCATATGAAAGAGATAGACTTTTAACTGGAATGACTTTGTCTGCCCAACTTGCTTTAGGAGTCCTTACCATTTTGATGGTTTGTCTATTGTCATCATCCGAAAAACGAAAACACCCAGTTTTTGTTTTTAATTCGGCAAGTATTGTTGCAATGTGTCTTCGGGCCATTTTGAATATAGTGACCATATGCAGCAATAGCTACAGTATCCTGGTTAATTACGGGTTTATCTTAAACATGGTTCATATGTATGTCCATGTGTTTAATATTTTAATTTTGTTGCTTGCACCGGTCATCATTTTTACTGCTGAGATGAGCATGATGATTCAAGTTCGTATAATTTGTGCACATGATAGAAAGACACAAAGGATAATGACTGTTATTAGTGCCTGCTTAACTGTTTTGGTTCTCGCATTTTGGATTACTAACATGTGTCAACAGATTCAGTATCTGTTATGGTTAACTCCACTTAGCAGCAAGACCATTGTTGGATACTCTTGGCCCTACTTTATTGCTAAAATACTTTTTGCTTTTAGCATTATTTTTCACAGTGGTGTTTTTTCATACAAACTCTTTCGTGCCATATTAATACGGAAAAAAATTGGGCAATTTCCATTTGGTCCGATGCAGTGTATTTTAGTTATTAGCTGCCAATGTCTTATTGTTCCAGCTACCTTTACTATAATAGATAGTTTTATCCATACGTATGATGGCTTTAGCTCTATGACTCAATGTCTGCTAATCATTTCTCTTCCTCTTTCGAGTTTATGGGCGTCTAGTACAGCTCTGAAATTGCAAAGCATGAAAACTTCATCTGCGCAAGGAGAAACCACCGAGGTTTCGATTAGAGTTGATAGAACGTTTGATATCAAACATACTCCCAGTGACGATTATTCGATTTCTGATGAATCTGAAACTAAAAAGTGGACGTAA

>47FY25305
ATGAGACAACCATGGTGGAAAGACTTTACTATTCCCGATGCATCCGCAATTATTCACCAAAATATTACCATTGTCTCTATTGTAGGAGAGATTGAAGTGCCAGTTTCAACAATTGATGCATATGAAAGAGATAGACTTTTAACTGGAATGACTTTGTCTGCCCAACTTGCTTTAGGAGTCCTTACCATTTTGATGGTTTGTCTATTGTCATCATCCGAAAAACGAAAACACCCAGTTTTTGTTTTTAATTCGGCAAGTATTGTTGCAATGTGTCTTCGGGCCATTTTGAATATAGTGACCATATGCAGCAATAGCTACAGTATCCTGGTTAATTACGGGTTTATCTTAAACATGGTTCATATGTATGTCCATGTGTTTAATATTTTAATTTTGTTGCTTGCACCGGTCATCATTTTTACTGCTGAGATGAGCATGATGATTCAAGTTCGTATAATTTGTGCACATGATAGAAAGACACAAAGGATAATGACTGTTATTAGTGCCTGCTTAACTGTTTTGGTTCTCGCATTTTGGATTACTAACATGTGTCAACAGATTCAGTATCTGTTATGGTTAACTCCACTTAGCAGCAAGACCATTGTTGGATACTCTTGGCCCTACTTTATTGCTAAAATACTTTTTGCTTTTAGCATTATTTTTCACAGTGGTGTTTTTTCATACAAACTCTTTCGTGCCATATTAATACGGAAAAAAATTGGGCAATTTCCATTTGGTCCGATGCAGTGTATTTTAGTTATTAGCTGCCAATGTCTTATTGTTCCAGCTACCTTTACTATAATAGATAGTTTTATCCATACGTATGATGGCTTTAGCTCTATGACTCAATGTCTGCTAATCATTTCTCTTCCTCTTTCGAGTTTATGGGCGTCTAGTACAGCTCTGAAATTGCAAAGCATGAAAACTTCATCTGCGCAAGGAGAAACCACCGAGGTTTCGATTAGAGTTGATAGAACGTTTGATATCAAACATACTCCCAGTGACGATTATTCGATTTCTGATGAATCTGAAACTAAAAAGTGGACGTAA

>48FY25306
ATGAGACAACCATGGTGGAAAGACTTTACTATTCCCGATGCATCCGCAATTATTCACCAAAATATTACCATTGTCTCTATTGTAGGAGAGATTGAAGTGCCAGTTTCAACAATTGATGCATATGAAAGAGATAGACTTTTAACTGGAATGACTTTGTCTGCCCAACTTGCTTTAGGAGTCCTTACCATTTTGATGGTTTGTCTATTGTCATCATCCGAAAAACGAAAACACCCAGTTTTTGTTTTTAATTCGGCAAGTATTGTTGCAATGTGTCTTCGGGCCATTTTGAATATAGTGACCATATGCAGCAATAGCTACAGTATCCTGGTTAATTACGGGTTTATCTTAAATATGGTTCATATGTATGTCCATGTGTTTAATATTTTAATTTTGTTGCTTGCACCGGTCATCATTTTTACTGCTGAGATGAGCATGATGATTCAAGTTCGTATAATTTGTGCACATGATAGAAAGACACAAAGGATAATGACTGTTATTAGTGCCTGCTTAACTGTTTTGGTTCTCGCATTTTGGATTACTAACATGTGTCAACAGATTCAGTATCTGTTATGGTTAACTCCACTTAGCAGCAAGACCATTGTTGGATACTCTTGGCCCTACTTTATTGCTAAAATACTTTTTGCTTTTAGCATTATTTTTCACAGTGGTGTTTTTTCATACAAACTCTTTCGTGCCATATTAATACGGAAAAAAATTGGGCAATTTCCATTTGGTCCGATGCAGTGTATTTTAGTTATTAGCTGCCAATGTCTTATTGTTCCAGCTACCTTTACTATAATAGATAGTTTTATCCATACATATGATGGCTTTAGCTCTATGACTCAATGTCTGCTAATCATTTCTCTTCCTCTTTCGAGTTTATGGGCGTCTAGTACAGCTCTGAAATTGCAAAGCATGAAAACTTCATCTGCGCAAGGAGAAACCACCGAGGTTTCGATTAGAGTTGATAGAACGTTTGATATCAAACATACTCCCAGTGACGATTATTCGATTTCTGATGAATCTGAAACTAAAAAGTGGACGTAA

>49FY25307
ATGAGACAACCATGGTGGAAAGACTTTACTATTCCCGATGCATCCGCAATTATTCACCAAAATATTACCATTGTCTCTATTGTAGGAGAGATTGAAGTGCCAGTTTCAACAATTGATGCATATGAAAGAGATAGACTTTTAACTGGAATGACTTTGTCTGCCCAACTTGCTTTAGGAGTCCTTACCATTTTGATGGTTTGTCTATTGTCATCATCCGAAAAACGAAAACACCCAGTTTTTGTTTTTAATTCGGCAAGTATTGTTGCAATGTGTCTTCGGGCCATTTTGAATATAGTGACCATATGCAGCAATAGCTACAGTATCCTGGTTAATTACGGGTTTATCTTAAATATGGTTCATATGTATGTCCATGTGTTTAATATTTTAATTTTGTTGCTTGCACCGGTCATCATTTTTACTGCTGAGATGAGCATGATGATTCAAGTTCGTATAATTTGTGCACATGATAGAAAGACACAAAGGATAATGACTGTTATTAGTGCCTGCTTAACTGTTTTGGTTCTCGCATTTTGGATTACTAACATGTGTCAACAGATTCAGTATCTGTTATGGTTAACTCCACTTAGCAGCAAGACCATTGTTGGATACTCTTGGCCCTACTTTATTGCTAAAATACTTTTTGCTTTTAGCATTATTTTTCACAGTGGTGTTTTTTCATACAAACTCTTTCGTGCCATATTAATACGGAAAAAAATTGGGCAATTTCCATTTGGTCCGATGCAGTGTATTTTAGTTATTAGCTGCCAATGTCTTATTGTTCCAGCTACCTTTACTATAATAGATAGTTTTATCCATACATATGATGGCTTTAGCTCTATGACTCAATGTCTGCTAATCATTTCTCTTCCTCTTTCGAGTTTATGGGCGTCTAGTACAGCTCTGAAATTGCAAAGCATGAAAACTTCATCTGCGCAAGGAGAAACCACCGAGGTTTCGATTAGAGTTGATAGAACGTTTGATATCAAACATACTCCCAGTGACGATTATTCGATTTCTGATGAATCTGAAACTAAAAAGTGGACGTAA

>50FY25308
ATGAGACAACCATGGTGGAAAGACTTTACTATTCCCGATGCATCCGCAATTATTCACCAAAATATTACCATTGTCTCTATTGTAGGAGAGATTGAAGTGCCAGTTTCAACAATTGATGCATATGAAAGAGATAGACTTTTAACTGGAATGACTTTGTCTGCCCAACTTGCTTTAGGAGTCCTTACCATTTTGATGGTTTGTCTATTGTCATCATCCGAAAAACGAAAACACCCAGTTTTTGTTTTTAATTCGGCAAGTATTGTTGCAATGTGTCTTCGGGCCATTTTGAATATAGTGACCATATGCAGCAATAGCTACAGTATCCTGGTTAATTACGGGTTTATCTTAAACATGGTTCATATGTATGTCCATGTGTTTAATATTTTAATTTTGTTGCTTGCACCGGTCATCATTTTTACTGCTGAGATGAGCATGATGATTCAAGTTCGTATAATTTGTGCACATGATAGAAAGACACAAAGGATAATGACTGTTATTAGTGCCTGCTTAACTGTTTTGGTTCTCGCATTTTGGATTACTAACATGTGTCAACAGATTCAGTATCTGTTATGGTTAACTCCACTTAGCAGCAAGACCATTGTTGGATACTCTTGGCCCTACTTTATTGCTAAAATACTTTTTGCTTTTAGCATTATTTTTCACAGTGGTGTTTTTTCATACAAACTCTTTCGTGCCATATTAATACGGAAAAAAATTGGGCAATTTCCATTTGGTCCGATGCAGTGTATTTTAGTTATTAGCTGCCAATGTCTTATTGTTCCAGCTACCTTTACTATAATAGATAGTTTTATCCATACGTATGATGGCTTTAGCTCTATGACTCAATGTCTGCTAATCATTTCTCTTCCTCTTTCGAGTTTATGGGCGTCTAGTACAGCTCTGAAATTGCAAAGCATGAAAACTTCATCTGCGCAAGGAGAAACCACCGAGGTTTCGATTAGAGTTGATAGAACGTTTGATATCAAACATACTCCCAGTGACGATTATTCGATTTCTGATGAATCTGAAACTAAAAAGTGGACGTAA

>51FY28956
ATGAGACAACCATGGTGGAAAGACTTTACTATTCCCGATGCATCCGCAATTATTCACCAAAATATTACCATTGTCTCTATTGTAGGAGAGATTGAAGTGCCAGTTTCAACAATTGATGCATATGAAAGAGATAGACTTTTAACTGGAATGACTTTGTCTGCCCAACTTGCTTTAGGAGTCCTTACCATTTTGATGGTTTGTCTATTGTCATCATCCGAAAAACGAAAACACCCAGTTTTTGTTTTTAATTCGGCAAGTATTGTTGCAATGTGTCTTCGGGCCATTTTGAATATAGTGACCATATGCAGCAATAGCTACAGTATCCTGGTTAATTACGGGTTTATCTTAAACATGGTTCATATGTATGTCCATGTGTTTAATATTTTAATTTTGTTGCTTGCACCGGTCATCATTTTTACTGCTGAGATGAGCATGATGATTCAAGTTCGTATAATTTGTGCACATGATAGAAAGACACAAAGGATAATGACTGTTATTAGTGCCTGCTTAACTGTTTTGGTTCTCGCATTTTGGATTACTAACATGTGTCAACAGATTCAGTATCTGTTATGGTTAACTCCACTTAGCAGCAAGACCATTGTTGGATACTCTTGGCCCTACTTTATTGCTAAAATACTTTTTGCTTTTAGCATTATTTTTCACAGTGGTGTTTTTTCATACAAACTCTTTCGTGCCATATTAATACGGAAAAAAATTGGGCAATTTCCATTTGGTCCGATGCAGTGTATTTTAGTTATTAGCTGCCAATGTCTTATTGTTCCAGCTACCTTTACTATAATAGATAGTTTTATCCATACGTATGATGGCTTTAGCTCTATGACTCAATGTCTGCTAATCATTTCTCTTCCTCTTTCGAGTTTATGGGCGTCTAGTACAGCTCTGAAATTGCAAAGCATGAAAACTTCATCTGCGCAAGGAGAAACCACCGAGGTTTCGATTAGAGTTGATAGAACGTTTGATATCAAACATACTCCCAGTGACGATTATTCGATTTCTGATGAATCTGAAACTAAAAAGTGGACGTAA

>52FY28961
ATGAGACAACCATGGTGGAAAGACTTTACTATTCCCGATGCATCCGCAATTATTCACCAAAATATTACCATTGTCTCTATTGTAGGAGAGATTGAAGTGCCAGTTTCAACAATTGATGCATATGAAAGAGATAGACTTTTAACTGGAATGACTTTGTCTGCCCAACTTGCTTTAGGAGTCCTTACCATTTTGATGGTTTGTCTATTGTCATCATCCGAAAAACGAAAACACCCAGTTTTTGTTTTTAATTCGGCAAGTATTGTTGCAATGTGTCTTCGGGCCATTTTGAATATAGTGACCATATGCAGCAATAGCTACAGTATCCTGGTTAATTACGGGTTTATCTTAAACATGGTTCATATGTATGTCCATGTGTTTAATATTTTAATTTTGTTGCTTGCACCGGTCATCATTTTTACTGCTGAGATGAGCATGATGATTCAAGTTCGTATAATTTGTGCACATGATAGAAAGACACAAAGGATAATGACTGTTATTAGTGCCTGCTTAACTGTTTTGGTTCTCGCATTTTGGATTACTAACATGTGTCAACAGATTCAGTATCTGTTATGGTTAACTCCACTTAGCAGCAAGACCATTGTTGGATACTCTTGGCCCTACTTTATTGCTAAAATACTTTTTGCTTTTAGCATTATTTTTCACAGTGGTGTTTTTTCATACAAACTCTTTCGTGCCATATTAATACGGAAAAAAATTGGGCAATTTCCATTTGGTCCGATGCAGTGTATTTTAGTTATTAGCTGCCAATGTCTTATTGTTCCAGCTACCTTTACTATAATAGATAGTTTTATCCATACGTATGATGGCTTTAGCTCTATGACTCAATGTCTGCTAATCATTTCTCTTCCTCTTTCGAGTTTATGGGCGTCTAGTACAGCTCTGAAATTGCAAAGCATGAAAACTTCATCTGCGCAAGGAGAAACCACCGAGGTTTCGATTAGAGTTGATAGAACGTTTGATATCAAACATACTCCCAGTGACGATTATTCGATTTCTGATGAATCTGAAACTAAAAAGTGGACGTAA

>53FY28962
ATGAGACAACCATGGTGGAAAGACTTTACTATTCCCGATGCATCCGCAATTATTCACCAAAATATTACCATTGTCTCTATTGTAGGAGAGATTGAAGTGCCAGTTTCAACAATTGATGCATATGAAAGAGATAGACTTTTAACTGGAATGACTTTGTCTGCCCAACTTGCTTTAGGAGTCCTTACCATTTTGATGGTTTGTCTATTGTCATCATCCGAAAAACGAAAACACCCAGTTTTTGTTTTTAATTCGGCAAGTATTGTTGCAATGTGTCTTCGGGCCATTTTGAATATAGTGACCATATGCAGCAATAGCTACAGTATCCTGGTTAATTACGGGTTTATCTTAAACATGGTTCATATGTATGTCCATGTGTTTAATATTTTAATTTTGTTGCTTGCACCGGTCATCATTTTTACTGCTGAGATGAGCATGATGATTCAAGTTCGTATAATTTGTGCACATGATAGAAAGACACAAAGGATAATGACTGTTATTAGTGCCTGCTTAACTGTTTTGGTTCTCGCATTTTGGATTACTAACATGTGTCAACAGATTCAGTATCTGTTATGGTTAACTCCACTTAGCAGCAAGACCATTGTTGGATACTCTTGGCCCTACTTTATTGCTAAAATACTTTTTGCTTTTAGCATTATTTTTCACAGTGGTGTTTTTTCATACAAACTCTTTCGTGCCATATTAATACGGAAAAAAATTGGGCAATTTCCATTTGGTCCGATGCAGTGTATTTTAGTTATTAGCTGCCAATGTCTTATTGTTCCAGCTACCTTTACTATAATAGATAGTTTTATCCATACGTATGATGGCTTTAGCTCTATGACTCAATGTCTGCTAATCATTTCTCTTCCTCTTTCGAGTTTATGGGCGTCTAGTACAGCTCTGAAATTGCAAAGCATGAAAACTTCATCTGCGCAAGGAGAAACCACCGAGGTTTCGATTAGAGTTGATAGAACGTTTGATATCAAACATACTCCCAGTGACGATTATTCGATTTCTGATGAATCTGAAACTAAAAAGTGGACGTAA

>54FY28963
ATGAGACAACCATGGTGGAAAGACTTTACTATTCCCGATGCATCCGCAATTATTCACCAAAATATTACCATTGTCTCTATTGTAGGAGAGATTGAAGTGCCAGTTTCAACAATTGATGCATATGAAAGAGATAGACTTTTAACTGGAATGACTTTGTCTGCCCAACTTGCTTTAGGAGTCCTTACCATTTTGATGGTTTGTCTATTGTCATCATCCGAAAAACGAAAACACCCAGTTTTTGTTTTTAATTCGGCAAGTATTGTTGCAATGTGTCTTCGGGCCATTTTGAATATAGTGACCATATGCAGCAATAGCTACAGTATCCTGGTTAATTACGGGTTTATCTTAAATATGGTTCATATGTATGTCCATGTGTTTAATATTTTAATTTTGTTGCTTGCACCGGTCATCATTTTTACTGCTGAGATGAGCATGATGATTCAAGTTCGTATAATTTGTGCACATGATAGAAAGACACAAAGGATAATGACTGTTATTAGTGCCTGCTTAACTGTTTTGGTTCTCGCATTTTGGATTACTAACATGTGTCAACAGATTCAGTATCTGTTATGGTTAACTCCACTTAGCAGCAAGACCATTGTTGGATACTCTTGGCCCTACTTTATTGCTAAAATACTTTTTGCTTTTAGCATTATTTTTCACAGTGGTGTTTTTTCATACAAACTCTTTCGTGCCATATTAATACGGAAAAAAATTGGGCAATTTCCATTTGGTCCGATGCAGTGTATTTTAGTTATTAGCTGCCAATGTCTTATTGTTCCAGCTACCTTTACTATAATAGATAGTTTTATCCATACATATGATGGCTTTAGCTCTATGACTCAATGTCTGCTAATCATTTCTCTTCCTCTTTCGAGTTTATGGGCGTCTAGTACAGCTCTGAAATTGCAAAGCATGAAAACTTCATCTGCGCAAGGAGAAACCACCGAGGTTTCGATTAGAGTTGATAGAACGTTTGATATCAAACATACTCCCAGTGACGATTATTCGATTTCTGATGAATCTGAAACTAAAAAGTGGACGTAA

>55FY28965
ATGAGACAACCATGGTGGAAAGACTTTACTATTCCCGATGCATCCGCAATTATTCACCAAAATATTACCATTGTCTCTATTGTAGGAGAGATTGAAGTGCCAGTTTCAACAATTGATGCATATGAAAGAGATAGACTTTTAACTGGAATGACTTTGTCTGCCCAACTTGCTTTAGGAGTCCTTACCATTTTGATGGTTTGTCTATTGTCATCATCCGAAAAACGAAAACACCCAGTTTTTGTTTTTAATTCGGCAAGTATTGTTGCAATGTGTCTTCGGGCCATTTTGAATATAGTGACCATATGCAGCAATAGCTACAGTATCCTGGTTAATTACGGGTTTATCTTAAACATGGTTCATATGTATGTCCATGTGTTTAATATTTTAATTTTGTTGCTTGCACCGGTCATCATTTTTACTGCTGAGATGAGCATGATGATTCAAGTTCGTATAATTTGTGCACATGATAGAAAGACACAAAGGATAATGACTGTTATTAGTGCCTGCTTAACTGTTTTGGTTCTCGCATTTTGGATTACTAACATGTGTCAACAGATTCAGTATCTGTTATGGTTAACTCCACTTAGCAGCAAGACCATTGTTGGATACTCTTGGCCCTACTTTATTGCTAAAATACTTTTTGCTTTTAGCATTATTTTTCACAGTGGTGTTTTTTCATACAAACTCTTTCGTGCCATATTAATACGGAAAAAAATTGGGCAATTTCCATTTGGTCCGATGCAGTGTATTTTAGTTATTAGCTGCCAATGTCTTATTGTTCCAGCTACCTTTACTATAATAGATAGTTTTATCCATACGTATGATGGCTTTAGCTCTATGACTCAATGTCTGCTAATCATTTCTCTTCCTCTTTCGAGTTTATGGGCGTCTAGTACAGCTCTGAAATTGCAAAGCATGAAAACTTCATCTGCGCAAGGAGAAACCACCGAGGTTTCGATTAGAGTTGATAGAACGTTTGATATCAAACATACTCCCAGTGACGATTATTCGATTTCTGATGAATCTGAAACTAAAAAGTGGACGTAA

>56FY28966
ATGAGACAACCATGGTGGAAAGACTTTACTATTCCCGATGCATCCGCAATTATTCACCAAAATATTACCATTGTCTCTATTGTAGGAGAGATTGAAGTGCCAGTTTCAACAATTGATGCATATGAAAGAGATAGACTTTTAACTGGAATGACTTTGTCTGCCCAACTTGCTTTAGGAGTCCTTACCATTTTGATGGTTTGTCTATTGTCATCATCCGAAAAACGAAAACACCCAGTTTTTGTTTTTAATTCGGCAAGTATTGTTGCAATGTGTCTTCGGGCCATTTTGAATATAGTGACCATATGCAGCAATAGCTACAGTATCCTGGTTAATTACGGGTTTATCTTAAATATGGTTCATATGTATGTCCATGTGTTTAATATTTTAATTTTGTTGCTTGCACCGGTCATCATTTTTACTGCTGAGATGAGCATGATGATTCAAGTTCGTATAATTTGTGCACATGATAGAAAGACACAAAGGATAATGACTGTTATTAGTGCCTGCTTAACTGTTTTGGTTCTCGCATTTTGGATTACTAACATGTGTCAACAGATTCAGTATCTGTTATGGTTAACTCCACTTAGCAGCAAGACCATTGTTGGATACTCTTGGCCCTACTTTATTGCTAAAATACTTTTTGCTTTTAGCATTATTTTTCACAGTGGTGTTTTTTCATACAAACTCTTTCGTGCCATATTAATACGGAAAAAAATTGGGCAATTTCCATTTGGTCCGATGCAGTGTATTTTAGTTATTAGCTGCCAATGTCTTATTGTTCCAGCTACCTTTACTATAATAGATAGTTTTATCCATACATATGATGGCTTTAGCTCTATGACTCAATGTCTGCTAATCATTTCTCTTCCTCTTTCGAGTTTATGGGCGTCTAGTACAGCTCTGAAATTGCAAAGCATGAAAACTTCATCTGCGCAAGGAGAAACCACCGAGGTTTCGATTAGAGTTGATAGAACGTTTGATATCAAACATACTCCCAGTGACGATTATTCGATTTCTGATGAATCTGAAACTAAAAAGTGGACGTAA

>57FY28967
ATGAGACAACCATGGTGGAAAGACTTTACTATTCCCGATGCATCCGCAATTATTCACCAAAATATTACCATTGTCTCTATTGTAGGAGAGATTGAAGTGCCAGTTTCAACAATTGATGCATATGAAAGAGATAGACTTTTAACTGGAATGACTTTGTCTGCCCAACTTGCTTTAGGAGTCCTTACCATTTTGATGGTTTGTCTATTGTCATCATCCGAAAAACGAAAACACCCAGTTTTTGTTTTTAATTCGGCAAGTATTGTTGCAATGTGTCTTCGGGCCATTTTGAATATAGTGACCATATGCAGCAATAGCTACAGTATCCTGGTTAATTACGGGTTTATCTTAAACATGGTTCATATGTATGTCCATGTGTTTAATATTTTAATTTTGTTGCTTGCACCGGTCATCATTTTTACTGCTGAGATGAGCATGATGATTCAAGTTCGTATAATTTGTGCACATGATAGAAAGACACAAAGGATAATGTCTGTTATTAGTGCCTGCTTAACTGTTTTGGTTCTCGCATTTTGGATTACTAACATGTGTCAACAGATTCAGTATCTGTTATGGTTAACTCCACTTAGCAGCAAGACCATTGTTGGATACTCTTGGCCCTACTTTATTGCTAAAATACTTTTTGCTTTTAGCATTATTTTTCACAGTGGTGTTTTTTCATACAAACTCTTTCGTGCCATATTAATACGGAAAAAAATTGGGCAATTTCCATTTGGTCCGATGCAGTGTATTTTAGTTATTAGCTGCCAATGTCTTATTGTTCCAGCTACCTTTACTATAATAGATAGTTTTATCCATACGTATGATGGCTTTAGCTCTATGACTCAATGTCTGCTAATCATTTCTCTTCCTCTTTCGAGTTTATGGGCGTCTAGTACAGCTCTGAAATTGCAAAGCATGAAAACTTCATCTGCGCAAGGAGAAACCACCGAGGTTTCGATTAGAGTTGATAGAACGTTTGATATCAAACATACTCCCAGTGACGATTATTCGATTTCTGATGAATCTGAAACTAAAAAGTGGACGTAA

>58FY28971
ATGAGACAACCATGGTGGAAAGACTTTACTATTCCCGATGCATCCGCAATTATTCACCAAAATATTACCATTGTCTCTATTGTAGGAGAGATTGAAGTGCCAGTTTCAACAATTGATGCATATGAAAGAGATAGACTTTTAACTGGAATGACTTTGTCTGCCCAACTTGCTTTAGGAGTCCTTACCATTTTGATGGTTTGTCTATTGTCATCATCCGAAAAACGAAAACACCCAGTTTTTGTTTTTAATTCGGCAAGTATTGTTGCAATGTGTCTTCGGGCCATTTTGAATATAGTGACCATATGCAGCAATAGCTACAGTATCCTGGTTAATTACGGGTTTATCTTAAACATGGTTCATATGTATGTCCATGTGTTTAATATTTTAATTTTGTTGCTTGCACCGGTCATCATTTTTACTGCTGAGATGAGCATGATGATTCAAGTTCGTATAATTTGTGCACATGATAGAAAGACACAAAGGATAATGACTGTTATTAGTGCCTGCTTAACTGTTTTGGTTCTCGCATTTTGGATTACTAACATGTGTCAACAGATTCAGTATCTGTTATGGTTAACTCCACTTAGCAGCAAGACCATTGTTGGATACTCTTGGCCCTACTTTATTGCTAAAATACTTTTTGCTTTTAGCATTATTTTTCACAGTGGTGTTTTTTCATACAAACTCTTTCGTGCCATATTAATACGGAAAAAAATTGGGCAATTTCCATTTGGTCCGATGCAGTGTATTTTAGTTATTAGCTGCCAATGTCTTATTGTTCCAGCTACCTTTACTATAATAGATAGTTTTATCCATACGTATGATGGCTTTAGCTCTATGACTCAATGTCTGCTAATCATTTCTCTTCCTCTTTCGAGTTTATGGGCGTCTAGTACAGCTCTGAAATTGCAAAGCATGAAAACTTCATCTGCGCAAGGAGAAACCACCGAGGTTTCGATTAGAGTTGATAGAACGTTTGATATCAAACATACTCCCAGTGACGATTATTCGATTTCTGATGAATCTGAAACTAAAAAGTGGACGTAA

>59FY28973
ATGAGACAACCATGGTGGAAAGACTTTACTATTCCCGATGCATCCGCAATTATTCACCAAAATATTACCATTGTCTCTATTGTAGGAGAGATTGAAGTGCCAGTTTCAACAATTGATGCATATGAAAGAGATAGACTTTTAACTGGAATGACTTTGTCTGCCCAACTTGCTTTAGGAGTCCTTACCATTTTGATGGTTTGTCTATTGTCATCATCCGAAAAACGAAAACACCCAGTTTTTGTTTTTAATTCGGCAAGTATTGTTGCAATGTGTCTTCGGGCCATTTTGAATATAGTGACCATATGCAGCAATAGCTACAGTATCCTGGTTAATTACGGGTTTATCTTAAACATGGTTCATATGTATGTCCATGTGTTTAATATTTTAATTTTGTTGCTTGCACCGGTCATCATTTTTACTGCTGAGATGAGCATGATGATTCAAGTTCGTATAATTTGTGCACATGATAGAAAGACACAAAGGATAATGACTGTTATTAGTGCCTGCTTAACTGTTTTGGTTCTCGCATTTTGGATTACTAACATGTGTCAACAGATTCAGTATCTGTTATGGTTAACTCCACTTAGCAGCAAGACCATTGTTGGATACTCTTGGCCCTACTTTATTGCTAAAATACTTTTTGCTTTTAGCATTATTTTTCACAGTGGTGTTTTTTCATACAAACTCTTTCGTGCCATATTAATACGGAAAAAAATTGGGCAATTTCCATTTGGTCCGATGCAGTGTATTTTAGTTATTAGCTGCCAATGTCTTATTGTTCCAGCTACCTTTACTATAATAGATAGTTTTATCCATACGTATGATGGCTTTAGCTCTATGACTCAATGTCTGCTAATCATTTCTCTTCCTCTTTCGAGTTTATGGGCGTCTAGTACAGCTCTGAAATTGCAAAGCATGAAAACTTCATCTGCGCAAGGAGAAACCACCGAGGTTTCGATTAGAGTTGATAGAACGTTTGATATCAAACATACTCCCAGTGACGATTATTCGATTTCTGATGAATCTGAAACTAAAAAGTGGACGTAA

>60FY28974
ATGAGACAACCATGGTGGAAAGACTTTACTATTCCCGATGCATCCGCAATTATTCACCAAAATATTACCATTGTCTCTATTGTAGGAGAGATTGAAGTGCCAGTTTCAACAATTGATGCATATGAAAGAGATAGACTTTTAACTGGAATGACTTTGTCTGCCCAACTTGCTTTAGGAGTCCTTACCATTTTGATGGTTTGTCTATTGTCATCATCCGAAAAACGAAAACACCCAGTTTTTGTTTTTAATTCGGCAAGTATTGTTGCAATGTGTCTTCGGGCCATTTTGAATATAGTGACCATATGCAGCAATAGCTACAGTATCCTGGTTAATTACGGGTTTATCTTAAACATGGTTCATATGTATGTCCATGTGTTTAATATTTTAATTTTGTTGCTTGCACCGGTCATCATTTTTACTGCTGAGATGAGCATGATGATTCAAGTTCGTATAATTTGTGCACATGATAGAAAGACACAAAGGATAATGACTGTTATTAGTGCCTGCTTAACTGTTTTGGTTCTCGCATTTTGGATTACTAACATGTGTCAACAGATTCAGTATCTGTTATGGTTAACTCCACTTAGCAGCAAGACCATTGTTGGATACTCTTGGCCCTACTTTATTGCTAAAATACTTTTTGCTTTTAGCATTATTTTTCACAGTGGTGTTTTTTCATACAAACTCTTTCGTGCCATATTAATACGGAAAAAAATTGGGCAATTTCCATTTGGTCCGATGCAGTGTATTTTAGTTATTAGCTGCCAATGTCTTATTGTTCCAGCTACCTTTACTATAATAGATAGTTTTATCCATACGTATGATGGCTTTAGCTCTATGACTCAATGTCTGCTAATCATTTCTCTTCCTCTTTCGAGTTTATGGGCGTCTAGTACAGCTCTGAAATTGCAAAGCATGAAAACTTCATCTGCGCAAGGAGAAACCACCGAGGTTTCGATTAGAGTTGATAGAACGTTTGATATCAAACATACTCCCAGTGACGATTATTCGATTTCTGATGAATCTGAAACTAAAAAGTGGACGTAA

>61FY28975
ATGAGACAACCATGGTGGAAAGACTTTACTATTCCCGATGCATCCGCAATTATTCACCAAAATATTACCATTGTCTCTATTGTAGGAGAGATTGAAGTGCCAGTTTCAACAATTGATGCATATGAAAGAGATAGACTTTTAACTGGAATGACTTTGTCTGCCCAACTTGCTTTAGGAGTCCTTACCATTTTGATGGTTTGTCTATTGTCATCATCCGAAAAACGAAAACACCCAGTTTTTGTTTTTAATTCGGCAAGTATTGTTGCAATGTGTCTTCGGGCCATTTTGAATATAGTGACCATATGCAGCAATAGCTACAGTATCCTGGTTAATTACGGGTTTATCTTAAACATGGTTCATATGTATGTCCATGTGTTTAATATTTTAATTTTGTTGCTTGCACCGGTCATCATTTTTACTGCTGAGATGAGCATGATGATTCAAGTTCGTATAATTTGTGCACATGATAGAAAGACACAAAGGATAATGACTGTTATTAGTGCCTGCTTAACTGTTTTGGTTCTCGCATTTTGGATTACTAACATGTGTCAACAGATTCAGTATCTGTTATGGTTAACTCCACTTAGCAGCAAGACCATTGTTGGATACTCTTGGCCCTACTTTATTGCTAAAATACTTTTTGCTTTTAGCATTATTTTTCACAGTGGTGTTTTTTCATACAAACTCTTTCGTGCCATATTAATACGGAAAAAAATTGGGCAATTTCCATTTGGTCCGATGCAGTGTATTTTAGTTATTAGCTGCCAATGTCTTATTGTTCCAGCTACCTTTACTATAATAGATAGTTTTATCCATACGTATGATGGCTTTAGCTCTATGACTCAATGTCTGCTAATCATTTCTCTTCCTCTTTCGAGTTTATGGGCGTCTAGTACAGCTCTGAAATTGCAAAGCATGAAAACTTCATCTGCGCAAGGAGAAACCACCGAGGTTTCGATTAGAGTTGATAGAACGTTTGATATCAAACATACTCCCAGTGACGATTATTCGATTTCTGATGAATCTGAAACTAAAAAGTGGACGTAA

>62FY28977
ATGAGACAACCATGGTGGAAAGACTTTACTATTCCCGATGCATCCGCAATTATTCACCAAAATATTACCATTGTCTCTATTGTAGGAGAGATTGAAGTGCCAGTTTCAACAATTGATGCATATGAAAGAGATAGACTTTTAACTGGAATGACTTTGTCTGCCCAACTTGCTTTAGGAGTCCTTACCATTTTGATGGTTTGTCTATTGTCATCATCCGAAAAACGAAAACACCCAGTTTTTGTTTTTAATTCGGCAAGTATTGTTGCAATGTGTCTTCGGGCCATTTTGAATATAGTGACCATATGCAGCAATAGCTACAGTATCCTGGTTAATTACGGGTTTATCTTAAACATGGTTCATATGTATGTCCATGTGTTTAATATTTTAATTTTGTTGCTTGCACCGGTCATCATTTTTACTGCTGAGATGAGCATGATGATTCAAGTTCGTATAATTTGTGCACATGATAGAAAGACACAAAGGATAATGTCTGTTATTAGTGCCTGCTTAACTGTTTTGGTTCTCGCATTTTGGATTACTAACATGTGTCAACAGATTCAGTATCTGTTATGGTTAACTCCACTTAGCAGCAAGACCATTGTTGGATACTCTTGGCCCTACTTTATTGCTAAAATACTTTTTGCTTTTAGCATTATTTTTCACAGTGGTGTTTTTTCATACAAACTCTTTCGTGCCATATTAATACGGAAAAAAATTGGGCAATTTCCATTTGGTCCGATGCAGTGTATTTTAGTTATTAGCTGCCAATGTCTTATTGTTCCAGCTACCTTTACTATAATAGATAGTTTTATCCATACGTATGATGGCTTTAGCTCTATGACTCAATGTCTGCTAATCATTTCTCTTCCTCTTTCGAGTTTATGGGCGTCTAGTACAGCTCTGAAATTGCAAAGCATGAAAACTTCATCTGCGCAAGGAGAAACCACCGAGGTTTCGATTAGAGTTGATAGAACGTTTGATATCAAACATACTCCCAGTGACGATTATTCGATTTCTGATGAATCTGAAACTAAAAAGTGGACGTAA

>63FY28978
ATGAGACAACCATGGTGGAAAGACTTTACTATTCCCGATGCATCCGCAATTATTCACCAAAATATTACCATTGTCTCTATTGTAGGAGAGATTGAAGTGCCAGTTTCAACAATTGATGCATATGAAAGAGATAGACTTTTAACTGGAATGACTTTGTCTGCCCAACTTGCTTTAGGAGTCCTTACCATTTTGATGGTTTGTCTATTGTCATCATCCGAAAAACGAAAACACCCAGTTTTTGTTTTTAATTCGGCAAGTATTGTTGCAATGTGTCTTCGGGCCATTTTGAATATAGTGACCATATGCAGCAATAGCTACAGTATCCTGGTTAATTACGGGTTTATCTTAAACATGGTTCATATGTATGTCCATGTGTTTAATATTTTAATTTTGTTGCTTGCACCGGTCATCATTTTTACTGCTGAGATGAGCATGATGATTCAAGTTCGTATAATTTGTGCACATGATAGAAAGACACAAAGGATAATGACTGTTATTAGTGCCTGCTTAACTGTTTTGGTTCTCGCATTTTGGATTACTAACATGTGTCAACAGATTCAGTATCTGTTATGGTTAACTCCACTTAGCAGCAAGACCATTGTTGGATACTCTTGGCCCTACTTTATTGCTAAAATACTTTTTGCTTTTAGCATTATTTTTCACAGTGGTGTTTTTTCATACAAACTCTTTCGTGCCATATTAATACGGAAAAAAATTGGGCAATTTCCATTTGGTCCGATGCAGTGTATTTTAGTTATTAGCTGCCAATGTCTTATTGTTCCAGCTACCTTTACTATAATAGATAGTTTTATCCATACGTATGATGGCTTTAGCTCTATGACTCAATGTCTGCTAATCATTTCTCTTCCTCTTTCGAGTTTATGGGCGTCTAGTACAGCTCTGAAATTGCAAAGCATGAAAACTTCATCTGCGCAAGGAGAAACCACCGAGGTTTCGATTAGAGTTGATAGAACGTTTGATATCAAACATACTCCCAGTGACGATTATTCGATTTCTGATGAATCTGAAACTAAAAAGTGGACGTAA

>64FY28979
ATGAGACAACCATGGTGGAAAGACTTTACTATTCCCGATGCATCCGCAATTATTCACCAAAATATTACCATTGTCTCTATTGTAGGAGAGATTGAAGTGCCAGTTTCAACAATTGATGCATATGAAAGAGATAGACTTTTAACTGGAATGACTTTGTCTGCCCAACTTGCTTTAGGAGTCCTTACCATTTTGATGGTTTGTCTATTGTCATCATCCGAAAAACGAAAACACCCAGTTTTTGTTTTTAATTCGGCAAGTATTGTTGCAATGTGTCTTCGGGCCATTTTGAATATAGTGACCATATGCAGCAATAGCTACAGTATCCTGGTTAATTACGGGTTTATCTTAAACATGGTTCATATGTATGTCCATGTGTTTAATATTTTAATTTTGTTGCTTGCACCGGTCATCATTTTTACTGCTGAGATGAGCATGATGATTCAAGTTCGTATAATTTGTGCACATGATAGAAAGACACAAAGGATAATGTCTGTTATTAGTGCCTGCTTAACTGTTTTGGTTCTCGCATTTTGGATTACTAACATGTGTCAACAGATTCAGTATCTGTTATGGTTAACTCCACTTAGCAGCAAGACCATTGTTGGATACTCTTGGCCCTACTTTATTGCTAAAATACTTTTTGCTTTTAGCATTATTTTTCACAGTGGTGTTTTTTCATACAAACTCTTTCGTGCCATATTAATACGGAAAAAAATTGGGCAATTTCCATTTGGTCCGATGCAGTGTATTTTAGTTATTAGCTGCCAATGTCTTATTGTTCCAGCTACCTTTACTATAATAGATAGTTTTATCCATACGTATGATGGCTTTAGCTCTATGACTCAATGTCTGCTAATCATTTCTCTTCCTCTTTCGAGTTTATGGGCGTCTAGTACAGCTCTGAAATTGCAAAGCATGAAAACTTCATCTGCGCAAGGAGAAACCACCGAGGTTTCGATTAGAGTTGATAGAACGTTTGATATCAAACATACTCCCAGTGACGATTATTCGATTTCTGATGAATCTGAAACTAAAAAGTGGACGTAA

>65FY28980
ATGAGACAACCATGGTGGAAAGACTTTACTATTCCCGATGCATCCGCAATTATTCACCAAAATATTACCATTGTCTCTATTGTAGGAGAGATTGAAGTGCCAGTTTCAACAATTGATGCATATGAAAGAGATAGACTTTTAACTGGAATGACTTTGTCTGCCCAACTTGCTTTAGGAGTCCTTACCATTTTGATGGTTTGTCTATTGTCATCATCCGAAAAACGAAAACACCCAGTTTTTGTTTTTAATTCGGCAAGTATTGTTGCAATGTGTCTTCGGGCCATTTTGAATATAGTGACCATATGCAGCAATAGCTACAGTATCCTGGTTAATTACGGGTTTATCTTAAATATGGTTCATATGTATGTCCATGTGTTTAATATTTTAATTTTGTTGCTTGCACCGGTCATCATTTTTACTGCTGAGATGAGCATGATGATTCAAGTTCGTATAATTTGTGCACATGATAGAAAGACACAAAGGATAATGACTGTTATTAGTGCCTGCTTAACTGTTTTGGTTCTCGCATTTTGGATTACTAACATGTGTCAACAGATTCAGTATCTGTTATGGTTAACTCCACTTAGCAGCAAGACCATTGTTGGATACTCTTGGCCCTACTTTATTGCTAAAATACTTTTTGCTTTTAGCATTATTTTTCACAGTGGTGTTTTTTCATACAAACTCTTTCGTGCCATATTAATACGGAAAAAAATTGGGCAATTTCCATTTGGTCCGATGCAGTGTATTTTAGTTATTAGCTGCCAATGTCTTATTGTTCCAGCTACCTTTACTATAATAGATAGTTTTATCCATACATATGATGGCTTTAGCTCTATGACTCAATGTCTGCTAATCATTTCTCTTCCTCTTTCGAGTTTATGGGCGTCTAGTACAGCTCTGAAATTGCAAAGCATGAAAACTTCATCTGCGCAAGGAGAAACCACCGAGGTTTCGATTAGAGTTGATAGAACGTTTGATATCAAACATACTCCCAGTGACGATTATTCGATTTCTGATGAATCTGAAACTAAAAAGTGGACGTAA

>66FY28984
ATGAGACAACCATGGTGGAAAGACTTTACTATTCCCGATGCATCCGCAATTATTCACCAAAATATTACCATTGTCTCTATTGTAGGAGAGATTGAAGTGCCAGTTTCAACAATTGATGCATATGAAAGAGATAGACTTTTAACTGGAATGACTTTGTCTGCCCAACTTGCTTTAGGAGTCCTTACCATTTTGATGGTTTGTCTATTGTCATCATCCGAAAAACGAAAACACCCAGTTTTTGTTTTTAATTCGGCAAGTATTGTTGCAATGTGTCTTCGGGCCATTTTGAATATAGTGACCATATGCAGCAATAGCTACAGTATCCTGGTTAATTACGGGTTTATCTTAAACATGGTTCATATGTATGTCCATGTGTTTAATATTTTAATTTTGTTGCTTGCACCGGTCATCATTTTTACTGCTGAGATGAGCATGATGATTCAAGTTCGTATAATTTGTGCACATGATAGAAAGACACAAAGGATAATGACTGTTATTAGTGCCTGCTTAACTGTTTTGGTTCTCGCATTTTGGATTACTAACATGTGTCAACAGATTCAGTATCTGTTATGGTTAACTCCACTTAGCAGCAAGACCATTGTTGGATACTCTTGGCCCTACTTTATTGCTAAAATACTTTTTGCTTTTAGCATTATTTTTCACAGTGGTGTTTTTTCATACAAACTCTTTCGTGCCATATTAATACGGAAAAAAATTGGGCAATTTCCATTTGGTCCGATGCAGTGTATTTTAGTTATTAGCTGCCAATGTCTTATTGTTCCAGCTACCTTTACTATAATAGATAGTTTTATCCATACGTATGATGGCTTTAGCTCTATGACTCAATGTCTGCTAATCATTTCTCTTCCTCTTTCGAGTTTATGGGCGTCTAGTACAGCTCTGAAATTGCAAAGCATGAAAACTTCATCTGCGCAAGGAGAAACCACCGAGGTTTCGATTAGAGTTGATAGAACGTTTGATATCAAACATACTCCCAGTGACGATTATTCGATTTCTGATGAATCTGAAACTAAAAAGTGGACGTAA

>67FY28985
ATGAGACAACCATGGTGGAAAGACTTTACTATTCCCGATGCATCCGCAATTATTCACCAAAATATTACCATTGTCTCTATTGTAGGAGAGATTGAAGTGCCAGTTTCAACAATTGATGCATATGAAAGAGATAGACTTTTAACTGGAATGACTTTGTCTGCCCAACTTGCTTTAGGAGTCCTTACCATTTTGATGGTTTGTCTATTGTCATCATCCGAAAAACGAAAACACCCAGTTTTTGTTTTTAATTCGGCAAGTATTGTTGCAATGTGTCTTCGGGCCATTTTGAATATAGTGACCATATGCAGCAATAGCTACAGTATCCTGGTTAATTACGGGTTTATCTTAAACATGGTTCATATGTATGTCCATGTGTTTAATATTTTAATTTTGTTGCTTGCACCGGTCATCATTTTTACTGCTGAGATGAGCATGATGATTCAAGTTCGTATAATTTGTGCACATGATAGAAAGACACAAAGGATAATGTCTGTTATTAGTGCCTGCTTAACTGTTTTGGTTCTCGCATTTTGGATTACTAACATGTGTCAACAGATTCAGTATCTGTTATGGTTAACTCCACTTAGCAGCAAGACCATTGTTGGATACTCTTGGCCCTACTTTATTGCTAAAATACTTTTTGCTTTTAGCATTATTTTTCACAGTGGTGTTTTTTCATACAAACTCTTTCGTGCCATATTAATACGGAAAAAAATTGGGCAATTTCCATTTGGTCCGATGCAGTGTATTTTAGTTATTAGCTGCCAATGTCTTATTGTTCCAGCTACCTTTACTATAATAGATAGTTTTATCCATACGTATGATGGCTTTAGCTCTATGACTCAATGTCTGCTAATCATTTCTCTTCCTCTTTCGAGTTTATGGGCGTCTAGTACAGCTCTGAAATTGCAAAGCATGAAAACTTCATCTGCGCAAGGAGAAACCACCGAGGTTTCGATTAGAGTTGATAGAACGTTTGATATCAAACATACTCCCAGTGACGATTATTCGATTTCTGATGAATCTGAAACTAAAAAGTGGACGTAA

>68FY28987
ATGAGACAACCATGGTGGAAAGACTTTACTATTCCCGATGCATCCGCAATTATTCACCAAAATATTACCATTGTCTCTATTGTAGGAGAGATTGAAGTGCCAGTTTCAACAATTGATGCATATGAAAGAGATAGACTTTTAACTGGAATGACTTTGTCTGCCCAACTTGCTTTAGGAGTCCTTACCATTTTGATGGTTTGTCTATTGTCATCATCCGAAAAACGAAAACACCCAGTTTTTGTTTTTAATTCGGCAAGTATTGTTGCAATGTGTCTTCGGGCCATTTTGAATATAGTGACCATATGCAGCAATAGCTACAGTATCCTGGTTAATTACGGGTTTATCTTAAACATGGTTCATATGTATGTCCATGTGTTTAATATTTTAATTTTGTTGCTTGCACCGGTCATCATTTTTACTGCTGAGATGAGCATGATGATTCAAGTTCGTATAATTTGTGCACATGATAGAAATACACAAAGGATAATGACTGTTATTAGTGCCTGCTTAACTGTTTTGGTTCTCGCATTTTGGATTACTAACATGTGTCAACAGATTCAGTATCTGTTATGGTTAACTCCACTTAGCAGCAAGACCATTGTTGGATACTCTTGGCCCTACTTTATTGCTAAAATACTTTTTGCTTTTAGCATTATTTTTCACAGTGGTGTTTTTTCATACAAACTCTTTCGTGCCATATTAATACGGAAAAAAATTGGGCAATTTCCATTTGGTCCGATGCAGTGTATTTTAGTTATTAGCTGCCAATGTCTTATTGTTCCAGCTACCTTTACTATAATAGATAGTTTTATCCATACGTATGATGGCTTTAGCTCTATGACTCAATGTCTGCTAATCATTTCTCTTCCTCTTTCGAGTTTATGGGCGTCTAGTACAGCTCTGAAATTGCAAAGCATGAAAACTTCATCTGCGCAAGGAGAAACCACCGAGGTTTCGATTAGAGTTGATAGAACGTTTGATATCAAACATACTCCCAGTGACGATTATTCGATTTCTGATGAATCTGAAACTAAAAAGTGGACGTAA

>69FY28988
ATGAGACAACCATGGTGGAAAGACTTTACTATTCCCGATGCATCCGCAATTATTCACCAAAATATTACCATTGTCTCTATTGTAGGAGAGATTGAAGTGCCAGTTTCAACAATTGATGCATATGAAAGAGATAGACTTTTAACTGGAATGACTTTGTCTGCCCAACTTGCTTTAGGAGTCCTTACCATTTTGATGGTTTGTCTATTGTCATCATCCGAAAAACGAAAACACCCAGTTTTTGTTTTTAATTCGGCAAGTATTGTTGCAATGTGTCTTCGGGCCATTTTGAATATAGTGACCATATGCAGCAATAGCTACAGTATCCTGGTTAATTACGGGTTTATCTTAAATATGGTTCATATGTATGTCCATGTGTTTAATATTTTAATTTTGTTGCTTGCACCGGTCATCATTTTTACTGCTGAGATGAGCATGATGATTCAAGTTCGTATAATTTGTGCACATGATAGAAAGACACAAAGGATAATGACTGTTATTAGTGCCTGCTTAACTGTTTTGGTTCTCGCATTTTGGATTACTAACATGTGTCAACAGATTCAGTATCTGTTATGGTTAACTCCACTTAGCAGCAAGACCATTGTTGGATACTCTTGGCCCTACTTTATTGCTAAAATACTTTTTGCTTTTAGCATTATTTTTCACAGTGGTGTTTTTTCATACAAACTCTTTCGTGCCATATTAATACGGAAAAAAATTGGGCAATTTCCATTTGGTCCGATGCAGTGTATTTTAGTTATTAGCTGCCAATGTCTTATTGTTCCAGCTACCTTTACTATAATAGATAGTTTTATCCATACATATGATGGCTTTAGCTCTATGACTCAATGTCTGCTAATCATTTCTCTTCCTCTTTCGAGTTTATGGGCGTCTAGTACAGCTCTGAAATTGCAAAGCATGAAAACTTCATCTGCGCAAGGAGAAACCACCGAGGTTTCGATTAGAGTTGATAGAACGTTTGATATCAAACATACTCCCAGTGACGATTATTCGATTTCTGATGAATCTGAAACTAAAAAGTGGACGTAA

>70FY28991
ATGAGACAACCATGGTGGAAAGACTTTACTATTCCCGATGCATCCGCAATTATTCACCAAAATATTACCATTGTCTCTATTGTAGGAGAGATTGAAGTGCCAGTTTCAACAATTGATGCATATGAAAGAGATAGACTTTTAACTGGAATGACTTTGTCTGCCCAACTTGCTTTAGGAGTCCTTACCATTTTGATGGTTTGTCTATTGTCATCATCCGAAAAACGAAAACACCCAGTTTTTGTTTTTAATTCGGCAAGTATTGTTGCAATGTGTCTTCGGGCCATTTTGAATATAGTGACCATATGCAGCAATAGCTACAGTATCCTGGTTAATTACGGGTTTATCTTAAACATGGTTCATATGTATGTCCATGTGTTTAATATTTTAATTTTGTTGCTTGCACCGGTCATCATTTTTACTGCTGAGATGAGCATGATGATTCAAGTTCGTATAATTTGTGCACATGATAGAAAGACACAAAGGATAATGACTGTTATTAGTGCCTGCTTAACTGTTTTGGTTCTCGCATTTTGGATTACTAACATGTGTCAACAGATTCAGTATCTGTTATGGTTAACTCCACTTAGCAGCAAGACCATTGTTGGATACTCTTGGCCCTACTTTATTGCTAAAATACTTTTTGCTTTTAGCATTATTTTTCACAGTGGTGTTTTTTCATACAAACTCTTTCGTGCCATATTAATACGGAAAAAAATTGGGCAATTTCCATTTGGTCCGATGCAGTGTATTTTAGTTATTAGCTGCCAATGTCTTATTGTTCCAGCTACCTTTACTATAATAGATAGTTTTATCCATACGTATGATGGCTTTAGCTCTATGACTCAATGTCTGCTAATCATTTCTCTTCCTCTTTCGAGTTTATGGGCGTCTAGTACAGCTCTGAAATTGCAAAGCATGAAAACTTCATCTGCGCAAGGAGAAACCACCGAGGTTTCGATTAGAGTTGATAGAACGTTTGATATCAAACATACTCCCAGTGACGATTATTCGATTTCTGATGAATCTGAAACTAAAAAGTGGACGTAA

>71FY28998
ATGAGACAACCATGGTGGAAAGACTTTACTATTCCCGATGCATCCGCAATTATTCACCAAAATATTACCATTGTCTCTATTGTAGGAGAGATTGAAGTGCCAGTTTCAACAATTGATGCATATGAAAGAGATAGACTTTTAACTGGAATGACTTTGTCTGCCCAACTTGCTTTAGGAGTCCTTACCATTTTGATGGTTTGTCTATTGTCATCATCCGAAAAACGAAAACACCCAGTTTTTGTTTTTAATTCGGCAAGTATTGTTGCAATGTGTCTTCGGGCCATTTTGAATATAGTGACCATATGCAGCAATAGCTACAGTATCCTGGTTAATTACGGGTTTATCTTAAACATGGTTCATATGTATGTCCATGTGTTTAATATTTTAATTTTGTTGCTTGCACCGGTCATCATTTTTACTGCTGAGATGAGCATGATGATTCAAGTTCGTATAATTTGTGCACATGATAGAAAGACACAAAGGATAATGACTGTTATTAGTGCCTGCTTAACTGTTTTGGTTCTCGCATTTTGGATTACTAACATGTGTCAACAGATTCAGTATCTGTTATGGTTAACTCCACTTAGCAGCAAGACCATTGTTGGATACTCTTGGCCCTACTTTATTGCTAAAATACTTTTTGCTTTTAGCATTATTTTTCACAGTGGTGTTTTTTCATACAAACTCTTTCGTGCCATATTAATACGGAAAAAAATTGGGCAATTTCCATTTGGTCCGATGCAGTGTATTTTAGTTATTAGCTGCCAATGTCTTATTGTTCCAGCTACCTTTACTATAATAGATAGTTTTATCCATACGTATGATGGCTTTAGCTCTATGACTCAATGTCTGCTAATCATTTCTCTTCCTCTTTCGAGTTTATGGGCGTCTAGTACAGCTCTGAAATTGCAAAGCATGAAAACTTCATCTGCGCAAGGAGAAACCACCGAGGTTTCGATTAGAGTTGATAGAACGTTTGATATCAAACATACTCCCAGTGACGATTATTCGATTTCTGATGAATCTGAAACTAAAAAGTGGACGTAA

>72FY28999
ATGAGACAACCATGGTGGAAAGACTTTACTATTCCCGATGCATCCGCAATTATTCACCAAAATATTACCATTGTCTCTATTGTAGGAGAGATTGAAGTGCCAGTTTCAACAATTGATGCATATGAAAGAGATAGACTTTTAACTGGAATGACTTTGTCTGCCCAACTTGCTTTAGGAGTCCTTACCATTTTGATGGTTTGTCTATTGTCATCATCCGAAAAACGAAAACACCCAGTTTTTGTTTTTAATTCGGCAAGTATTGTTGCAATGTGTCTTCGGGCCATTTTGAATATAGTGACCATATGCAGCAATAGCTACAGTATCCTGGTTAATTACGGGTTTATCTTAAACATGGTTCATATGTATGTCCATGTGTTTAATATTTTAATTTTGTTGCTTGCACCGGTCATCATTTTTACTGCTGAGATGAGCATGATGATTCAAGTTCGTATAATTTGTGCACATGATAGAAAGACACAAAGGATAATGACTGTTATTAGTGCCTGCTTAACTGTTTTGGTTCTCGCATTTTGGATTACTAACATGTGTCAACAGATTCAGTATCTGTTATGGTTAACTCCACTTAGCAGCAAGACCATTGTTGGATACTCTTGGCCCTACTTTATTGCTAAAATACTTTTTGCTTTTAGCATTATTTTTCACAGTGGTGTTTTTTCATACAAACTCTTTCGTGCCATATTAATACGGAAAAAAATTGGGCAATTTCCATTTGGTCCGATGCAGTGTATTTTAGTTATTAGCTGCCAATGTCTTATTGTTCCAGCTACCTTTACTATAATAGATAGTTTTATCCATACGTATGATGGCTTTAGCTCTATGACTCAATGTCTGCTAATCATTTCTCTTCCTCTTTCGAGTTTATGGGCGTCTAGTACAGCTCTGAAATTGCAAAGCATGAAAACTTCATCTGCGCAAGGAGAAACCACCGAGGTTTCGATTAGAGTTGATAGAACGTTTGATATCAAACATACTCCCAGTGACGATTATTCGATTTCTGATGAATCTGAAACTAAAAAGTGGACGTAA

>73FY29000
ATGAGACAACCATGGTGGAAAGACTTTACTATTCCCGATGCATCCGCAATTATTCACCAAAATATTACCATTGTCTCTATTGTAGGAGAGATTGAAGTGCCAGTTTCAACAATTGATGCATATGAAAGAGATAGACTTTTAACTGGAATGACTTTGTCTGCCCAACTTGCTTTAGGAGTCCTTACCATTTTGATGGTTTGTCTATTGTCATCATCCGAAAAACGAAAACACCCAGTTTTTGTTTTTAATTCGGCAAGTATTGTTGCAATGTGTCTTCGGGCCATTTTGAATATAGTGACCATATGCAGCAATAGCTACAGTATCCTGGTTAATTACGGGTTTATCTTAAACATGGTTCATATGTATGTCCATGTGTTTAATATTTTAATTTTGTTGCTTGCACCGGTCATCATTTTTACTGCTGAGATGAGCATGATGATTCAAGTTCGTATAATTTGTGCACATGATAGAAATACACAAAGGATAATGACTGTTATTAGTGCCTGCTTAACTGTTTTGGTTCTCGCATTTTGGATTACTAACATGTGTCAACAGATTCAGTATCTGTTATGGTTAACTCCACTTAGCAGCAAGACCATTGTTGGATACTCTTGGCCCTACTTTATTGCTAAAATACTTTTTGCTTTTAGCATTATTTTTCACAGTGGTGTTTTTTCATACAAACTCTTTCGTGCCATATTAATACGGAAAAAAATTGGGCAATTTCCATTTGGTCCGATGCAGTGTATTTTAGTTATTAGCTGCCAATGTCTTATTGTTCCAGCTACCTTTACTATAATAGATAGTTTTATCCATACGTATGATGGCTTTAGCTCTATGACTCAATGTCTGCTAATCATTTCTCTTCCTCTTTCGAGTTTATGGGCGTCTAGTACAGCTCTGAAATTGCAAAGCATGAAAACTTCATCTGCGCAAGGAGAAACCACCGAGGTTTCGATTAGAGTTGATAGAACGTTTGATATCAAACATACTCCCAGTGACGATTATTCGATTTCTGATGAATCTGAAACTAAAAAGTGGACGTAA

>74FY29001
ATGAGACAACCATGGTGGAAAGACTTTACTATTCCCGATGCATCCGCAATTATTCACCAAAATATTACCATTGTCTCTATTGTAGGAGAGATTGAAGTGCCAGTTTCAACAATTGATGCATATGAAAGAGATAGACTTTTAACTGGAATGACTTTGTCTGCCCAACTTGCTTTAGGAGTCCTTACCATTTTGATGGTTTGTCTATTGTCATCATCCGAAAAACGAAAACACCCAGTTTTTGTTTTTAATTCGGCAAGTATTGTTGCAATGTGTCTTCGGGCCATTTTGAATATAGTGACCATATGCAGCAATAGCTACAGTATCCTGGTTAATTACGGGTTTATCTTAAACATGGTTCATATGTATGTCCATGTGTTTAATATTTTAATTTTGTTGCTTGCACCGGTCATCATTTTTACTGCTGAGATGAGCATGATGATTCAAGTTCGTATAATTTGTGCACATGATAGAAAGACACAAAGGATAATGACTGTTATTAGTGCCTGCTTAACTGTTTTGGTTCTCGCATTTTGGATTACTAACATGTGTCAACAGATTCAGTATCTGTTATGGTTAACTCCACTTAGCAGCAAGACCATTGTTGGATACTCTTGGCCCTACTTTATTGCTAAAATACTTTTTGCTTTTAGCATTATTTTTCACAGTGGTGTTTTTTCATACAAACTCTTTCGTGCCATATTAATACGGAAAAAAATTGGGCAATTTCCATTTGGTCCGATGCAGTGTATTTTAGTTATTAGCTGCCAATGTCTTATTGTTCCAGCTACCTTTACTATAATAGATAGTTTTATCCATACGTATGATGGCTTTAGCTCTATGACTCAATGTCTGCTAATCATTTCTCTTCCTCTTTCGAGTTTATGGGCGTCTAGTACAGCTCTGAAATTGCAAAGCATGAAAACTTCATCTGCGCAAGGAGAAACCACCGAGGTTTCGATTAGAGTTGATAGAACGTTTGATATCAAACATACTCCCAGTGACGATTATTCGATTTCTGATGAATCTGAAACTAAAAAGTGGACGTAA

>75FY29002
ATGAGACAACCATGGTGGAAAGACTTTACTATTCCCGATGCATCCGCAATTATTCACCAAAATATTACCATTGTCTCTATTGTAGGAGAGATTGAAGTGCCAGTTTCAACAATTGATGCATATGAAAGAGATAGACTTTTAACTGGAATGACTTTGTCTGCCCAACTTGCTTTAGGAGTCCTTACCATTTTGATGGTTTGTCTATTGTCATCATCCGAAAAACGAAAACACCCAGTTTTTGTTTTTAATTCGGCAAGTATTGTTGCAATGTGTCTTCGGGCCATTTTGAATATAGTGACCATATGCAGCAATAGCTACAGTATCCTGGTTAATTACGGGTTTATCTTAAACATGGTTCATATGTATGTCCATGTGTTTAATATTTTAATTTTGTTGCTTGCACCGGTCATCATTTTTACTGCTGAGATGAGCATGATGATTCAAGTTCGTATAATTTGTGCACATGATAGAAATACACAAAGGATAATGACTGTTATTAGTGCCTGCTTAACTGTTTTGGTTCTCGCATTTTGGATTACTAACATGTGTCAACAGATTCAGTATCTGTTATGGTTAACTCCACTTAGCAGCAAGACCATTGTTGGATACTCTTGGCCCTACTTTATTGCTAAAATACTTTTTGCTTTTAGCATTATTTTTCACAGTGGTGTTTTTTCATACAAACTCTTTCGTGCCATATTAATACGGAAAAAAATTGGGCAATTTCCATTTGGTCCGATGCAGTGTATTTTAGTTATTAGCTGCCAATGTCTTATTGTTCCAGCTACCTTTACTATAATAGATAGTTTTATCCATACGTATGATGGCTTTAGCTCTATGACTCAATGTCTGCTAATCATTTCTCTTCCTCTTTCGAGTTTATGGGCGTCTAGTACAGCTCTGAAATTGCAAAGCATGAAAACTTCATCTGCGCAAGGAGAAACCACCGAGGTTTCGATTAGAGTTGATAGAACGTTTGATATCAAACATACTCCCAGTGACGATTATTCGATTTCTGATGAATCTGAAACTAAAAAGTGGACGTAA

>76FY29003
ATGAGACAACCATGGTGGAAAGACTTTACTATTCCCGATGCATCCGCAATTATTCACCAAAATATTACCATTGTCTCTATTGTAGGAGAGATTGAAGTGCCAGTTTCAACAATTGATGCATATGAAAGAGATAGACTTTTAACTGGAATGACTTTGTCTGCCCAACTTGCTTTAGGAGTCCTTACCATTTTGATGGTTTGTCTATTGTCATCATCCGAAAAACGAAAACACCCAGTTTTTGTTTTTAATTCGGCAAGTATTGTTGCAATGTGTCTTCGGGCCATTTTGAATATAGTGACCATATGCAGCAATAGCTACAGTATCCTGGTTAATTACGGGTTTATCTTAAACATGGTTCATATGTATGTCCATGTGTTTAATATTTTAATTTTGTTGCTTGCACCGGTCATCATTTTTACTGCTGAGATGAGCATGATGATTCAAGTTCGTATAATTTGTGCACATGATAGAAATACACAAAGGATAATGACTGTTATTAGTGCCTGCTTAACTGTTTTGGTTCTCGCATTTTGGATTACTAACATGTGTCAACAGATTCAGTATCTGTTATGGTTAACTCCACTTAGCAGCAAGACCATTGTTGGATACTCTTGGCCCTACTTTATTGCTAAAATACTTTTTGCTTTTAGCATTATTTTTCACAGTGGTGTTTTTTCATACAAACTCTTTCGTGCCATATTAATACGGAAAAAAATTGGGCAATTTCCATTTGGTCCGATGCAGTGTATTTTAGTTATTAGCTGCCAATGTCTTATTGTTCCAGCTACCTTTACTATAATAGATAGTTTTATCCATACGTATGATGGCTTTAGCTCTATGACTCAATGTCTGCTAATCATTTCTCTTCCTCTTTCGAGTTTATGGGCGTCTAGTACAGCTCTGAAATTGCAAAGCATGAAAACTTCATCTGCGCAAGGAGAAACCACCGAGGTTTCGATTAGAGTTGATAGAACGTTTGATATCAAACATACTCCCAGTGACGATTATTCGATTTCTGATGAATCTGAAACTAAAAAGTGGACGTAA

>77FY29004
ATGAGACAACCATGGTGGAAAGACTTTACTATTCCCGATGCATCCGCAATTATTCACCAAAATATTACCATTGTCTCTATTGTAGGAGAGATTGAAGTGCCAGTTTCAACAATTGATGCATATGAAAGAGATAGACTTTTAACTGGAATGACTTTGTCTGCCCAACTTGCTTTAGGAGTCCTTACCATTTTGATGGTTTGTCTATTGTCATCATCCGAAAAACGAAAACACCCAGTTTTTGTTTTTAATTCGGCAAGTATTGTTGCAATGTGTCTTCGGGCCATTTTGAATATAGTGACCATATGCAGCAATAGCTACAGTATCCTGGTTAATTACGGGTTTATCTTAAACATGGTTCATATGTATGTCCATGTGTTTAATATTTTAATTTTGTTGCTTGCACCGGTCATCATTTTTACTGCTGAGATGAGCATGATGATTCAAGTTCGTATAATTTGTGCACATGATAGAAATACACAAAGGATAATGACTGTTATTAGTGCCTGCTTAACTGTTTTGGTTCTCGCATTTTGGATTACTAACATGTGTCAACAGATTCAGTATCTGTTATGGTTAACTCCACTTAGCAGCAAGACCATTGTTGGATACTCTTGGCCCTACTTTATTGCTAAAATACTTTTTGCTTTTAGCATTATTTTTCACAGTGGTGTTTTTTCATACAAACTCTTTCGTGCCATATTAATACGGAAAAAAATTGGGCAATTTCCATTTGGTCCGATGCAGTGTATTTTAGTTATTAGCTGCCAATGTCTTATTGTTCCAGCTACCTTTACTATAATAGATAGTTTTATCCATACGTATGATGGCTTTAGCTCTATGACTCAATGTCTGCTAATCATTTCTCTTCCTCTTTCGAGTTTATGGGCGTCTAGTACAGCTCTGAAATTGCAAAGCATGAAAACTTCATCTGCGCAAGGAGAAACCACCGAGGTTTCGATTAGAGTTGATAGAACGTTTGATATCAAACATACTCCCAGTGACGATTATTCGATTTCTGATGAATCTGAAACTAAAAAGTGGACGTAA

>78FY29005
ATGAGACAACCATGGTGGAAAGACTTTACTATTCCCGATGCATCCGCAATTATTCACCAAAATATTACCATTGTCTCTATTGTAGGAGAGATTGAAGTGCCAGTTTCAACAATTGATGCATATGAAAGAGATAGACTTTTAACTGGAATGACTTTGTCTGCCCAACTTGCTTTAGGAGTCCTTACCATTTTGATGGTTTGTCTATTGTCATCATCCGAAAAACGAAAACACCCAGTTTTTGTTTTTAATTCGGCAAGTATTGTTGCAATGTGTCTTCGGGCCATTTTGAATATAGTGACCATATGCAGCAATAGCTACAGTATCCTGGTTAATTACGGGTTTATCTTAAACATGGTTCATATGTATGTCCATGTGTTTAATATTTTAATTTTGTTGCTTGCACCGGTCATCATTTTTACTGCTGAGATGAGCATGATGATTCAAGTTCGTATAATTTGTGCACATGATAGAAATACACAAAGGATAATGACTGTTATTAGTGCCTGCTTAACTGTTTTGGTTCTCGCATTTTGGATTACTAACATGTGTCAACAGATTCAGTATCTGTTATGGTTAACTCCACTTAGCAGCAAGACCATTGTTGGATACTCTTGGCCCTACTTTATTGCTAAAATACTTTTTGCTTTTAGCATTATTTTTCACAGTGGTGTTTTTTCATACAAACTCTTTCGTGCCATATTAATACGGAAAAAAATTGGGCAATTTCCATTTGGTCCGATGCAGTGTATTTTAGTTATTAGCTGCCAATGTCTTATTGTTCCAGCTACCTTTACTATAATAGATAGTTTTATCCATACGTATGATGGCTTTAGCTCTATGACTCAATGTCTGCTAATCATTTCTCTTCCTCTTTCGAGTTTATGGGCGTCTAGTACAGCTCTGAAATTGCAAAGCATGAAAACTTCATCTGCGCAAGGAGAAACCACCGAGGTTTCGATTAGAGTTGATAGAACGTTTGATATCAAACATACTCCCAGTGACGATTATTCGATTTCTGATGAATCTGAAACTAAAAAGTGGACGTAA

>79FY29006
ATGAGACAACCATGGTGGAAAGACTTTACTATTCCCGATGCATCCGCAATTATTCACCAAAATATTACCATTGTCTCTATTGTAGGAGAGATTGAAGTGCCAGTTTCAACAATTGATGCATATGAAAGAGATAGACTTTTAACTGGAATGACTTTGTCTGCCCAACTTGCTTTAGGAGTCCTTACCATTTTGATGGTTTGTCTATTGTCATCATCCGAAAAACGAAAACACCCAGTTTTTGTTTTTAATTCGGCAAGTATTGTTGCAATGTGTCTTCGGGCCATTTTGAATATAGTGACCATATGCAGCAATAGCTACAGTATCCTGGTTAATTACGGGTTTATCTTAAACATGGTTCATATGTATGTCCATGTGTTTAATATTTTAATTTTGTTGCTTGCACCGGTCATCATTTTTACTGCTGAGATGAGCATGATGATTCAAGTTCGTATAATTTGTGCACATGATAGAAATACACAAAGGATAATGACTGTTATTAGTGCCTGCTTAACTGTTTTGGTTCTCGCATTTTGGATTACTAACATGTGTCAACAGATTCAGTATCTGTTATGGTTAACTCCACTTAGCAGCAAGACCATTGTTGGATACTCTTGGCCCTACTTTATTGCTAAAATACTTTTTGCTTTTAGCATTATTTTTCACAGTGGTGTTTTTTCATACAAACTCTTTCGTGCCATATTAATACGGAAAAAAATTGGGCAATTTCCATTTGGTCCGATGCAGTGTATTTTAGTTATTAGCTGCCAATGTCTTATTGTTCCAGCTACCTTTACTATAATAGATAGTTTTATCCATACGTATGATGGCTTTAGCTCTATGACTCAATGTCTGCTAATCATTTCTCTTCCTCTTTCGAGTTTATGGGCGTCTAGTACAGCTCTGAAATTGCAAAGCATGAAAACTTCATCTGCGCAAGGAGAAACCACCGAGGTTTCGATTAGAGTTGATAGAACGTTTGATATCAAACATACTCCCAGTGACGATTATTCGATTTCTGATGAATCTGAAACTAAAAAGTGGACGTAA

>80FY29007
ATGAGACAACCATGGTGGAAAGACTTTACTATTCCCGATGCATCCGCAATTATTCACCAAAATATTACCATTGTCTCTATTGTAGGAGAGATTGAAGTGCCAGTTTCAACAATTGATGCATATGAAAGAGATAGACTTTTAACTGGAATGACTTTGTCTGCCCAACTTGCTTTAGGAGTCCTTACCATTTTGATGGTTTGTCTATTGTCATCATCCGAAAAACGAAAACACCCAGTTTTTGTTTTTAATTCGGCAAGTATTGTTGCAATGTGTCTTCGGGCCATTTTGAATATAGTGACCATATGCAGCAATAGCTACAGTATCCTGGTTAATTACGGGTTTATCTTAAACATGGTTCATATGTATGTCCATGTGTTTAATATTTTAATTTTGTTGCTTGCACCGGTCATCATTTTTACTGCTGAGATGAGCATGATGATTCAAGTTCGTATAATTTGTGCACATGATAGAAAGACACAAAGGATAATGACTGTTATTAGTGCCTGCTTAACTGTTTTGGTTCTCGCATTTTGGATTACTAACATGTGTCAACAGATTCAGTATCTGTTATGGTTAACTCCACTTAGCAGCAAGACCATTGTTGGATACTCTTGGCCCTACTTTATTGCTAAAATACTTTTTGCTTTTAGCATTATTTTTCACAGTGGTGTTTTTTCATACAAACTCTTTCGTGCCATATTAATACGGAAAAAAATTGGGCAATTTCCATTTGGTCCGATGCAGTGTATTTTAGTTATTAGCTGCCAATGTCTTATTGTTCCAGCTACCTTTACTATAATAGATAGTTTTATCCATACGTATGATGGCTTTAGCTCTATGACTCAATGTCTGCTAATCATTTCTCTTCCTCTTTCGAGTTTATGGGCGTCTAGTACAGCTCTGAAATTGCAAAGCATGAAAACTTCATCTGCGCAAGGAGAAACCACCGAGGTTTCGATTAGAGTTGATAGAACGTTTGATATCAAACATACTCCCAGTGACGATTATTCGATTTCTGATGAATCTGAAACTAAAAAGTGGACGTAA

>81FY29008
ATGAGACAACCATGGTGGAAAGACTTTACTATTCCCGATGCATCCGCAATTATTCACCAAAATATTACCATTGTCTCTATTGTAGGAGAGATTGAAGTGCCAGTTTCAACAATTGATGCATATGAAAGAGATAGACTTTTAACTGGAATGACTTTGTCTGCCCAACTTGCTTTAGGAGTCCTTACCATTTTGATGGTTTGTCTATTGTCATCATCCGAAAAACGAAAACACCCAGTTTTTGTTTTTAATTCGGCAAGTATTGTTGCAATGTGTCTTCGGGCCATTTTGAATATAGTGACCATATGCAGCAATAGCTACAGTATCCTGGTTAATTACGGGTTTATCTTAAACATGGTTCATATGTATGTCCATGTGTTTAATATTTTAATTTTGTTGCTTGCACCGGTCATCATTTTTACTGCTGAGATGAGCATGATGATTCAAGTTCGTATAATTTGTGCACATGATAGAAAGACACAAAGGATAATGACTGTTATTAGTGCCTGCTTAACTGTTTTGGTTCTCGCATTTTGGATTACTAACATGTGTCAACAGATTCAGTATCTGTTATGGTTAACTCCACTTAGCAGCAAGACCATTGTTGGATACTCTTGGCCCTACTTTATTGCTAAAATACTTTTTGCTTTTAGCATTATTTTTCACAGTGGTGTTTTTTCATACAAACTCTTTCGTGCCATATTAATACGGAAAAAAATTGGGCAATTTCCATTTGGTCCGATGCAGTGTATTTTAGTTATTAGCTGCCAATGTCTTATTGTTCCAGCTACCTTTACTATAATAGATAGTTTTATCCATACGTATGATGGCTTTAGCTCTATGACTCAATGTCTGCTAATCATTTCTCTTCCTCTTTCGAGTTTATGGGCGTCTAGTACAGCTCTGAAATTGCAAAGCATGAAAACTTCATCTGCGCAAGGAGAAACCACCGAGGTTTCGATTAGAGTTGATAGAACGTTTGATATCAAACATACTCCCAGTGACGATTATTCGATTTCTGATGAATCTGAAACTAAAAAGTGGACGTAA

>82FY29009
ATGAGACAACCATGGTGGAAAGACTTTACTATTCCCGATGCATCCGCAATTATTCACCAAAATATTACCATTGTCTCTATTGTAGGAGAGATTGAAGTGCCAGTTTCAACAATTGATGCATATGAAAGAGATAGACTTTTAACTGGAATGACTTTGTCTGCCCAACTTGCTTTAGGAGTCCTTACCATTTTGATGGTTTGTCTATTGTCATCATCCGAAAAACGAAAACACCCAGTTTTTGTTTTTAATTCGGCAAGTATTGTTGCAATGTGTCTTCGGGCCATTTTGAATATAGTGACCATATGCAGCAATAGCTACAGTATCCTGGTTAATTACGGGTTTATCTTAAACATGGTTCATATGTATGTCCATGTGTTTAATATTTTAATTTTGTTGCTTGCACCGGTCATCATTTTTACTGCTGAGATGAGCATGATGATTCAAGTTCGTATAATTTGTGCACATGATAGAAAGACACAAAGGATAATGACTGTTATTAGTGCCTGCTTAACTGTTTTGGTTCTCGCATTTTGGATTACTAACATGTGTCAACAGATTCAGTATCTGTTATGGTTAACTCCACTTAGCAGCAAGACCATTGTTGGATACTCTTGGCCCTACTTTATTGCTAAAATACTTTTTGCTTTTAGCATTATTTTTCACAGTGGTGTTTTTTCATACAAACTCTTTCGTGCCATATTAATACGGAAAAAAATTGGGCAATTTCCATTTGGTCCGATGCAGTGTATTTTAGTTATTAGCTGCCAATGTCTTATTGTTCCAGCTACCTTTACTATAATAGATAGTTTTATCCATACGTATGATGGCTTTAGCTCTATGACTCAATGTCTGCTAATCATTTCTCTTCCTCTTTCGAGTTTATGGGCGTCTAGTACAGCTCTGAAATTGCAAAGCATGAAAACTTCATCTGCGCAAGGAGAAACCACCGAGGTTTCGATTAGAGTTGATAGAACGTTTGATATCAAACATACTCCCAGTGACGATTATTCGATTTCTGATGAATCTGAAACTAAAAAGTGGACGTAA

>83FY29010
ATGAGACAACCATGGTGGAAAGACTTTACTATTCCCGATGCATCCGCAATTATTCACCAAAATATTACCATTGTCTCTATTGTAGGAGAGATTGAAGTGCCAGTTTCAACAATTGATGCATATGAAAGAGATAGACTTTTAACTGGAATGACTTTGTCTGCCCAACTTGCTTTAGGAGTCCTTACCATTTTGATGGTTTGTCTATTGTCATCATCCGAAAAACGAAAACACCCAGTTTTTGTTTTTAATTCGGCAAGTATTGTTGCAATGTGTCTTCGGGCCATTTTGAATATAGTGACCATATGCAGCAATAGCTACAGTATCCTGGTTAATTACGGGTTTATCTTAAACATGGTTCATATGTATGTCCATGTGTTTAATATTTTAATTTTGTTGCTTGCACCGGTCATCATTTTTACTGCTGAGATGAGCATGATGATTCAAGTTCGTATAATTTGTGCACATGATAGAAAGACACAAAGGATAATGACTGTTATTAGTGCCTGCTTAACTGTTTTGGTTCTCGCATTTTGGATTACTAACATGTGTCAACAGATTCAGTATCTGTTATGGTTAACTCCACTTAGCAGCAAGACCATTGTTGGATACTCTTGGCCCTACTTTATTGCTAAAATACTTTTTGCTTTTAGCATTATTTTTCACAGTGGTGTTTTTTCATACAAACTCTTTCGTGCCATATTAATACGGAAAAAAATTGGGCAATTTCCATTTGGTCCGATGCAGTGTATTTTAGTTATTAGCTGCCAATGTCTTATTGTTCCAGCTACCTTTACTATAATAGATAGTTTTATCCATACGTATGATGGCTTTAGCTCTATGACTCAATGTCTGCTAATCATTTCTCTTCCTCTTTCGAGTTTATGGGCGTCTAGTACAGCTCTGAAATTGCAAAGCATGAAAACTTCATCTGCGCAAGGAGAAACCACCGAGGTTTCGATTAGAGTTGATAGAACGTTTGATATCAAACATACTCCCAGTGACGATTATTCGATTTCTGATGAATCTGAAACTAAAAAGTGGACGTAA

>84FY29011
ATGAGACAACCATGGTGGAAAGACTTTACTATTCCCGATGCATCCGCAATTATTCACCAAAATATTACCATTGTCTCTATTGTAGGAGAGATTGAAGTGCCAGTTTCAACAATTGATGCATATGAAAGAGATAGACTTTTAACTGGAATGACTTTGTCTGCCCAACTTGCTTTAGGAGTCCTTACCATTTTGATGGTTTGTCTATTGTCATCATCCGAAAAACGAAAACACCCAGTTTTTGTTTTTAATTCGGCAAGTATTGTTGCAATGTGTCTTCGGGCCATTTTGAATATAGTGACCATATGCAGCAATAGCTACAGTATCCTGGTTAATTACGGGTTTATCTTAAACATGGTTCATATGTATGTCCATGTGTTTAATATTTTAATTTTGTTGCTTGCACCGGTCATCATTTTTACTGCTGAGATGAGCATGATGATTCAAGTTCGTATAATTTGTGCACATGATAGAAAGACACAAAGGATAATGACTGTTATTAGTGCCTGCTTAACTGTTTTGGTTCTCGCATTTTGGATTACTAACATGTGTCAACAGATTCAGTATCTGTTATGGTTAACTCCACTTAGCAGCAAGACCATTGTTGGATACTCTTGGCCCTACTTTATTGCTAAAATACTTTTTGCTTTTAGCATTATTTTTCACAGTGGTGTTTTTTCATACAAACTCTTTCGTGCCATATTAATACGGAAAAAAATTGGGCAATTTCCATTTGGTCCGATGCAGTGTATTTTAGTTATTAGCTGCCAATGTCTTATTGTTCCAGCTACCTTTACTATAATAGATAGTTTTATCCATACGTATGATGGCTTTAGCTCTATGACTCAATGTCTGCTAATCATTTCTCTTCCTCTTTCGAGTTTATGGGCGTCTAGTACAGCTCTGAAATTGCAAAGCATGAAAACTTCATCTGCGCAAGGAGAAACCACCGAGGTTTCGATTAGAGTTGATAGAACGTTTGATATCAAACATACTCCCAGTGACGATTATTCGATTTCTGATGAATCTGAAACTAAAAAGTGGACGTAA

>85FY29012
ATGAGACAACCATGGTGGAAAGACTTTACTATTCCCGATGCATCCGCAATTATTCACCAAAATATTACCATTGTCTCTATTGTAGGAGAGATTGAAGTGCCAGTTTCAACAATTGATGCATATGAAAGAGATAGACTTTTAACTGGAATGACTTTGTCTGCCCAACTTGCTTTAGGAGTCCTTACCATTTTGATGGTTTGTCTATTGTCATCATCCGAAAAACGAAAACACCCAGTTTTTGTTTTTAATTCGGCAAGTATTGTTGCAATGTGTCTTCGGGCCATTTTGAATATAGTGACCATATGCAGCAATAGCTACAGTATCCTGGTTAATTACGGGTTTATCTTAAACATGGTTCATATGTATGTCCATGTGTTTAATATTTTAATTTTGTTGCTTGCACCGGTCATCATTTTTACTGCTGAGATGAGCATGATGATTCAAGTTCGTATAATTTGTGCACATGATAGAAAGACACAAAGGATAATGACTGTTATTAGTGCCTGCTTAACTGTTTTGGTTCTCGCATTTTGGATTACTAACATGTGTCAACAGATTCAGTATCTGTTATGGTTAACTCCACTTAGCAGCAAGACCATTGTTGGATACTCTTGGCCCTACTTTATTGCTAAAATACTTTTTGCTTTTAGCATTATTTTTCACAGTGGTGTTTTTTCATACAAACTCTTTCGTGCCATATTAATACGGAAAAAAATTGGGCAATTTCCATTTGGTCCGATGCAGTGTATTTTAGTTATTAGCTGCCAATGTCTTATTGTTCCAGCTACCTTTACTATAATAGATAGTTTTATCCATACGTATGATGGCTTTAGCTCTATGACTCAATGTCTGCTAATCATTTCTCTTCCTCTTTCGAGTTTATGGGCGTCTAGTACAGCTCTGAAATTGCAAAGCATGAAAACTTCATCTGCGCAAGGAGAAACCACCGAGGTTTCGATTAGAGTTGATAGAACGTTTGATATCAAACATACTCCCAGTGACGATTATTCGATTTCTGATGAATCTGAAACTAAAAAGTGGACGTAA

>86FY29013
ATGAGACAACCATGGTGGAAAGACTTTACTATTCCCGATGCATCCGCAATTATTCACCAAAATATTACCATTGTCTCTATTGTAGGAGAGATTGAAGTGCCAGTTTCAACAATTGATGCATATGAAAGAGATAGACTTTTAACTGGAATGACTTTGTCTGCCCAACTTGCTTTAGGAGTCCTTACCATTTTGATGGTTTGTCTATTGTCATCATCCGAAAAACGAAAACACCCAGTTTTTGTTTTTAATTCGGCAAGTATTGTTGCAATGTGTCTTCGGGCCATTTTGAATATAGTGACCATATGCAGCAATAGCTACAGTATCCTGGTTAATTACGGGTTTATCTTAAACATGGTTCATATGTATGTCCATGTGTTTAATATTTTAATTTTGTTGCTTGCACCGGTCATCATTTTTACTGCTGAGATGAGCATGATGATTCAAGTTCGTATAATTTGTGCACATGATAGAAAGACACAAAGGATAATGACTGTTATTAGTGCCTGCTTAACTGTTTTGGTTCTCGCATTTTGGATTACTAACATGTGTCAACAGATTCAGTATCTGTTATGGTTAACTCCACTTAGCAGCAAGACCATTGTTGGATACTCTTGGCCCTACTTTATTGCTAAAATACTTTTTGCTTTTAGCATTATTTTTCACAGTGGTGTTTTTTCATACAAACTCTTTCGTGCCATATTAATACGGAAAAAAATTGGGCAATTTCCATTTGGTCCGATGCAGTGTATTTTAGTTATTAGCTGCCAATGTCTTATTGTTCCAGCTACCTTTACTATAATAGATAGTTTTATCCATACGTATGATGGCTTTAGCTCTATGACTCAATGTCTGCTAATCATTTCTCTTCCTCTTTCGAGTTTATGGGCGTCTAGTACAGCTCTGAAATTGCAAAGCATGAAAACTTCATCTGCGCAAGGAGAAACCACCGAGGTTTCGATTAGAGTTGATAGAACGTTTGATATCAAACATACTCCCAGTGACGATTATTCGATTTCTGATGAATCTGAAACTAAAAAGTGGACGTAA

>87FY29014
ATGAGACAACCATGGTGGAAAGACTTTACTATTCCCGATGCATCCGCAATTATTCACCAAAATATTACCATTGTCTCTATTGTAGGAGAGATTGAAGTGCCAGTTTCAACAATTGATGCATATGAAAGAGATAGACTTTTAACTGGAATGACTTTGTCTGCCCAACTTGCTTTAGGAGTCCTTACCATTTTGATGGTTTGTCTATTGTCATCATCCGAAAAACGAAAACACCCAGTTTTTGTTTTTAATTCGGCAAGTATTGTTGCAATGTGTCTTCGGGCCATTTTGAATATAGTGACCATATGCAGCAATAGCTACAGTATCCTGGTTAATTACGGGTTTATCTTAAACATGGTTCATATGTATGTCCATGTGTTTAATATTTTAATTTTGTTGCTTGCACCGGTCATCATTTTTACTGCTGAGATGAGCATGATGATTCAAGTTCGTATAATTTGTGCACATGATAGAAAGACACAAAGGATAATGACTGTTATTAGTGCCTGCTTAACTGTTTTGGTTCTCGCATTTTGGATTACTAACATGTGTCAACAGATTCAGTATCTGTTATGGTTAACTCCACTTAGCAGCAAGACCATTGTTGGATACTCTTGGCCCTACTTTATTGCTAAAATACTTTTTGCTTTTAGCATTATTTTTCACAGTGGTGTTTTTTCATACAAACTCTTTCGTGCCATATTAATACGGAAAAAAATTGGGCAATTTCCATTTGGTCCGATGCAGTGTATTTTAGTTATTAGCTGCCAATGTCTTATTGTTCCAGCTACCTTTACTATAATAGATAGTTTTATCCATACGTATGATGGCTTTAGCTCTATGACTCAATGTCTGCTAATCATTTCTCTTCCTCTTTCGAGTTTATGGGCGTCTAGTACAGCTCTGAAATTGCAAAGCATGAAAACTTCATCTGCGCAAGGAGAAACCACCGAGGTTTCGATTAGAGTTGATAGAACGTTTGATATCAAACATACTCCCAGTGACGATTATTCGATTTCTGATGAATCTGAAACTAAAAAGTGGACGTAA

>88FY29015
ATGAGACAACCATGGTGGAAAGACTTTACTATTCCCGATGCATCCGCAATTATTCACCAAAATATTACCATTGTCTCTATTGTAGGAGAGATTGAAGTGCCAGTTTCAACAATTGATGCATATGAAAGAGATAGACTTTTAACTGGAATGACTTTGTCTGCCCAACTTGCTTTAGGAGTCCTTACCATTTTGATGGTTTGTCTATTGTCATCATCCGAAAAACGAAAACACCCAGTTTTTGTTTTTAATTCGGCAAGTATTGTTGCAATGTGTCTTCGGGCCATTTTGAATATAGTGACCATATGCAGCAATAGCTACAGTATCCTGGTTAATTACGGGTTTATCTTAAACATGGTTCATATGTATGTCCATGTGTTTAATATTTTAATTTTGTTGCTTGCACCGGTCATCATTTTTACTGCTGAGATGAGCATGATGATTCAAGTTCGTATAATTTGTGCACATGATAGAAATACACAAAGGATAATGACTGTTATTAGTGCCTGCTTAACTGTTTTGGTTCTCGCATTTTGGATTACTAACATGTGTCAACAGATTCAGTATCTGTTATGGTTAACTCCACTTAGCAGCAAGACCATTGTTGGATACTCTTGGCCCTACTTTATTGCTAAAATACTTTTTGCTTTTAGCATTATTTTTCACAGTGGTGTTTTTTCATACAAACTCTTTCGTGCCATATTAATACGGAAAAAAATTGGGCAATTTCCATTTGGTCCGATGCAGTGTATTTTAGTTATTAGCTGCCAATGTCTTATTGTTCCAGCTACCTTTACTATAATAGATAGTTTTATCCATACGTATGATGGCTTTAGCTCTATGACTCAATGTCTGCTAATCATTTCTCTTCCTCTTTCGAGTTTATGGGCGTCTAGTACAGCTCTGAAATTGCAAAGCATGAAAACTTCATCTGCGCAAGGAGAAACCACCGAGGTTTCGATTAGAGTTGATAGAACGTTTGATATCAAACATACTCCCAGTGACGATTATTCGATTTCTGATGAATCTGAAACTAAAAAGTGGACGTAA

>89FY29016
ATGAGACAACCATGGTGGAAAGACTTTACTATTCCCGATGCATCCGCAATTATTCACCAAAATATTACCATTGTCTCTATTGTAGGAGAGATTGAAGTGCCAGTTTCAACAATTGATGCATATGAAAGAGATAGACTTTTAACTGGAATGACTTTGTCTGCCCAACTTGCTTTAGGAGTCCTTACCATTTTGATGGTTTGTCTATTGTCATCATCCGAAAAACGAAAACACCCAGTTTTTGTTTTTAATTCGGCAAGTATTGTTGCAATGTGTCTTCGGGCCATTTTGAATATAGTGACCATATGCAGCAATAGCTACAGTATCCTGGTTAATTACGGGTTTATCTTAAACATGGTTCATATGTATGTCCATGTGTTTAATATTTTAATTTTGTTGCTTGCACCGGTCATCATTTTTACTGCTGAGATGAGCATGATGATTCAAGTTCGTATAATTTGTGCACATGATAGAAAGACACAAAGGATAATGACTGTTATTAGTGCCTGCTTAACTGTTTTGGTTCTCGCATTTTGGATTACTAACATGTGTCAACAGATTCAGTATCTGTTATGGTTAACTCCACTTAGCAGCAAGACCATTGTTGGATACTCTTGGCCCTACTTTATTGCTAAAATACTTTTTGCTTTTAGCATTATTTTTCACAGTGGTGTTTTTTCATACAAACTCTTTCGTGCCATATTAATACGGAAAAAAATTGGGCAATTTCCATTTGGTCCGATGCAGTGTATTTTAGTTATTAGCTGCCAATGTCTTATTGTTCCAGCTACCTTTACTATAATAGATAGTTTTATCCATACGTATGATGGCTTTAGCTCTATGACTCAATGTCTGCTAATCATTTCTCTTCCTCTTTCGAGTTTATGGGCGTCTAGTACAGCTCTGAAATTGCAAAGCATGAAAACTTCATCTGCGCAAGGAGAAACCACCGAGGTTTCGATTAGAGTTGATAGAACGTTTGATATCAAACATACTCCCAGTGACGATTATTCGATTTCTGATGAATCTGAAACTAAAAAGTGGACGTAA

>90FY29017
ATGAGACAACCATGGTGGAAAGACTTTACTATTCCCGATGCATCCGCAATTATTCACCAAAATATTACCATTGTCTCTATTGTAGGAGAGATTGAAGTGCCAGTTTCAACAATTGATGCATATGAAAGAGATAGACTTTTAACTGGAATGACTTTGTCTGCCCAACTTGCTTTAGGAGTCCTTACCATTTTGATGGTTTGTCTATTGTCATCATCCGAAAAACGAAAACACCCAGTTTTTGTTTTTAATTCGGCAAGTATTGTTGCAATGTGTCTTCGGGCCATTTTGAATATAGTGACCATATGCAGCAATAGCTACAGTATCCTGGTTAATTACGGGTTTATCTTAAACATGGTTCATATGTATGTCCATGTGTTTAATATTTTAATTTTGTTGCTTGCACCGGTCATCATTTTTACTGCTGAGATGAGCATGATGATTCAAGTTCGTATAATTTGTGCACATGATAGAAAGACACAAAGGATAATGACTGTTATTAGTGCCTGCTTAACTGTTTTGGTTCTCGCATTTTGGATTACTAACATGTGTCAACAGATTCAGTATCTGTTATGGTTAACTCCACTTAGCAGCAAGACCATTGTTGGATACTCTTGGCCCTACTTTATTGCTAAAATACTTTTTGCTTTTAGCATTATTTTTCACAGTGGTGTTTTTTCATACAAACTCTTTCGTGCCATATTAATACGGAAAAAAATTGGGCAATTTCCATTTGGTCCGATGCAGTGTATTTTAGTTATTAGCTGCCAATGTCTTATTGTTCCAGCTACCTTTACTATAATAGATAGTTTTATCCATACGTATGATGGCTTTAGCTCTATGACTCAATGTCTGCTAATCATTTCTCTTCCTCTTTCGAGTTTATGGGCGTCTAGTACAGCTCTGAAATTGCAAAGCATGAAAACTTCATCTGCGCAAGGAGAAACCACCGAGGTTTCGATTAGAGTTGATAGAACGTTTGATATCAAACATACTCCCAGTGACGATTATTCGATTTCTGATGAATCTGAAACTAAAAAGTGGACGTAA

>91FY29018
ATGAGACAACCATGGTGGAAAGACTTTACTATTCCCGATGCATCCGCAATTATTCACCAAAATATTACCATTGTCTCTATTGTAGGAGAGATTGAAGTGCCAGTTTCAACAATTGATGCATATGAAAGAGATAGACTTTTAACTGGAATGACTTTGTCTGCCCAACTTGCTTTAGGAGTCCTTACCATTTTGATGGTTTGTCTATTGTCATCATCCGAAAAACGAAAACACCCAGTTTTTGTTTTTAATTCGGCAAGTATTGTTGCAATGTGTCTTCGGGCCATTTTGAATATAGTGACCATATGCAGCAATAGCTACAGTATCCTGGTTAATTACGGGTTTATCTTAAACATGGTTCATATGTATGTCCATGTGTTTAATATTTTAATTTTGTTGCTTGCACCGGTCATCATTTTTACTGCTGAGATGAGCATGATGATTCAAGTTCGTATAATTTGTGCACATGATAGAAAGACACAAAGGATAATGACTGTTATTAGTGCCTGCTTAACTGTTTTGGTTCTCGCATTTTGGATTACTAACATGTGTCAACAGATTCAGTATCTGTTATGGTTAACTCCACTTAGCAGCAAGACCATTGTTGGATACTCTTGGCCCTACTTTATTGCTAAAATACTTTTTGCTTTTAGCATTATTTTTCACAGTGGTGTTTTTTCATACAAACTCTTTCGTGCCATATTAATACGGAAAAAAATTGGGCAATTTCCATTTGGTCCGATGCAGTGTATTTTAGTTATTAGCTGCCAATGTCTTATTGTTCCAGCTACCTTTACTATAATAGATAGTTTTATCCATACGTATGATGGCTTTAGCTCTATGACTCAATGTCTGCTAATCATTTCTCTTCCTCTTTCGAGTTTATGGGCGTCTAGTACAGCTCTGAAATTGCAAAGCATGAAAACTTCATCTGCGCAAGGAGAAACCACCGAGGTTTCGATTAGAGTTGATAGAACGTTTGATATCAAACATACTCCCAGTGACGATTATTCGATTTCTGATGAATCTGAAACTAAAAAGTGGACGTAA

>92FY29019
ATGAGACAACCATGGTGGAAAGACTTTACTATTCCCGATGCATCCGCAATTATTCACCAAAATATTACCATTGTCTCTATTGTAGGAGAGATTGAAGTGCCAGTTTCAACAATTGATGCATATGAAAGAGATAGACTTTTAACTGGAATGACTTTGTCTGCCCAACTTGCTTTAGGAGTCCTTACCATTTTGATGGTTTGTCTATTGTCATCATCCGAAAAACGAAAACACCCAGTTTTTGTTTTTAATTCGGCAAGTATTGTTGCAATGTGTCTTCGGGCCATTTTGAATATAGTGACCATATGCAGCAATAGCTACAGTATCCTGGTTAATTACGGGTTTATCTTAAACATGGTTCATATGTATGTCCATGTGTTTAATATTTTAATTTTGTTGCTTGCACCGGTCATCATTTTTACTGCTGAGATGAGCATGATGATTCAAGTTCGTATAATTTGTGCACATGATAGAAAGACACAAAGGATAATGACTGTTATTAGTGCCTGCTTAACTGTTTTGGTTCTCGCATTTTGGATTACTAACATGTGTCAACAGATTCAGTATCTGTTATGGTTAACTCCACTTAGCAGCAAGACCATTGTTGGATACTCTTGGCCCTACTTTATTGCTAAAATACTTTTTGCTTTTAGCATTATTTTTCACAGTGGTGTTTTTTCATACAAACTCTTTCGTGCCATATTAATACGGAAAAAAATTGGGCAATTTCCATTTGGTCCGATGCAGTGTATTTTAGTTATTAGCTGCCAATGTCTTATTGTTCCAGCTACCTTTACTATAATAGATAGTTTTATCCATACGTATGATGGCTTTAGCTCTATGACTCAATGTCTGCTAATCATTTCTCTTCCTCTTTCGAGTTTATGGGCGTCTAGTACAGCTCTGAAATTGCAAAGCATGAAAACTTCATCTGCGCAAGGAGAAACCACCGAGGTTTCGATTAGAGTTGATAGAACGTTTGATATCAAACATACTCCCAGTGACGATTATTCGATTTCTGATGAATCTGAAACTAAAAAGTGGACGTAA

>93FY29020
ATGAGACAACCATGGTGGAAAGACTTTACTATTCCCGATGCATCCGCAATTATTCACCAAAATATTACCATTGTCTCTATTGTAGGAGAGATTGAAGTGCCAGTTTCAACAATTGATGCATATGAAAGAGATAGACTTTTAACTGGAATGACTTTGTCTGCCCAACTTGCTTTAGGAGTCCTTACCATTTTGATGGTTTGTCTATTGTCATCATCCGAAAAACGAAAACACCCAGTTTTTGTTTTTAATTCGGCAAGTATTGTTGCAATGTGTCTTCGGGCCATTTTGAATATAGTGACCATATGCAGCAATAGCTACAGTATCCTGGTTAATTACGGGTTTATCTTAAACATGGTTCATATGTATGTCCATGTGTTTAATATTTTAATTTTGTTGCTTGCACCGGTCATCATTTTTACTGCTGAGATGAGCATGATGATTCAAGTTCGTATAATTTGTGCACATGATAGAAAGACACAAAGGATAATGACTGTTATTAGTGCCTGCTTAACTGTTTTGGTTCTCGCATTTTGGATTACTAACATGTGTCAACAGATTCAGTATCTGTTATGGTTAACTCCACTTAGCAGCAAGACCATTGTTGGATACTCTTGGCCCTACTTTATTGCTAAAATACTTTTTGCTTTTAGCATTATTTTTCACAGTGGTGTTTTTTCATACAAACTCTTTCGTGCCATATTAATACGGAAAAAAATTGGGCAATTTCCATTTGGTCCGATGCAGTGTATTTTAGTTATTAGCTGCCAATGTCTTATTGTTCCAGCTACCTTTACTATAATAGATAGTTTTATCCATACGTATGATGGCTTTAGCTCTATGACTCAATGTCTGCTAATCATTTCTCTTCCTCTTTCGAGTTTATGGGCGTCTAGTACAGCTCTGAAATTGCAAAGCATGAAAACTTCATCTGCGCAAGGAGAAACCACCGAGGTTTCGATTAGAGTTGATAGAACGTTTGATATCAAACATACTCCCAGTGACGATTATTCGATTTCTGATGAATCTGAAACTAAAAAGTGGACGTAA

>94FY29021
ATGAGACAACCATGGTGGAAAGACTTTACTATTCCCGATGCATCCGCAATTATTCACCAAAATATTACCATTGTCTCTATTGTAGGAGAGATTGAAGTGCCAGTTTCAACAATTGATGCATATGAAAGAGATAGACTTTTAACTGGAATGACTTTGTCTGCCCAACTTGCTTTAGGAGTCCTTACCATTTTGATGGTTTGTCTATTGTCATCATCCGAAAAACGAAAACACCCAGTTTTTGTTTTTAATTCGGCAAGTATTGTTGCAATGTGTCTTCGGGCCATTTTGAATATAGTGACCATATGCAGCAATAGCTACAGTATCCTGGTTAATTACGGGTTTATCTTAAACATGGTTCATATGTATGTCCATGTGTTTAATATTTTAATTTTGTTGCTTGCACCGGTCATCATTTTTACTGCTGAGATGAGCATGATGATTCAAGTTCGTATAATTTGTGCACATGATAGAAAGACACAAAGGATAATGACTGTTATTAGTGCCTGCTTAACTGTTTTGGTTCTCGCATTTTGGATTACTAACATGTGTCAACAGATTCAGTATCTGTTATGGTTAACTCCACTTAGCAGCAAGACCATTGTTGGATACTCTTGGCCCTACTTTATTGCTAAAATACTTTTTGCTTTTAGCATTATTTTTCACAGTGGTGTTTTTTCATACAAACTCTTTCGTGCCATATTAATACGGAAAAAAATTGGGCAATTTCCATTTGGTCCGATGCAGTGTATTTTAGTTATTAGCTGCCAATGTCTTATTGTTCCAGCTACCTTTACTATAATAGATAGTTTTATCCATACGTATGATGGCTTTAGCTCTATGACTCAATGTCTGCTAATCATTTCTCTTCCTCTTTCGAGTTTATGGGCGTCTAGTACAGCTCTGAAATTGCAAAGCATGAAAACTTCATCTGCGCAAGGAGAAACCACCGAGGTTTCGATTAGAGTTGATAGAACGTTTGATATCAAACATACTCCCAGTGACGATTATTCGATTTCTGATGAATCTGAAACTAAAAAGTGGACGTAA

>95FY29024
ATGAGACAACCATGGTGGAAAGACTTTACTATTCCCGATGCATCCGCAATTATTCACCAAAATATTACCATTGTCTCTATTGTAGGAGAGATTGAAGTGCCAGTTTCAACAATTGATGCATATGAAAGAGATAGACTTTTAACTGGAATGACTTTGTCTGCCCAACTTGCTTTAGGAGTCCTTACCATTTTGATGGTTTGTCTATTGTCATCATCCGAAAAACGAAAACACCCAGTTTTTGTTTTTAATTCGGCAAGTATTGTTGCAATGTGTCTTCGGGCCATTTTGAATATAGTGACCATATGCAGCAATAGCTACAGTATCCTGGTTAATTACGGGTTTATCTTAAACATGGTTCATATGTATGTCCATGTGTTTAATATTTTAATTTTGTTGCTTGCACCGGTCATCATTTTTACTGCTGAGATGAGCATGATGATTCAAGTTCGTATAATTTGTGCACATGATAGAAAGACACAAAGGATAATGACTGTTATTAGTGCCTGCTTAACTGTTTTGGTTCTCGCATTTTGGATTACTAACATGTGTCAACAGATTCAGTATCTGTTATGGTTAACTCCACTTAGCAGCAAGACCATTGTTGGATACTCTTGGCCCTACTTTATTGCTAAAATACTTTTTGCTTTTAGCATTATTTTTCACAGTGGTGTTTTTTCATACAAACTCTTTCGTGCCATATTAATACGGAAAAAAATTGGGCAATTTCCATTTGGTCCGATGCAGTGTATTTTAGTTATTAGCTGCCAATGTCTTATTGTTCCAGCTACCTTTACTATAATAGATAGTTTTATCCATACGTATGATGGCTTTAGCTCTATGACTCAATGTCTGCTAATCATTTCTCTTCCTCTTTCGAGTTTATGGGCGTCTAGTACAGCTCTGAAATTGCAAAGCATGAAAACTTCATCTGCGCAAGGAGAAACCACCGAGGTTTCGATTAGAGTTGATAGAACGTTTGATATCAAACATACTCCCAGTGACGATTATTCGATTTCTGATGAATCTGAAACTAAAAAGTGGACGTAA

>96FY29025
ATGAGACAACCATGGTGGAAAGACTTTACTATTCCCGATGCATCCGCAATTATTCACCAAAATATTACCATTGTCTCTATTGTAGGAGAGATTGAAGTGCCAGTTTCAACAATTGATGCATATGAAAGAGATAGACTTTTAACTGGAATGACTTTGTCTGCCCAACTTGCTTTAGGAGTCCTTACCATTTTGATGGTTTGTCTATTGTCATCATCCGAAAAACGAAAACACCCAGTTTTTGTTTTTAATTCGGCAAGTATTGTTGCAATGTGTCTTCGGGCCATTTTGAATATAGTGACCATATGCAGCAATAGCTACAGTATCCTGGTTAATTACGGGTTTATCTTAAACATGGTTCATATGTATGTCCATGTGTTTAATATTTTAATTTTGTTGCTTGCACCGGTCATCATTTTTACTGCTGAGATGAGCATGATGATTCAAGTTCGTATAATTTGTGCACATGATAGAAAGACACAAAGGATAATGACTGTTATTAGTGCCTGCTTAACTGTTTTGGTTCTCGCATTTTGGATTACTAACATGTGTCAACAGATTCAGTATCTGTTATGGTTAACTCCACTTAGCAGCAAGACCATTGTTGGATACTCTTGGCCCTACTTTATTGCTAAAATACTTTTTGCTTTTAGCATTATTTTTCACAGTGGTGTTTTTTCATACAAACTCTTTCGTGCCATATTAATACGGAAAAAAATTGGGCAATTTCCATTTGGTCCGATGCAGTGTATTTTAGTTATTAGCTGCCAATGTCTTATTGTTCCAGCTACCTTTACTATAATAGATAGTTTTATCCATACGTATGATGGCTTTAGCTCTATGACTCAATGTCTGCTAATCATTTCTCTTCCTCTTTCGAGTTTATGGGCGTCTAGTACAGCTCTGAAATTGCAAAGCATGAAAACTTCATCTGCGCAAGGAGAAACCACCGAGGTTTCGATTAGAGTTGATAGAACGTTTGATATCAAACATACTCCCAGTGACGATTATTCGATTTCTGATGAATCTGAAACTAAAAAGTGGACGTAA

>97FY29026
ATGAGACAACCATGGTGGAAAGACTTTACTATTCCCGATGCATCCGCAATTATTCACCAAAATATTACCATTGTCTCTATTGTAGGAGAGATTGAAGTGCCAGTTTCAACAATTGATGCATATGAAAGAGATAGACTTTTAACTGGAATGACTTTGTCTGCCCAACTTGCTTTAGGAGTCCTTACCATTTTGATGGTTTGTCTATTGTCATCATCCGAAAAACGAAAACACCCAGTTTTTGTTTTTAATTCGGCAAGTATTGTTGCAATGTGTCTTCGGGCCATTTTGAATATAGTGACCATATGCAGCAATAGCTACAGTATCCTGGTTAATTACGGGTTTATCTTAAACATGGTTCATATGTATGTCCATGTGTTTAATATTTTAATTTTGTTGCTTGCACCGGTCATCATTTTTACTGCTGAGATGAGCATGATGATTCAAGTTCGTATAATTTGTGCACATGATAGAAAGACACAAAGGATAATGACTGTTATTAGTGCCTGCTTAACTGTTTTGGTTCTCGCATTTTGGATTACTAACATGTGTCAACAGATTCAGTATCTGTTATGGTTAACTCCACTTAGCAGCAAGACCATTGTTGGATACTCTTGGCCCTACTTTATTGCTAAAATACTTTTTGCTTTTAGCATTATTTTTCACAGTGGTGTTTTTTCATACAAACTCTTTCGTGCCATATTAATACGGAAAAAAATTGGGCAATTTCCATTTGGTCCGATGCAGTGTATTTTAGTTATTAGCTGCCAATGTCTTATTGTTCCAGCTACCTTTACTATAATAGATAGTTTTATCCATACGTATGATGGCTTTAGCTCTATGACTCAATGTCTGCTAATCATTTCTCTTCCTCTTTCGAGTTTATGGGCGTCTAGTACAGCTCTGAAATTGCAAAGCATGAAAACTTCATCTGCGCAAGGAGAAACCACCGAGGTTTCGATTAGAGTTGATAGAACGTTTGATATCAAACATACTCCCAGTGACGATTATTCGATTTCTGATGAATCTGAAACTAAAAAGTGGACGTAA

>98FY29027
ATGAGACAACCATGGTGGAAAGACTTTACTATTCCCGATGCATCCGCAATTATTCACCAAAATATTACCATTGTCTCTATTGTAGGAGAGATTGAAGTGCCAGTTTCAACAATTGATGCATATGAAAGAGATAGACTTTTAACTGGAATGACTTTGTCTGCCCAACTTGCTTTAGGAGTCCTTACCATTTTGATGGTTTGTCTATTGTCATCATCCGAAAAACGAAAACACCCAGTTTTTGTTTTTAATTCGGCAAGTATTGTTGCAATGTGTCTTCGGGCCATTTTGAATATAGTGACCATATGCAGCAATAGCTACAGTATCCTGGTTAATTACGGGTTTATCTTAAACATGGTTCATATGTATGTCCATGTGTTTAATATTTTAATTTTGTTGCTTGCACCGGTCATCATTTTTACTGCTGAGATGAGCATGATGATTCAAGTTCGTATAATTTGTGCACATGATAGAAAGACACAAAGGATAATGACTGTTATTAGTGCCTGCTTAACTGTTTTGGTTCTCGCATTTTGGATTACTAACATGTGTCAACAGATTCAGTATCTGTTATGGTTAACTCCACTTAGCAGCAAGACCATTGTTGGATACTCTTGGCCCTACTTTATTGCTAAAATACTTTTTGCTTTTAGCATTATTTTTCACAGTGGTGTTTTTTCATACAAACTCTTTCGTGCCATATTAATACGGAAAAAAATTGGGCAATTTCCATTTGGTCCGATGCAGTGTATTTTAGTTATTAGCTGCCAATGTCTTATTGTTCCAGCTACCTTTACTATAATAGATAGTTTTATCCATACGTATGATGGCTTTAGCTCTATGACTCAATGTCTGCTAATCATTTCTCTTCCTCTTTCGAGTTTATGGGCGTCTAGTACAGCTCTGAAATTGCAAAGCATGAAAACTTCATCTGCGCAAGGAGAAACCACCGAGGTTTCGATTAGAGTTGATAGAACGTTTGATATCAAACATACTCCCAGTGACGATTATTCGATTTCTGATGAATCTGAAACTAAAAAGTGGACGTAA

>99FY29036
ATGAGACAACCATGGTGGAAAGACTTTACTATTCCCGATGCATCCGCAATTATTCACCAAAATATTACCATTGTCTCTATTGTAGGAGAGATTGAAGTGCCAGTTTCAACAATTGATGCATATGAAAGAGATAGACTTTTAACTGGAATGACTTTGTCTGCCCAACTTGCTTTAGGAGTCCTTACCATTTTGATGGTTTGTCTATTGTCATCATCCGAAAAACGAAAACACCCAGTTTTTGTTTTTAATTCGGCAAGTATTGTTGCAATGTGTCTTCGGGCCATTTTGAATATAGTGACCATATGCAGCAATAGCTACAGTATCCTGGTTAATTACGGGTTTATCTTAAACATGGTTCATATGTATGTCCATGTGTTTAATATTTTAATTTTGTTGCTTGCACCGGTCATCATTTTTACTGCTGAGATGAGCATGATGATTCAAGTTCGTATAATTTGTGCACATGATAGAAAGACACAAAGGATAATGACTGTTATTAGTGCCTGCTTAACTGTTTTGGTTCTCGCATTTTGGATTACTAACATGTGTCAACAGATTCAGTATCTGTTATGGTTAACTCCACTTAGCAGCAAGACCATTGTTGGATACTCTTGGCCCTACTTTATTGCTAAAATACTTTTTGCTTTTAGCATTATTTTTCACAGTGGTGTTTTTTCATACAAACTCTTTCGTGCCATATTAATACGGAAAAAAATTGGGCAATTTCCATTTGGTCCGATGCAGTGTATTTTAGTTATTAGCTGCCAATGTCTTATTGTTCCAGCTACCTTTACTATAATAGATAGTTTTATCCATACGTATGATGGCTTTAGCTCTATGACTCAATGTCTGCTAATCATTTCTCTTCCTCTTTCGAGTTTATGGGCGTCTAGTACAGCTCTGAAATTGCAAAGCATGAAAACTTCATCTGCGCAAGGAGAAACCACCGAGGTTTCGATTAGAGTTGATAGAACGTTTGATATCAAACATACTCCCAGTGACGATTATTCGATTTCTGATGAATCTGAAACTAAAAAGTGGACGTAA

>100FY29037
ATGAGACAACCATGGTGGAAAGACTTTACTATTCCCGATGCATCCGCAATTATTCACCAAAATATTACCATTGTCTCTATTGTAGGAGAGATTGAAGTGCCAGTTTCAACAATTGATGCATATGAAAGAGATAGACTTTTAACTGGAATGACTTTGTCTGCCCAACTTGCTTTAGGAGTCCTTACCATTTTGATGGTTTGTCTATTGTCATCATCCGAAAAACGAAAACACCCAGTTTTTGTTTTTAATTCGGCAAGTATTGTTGCAATGTGTCTTCGGGCCATTTTGAATATAGTGACCATATGCAGCAATAGCTACAGTATCCTGGTTAATTACGGGTTTATCTTAAACATGGTTCATATGTATGTCCATGTGTTTAATATTTTAATTTTGTTGCTTGCACCGGTCATCATTTTTACTGCTGAGATGAGCATGATGATTCAAGTTCGTATAATTTGTGCACATGATAGAAAGACACAAAGGATAATGACTGTTATTAGTGCCTGCTTAACTGTTTTGGTTCTCGCATTTTGGATTACTAACATGTGTCAACAGATTCAGTATCTGTTATGGTTAACTCCACTTAGCAGCAAGACCATTGTTGGATACTCTTGGCCCTACTTTATTGCTAAAATACTTTTTGCTTTTAGCATTATTTTTCACAGTGGTGTTTTTTCATACAAACTCTTTCGTGCCATATTAATACGGAAAAAAATTGGGCAATTTCCATTTGGTCCGATGCAGTGTATTTTAGTTATTAGCTGCCAATGTCTTATTGTTCCAGCTACCTTTACTATAATAGATAGTTTTATCCATACGTATGATGGCTTTAGCTCTATGACTCAATGTCTGCTAATCATTTCTCTTCCTCTTTCGAGTTTATGGGCGTCTAGTACAGCTCTGAAATTGCAAAGCATGAAAACTTCATCTGCGCAAGGAGAAACCACCGAGGTTTCGATTAGAGTTGATAGAACGTTTGATATCAAACATACTCCCAGTGACGATTATTCGATTTCTGATGAATCTGAAACTAAAAAGTGGACGTAA

>101FY29038
ATGAGACAACCATGGTGGAAAGACTTTACTATTCCCGATGCATCCGCAATTATTCACCAAAATATTACCATTGTCTCTATTGTAGGAGAGATTGAAGTGCCAGTTTCAACAATTGATGCATATGAAAGAGATAGACTTTTAACTGGAATGACTTTGTCTGCCCAACTTGCTTTAGGAGTCCTTACCATTTTGATGGTTTGTCTATTGTCATCATCCGAAAAACGAAAACACCCAGTTTTTGTTTTTAATTCGGCAAGTATTGTTGCAATGTGTCTTCGGGCCATTTTGAATATAGTGACCATATGCAGCAATAGCTACAGTATCCTGGTTAATTACGGGTTTATCTTAAACATGGTTCATATGTATGTCCATGTGTTTAATATTTTAATTTTGTTGCTTGCACCGGTCATCATTTTTACTGCTGAGATGAGCATGATGATTCAAGTTCGTATAATTTGTGCACATGATAGAAAGACACAAAGGATAATGACTGTTATTAGTGCCTGCTTAACTGTTTTGGTTCTCGCATTTTGGATTACTAACATGTGTCAACAGATTCAGTATCTGTTATGGTTAACTCCACTTAGCAGCAAGACCATTGTTGGATACTCTTGGCCCTACTTTATTGCTAAAATACTTTTTGCTTTTAGCATTATTTTTCACAGTGGTGTTTTTTCATACAAACTCTTTCGTGCCATATTAATACGGAAAAAAATTGGGCAATTTCCATTTGGTCCGATGCAGTGTATTTTAGTTATTAGCTGCCAATGTCTTATTGTTCCAGCTACCTTTACTATAATAGATAGTTTTATCCATACGTATGATGGCTTTAGCTCTATGACTCAATGTCTGCTAATCATTTCTCTTCCTCTTTCGAGTTTATGGGCGTCTAGTACAGCTCTGAAATTGCAAAGCATGAAAACTTCATCTGCGCAAGGAGAAACCACCGAGGTTTCGATTAGAGTTGATAGAACGTTTGATATCAAACATACTCCCAGTGACGATTATTCGATTTCTGATGAATCTGAAACTAAAAAGTGGACGTAA

>102FY29039
ATGAGACAACCATGGTGGAAAGACTTTACTATTCCCGATGCATCCGCAATTATTCACCAAAATATTACCATTGTCTCTATTGTAGGAGAGATTGAAGTGCCAGTTTCAACAATTGATGCATATGAAAGAGATAGACTTTTAACTGGAATGACTTTGTCTGCCCAACTTGCTTTAGGAGTCCTTACCATTTTGATGGTTTGTCTATTGTCATCATCCGAAAAACGAAAACACCCAGTTTTTGTTTTTAATTCGGCAAGTATTGTTGCAATGTGTCTTCGGGCCATTTTGAATATAGTGACCATATGCAGCAATAGCTACAGTATCCTGGTTAATTACGGGTTTATCTTAAACATGGTTCATATGTATGTCCATGTGTTTAATATTTTAATTTTGTTGCTTGCACCGGTCATCATTTTTACTGCTGAGATGAGCATGATGATTCAAGTTCGTATAATTTGTGCACATGATAGAAAGACACAAAGGATAATGACTGTTATTAGTGCCTGCTTAACTGTTTTGGTTCTCGCATTTTGGATTACTAACATGTGTCAACAGATTCAGTATCTGTTATGGTTAACTCCACTTAGCAGCAAGACCATTGTTGGATACTCTTGGCCCTACTTTATTGCTAAAATACTTTTTGCTTTTAGCATTATTTTTCACAGTGGTGTTTTTTCATACAAACTCTTTCGTGCCATATTAATACGGAAAAAAATTGGGCAATTTCCATTTGGTCCGATGCAGTGTATTTTAGTTATTAGCTGCCAATGTCTTATTGTTCCAGCTACCTTTACTATAATAGATAGTTTTATCCATACGTATGATGGCTTTAGCTCTATGACTCAATGTCTGCTAATCATTTCTCTTCCTCTTTCGAGTTTATGGGCGTCTAGTACAGCTCTGAAATTGCAAAGCATGAAAACTTCATCTGCGCAAGGAGAAACCACCGAGGTTTCGATTAGAGTTGATAGAACGTTTGATATCAAACATACTCCCAGTGACGATTATTCGATTTCTGATGAATCTGAAACTAAAAAGTGGACGTAA

>103FY29040
ATGAGACAACCATGGTGGAAAGACTTTACTATTCCCGATGCATCCGCAATTATTCACCAAAATATTACCATTGTCTCTATTGTAGGAGAGATTGAAGTGCCAGTTTCAACAATTGATGCATATGAAAGAGATAGACTTTTAACTGGAATGACTTTGTCTGCCCAACTTGCTTTAGGAGTCCTTACCATTTTGATGGTTTGTCTATTGTCATCATCCGAAAAACGAAAACACCCAGTTTTTGTTTTTAATTCGGCAAGTATTGTTGCAATGTGTCTTCGGGCCATTTTGAATATAGTGACCATATGCAGCAATAGCTACAGTATCCTGGTTAATTACGGGTTTATCTTAAACATGGTTCATATGTATGTCCATGTGTTTAATATTTTAATTTTGTTGCTTGCACCGGTCATCATTTTTACTGCTGAGATGAGCATGATGATTCAAGTTCGTATAATTTGTGCACATGATAGAAAGACACAAAGGATAATGACTGTTATTAGTGCCTGCTTAACTGTTTTGGTTCTCGCATTTTGGATTACTAACATGTGTCAACAGATTCAGTATCTGTTATGGTTAACTCCACTTAGCAGCAAGACCATTGTTGGATACTCTTGGCCCTACTTTATTGCTAAAATACTTTTTGCTTTTAGCATTATTTTTCACAGTGGTGTTTTTTCATACAAACTCTTTCGTGCCATATTAATACGGAAAAAAATTGGGCAATTTCCATTTGGTCCGATGCAGTGTATTTTAGTTATTAGCTGCCAATGTCTTATTGTTCCAGCTACCTTTACTATAATAGATAGTTTTATCCATACGTATGATGGCTTTAGCTCTATGACTCAATGTCTGCTAATCATTTCTCTTCCTCTTTCGAGTTTATGGGCGTCTAGTACAGCTCTGAAATTGCAAAGCATGAAAACTTCATCTGCGCAAGGAGAAACCACCGAGGTTTCGATTAGAGTTGATAGAACGTTTGATATCAAACATACTCCCAGTGACGATTATTCGATTTCTGATGAATCTGAAACTAAAAAGTGGACGTAA

>104FY29041
ATGAGACAACCATGGTGGAAAGACTTTACTATTCCCGATGCATCCGCAATTATTCACCAAAATATTACCATTGTCTCTATTGTAGGAGAGATTGAAGTGCCAGTTTCAACAATTGATGCATATGAAAGAGATAGACTTTTAACTGGAATGACTTTGTCTGCCCAACTTGCTTTAGGAGTCCTTACCATTTTGATGGTTTGTCTATTGTCATCATCCGAAAAACGAAAACACCCAGTTTTTGTTTTTAATTCGGCAAGTATTGTTGCAATGTGTCTTCGGGCCATTTTGAATATAGTGACCATATGCAGCAATAGCTACAGTATCCTGGTTAATTACGGGTTTATCTTAAACATGGTTCATATGTATGTCCATGTGTTTAATATTTTAATTTTGTTGCTTGCACCGGTCATCATTTTTACTGCTGAGATGAGCATGATGATTCAAGTTCGTATAATTTGTGCACATGATAGAAAGACACAAAGGATAATGACTGTTATTAGTGCCTGCTTAACTGTTTTGGTTCTCGCATTTTGGATTACTAACATGTGTCAACAGATTCAGTATCTGTTATGGTTAACTCCACTTAGCAGCAAGACCATTGTTGGATACTCTTGGCCCTACTTTATTGCTAAAATACTTTTTGCTTTTAGCATTATTTTTCACAGTGGTGTTTTTTCATACAAACTCTTTCGTGCCATATTAATACGGAAAAAAATTGGGCAATTTCCATTTGGTCCGATGCAGTGTATTTTAGTTATTAGCTGCCAATGTCTTATTGTTCCAGCTACCTTTACTATAATAGATAGTTTTATCCATACGTATGATGGCTTTAGCTCTATGACTCAATGTCTGCTAATCATTTCTCTTCCTCTTTCGAGTTTATGGGCGTCTAGTACAGCTCTGAAATTGCAAAGCATGAAAACTTCATCTGCGCAAGGAGAAACCACCGAGGTTTCGATTAGAGTTGATAGAACGTTTGATATCAAACATACTCCCAGTGACGATTATTCGATTTCTGATGAATCTGAAACTAAAAAGTGGACGTAA

>105FY29042
ATGAGACAACCATGGTGGAAAGACTTTACTATTCCCGATGCATCCGCAATTATTCACCAAAATATTACCATTGTCTCTATTGTAGGAGAGATTGAAGTGCCAGTTTCAACAATTGATGCATATGAAAGAGATAGACTTTTAACTGGAATGACTTTGTCTGCCCAACTTGCTTTAGGAGTCCTTACCATTTTGATGGTTTGTCTATTGTCATCATCCGAAAAACGAAAACACCCAGTTTTTGTTTTTAATTCGGCAAGTATTGTTGCAATGTGTCTTCGGGCCATTTTGAATATAGTGACCATATGCAGCAATAGCTACAGTATCCTGGTTAATTACGGGTTTATCTTAAACATGGTTCATATGTATGTCCATGTGTTTAATATTTTAATTTTGTTGCTTGCACCGGTCATCATTTTTACTGCTGAGATGAGCATGATGATTCAAGTTCGTATAATTTGTGCACATGATAGAAAGACACAAAGGATAATGACTGTTATTAGTGCCTGCTTAACTGTTTTGGTTCTCGCATTTTGGATTACTAACATGTGTCAACAGATTCAGTATCTGTTATGGTTAACTCCACTTAGCAGCAAGACCATTGTTGGATACTCTTGGCCCTACTTTATTGCTAAAATACTTTTTGCTTTTAGCATTATTTTTCACAGTGGTGTTTTTTCATACAAACTCTTTCGTGCCATATTAATACGGAAAAAAATTGGGCAATTTCCATTTGGTCCGATGCAGTGTATTTTAGTTATTAGCTGCCAATGTCTTATTGTTCCAGCTACCTTTACTATAATAGATAGTTTTATCCATACGTATGATGGCTTTAGCTCTATGACTCAATGTCTGCTAATCATTTCTCTTCCTCTTTCGAGTTTATGGGCGTCTAGTACAGCTCTGAAATTGCAAAGCATGAAAACTTCATCTGCGCAAGGAGAAACCACCGAGGTTTCGATTAGAGTTGATAGAACGTTTGATATCAAACATACTCCCAGTGACGATTATTCGATTTCTGATGAATCTGAAACTAAAAAGTGGACGTAA

>106FY29043
ATGAGACAACCATGGTGGAAAGACTTTACTATTCCCGATGCATCCGCAATTATTCACCAAAATATTACCATTGTCTCTATTGTAGGAGAGATTGAAGTGCCAGTTTCAACAATTGATGCATATGAAAGAGATAGACTTTTAACTGGAATGACTTTGTCTGCCCAACTTGCTTTAGGAGTCCTTACCATTTTGATGGTTTGTCTATTGTCATCATCCGAAAAACGAAAACACCCAGTTTTTGTTTTTAATTCGGCAAGTATTGTTGCAATGTGTCTTCGGGCCATTTTGAATATAGTGACCATATGCAGCAATAGCTACAGTATCCTGGTTAATTACGGGTTTATCTTAAACATGGTTCATATGTATGTCCATGTGTTTAATATTTTAATTTTGTTGCTTGCACCGGTCATCATTTTTACTGCTGAGATGAGCATGATGATTCAAGTTCGTATAATTTGTGCACATGATAGAAAGACACAAAGGATAATGACTGTTATTAGTGCCTGCTTAACTGTTTTGGTTCTCGCATTTTGGATTACTAACATGTGTCAACAGATTCAGTATCTGTTATGGTTAACTCCACTTAGCAGCAAGACCATTGTTGGATACTCTTGGCCCTACTTTATTGCTAAAATACTTTTTGCTTTTAGCATTATTTTTCACAGTGGTGTTTTTTCATACAAACTCTTTCGTGCCATATTAATACGGAAAAAAATTGGGCAATTTCCATTTGGTCCGATGCAGTGTATTTTAGTTATTAGCTGCCAATGTCTTATTGTTCCAGCTACCTTTACTATAATAGATAGTTTTATCCATACGTATGATGGCTTTAGCTCTATGACTCAATGTCTGCTAATCATTTCTCTTCCTCTTTCGAGTTTATGGGCGTCTAGTACAGCTCTGAAATTGCAAAGCATGAAAACTTCATCTGCGCAAGGAGAAACCACCGAGGTTTCGATTAGAGTTGATAGAACGTTTGATATCAAACATACTCCCAGTGACGATTATTCGATTTCTGATGAATCTGAAACTAAAAAGTGGACGTAA

>107FY29044
ATGAGACAACCATGGTGGAAAGACTTTACTATTCCCGATGCATCCGCAATTATTCACCAAAATATTACCATTGTCTCTATTGTAGGAGAGATTGAAGTGCCAGTTTCAACAATTGATGCATATGAAAGAGATAGACTTTTAACTGGAATGACTTTGTCTGCCCAACTTGCTTTAGGAGTCCTTACCATTTTGATGGTTTGTCTATTGTCATCATCCGAAAAACGAAAACACCCAGTTTTTGTTTTTAATTCGGCAAGTATTGTTGCAATGTGTCTTCGGGCCATTTTGAATATAGTGACCATATGCAGCAATAGCTACAGTATCCTGGTTAATTACGGGTTTATCTTAAACATGGTTCATATGTATGTCCATGTGTTTAATATTTTAATTTTGTTGCTTGCACCGGTCATCATTTTTACTGCTGAGATGAGCATGATGATTCAAGTTCGTATAATTTGTGCACATGATAGAAAGACACAAAGGATAATGACTGTTATTAGTGCCTGCTTAACTGTTTTGGTTCTCGCATTTTGGATTACTAACATGTGTCAACAGATTCAGTATCTGTTATGGTTAACTCCACTTAGCAGCAAGACCATTGTTGGATACTCTTGGCCCTACTTTATTGCTAAAATACTTTTTGCTTTTAGCATTATTTTTCACAGTGGTGTTTTTTCATACAAACTCTTTCGTGCCATATTAATACGGAAAAAAATTGGGCAATTTCCATTTGGTCCGATGCAGTGTATTTTAGTTATTAGCTGCCAATGTCTTATTGTTCCAGCTACCTTTACTATAATAGATAGTTTTATCCATACGTATGATGGCTTTAGCTCTATGACTCAATGTCTGCTAATCATTTCTCTTCCTCTTTCGAGTTTATGGGCGTCTAGTACAGCTCTGAAATTGCAAAGCATGAAAACTTCATCTGCGCAAGGAGAAACCACCGAGGTTTCGATTAGAGTTGATAGAACGTTTGATATCAAACATACTCCCAGTGACGATTATTCGATTTCTGATGAATCTGAAACTAAAAAGTGGACGTAA

>108FY29045
ATGAGACAACCATGGTGGAAAGACTTTACTATTCCCGATGCATCCGCAATTATTCACCAAAATATTACCATTGTCTCTATTGTAGGAGAGATTGAAGTGCCAGTTTCAACAATTGATGCATATGAAAGAGATAGACTTTTAACTGGAATGACTTTGTCTGCCCAACTTGCTTTAGGAGTCCTTACCATTTTGATGGTTTGTCTATTGTCATCATCCGAAAAACGAAAACACCCAGTTTTTGTTTTTAATTCGGCAAGTATTGTTGCAATGTGTCTTCGGGCCATTTTGAATATAGTGACCATATGCAGCAATAGCTACAGTATCCTGGTTAATTACGGGTTTATCTTAAACATGGTTCATATGTATGTCCATGTGTTTAATATTTTAATTTTGTTGCTTGCACCGGTCATCATTTTTACTGCTGAGATGAGCATGATGATTCAAGTTCGTATAATTTGTGCACATGATAGAAAGACACAAAGGATAATGACTGTTATTAGTGCCTGCTTAACTGTTTTGGTTCTCGCATTTTGGATTACTAACATGTGTCAACAGATTCAGTATCTGTTATGGTTAACTCCACTTAGCAGCAAGACCATTGTTGGATACTCTTGGCCCTACTTTATTGCTAAAATACTTTTTGCTTTTAGCATTATTTTTCACAGTGGTGTTTTTTCATACAAACTCTTTCGTGCCATATTAATACGGAAAAAAATTGGGCAATTTCCATTTGGTCCGATGCAGTGTATTTTAGTTATTAGCTGCCAATGTCTTATTGTTCCAGCTACCTTTACTATAATAGATAGTTTTATCCATACGTATGATGGCTTTAGCTCTATGACTCAATGTCTGCTAATCATTTCTCTTCCTCTTTCGAGTTTATGGGCGTCTAGTACAGCTCTGAAATTGCAAAGCATGAAAACTTCATCTGCGCAAGGAGAAACCACCGAGGTTTCGATTAGAGTTGATAGAACGTTTGATATCAAACATACTCCCAGTGACGATTATTCGATTTCTGATGAATCTGAAACTAAAAAGTGGACGTAA

>109FY29046
ATGAGACAACCATGGTGGAAAGACTTTACTATTCCCGATGCATCCGCAATTATTCACCAAAATATTACCATTGTCTCTATTGTAGGAGAGATTGAAGTGCCAGTTTCAACAATTGATGCATATGAAAGAGATAGACTTTTAACTGGAATGACTTTGTCTGCCCAACTTGCTTTAGGAGTCCTTACCATTTTGATGGTTTGTCTATTGTCATCATCCGAAAAACGAAAACACCCAGTTTTTGTTTTTAATTCGGCAAGTATTGTTGCAATGTGTCTTCGGGCCATTTTGAATATAGTGACCATATGCAGCAATAGCTACAGTATCCTGGTTAATTACGGGTTTATCTTAAACATGGTTCATATGTATGTCCATGTGTTTAATATTTTAATTTTGTTGCTTGCACCGGTCATCATTTTTACTGCTGAGATGAGCATGATGATTCAAGTTCGTATAATTTGTGCACATGATAGAAAGACACAAAGGATAATGACTGTTATTAGTGCCTGCTTAACTGTTTTGGTTCTCGCATTTTGGATTACTAACATGTGTCAACAGATTCAGTATCTGTTATGGTTAACTCCACTTAGCAGCAAGACCATTGTTGGATACTCTTGGCCCTACTTTATTGCTAAAATACTTTTTGCTTTTAGCATTATTTTTCACAGTGGTGTTTTTTCATACAAACTCTTTCGTGCCATATTAATACGGAAAAAAATTGGGCAATTTCCATTTGGTCCGATGCAGTGTATTTTAGTTATTAGCTGCCAATGTCTTATTGTTCCAGCTACCTTTACTATAATAGATAGTTTTATCCATACGTATGATGGCTTTAGCTCTATGACTCAATGTCTGCTAATCATTTCTCTTCCTCTTTCGAGTTTATGGGCGTCTAGTACAGCTCTGAAATTGCAAAGCATGAAAACTTCATCTGCGCAAGGAGAAACCACCGAGGTTTCGATTAGAGTTGATAGAACGTTTGATATCAAACATACTCCCAGTGACGATTATTCGATTTCTGATGAATCTGAAACTAAAAAGTGGACGTAA

>110FY29047
ATGAGACAACCATGGTGGAAAGACTTTACTATTCCCGATGCATCCGCAATTATTCACCAAAATATTACCATTGTCTCTATTGTAGGAGAGATTGAAGTGCCAGTTTCAACAATTGATGCATATGAAAGAGATAGACTTTTAACTGGAATGACTTTGTCTGCCCAACTTGCTTTAGGAGTCCTTACCATTTTGATGGTTTGTCTATTGTCATCATCCGAAAAACGAAAACACCCAGTTTTTGTTTTTAATTCGGCAAGTATTGTTGCAATGTGTCTTCGGGCCATTTTGAATATAGTGACCATATGCAGCAATAGCTACAGTATCCTGGTTAATTACGGGTTTATCTTAAACATGGTTCATATGTATGTCCATGTGTTTAATATTTTAATTTTGTTGCTTGCACCGGTCATCATTTTTACTGCTGAGATGAGCATGATGATTCAAGTTCGTATAATTTGTGCACATGATAGAAAGACACAAAGGATAATGACTGTTATTAGTGCCTGCTTAACTGTTTTGGTTCTCGCATTTTGGATTACTAACATGTGTCAACAGATTCAGTATCTGTTATGGTTAACTCCACTTAGCAGCAAGACCATTGTTGGATACTCTTGGCCCTACTTTATTGCTAAAATACTTTTTGCTTTTAGCATTATTTTTCACAGTGGTGTTTTTTCATACAAACTCTTTCGTGCCATATTAATACGGAAAAAAATTGGGCAATTTCCATTTGGTCCGATGCAGTGTATTTTAGTTATTAGCTGCCAATGTCTTATTGTTCCAGCTACCTTTACTATAATAGATAGTTTTATCCATACGTATGATGGCTTTAGCTCTATGACTCAATGTCTGCTAATCATTTCTCTTCCTCTTTCGAGTTTATGGGCGTCTAGTACAGCTCTGAAATTGCAAAGCATGAAAACTTCATCTGCGCAAGGAGAAACCACCGAGGTTTCGATTAGAGTTGATAGAACGTTTGATATCAAACATACTCCCAGTGACGATTATTCGATTTCTGATGAATCTGAAACTAAAAAGTGGACGTAA

>111FY29048
ATGAGACAACCATGGTGGAAAGACTTTACTATTCCCGATGCATCCGCAATTATTCACCAAAATATTACCATTGTCTCTATTGTAGGAGAGATTGAAGTGCCAGTTTCAACAATTGATGCATATGAAAGAGATAGACTTTTAACTGGAATGACTTTGTCTGCCCAACTTGCTTTAGGAGTCCTTACCATTTTGATGGTTTGTCTATTGTCATCATCCGAAAAACGAAAACACCCAGTTTTTGTTTTTAATTCGGCAAGTATTGTTGCAATGTGTCTTCGGGCCATTTTGAATATAGTGACCATATGCAGCAATAGCTACAGTATCCTGGTTAATTACGGGTTTATCTTAAATATGGTTCATATGTATGTCCATGTGTTTAATATTTTAATTTTGTTGCTTGCACCGGTCATCATTTTTACTGCTGAGATGAGCATGATGATTCAAGTTCGTATAATTTGTGCACATGATAGAAAGACACAAAGGATAATGACTGTTATTAGTGCCTGCTTAACTGTTTTGGTTCTCGCATTTTGGATTACTAACATGTGTCAACAGATTCAGTATCTGTTATGGTTAACTCCACTTAGCAGCAAGACCATTGTTGGATACTCTTGGCCCTACTTTATTGCTAAAATACTTTTTGCTTTTAGCATTATTTTTCACAGTGGTGTTTTTTCATACAAACTCTTTCGTGCCATATTAATACGGAAAAAAATTGGGCAATTTCCATTTGGTCCGATGCAGTGTATTTTAGTTATTAGCTGCCAATGTCTTATTGTTCCAGCTACCTTTACTATAATAGATAGTTTTATCCATACATATGATGGCTTTAGCTCTATGACTCAATGTCTGCTAATCATTTCTCTTCCTCTTTCGAGTTTATGGGCGTCTAGTACAGCTCTGAAATTGCAAAGCATGAAAACTTCATCTGCGCAAGGAGAAACCACCGAGGTTTCGATTAGAGTTGATAGAACGTTTGATATCAAACATACTCCCAGTGACGATTATTCGATTTCTGATGAATCTGAAACTAAAAAGTGGACGTAA

>112FY29051
ATGAGACAACCATGGTGGAAAGACTTTACTATTCCCGATGCATCCGCAATTATTCACCAAAATATTACCATTGTCTCTATTGTAGGAGAGATTGAAGTGCCAGTTTCAACAATTGATGCATATGAAAGAGATAGACTTTTAACTGGAATGACTTTGTCTGCCCAACTTGCTTTAGGAGTCCTTACCATTTTGATGGTTTGTCTATTGTCATCATCCGAAAAACGAAAACACCCAGTTTTTGTTTTTAATTCGGCAAGTATTGTTGCAATGTGTCTTCGGGCCATTTTGAATATAGTGACCATATGCAGCAATAGCTACAGTATCCTGGTTAATTACGGGTTTATCTTAAATATGGTTCATATGTATGTCCATGTGTTTAATATTTTAATTTTGTTGCTTGCACCGGTCATCATTTTTACTGCTGAGATGAGCATGATGATTCAAGTTCGTATAATTTGTGCACATGATAGAAAGACACAAAGGATAATGACTGTTATTAGTGCCTGCTTAACTGTTTTGGTTCTCGCATTTTGGATTACTAACATGTGTCAACAGATTCAGTATCTGTTATGGTTAACTCCACTTAGCAGCAAGACCATTGTTGGATACTCTTGGCCCTACTTTATTGCTAAAATACTTTTTGCTTTTAGCATTATTTTTCACAGTGGTGTTTTTTCATACAAACTCTTTCGTGCCATATTAATACGGAAAAAAATTGGGCAATTTCCATTTGGTCCGATGCAGTGTATTTTAGTTATTAGCTGCCAATGTCTTATTGTTCCAGCTACCTTTACTATAATAGATAGTTTTATCCATACATATGATGGCTTTAGCTCTATGACTCAATGTCTGCTAATCATTTCTCTTCCTCTTTCGAGTTTATGGGCGTCTAGTACAGCTCTGAAATTGCAAAGCATGAAAACTTCATCTGCGCAAGGAGAAACCACCGAGGTTTCGATTAGAGTTGATAGAACGTTTGATATCAAACATACTCCCAGTGACGATTATTCGATTTCTGATGAATCTGAAACTAAAAAGTGGACGTAA

>113FY29052
ATGAGACAACCATGGTGGAAAGACTTTACTATTCCCGATGCATCCGCAATTATTCACCAAAATATTACCATTGTCTCTATTGTAGGAGAGATTGAAGTGCCAGTTTCAACAATTGATGCATATGAAAGAGATAGACTTTTAACTGGAATGACTTTGTCTGCCCAACTTGCTTTAGGAGTCCTTACCATTTTGATGGTTTGTCTATTGTCATCATCCGAAAAACGAAAACACCCAGTTTTTGTTTTTAATTCGGCAAGTATTGTTGCAATGTGTCTTCGGGCCATTTTGAATATAGTGACCATATGCAGCAATAGCTACAGTATCCTGGTTAATTACGGGTTTATCTTAAACATGGTTCATATGTATGTCCATGTGTTTAATATTTTAATTTTGTTGCTTGCACCGGTCATCATTTTTACTGCTGAGATGAGCATGATGATTCAAGTTCGTATAATTTGTGCACATGATAGAAAGACACAAAGGATAATGACTGTTATTAGTGCCTGCTTAACTGTTTTGGTTCTCGCATTTTGGATTACTAACATGTGTCAACAGATTCAGTATCTGTTATGGTTAACTCCACTTAGCAGCAAGACCATTGTTGGATACTCTTGGCCCTACTTTATTGCTAAAATACTTTTTGCTTTTAGCATTATTTTTCACAGTGGTGTTTTTTCATACAAACTCTTTCGTGCCATATTAATACGGAAAAAAATTGGGCAATTTCCATTTGGTCCGATGCAGTGTATTTTAGTTATTAGCTGCCAATGTCTTATTGTTCCAGCTACCTTTACTATAATAGATAGTTTTATCCATACGTATGATGGCTTTAGCTCTATGACTCAATGTCTGCTAATCATTTCTCTTCCTCTTTCGAGTTTATGGGCGTCTAGTACAGCTCTGAAATTGCAAAGCATGAAAACTTCATCTGCGCAAGGAGAAACCACCGAGGTTTCGATTAGAGTTGATAGAACGTTTGATATCAAACATACTCCCAGTGACGATTATTCGATTTCTGATGAATCTGAAACTAAAAAGTGGACGTAA

>114FY29053
ATGAGACAACCATGGTGGAAAGACTTTACTATTCCCGATGCATCCGCAATTATTCACCAAAATATTACCATTGTCTCTATTGTAGGAGAGATTGAAGTGCCAGTTTCAACAATTGATGCATATGAAAGAGATAGACTTTTAACTGGAATGACTTTGTCTGCCCAACTTGCTTTAGGAGTCCTTACCATTTTGATGGTTTGTCTATTGTCATCATCCGAAAAACGAAAACACCCAGTTTTTGTTTTTAATTCGGCAAGTATTGTTGCAATGTGTCTTCGGGCCATTTTGAATATAGTGACCATATGCAGCAATAGCTACAGTATCCTGGTTAATTACGGGTTTATCTTAAATATGGTTCATATGTATGTCCATGTGTTTAATATTTTAATTTTGTTGCTTGCACCGGTCATCATTTTTACTGCTGAGATGAGCATGATGATTCAAGTTCGTATAATTTGTGCACATGATAGAAAGACACAAAGGATAATGACTGTTATTAGTGCCTGCTTAACTGTTTTGGTTCTCGCATTTTGGATTACTAACATGTGTCAACAGATTCAGTATCTGTTATGGTTAACTCCACTTAGCAGCAAGACCATTGTTGGATACTCTTGGCCCTACTTTATTGCTAAAATACTTTTTGCTTTTAGCATTATTTTTCACAGTGGTGTTTTTTCATACAAACTCTTTCGTGCCATATTAATACGGAAAAAAATTGGGCAATTTCCATTTGGTCCGATGCAGTGTATTTTAGTTATTAGCTGCCAATGTCTTATTGTTCCAGCTACCTTTACTATAATAGATAGTTTTATCCATACATATGATGGCTTTAGCTCTATGACTCAATGTCTGCTAATCATTTCTCTTCCTCTTTCGAGTTTATGGGCGTCTAGTACAGCTCTGAAATTGCAAAGCATGAAAACTTCATCTGCGCAAGGAGAAACCACCGAGGTTTCGATTAGAGTTGATAGAACGTTTGATATCAAACATACTCCCAGTGACGATTATTCGATTTCTGATGAATCTGAAACTAAAAAGTGGACGTAA

>115FY29054
ATGAGACAACCATGGTGGAAAGACTTTACTATTCCCGATGCATCCGCAATTATTCACCAAAATATTACCATTGTCTCTATTGTAGGAGAGATTGAAGTGCCAGTTTCAACAATTGATGCATATGAAAGAGATAGACTTTTAACTGGAATGACTTTGTCTGCCCAACTTGCTTTAGGAGTCCTTACCATTTTGATGGTTTGTCTATTGTCATCATCCGAAAAACGAAAACACCCAGTTTTTGTTTTTAATTCGGCAAGTATTGTTGCAATGTGTCTTCGGGCCATTTTGAATATAGTGACCATATGCAGCAATAGCTACAGTATCCTGGTTAATTACGGGTTTATCTTAAACATGGTTCATATGTATGTCCATGTGTTTAATATTTTAATTTTGTTGCTTGCACCGGTCATCATTTTTACTGCTGAGATGAGCATGATGATTCAAGTTCGTATAATTTGTGCACATGATAGAAAGACACAAAGGATAATGACTGTTATTAGTGCCTGCTTAACTGTTTTGGTTCTCGCATTTTGGATTACTAACATGTGTCAACAGATTCAGTATCTGTTATGGTTAACTCCACTTAGCAGCAAGACCATTGTTGGATACTCTTGGCCCTACTTTATTGCTAAAATACTTTTTGCTTTTAGCATTATTTTTCACAGTGGTGTTTTTTCATACAAACTCTTTCGTGCCATATTAATACGGAAAAAAATTGGGCAATTTCCATTTGGTCCGATGCAGTGTATTTTAGTTATTAGCTGCCAATGTCTTATTGTTCCAGCTACCTTTACTATAATAGATAGTTTTATCCATACGTATGATGGCTTTAGCTCTATGACTCAATGTCTGCTAATCATTTCTCTTCCTCTTTCGAGTTTATGGGCGTCTAGTACAGCTCTGAAATTGCAAAGCATGAAAACTTCATCTGCGCAAGGAGAAACCACCGAGGTTTCGATTAGAGTTGATAGAACGTTTGATATCAAACATACTCCCAGTGACGATTATTCGATTTCTGATGAATCTGAAACTAAAAAGTGGACGTAA

>116FY29055
ATGAGACAACCATGGTGGAAAGACTTTACTATTCCCGATGCATCCGCAATTATTCACCAAAATATTACCATTGTCTCTATTGTAGGAGAGATTGAAGTGCCAGTTTCAACAATTGATGCATATGAAAGAGATAGACTTTTAACTGGAATGACTTTGTCTGCCCAACTTGCTTTAGGAGTCCTTACCATTTTGATGGTTTGTCTATTGTCATCATCCGAAAAACGAAAACACCCAGTTTTTGTTTTTAATTCGGCAAGTATTGTTGCAATGTGTCTTCGGGCCATTTTGAATATAGTGACCATATGCAGCAATAGCTACAGTATCCTGGTTAATTACGGGTTTATCTTAAACATGGTTCATATGTATGTCCATGTGTTTAATATTTTAATTTTGTTGCTTGCACCGGTCATCATTTTTACTGCTGAGATGAGCATGATGATTCAAGTTCGTATAATTTGTGCACATGATAGAAAGACACAAAGGATAATGACTGTTATTAGTGCCTGCTTAACTGTTTTGGTTCTCGCATTTTGGATTACTAACATGTGTCAACAGATTCAGTATCTGTTATGGTTAACTCCACTTAGCAGCAAGACCATTGTTGGATACTCTTGGCCCTACTTTATTGCTAAAATACTTTTTGCTTTTAGCATTATTTTTCACAGTGGTGTTTTTTCATACAAACTCTTTCGTGCCATATTAATACGGAAAAAAATTGGGCAATTTCCATTTGGTCCGATGCAGTGTATTTTAGTTATTAGCTGCCAATGTCTTATTGTTCCAGCTACCTTTACTATAATAGATAGTTTTATCCATACGTATGATGGCTTTAGCTCTATGACTCAATGTCTGCTAATCATTTCTCTTCCTCTTTCGAGTTTATGGGCGTCTAGTACAGCTCTGAAATTGCAAAGCATGAAAACTTCATCTGCGCAAGGAGAAACCACCGAGGTTTCGATTAGAGTTGATAGAACGTTTGATATCAAACATACTCCCAGTGACGATTATTCGATTTCTGATGAATCTGAAACTAAAAAGTGGACGTAA

>117FY29056
ATGAGACAACCATGGTGGAAAGACTTTACTATTCCCGATGCATCCGCAATTATTCACCAAAATATTACCATTGTCTCTATTGTAGGAGAGATTGAAGTGCCAGTTTCAACAATTGATGCATATGAAAGAGATAGACTTTTAACTGGAATGACTTTGTCTGCCCAACTTGCTTTAGGAGTCCTTACCATTTTGATGGTTTGTCTATTGTCATCATCCGAAAAACGAAAACACCCAGTTTTTGTTTTTAATTCGGCAAGTATTGTTGCAATGTGTCTTCGGGCCATTTTGAATATAGTGACCATATGCAGCAATAGCTACAGTATCCTGGTTAATTACGGGTTTATCTTAAACATGGTTCATATGTATGTCCATGTGTTTAATATTTTAATTTTGTTGCTTGCACCGGTCATCATTTTTACTGCTGAGATGAGCATGATGATTCAAGTTCGTATAATTTGTGCACATGATAGAAAGACACAAAGGATAATGACTGTTATTAGTGCCTGCTTAACTGTTTTGGTTCTCGCATTTTGGATTACTAACATGTGTCAACAGATTCAGTATCTGTTATGGTTAACTCCACTTAGCAGCAAGACCATTGTTGGATACTCTTGGCCCTACTTTATTGCTAAAATACTTTTTGCTTTTAGCATTATTTTTCACAGTGGTGTTTTTTCATACAAACTCTTTCGTGCCATATTAATACGGAAAAAAATTGGGCAATTTCCATTTGGTCCGATGCAGTGTATTTTAGTTATTAGCTGCCAATGTCTTATTGTTCCAGCTACCTTTACTATAATAGATAGTTTTATCCATACGTATGATGGCTTTAGCTCTATGACTCAATGTCTGCTAATCATTTCTCTTCCTCTTTCGAGTTTATGGGCGTCTAGTACAGCTCTGAAATTGCAAAGCATGAAAACTTCATCTGCGCAAGGAGAAACCACCGAGGTTTCGATTAGAGTTGATAGAACGTTTGATATCAAACATACTCCCAGTGACGATTATTCGATTTCTGATGAATCTGAAACTAAAAAGTGGACGTAA

>118FY29057
ATGAGACAACCATGGTGGAAAGACTTTACTATTCCCGATGCATCCGCAATTATTCACCAAAATATTACCATTGTCTCTATTGTAGGAGAGATTGAAGTGCCAGTTTCAACAATTGATGCATATGAAAGAGATAGACTTTTAACTGGAATGACTTTGTCTGCCCAACTTGCTTTAGGAGTCCTTACCATTTTGATGGTTTGTCTATTGTCATCATCCGAAAAACGAAAACACCCAGTTTTTGTTTTTAATTCGGCAAGTATTGTTGCAATGTGTCTTCGGGCCATTTTGAATATAGTGACCATATGCAGCAATAGCTACAGTATCCTGGTTAATTACGGGTTTATCTTAAACATGGTTCATATGTATGTCCATGTGTTTAATATTTTAATTTTGTTGCTTGCACCGGTCATCATTTTTACTGCTGAGATGAGCATGATGATTCAAGTTCGTATAATTTGTGCACATGATAGAAAGACACAAAGGATAATGACTGTTATTAGTGCCTGCTTAACTGTTTTGGTTCTCGCATTTTGGATTACTAACATGTGTCAACAGATTCAGTATCTGTTATGGTTAACTCCACTTAGCAGCAAGACCATTGTTGGATACTCTTGGCCCTACTTTATTGCTAAAATACTTTTTGCTTTTAGCATTATTTTTCACAGTGGTGTTTTTTCATACAAACTCTTTCGTGCCATATTAATACGGAAAAAAATTGGGCAATTTCCATTTGGTCCGATGCAGTGTATTTTAGTTATTAGCTGCCAATGTCTTATTGTTCCAGCTACCTTTACTATAATAGATAGTTTTATCCATACGTATGATGGCTTTAGCTCTATGACTCAATGTCTGCTAATCATTTCTCTTCCTCTTTCGAGTTTATGGGCGTCTAGTACAGCTCTGAAATTGCAAAGCATGAAAACTTCATCTGCGCAAGGAGAAACCACCGAGGTTTCGATTAGAGTTGATAGAACGTTTGATATCAAACATACTCCCAGTGACGATTATTCGATTTCTGATGAATCTGAAACTAAAAAGTGGACGTAA

>119FY29058
ATGAGACAACCATGGTGGAAAGACTTTACTATTCCCGATGCATCCGCAATTATTCACCAAAATATTACCATTGTCTCTATTGTAGGAGAGATTGAAGTGCCAGTTTCAACAATTGATGCATATGAAAGAGATAGACTTTTAACTGGAATGACTTTGTCTGCCCAACTTGCTTTAGGAGTCCTTACCATTTTGATGGTTTGTCTATTGTCATCATCCGAAAAACGAAAACACCCAGTTTTTGTTTTTAATTCGGCAAGTATTGTTGCAATGTGTCTTCGGGCCATTTTGAATATAGTGACCATATGCAGCAATAGCTACAGTATCCTGGTTAATTACGGGTTTATCTTAAACATGGTTCATATGTATGTCCATGTGTTTAATATTTTAATTTTGTTGCTTGCACCGGTCATCATTTTTACTGCTGAGATGAGCATGATGATTCAAGTTCGTATAATTTGTGCACATGATAGAAAGACACAAAGGATAATGACTGTTATTAGTGCCTGCTTAACTGTTTTGGTTCTCGCATTTTGGATTACTAACATGTGTCAACAGATTCAGTATCTGTTATGGTTAACTCCACTTAGCAGCAAGACCATTGTTGGATACTCTTGGCCCTACTTTATTGCTAAAATACTTTTTGCTTTTAGCATTATTTTTCACAGTGGTGTTTTTTCATACAAACTCTTTCGTGCCATATTAATACGGAAAAAAATTGGGCAATTTCCATTTGGTCCGATGCAGTGTATTTTAGTTATTAGCTGCCAATGTCTTATTGTTCCAGCTACCTTTACTATAATAGATAGTTTTATCCATACGTATGATGGCTTTAGCTCTATGACTCAATGTCTGCTAATCATTTCTCTTCCTCTTTCGAGTTTATGGGCGTCTAGTACAGCTCTGAAATTGCAAAGCATGAAAACTTCATCTGCGCAAGGAGAAACCACCGAGGTTTCGATTAGAGTTGATAGAACGTTTGATATCAAACATACTCCCAGTGACGATTATTCGATTTCTGATGAATCTGAAACTAAAAAGTGGACGTAA

>120FY29059
ATGAGACAACCATGGTGGAAAGACTTTACTATTCCCGATGCATCCGCAATTATTCACCAAAATATTACCATTGTCTCTATTGTAGGAGAGATTGAAGTGCCAGTTTCAACAATTGATGCATATGAAAGAGATAGACTTTTAACTGGAATGACTTTGTCTGCCCAACTTGCTTTAGGAGTCCTTACCATTTTGATGGTTTGTCTATTGTCATCATCCGAAAAACGAAAACACCCAGTTTTTGTTTTTAATTCGGCAAGTATTGTTGCAATGTGTCTTCGGGCCATTTTGAATATAGTGACCATATGCAGCAATAGCTACAGTATCCTGGTTAATTACGGGTTTATCTTAAACATGGTTCATATGTATGTCCATGTGTTTAATATTTTAATTTTGTTGCTTGCACCGGTCATCATTTTTACTGCTGAGATGAGCATGATGATTCAAGTTCGTATAATTTGTGCACATGATAGAAAGACACAAAGGATAATGACTGTTATTAGTGCCTGCTTAACTGTTTTGGTTCTCGCATTTTGGATTACTAACATGTGTCAACAGATTCAGTATCTGTTATGGTTAACTCCACTTAGCAGCAAGACCATTGTTGGATACTCTTGGCCCTACTTTATTGCTAAAATACTTTTTGCTTTTAGCATTATTTTTCACAGTGGTGTTTTTTCATACAAACTCTTTCGTGCCATATTAATACGGAAAAAAATTGGGCAATTTCCATTTGGTCCGATGCAGTGTATTTTAGTTATTAGCTGCCAATGTCTTATTGTTCCAGCTACCTTTACTATAATAGATAGTTTTATCCATACGTATGATGGCTTTAGCTCTATGACTCAATGTCTGCTAATCATTTCTCTTCCTCTTTCGAGTTTATGGGCGTCTAGTACAGCTCTGAAATTGCAAAGCATGAAAACTTCATCTGCGCAAGGAGAAACCACCGAGGTTTCGATTAGAGTTGATAGAACGTTTGATATCAAACATACTCCCAGTGACGATTATTCGATTTCTGATGAATCTGAAACTAAAAAGTGGACGTAA

>121FY29060
ATGAGACAACCATGGTGGAAAGACTTTACTATTCCCGATGCATCCGCAATTATTCACCAAAATATTACCATTGTCTCTATTGTAGGAGAGATTGAAGTGCCAGTTTCAACAATTGATGCATATGAAAGAGATAGACTTTTAACTGGAATGACTTTGTCTGCCCAACTTGCTTTAGGAGTCCTTACCATTTTGATGGTTTGTCTATTGTCATCATCCGAAAAACGAAAACACCCAGTTTTTGTTTTTAATTCGGCAAGTATTGTTGCAATGTGTCTTCGGGCCATTTTGAATATAGTGACCATATGCAGCAATAGCTACAGTATCCTGGTTAATTACGGGTTTATCTTAAACATGGTTCATATGTATGTCCATGTGTTTAATATTTTAATTTTGTTGCTTGCACCGGTCATCATTTTTACTGCTGAGATGAGCATGATGATTCAAGTTCGTATAATTTGTGCACATGATAGAAAGACACAAAGGATAATGACTGTTATTAGTGCCTGCTTAACTGTTTTGGTTCTCGCATTTTGGATTACTAACATGTGTCAACAGATTCAGTATCTGTTATGGTTAACTCCACTTAGCAGCAAGACCATTGTTGGATACTCTTGGCCCTACTTTATTGCTAAAATACTTTTTGCTTTTAGCATTATTTTTCACAGTGGTGTTTTTTCATACAAACTCTTTCGTGCCATATTAATACGGAAAAAAATTGGGCAATTTCCATTTGGTCCGATGCAGTGTATTTTAGTTATTAGCTGCCAATGTCTTATTGTTCCAGCTACCTTTACTATAATAGATAGTTTTATCCATACGTATGATGGCTTTAGCTCTATGACTCAATGTCTGCTAATCATTTCTCTTCCTCTTTCGAGTTTATGGGCGTCTAGTACAGCTCTGAAATTGCAAAGCATGAAAACTTCATCTGCGCAAGGAGAAACCACCGAGGTTTCGATTAGAGTTGATAGAACGTTTGATATCAAACATACTCCCAGTGACGATTATTCGATTTCTGATGAATCTGAAACTAAAAAGTGGACGTAA

>122FY29061
ATGAGACAACCATGGTGGAAAGACTTTACTATTCCCGATGCATCCGCAATTATTCACCAAAATATTACCATTGTCTCTATTGTAGGAGAGATTGAAGTGCCAGTTTCAACAATTGATGCATATGAAAGAGATAGACTTTTAACTGGAATGACTTTGTCTGCCCAACTTGCTTTAGGAGTCCTTACCATTTTGATGGTTTGTCTATTGTCATCATCCGAAAAACGAAAACACCCAGTTTTTGTTTTTAATTCGGCAAGTATTGTTGCAATGTGTCTTCGGGCCATTTTGAATATAGTGACCATATGCAGCAATAGCTACAGTATCCTGGTTAATTACGGGTTTATCTTAAACATGGTTCATATGTATGTCCATGTGTTTAATATTTTAATTTTGTTGCTTGCACCGGTCATCATTTTTACTGCTGAGATGAGCATGATGATTCAAGTTCGTATAATTTGTGCACATGATAGAAAGACACAAAGGATAATGACTGTTATTAGTGCCTGCTTAACTGTTTTGGTTCTCGCATTTTGGATTACTAACATGTGTCAACAGATTCAGTATCTGTTATGGTTAACTCCACTTAGCAGCAAGACCATTGTTGGATACTCTTGGCCCTACTTTATTGCTAAAATACTTTTTGCTTTTAGCATTATTTTTCACAGTGGTGTTTTTTCATACAAACTCTTTCGTGCCATATTAATACGGAAAAAAATTGGGCAATTTCCATTTGGTCCGATGCAGTGTATTTTAGTTATTAGCTGCCAATGTCTTATTGTTCCAGCTACCTTTACTATAATAGATAGTTTTATCCATACGTATGATGGCTTTAGCTCTATGACTCAATGTCTGCTAATCATTTCTCTTCCTCTTTCGAGTTTATGGGCGTCTAGTACAGCTCTGAAATTGCAAAGCATGAAAACTTCATCTGCGCAAGGAGAAACCACCGAGGTTTCGATTAGAGTTGATAGAACGTTTGATATCAAACATACTCCCAGTGACGATTATTCGATTTCTGATGAATCTGAAACTAAAAAGTGGACGTAA

>123FY29062
ATGAGACAACCATGGTGGAAAGACTTTACTATTCCCGATGCATCCGCAATTATTCACCAAAATATTACCATTGTCTCTATTGTAGGAGAGATTGAAGTGCCAGTTTCAACAATTGATGCATATGAAAGAGATAGACTTTTAACTGGAATGACTTTGTCTGCCCAACTTGCTTTAGGAGTCCTTACCATTTTGATGGTTTGTCTATTGTCATCATCCGAAAAACGAAAACACCCAGTTTTTGTTTTTAATTCGGCAAGTATTGTTGCAATGTGTCTTCGGGCCATTTTGAATATAGTGACCATATGCAGCAATAGCTACAGTATCCTGGTTAATTACGGGTTTATCTTAAACATGGTTCATATGTATGTCCATGTGTTTAATATTTTAATTTTGTTGCTTGCACCGGTCATCATTTTTACTGCTGAGATGAGCATGATGATTCAAGTTCGTATAATTTGTGCACATGATAGAAAGACACAAAGGATAATGACTGTTATTAGTGCCTGCTTAACTGTTTTGGTTCTCGCATTTTGGATTACTAACATGTGTCAACAGATTCAGTATCTGTTATGGTTAACTCCACTTAGCAGCAAGACCATTGTTGGATACTCTTGGCCCTACTTTATTGCTAAAATACTTTTTGCTTTTAGCATTATTTTTCACAGTGGTGTTTTTTCATACAAACTCTTTCGTGCCATATTAATACGGAAAAAAATTGGGCAATTTCCATTTGGTCCGATGCAGTGTATTTTAGTTATTAGCTGCCAATGTCTTATTGTTCCAGCTACCTTTACTATAATAGATAGTTTTATCCATACGTATGATGGCTTTAGCTCTATGACTCAATGTCTGCTAATCATTTCTCTTCCTCTTTCGAGTTTATGGGCGTCTAGTACAGCTCTGAAATTGCAAAGCATGAAAACTTCATCTGCGCAAGGAGAAACCACCGAGGTTTCGATTAGAGTTGATAGAACGTTTGATATCAAACATACTCCCAGTGACGATTATTCGATTTCTGATGAATCTGAAACTAAAAAGTGGACGTAA

>124FY29064
ATGAGACAACCATGGTGGAAAGACTTTACTATTCCCGATGCATCCGCAATTATTCACCAAAATATTACCATTGTCTCTATTGTAGGAGAGATTGAAGTGCCAGTTTCAACAATTGATGCATATGAAAGAGATAGACTTTTAACTGGAATGACTTTGTCTGCCCAACTTGCTTTAGGAGTCCTTACCATTTTGATGGTTTGTCTATTGTCATCATCCGAAAAACGAAAACACCCAGTTTTTGTTTTTAATTCGGCAAGTATTGTTGCAATGTGTCTTCGGGCCATTTTGAATATAGTGACCATATGCAGCAATAGCTACAGTATCCTGGTTAATTACGGGTTTATCTTAAACATGGTTCATATGTATGTCCATGTGTTTAATATTTTAATTTTGTTGCTTGCACCGGTCATCATTTTTACTGCTGAGATGAGCATGATGATTCAAGTTCGTATAATTTGTGCACATGATAGAAAGACACAAAGGATAATGACTGTTATTAGTGCCTGCTTAACTGTTTTGGTTCTCGCATTTTGGATTACTAACATGTGTCAACAGATTCAGTATCTGTTATGGTTAACTCCACTTAGCAGCAAGACCATTGTTGGATACTCTTGGCCCTACTTTATTGCTAAAATACTTTTTGCTTTTAGCATTATTTTTCACAGTGGTGTTTTTTCATACAAACTCTTTCGTGCCATATTAATACGGAAAAAAATTGGGCAATTTCCATTTGGTCCGATGCAGTGTATTTTAGTTATTAGCTGCCAATGTCTTATTGTTCCAGCTACCTTTACTATAATAGATAGTTTTATCCATACGTATGATGGCTTTAGCTCTATGACTCAATGTCTGCTAATCATTTCTCTTCCTCTTTCGAGTTTATGGGCGTCTAGTACAGCTCTGAAATTGCAAAGCATGAAAACTTCATCTGCGCAAGGAGAAACCACCGAGGTTTCGATTAGAGTTGATAGAACGTTTGATATCAAACATACTCCCAGTGACGATTATTCGATTTCTGATGAATCTGAAACTAAAAAGTGGACGTAA

>125FY29065
ATGAGACAACCATGGTGGAAAGACTTTACTATTCCCGATGCATCCGCAATTATTCACCAAAATATTACCATTGTCTCTATTGTAGGAGAGATTGAAGTGCCAGTTTCAACAATTGATGCATATGAAAGAGATAGACTTTTAACTGGAATGACTTTGTCTGCCCAACTTGCTTTAGGAGTCCTTACCATTTTGATGGTTTGTCTATTGTCATCATCCGAAAAACGAAAACACCCAGTTTTTGTTTTTAATTCGGCAAGTATTGTTGCAATGTGTCTTCGGGCCATTTTGAATATAGTGACCATATGCAGCAATAGCTACAGTATCCTGGTTAATTACGGGTTTATCTTAAACATGGTTCATATGTATGTCCATGTGTTTAATATTTTAATTTTGTTGCTTGCACCGGTCATCATTTTTACTGCTGAGATGAGCATGATGATTCAAGTTCGTATAATTTGTGCACATGATAGAAAGACACAAAGGATAATGACTGTTATTAGTGCCTGCTTAACTGTTTTGGTTCTCGCATTTTGGATTACTAACATGTGTCAACAGATTCAGTATCTGTTATGGTTAACTCCACTTAGCAGCAAGACCATTGTTGGATACTCTTGGCCCTACTTTATTGCTAAAATACTTTTTGCTTTTAGCATTATTTTTCACAGTGGTGTTTTTTCATACAAACTCTTTCGTGCCATATTAATACGGAAAAAAATTGGGCAATTTCCATTTGGTCCGATGCAGTGTATTTTAGTTATTAGCTGCCAATGTCTTATTGTTCCAGCTACCTTTACTATAATAGATAGTTTTATCCATACGTATGATGGCTTTAGCTCTATGACTCAATGTCTGCTAATCATTTCTCTTCCTCTTTCGAGTTTATGGGCGTCTAGTACAGCTCTGAAATTGCAAAGCATGAAAACTTCATCTGCGCAAGGAGAAACCACCGAGGTTTCGATTAGAGTTGATAGAACGTTTGATATCAAACATACTCCCAGTGACGATTATTCGATTTCTGATGAATCTGAAACTAAAAAGTGGACGTAA

>126FY29067
ATGAGACAACCATGGTGGAAAGACTTTACTATTCCCGATGCATCCGCAATTATTCACCAAAATATTACCATTGTCTCTATTGTAGGAGAGATTGAAGTGCCAGTTTCAACAATTGATGCATATGAAAGAGATAGACTTTTAACTGGAATGACTTTGTCTGCCCAACTTGCTTTAGGAGTCCTTACCATTTTGATGGTTTGTCTATTGTCATCATCCGAAAAACGAAAACACCCAGTTTTTGTTTTTAATTCGGCAAGTATTGTTGCAATGTGTCTTCGGGCCATTTTGAATATAGTGACCATATGCAGCAATAGCTACAGTATCCTGGTTAATTACGGGTTTATCTTAAACATGGTTCATATGTATGTCCATGTGTTTAATATTTTAATTTTGTTGCTTGCACCGGTCATCATTTTTACTGCTGAGATGAGCATGATGATTCAAGTTCGTATAATTTGTGCACATGATAGAAAGACACAAAGGATAATGACTGTTATTAGTGCCTGCTTAACTGTTTTGGTTCTCGCATTTTGGATTACTAACATGTGTCAACAGATTCAGTATCTGTTATGGTTAACTCCACTTAGCAGCAAGACCATTGTTGGATACTCTTGGCCCTACTTTATTGCTAAAATACTTTTTGCTTTTAGCATTATTTTTCACAGTGGTGTTTTTTCATACAAACTCTTTCGTGCCATATTAATACGGAAAAAAATTGGGCAATTTCCATTTGGTCCGATGCAGTGTATTTTAGTTATTAGCTGCCAATGTCTTATTGTTCCAGCTACCTTTACTATAATAGATAGTTTTATCCATACGTATGATGGCTTTAGCTCTATGACTCAATGTCTGCTAATCATTTCTCTTCCTCTTTCGAGTTTATGGGCGTCTAGTACAGCTCTGAAATTGCAAAGCATGAAAACTTCATCTGCGCAAGGAGAAACCACCGAGGTTTCGATTAGAGTTGATAGAACGTTTGATATCAAACATACTCCCAGTGACGATTATTCGATTTCTGATGAATCTGAAACTAAAAAGTGGACGTAA

>127FY29068
ATGAGACAACCATGGTGGAAAGACTTTACTATTCCCGATGCATCCGCAATTATTCACCAAAATATTACCATTGTCTCTATTGTAGGAGAGATTGAAGTGCCAGTTTCAACAATTGATGCATATGAAAGAGATAGACTTTTAACTGGAATGACTTTGTCTGCCCAACTTGCTTTAGGAGTCCTTACCATTTTGATGGTTTGTCTATTGTCATCATCCGAAAAACGAAAACACCCAGTTTTTGTTTTTAATTCGGCAAGTATTGTTGCAATGTGTCTTCGGGCCATTTTGAATATAGTGACCATATGCAGCAATAGCTACAGTATCCTGGTTAATTACGGGTTTATCTTAAATATGGTTCATATGTATGTCCATGTGTTTAATATTTTAATTTTGTTGCTTGCACCGGTCATCATTTTTACTGCTGAGATGAGCATGATGATTCAAGTTCGTATAATTTGTGCACATGATAGAAAGACACAAAGGATAATGACTGTTATTAGTGCCTGCTTAACTGTTTTGGTTCTCGCATTTTGGATTACTAACATGTGTCAACAGATTCAGTATCTGTTATGGTTAACTCCACTTAGCAGCAAGACCATTGTTGGATACTCTTGGCCCTACTTTATTGCTAAAATACTTTTTGCTTTTAGCATTATTTTTCACAGTGGTGTTTTTTCATACAAACTCTTTCGTGCCATATTAATACGGAAAAAAATTGGGCAATTTCCATTTGGTCCGATGCAGTGTATTTTAGTTATTAGCTGCCAATGTCTTATTGTTCCAGCTACCTTTACTATAATAGATAGTTTTATCCATACATATGATGGCTTTAGCTCTATGACTCAATGTCTGCTAATCATTTCTCTTCCTCTTTCGAGTTTATGGGCGTCTAGTACAGCTCTGAAATTGCAAAGCATGAAAACTTCATCTGCGCAAGGAGAAACCACCGAGGTTTCGATTAGAGTTGATAGAACGTTTGATATCAAACATACTCCCAGTGACGATTATTCGATTTCTGATGAATCTGAAACTAAAAAGTGGACGTAA

>128FY29069
ATGAGACAACCATGGTGGAAAGACTTTACTATTCCCGATGCATCCGCAATTATTCACCAAAATATTACCATTGTCTCTATTGTAGGAGAGATTGAAGTGCCAGTTTCAACAATTGATGCATATGAAAGAGATAGACTTTTAACTGGAATGACTTTGTCTGCCCAACTTGCTTTAGGAGTCCTTACCATTTTGATGGTTTGTCTATTGTCATCATCCGAAAAACGAAAACACCCAGTTTTTGTTTTTAATTCGGCAAGTATTGTTGCAATGTGTCTTCGGGCCATTTTGAATATAGTGACCATATGCAGCAATAGCTACAGTATCCTGGTTAATTACGGGTTTATCTTAAACATGGTTCATATGTATGTCCATGTGTTTAATATTTTAATTTTGTTGCTTGCACCGGTCATCATTTTTACTGCTGAGATGAGCATGATGATTCAAGTTCGTATAATTTGTGCACATGATAGAAAGACACAAAGGATAATGACTGTTATTAGTGCCTGCTTAACTGTTTTGGTTCTCGCATTTTGGATTACTAACATGTGTCAACAGATTCAGTATCTGTTATGGTTAACTCCACTTAGCAGCAAGACCATTGTTGGATACTCTTGGCCCTACTTTATTGCTAAAATACTTTTTGCTTTTAGCATTATTTTTCACAGTGGTGTTTTTTCATACAAACTCTTTCGTGCCATATTAATACGGAAAAAAATTGGGCAATTTCCATTTGGTCCGATGCAGTGTATTTTAGTTATTAGCTGCCAATGTCTTATTGTTCCAGCTACCTTTACTATAATAGATAGTTTTATCCATACGTATGATGGCTTTAGCTCTATGACTCAATGTCTGCTAATCATTTCTCTTCCTCTTTCGAGTTTATGGGCGTCTAGTACAGCTCTGAAATTGCAAAGCATGAAAACTTCATCTGCGCAAGGAGAAACCACCGAGGTTTCGATTAGAGTTGATAGAACGTTTGATATCAAACATACTCCCAGTGACGATTATTCGATTTCTGATGAATCTGAAACTAAAAAGTGGACGTAA

>129FY29070
ATGAGACAACCATGGTGGAAAGACTTTACTATTCCCGATGCATCCGCAATTATTCACCAAAATATTACCATTGTCTCTATTGTAGGAGAGATTGAAGTGCCAGTTTCAACAATTGATGCATATGAAAGAGATAGACTTTTAACTGGAATGACTTTGTCTGCCCAACTTGCTTTAGGAGTCCTTACCATTTTGATGGTTTGTCTATTGTCATCATCCGAAAAACGAAAACACCCAGTTTTTGTTTTTAATTCGGCAAGTATTGTTGCAATGTGTCTTCGGGCCATTTTGAATATAGTGACCATATGCAGCAATAGCTACAGTATCCTGGTTAATTACGGGTTTATCTTAAACATGGTTCATATGTATGTCCATGTGTTTAATATTTTAATTTTGTTGCTTGCACCGGTCATCATTTTTACTGCTGAGATGAGCATGATGATTCAAGTTCGTATAATTTGTGCACATGATAGAAAGACACAAAGGATAATGACTGTTATTAGTGCCTGCTTAACTGTTTTGGTTCTCGCATTTTGGATTACTAACATGTGTCAACAGATTCAGTATCTGTTATGGTTAACTCCACTTAGCAGCAAGACCATTGTTGGATACTCTTGGCCCTACTTTATTGCTAAAATACTTTTTGCTTTTAGCATTATTTTTCACAGTGGTGTTTTTTCATACAAACTCTTTCGTGCCATATTAATACGGAAAAAAATTGGGCAATTTCCATTTGGTCCGATGCAGTGTATTTTAGTTATTAGCTGCCAATGTCTTATTGTTCCAGCTACCTTTACTATAATAGATAGTTTTATCCATACGTATGATGGCTTTAGCTCTATGACTCAATGTCTGCTAATCATTTCTCTTCCTCTTTCGAGTTTATGGGCGTCTAGTACAGCTCTGAAATTGCAAAGCATGAAAACTTCATCTGCGCAAGGAGAAACCACCGAGGTTTCGATTAGAGTTGATAGAACGTTTGATATCAAACATACTCCCAGTGACGATTATTCGATTTCTGATGAATCTGAAACTAAAAAGTGGACGTAA

>130FY29071
ATGAGACAACCATGGTGGAAAGACTTTACTATTCCCGATGCATCCGCAATTATTCACCAAAATATTACCATTGTCTCTATTGTAGGAGAGATTGAAGTGCCAGTTTCAACAATTGATGCATATGAAAGAGATAGACTTTTAACTGGAATGACTTTGTCTGCCCAACTTGCTTTAGGAGTCCTTACCATTTTGATGGTTTGTCTATTGTCATCATCCGAAAAACGAAAACACCCAGTTTTTGTTTTTAATTCGGCAAGTATTGTTGCAATGTGTCTTCGGGCCATTTTGAATATAGTGACCATATGCAGCAATAGCTACAGTATCCTGGTTAATTACGGGTTTATCTTAAACATGGTTCATATGTATGTCCATGTGTTTAATATTTTAATTTTGTTGCTTGCACCGGTCATCATTTTTACTGCTGAGATGAGCATGATGATTCAAGTTCGTATAATTTGTGCACATGATAGAAAGACACAAAGGATAATGACTGTTATTAGTGCCTGCTTAACTGTTTTGGTTCTCGCATTTTGGATTACTAACATGTGTCAACAGATTCAGTATCTGTTATGGTTAACTCCACTTAGCAGCAAGACCATTGTTGGATACTCTTGGCCCTACTTTATTGCTAAAATACTTTTTGCTTTTAGCATTATTTTTCACAGTGGTGTTTTTTCATACAAACTCTTTCGTGCCATATTAATACGGAAAAAAATTGGGCAATTTCCATTTGGTCCGATGCAGTGTATTTTAGTTATTAGCTGCCAATGTCTTATTGTTCCAGCTACCTTTACTATAATAGATAGTTTTATCCATACGTATGATGGCTTTAGCTCTATGACTCAATGTCTGCTAATCATTTCTCTTCCTCTTTCGAGTTTATGGGCGTCTAGTACAGCTCTGAAATTGCAAAGCATGAAAACTTCATCTGCGCAAGGAGAAACCACCGAGGTTTCGATTAGAGTTGATAGAACGTTTGATATCAAACATACTCCCAGTGACGATTATTCGATTTCTGATGAATCTGAAACTAAAAAGTGGACGTAA

>131FY29072
ATGAGACAACCATGGTGGAAAGACTTTACTATTCCCGATGCATCCGCAATTATTCACCAAAATATTACCATTGTCTCTATTGTAGGAGAGATTGAAGTGCCAGTTTCAACAATTGATGCATATGAAAGAGATAGACTTTTAACTGGAATGACTTTGTCTGCCCAACTTGCTTTAGGAGTCCTTACCATTTTGATGGTTTGTCTATTGTCATCATCCGAAAAACGAAAACACCCAGTTTTTGTTTTTAATTCGGCAAGTATTGTTGCAATGTGTCTTCGGGCCATTTTGAATATAGTGACCATATGCAGCAATAGCTACAGTATCCTGGTTAATTACGGGTTTATCTTAAACATGGTTCATATGTATGTCCATGTGTTTAATATTTTAATTTTGTTGCTTGCACCGGTCATCATTTTTACTGCTGAGATGAGCATGATGATTCAAGTTCGTATAATTTGTGCACATGATAGAAAGACACAAAGGATAATGACTGTTATTAGTGCCTGCTTAACTGTTTTGGTTCTCGCATTTTGGATTACTAACATGTGTCAACAGATTCAGTATCTGTTATGGTTAACTCCACTTAGCAGCAAGACCATTGTTGGATACTCTTGGCCCTACTTTATTGCTAAAATACTTTTTGCTTTTAGCATTATTTTTCACAGTGGTGTTTTTTCATACAAACTCTTTCGTGCCATATTAATACGGAAAAAAATTGGGCAATTTCCATTTGGTCCGATGCAGTGTATTTTAGTTATTAGCTGCCAATGTCTTATTGTTCCAGCTACCTTTACTATAATAGATAGTTTTATCCATACGTATGATGGCTTTAGCTCTATGACTCAATGTCTGCTAATCATTTCTCTTCCTCTTTCGAGTTTATGGGCGTCTAGTACAGCTCTGAAATTGCAAAGCATGAAAACTTCATCTGCGCAAGGAGAAACCACCGAGGTTTCGATTAGAGTTGATAGAACGTTTGATATCAAACATACTCCCAGTGACGATTATTCGATTTCTGATGAATCTGAAACTAAAAAGTGGACGTAA

>132FY29073
ATGAGACAACCATGGTGGAAAGACTTTACTATTCCCGATGCATCCGCAATTATTCACCAAAATATTACCATTGTCTCTATTGTAGGAGAGATTGAAGTGCCAGTTTCAACAATTGATGCATATGAAAGAGATAGACTTTTAACTGGAATGACTTTGTCTGCCCAACTTGCTTTAGGAGTCCTTACCATTTTGATGGTTTGTCTATTGTCATCATCCGAAAAACGAAAACACCCAGTTTTTGTTTTTAATTCGGCAAGTATTGTTGCAATGTGTCTTCGGGCCATTTTGAATATAGTGACCATATGCAGCAATAGCTACAGTATCCTGGTTAATTACGGGTTTATCTTAAACATGGTTCATATGTATGTCCATGTGTTTAATATTTTAATTTTGTTGCTTGCACCGGTCATCATTTTTACTGCTGAGATGAGCATGATGATTCAAGTTCGTATAATTTGTGCACATGATAGAAAGACACAAAGGATAATGACTGTTATTAGTGCCTGCTTAACTGTTTTGGTTCTCGCATTTTGGATTACTAACATGTGTCAACAGATTCAGTATCTGTTATGGTTAACTCCACTTAGCAGCAAGACCATTGTTGGATACTCTTGGCCCTACTTTATTGCTAAAATACTTTTTGCTTTTAGCATTATTTTTCACAGTGGTGTTTTTTCATACAAACTCTTTCGTGCCATATTAATACGGAAAAAAATTGGGCAATTTCCATTTGGTCCGATGCAGTGTATTTTAGTTATTAGCTGCCAATGTCTTATTGTTCCAGCTACCTTTACTATAATAGATAGTTTTATCCATACGTATGATGGCTTTAGCTCTATGACTCAATGTCTGCTAATCATTTCTCTTCCTCTTTCGAGTTTATGGGCGTCTAGTACAGCTCTGAAATTGCAAAGCATGAAAACTTCATCTGCGCAAGGAGAAACCACCGAGGTTTCGATTAGAGTTGATAGAACGTTTGATATCAAACATACTCCCAGTGACGATTATTCGATTTCTGATGAATCTGAAACTAAAAAGTGGACGTAA

>133FY29074
ATGAGACAACCATGGTGGAAAGACTTTACTATTCCCGATGCATCCGCAATTATTCACCAAAATATTACCATTGTCTCTATTGTAGGAGAGATTGAAGTGCCAGTTTCAACAATTGATGCATATGAAAGAGATAGACTTTTAACTGGAATGACTTTGTCTGCCCAACTTGCTTTAGGAGTCCTTACCATTTTGATGGTTTGTCTATTGTCATCATCCGAAAAACGAAAACACCCAGTTTTTGTTTTTAATTCGGCAAGTATTGTTGCAATGTGTCTTCGGGCCATTTTGAATATAGTGACCATATGCAGCAATAGCTACAGTATCCTGGTTAATTACGGGTTTATCTTAAACATGGTTCATATGTATGTCCATGTGTTTAATATTTTAATTTTGTTGCTTGCACCGGTCATCATTTTTACTGCTGAGATGAGCATGATGATTCAAGTTCGTATAATTTGTGCACATGATAGAAAGACACAAAGGATAATGACTGTTATTAGTGCCTGCTTAACTGTTTTGGTTCTCGCATTTTGGATTACTAACATGTGTCAACAGATTCAGTATCTGTTATGGTTAACTCCACTTAGCAGCAAGACCATTGTTGGATACTCTTGGCCCTACTTTATTGCTAAAATACTTTTTGCTTTTAGCATTATTTTTCACAGTGGTGTTTTTTCATACAAACTCTTTCGTGCCATATTAATACGGAAAAAAATTGGGCAATTTCCATTTGGTCCGATGCAGTGTATTTTAGTTATTAGCTGCCAATGTCTTATTGTTCCAGCTACCTTTACTATAATAGATAGTTTTATCCATACGTATGATGGCTTTAGCTCTATGACTCAATGTCTGCTAATCATTTCTCTTCCTCTTTCGAGTTTATGGGCGTCTAGTACAGCTCTGAAATTGCAAAGCATGAAAACTTCATCTGCGCAAGGAGAAACCACCGAGGTTTCGATTAGAGTTGATAGAACGTTTGATATCAAACATACTCCCAGTGACGATTATTCGATTTCTGATGAATCTGAAACTAAAAAGTGGACGTAA

>134FY29075
ATGAGACAACCATGGTGGAAAGACTTTACTATTCCCGATGCATCCGCAATTATTCACCAAAATATTACCATTGTCTCTATTGTAGGAGAGATTGAAGTGCCAGTTTCAACAATTGATGCATATGAAAGAGATAGACTTTTAACTGGAATGACTTTGTCTGCCCAACTTGCTTTAGGAGTCCTTACCATTTTGATGGTTTGTCTATTGTCATCATCCGAAAAACGAAAACACCCAGTTTTTGTTTTTAATTCGGCAAGTATTGTTGCAATGTGTCTTCGGGCCATTTTGAATATAGTGACCATATGCAGCAATAGCTACAGTATCCTGGTTAATTACGGGTTTATCTTAAACATGGTTCATATGTATGTCCATGTGTTTAATATTTTAATTTTGTTGCTTGCACCGGTCATCATTTTTACTGCTGAGATGAGCATGATGATTCAAGTTCGTATAATTTGTGCACATGATAGAAAGACACAAAGGATAATGACTGTTATTAGTGCCTGCTTAACTGTTTTGGTTCTCGCATTTTGGATTACTAACATGTGTCAACAGATTCAGTATCTGTTATGGTTAACTCCACTTAGCAGCAAGACCATTGTTGGATACTCTTGGCCCTACTTTATTGCTAAAATACTTTTTGCTTTTAGCATTATTTTTCACAGTGGTGTTTTTTCATACAAACTCTTTCGTGCCATATTAATACGGAAAAAAATTGGGCAATTTCCATTTGGTCCGATGCAGTGTATTTTAGTTATTAGCTGCCAATGTCTTATTGTTCCAGCTACCTTTACTATAATAGATAGTTTTATCCATACGTATGATGGCTTTAGCTCTATGACTCAATGTCTGCTAATCATTTCTCTTCCTCTTTCGAGTTTATGGGCGTCTAGTACAGCTCTGAAATTGCAAAGCATGAAAACTTCATCTGCGCAAGGAGAAACCACCGAGGTTTCGATTAGAGTTGATAGAACGTTTGATATCAAACATACTCCCAGTGACGATTATTCGATTTCTGATGAATCTGAAACTAAAAAGTGGACGTAA

>135FY29076
ATGAGACAACCATGGTGGAAAGACTTTACTATTCCCGATGCATCCGCAATTATTCACCAAAATATTACCATTGTCTCTATTGTAGGAGAGATTGAAGTGCCAGTTTCAACAATTGATGCATATGAAAGAGATAGACTTTTAACTGGAATGACTTTGTCTGCCCAACTTGCTTTAGGAGTCCTTACCATTTTGATGGTTTGTCTATTGTCATCATCCGAAAAACGAAAACACCCAGTTTTTGTTTTTAATTCGGCAAGTATTGTTGCAATGTGTCTTCGGGCCATTTTGAATATAGTGACCATATGCAGCAATAGCTACAGTATCCTGGTTAATTACGGGTTTATCTTAAACATGGTTCATATGTATGTCCATGTGTTTAATATTTTAATTTTGTTGCTTGCACCGGTCATCATTTTTACTGCTGAGATGAGCATGATGATTCAAGTTCGTATAATTTGTGCACATGATAGAAAGACACAAAGGATAATGACTGTTATTAGTGCCTGCTTAACTGTTTTGGTTCTCGCATTTTGGATTACTAACATGTGTCAACAGATTCAGTATCTGTTATGGTTAACTCCACTTAGCAGCAAGACCATTGTTGGATACTCTTGGCCCTACTTTATTGCTAAAATACTTTTTGCTTTTAGCATTATTTTTCACAGTGGTGTTTTTTCATACAAACTCTTTCGTGCCATATTAATACGGAAAAAAATTGGGCAATTTCCATTTGGTCCGATGCAGTGTATTTTAGTTATTAGCTGCCAATGTCTTATTGTTCCAGCTACCTTTACTATAATAGATAGTTTTATCCATACGTATGATGGCTTTAGCTCTATGACTCAATGTCTGCTAATCATTTCTCTTCCTCTTTCGAGTTTATGGGCGTCTAGTACAGCTCTGAAATTGCAAAGCATGAAAACTTCATCTGCGCAAGGAGAAACCACCGAGGTTTCGATTAGAGTTGATAGAACGTTTGATATCAAACATACTCCCAGTGACGATTATTCGATTTCTGATGAATCTGAAACTAAAAAGTGGACGTAA

>136FY29077
ATGAGACAACCATGGTGGAAAGACTTTACTATTCCCGATGCATCCGCAATTATTCACCAAAATATTACCATTGTCTCTATTGTAGGAGAGATTGAAGTGCCAGTTTCAACAATTGATGCATATGAAAGAGATAGACTTTTAACTGGAATGACTTTGTCTGCCCAACTTGCTTTAGGAGTCCTTACCATTTTGATGGTTTGTCTATTGTCATCATCCGAAAAACGAAAACACCCAGTTTTTGTTTTTAATTCGGCAAGTATTGTTGCAATGTGTCTTCGGGCCATTTTGAATATAGTGACCATATGCAGCAATAGCTACAGTATCCTGGTTAATTACGGGTTTATCTTAAACATGGTTCATATGTATGTCCATGTGTTTAATATTTTAATTTTGTTGCTTGCACCGGTCATCATTTTTACTGCTGAGATGAGCATGATGATTCAAGTTCGTATAATTTGTGCACATGATAGAAAGACACAAAGGATAATGACTGTTATTAGTGCCTGCTTAACTGTTTTGGTTCTCGCATTTTGGATTACTAACATGTGTCAACAGATTCAGTATCTGTTATGGTTAACTCCACTTAGCAGCAAGACCATTGTTGGATACTCTTGGCCCTACTTTATTGCTAAAATACTTTTTGCTTTTAGCATTATTTTTCACAGTGGTGTTTTTTCATACAAACTCTTTCGTGCCATATTAATACGGAAAAAAATTGGGCAATTTCCATTTGGTCCGATGCAGTGTATTTTAGTTATTAGCTGCCAATGTCTTATTGTTCCAGCTACCTTTACTATAATAGATAGTTTTATCCATACGTATGATGGCTTTAGCTCTATGACTCAATGTCTGCTAATCATTTCTCTTCCTCTTTCGAGTTTATGGGCGTCTAGTACAGCTCTGAAATTGCAAAGCATGAAAACTTCATCTGCGCAAGGAGAAACCACCGAGGTTTCGATTAGAGTTGATAGAACGTTTGATATCAAACATACTCCCAGTGACGATTATTCGATTTCTGATGAATCTGAAACTAAAAAGTGGACGTAA

>137FY29078
ATGAGACAACCATGGTGGAAAGACTTTACTATTCCCGATGCATCCGCAATTATTCACCAAAATATTACCATTGTCTCTATTGTAGGAGAGATTGAAGTGCCAGTTTCAACAATTGATGCATATGAAAGAGATAGACTTTTAACTGGAATGACTTTGTCTGCCCAACTTGCTTTAGGAGTCCTTACCATTTTGATGGTTTGTCTATTGTCATCATCCGAAAAACGAAAACACCCAGTTTTTGTTTTTAATTCGGCAAGTATTGTTGCAATGTGTCTTCGGGCCATTTTGAATATAGTGACCATATGCAGCAATAGCTACAGTATCCTGGTTAATTACGGGTTTATCTTAAACATGGTTCATATGTATGTCCATGTGTTTAATATTTTAATTTTGTTGCTTGCACCGGTCATCATTTTTACTGCTGAGATGAGCATGATGATTCAAGTTCGTATAATTTGTGCACATGATAGAAAGACACAAAGGATAATGACTGTTATTAGTGCCTGCTTAACTGTTTTGGTTCTCGCATTTTGGATTACTAACATGTGTCAACAGATTCAGTATCTGTTATGGTTAACTCCACTTAGCAGCAAGACCATTGTTGGATACTCTTGGCCCTACTTTATTGCTAAAATACTTTTTGCTTTTAGCATTATTTTTCACAGTGGTGTTTTTTCATACAAACTCTTTCGTGCCATATTAATACGGAAAAAAATTGGGCAATTTCCATTTGGTCCGATGCAGTGTATTTTAGTTATTAGCTGCCAATGTCTTATTGTTCCAGCTACCTTTACTATAATAGATAGTTTTATCCATACGTATGATGGCTTTAGCTCTATGACTCAATGTCTGCTAATCATTTCTCTTCCTCTTTCGAGTTTATGGGCGTCTAGTACAGCTCTGAAATTGCAAAGCATGAAAACTTCATCTGCGCAAGGAGAAACCACCGAGGTTTCGATTAGAGTTGATAGAACGTTTGATATCAAACATACTCCCAGTGACGATTATTCGATTTCTGATGAATCTGAAACTAAAAAGTGGACGTAA

>138FY29079
ATGAGACAACCATGGTGGAAAGACTTTACTATTCCCGATGCATCCGCAATTATTCACCAAAATATTACCATTGTCTCTATTGTAGGAGAGATTGAAGTGCCAGTTTCAACAATTGATGCATATGAAAGAGATAGACTTTTAACTGGAATGACTTTGTCTGCCCAACTTGCTTTAGGAGTCCTTACCATTTTGATGGTTTGTCTATTGTCATCATCCGAAAAACGAAAACACCCAGTTTTTGTTTTTAATTCGGCAAGTATTGTTGCAATGTGTCTTCGGGCCATTTTGAATATAGTGACCATATGCAGCAATAGCTACAGTATCCTGGTTAATTACGGGTTTATCTTAAACATGGTTCATATGTATGTCCATGTGTTTAATATTTTAATTTTGTTGCTTGCACCGGTCATCATTTTTACTGCTGAGATGAGCATGATGATTCAAGTTCGTATAATTTGTGCACATGATAGAAAGACACAAAGGATAATGACTGTTATTAGTGCCTGCTTAACTGTTTTGGTTCTCGCATTTTGGATTACTAACATGTGTCAACAGATTCAGTATCTGTTATGGTTAACTCCACTTAGCAGCAAGACCATTGTTGGATACTCTTGGCCCTACTTTATTGCTAAAATACTTTTTGCTTTTAGCATTATTTTTCACAGTGGTGTTTTTTCATACAAACTCTTTCGTGCCATATTAATACGGAAAAAAATTGGGCAATTTCCATTTGGTCCGATGCAGTGTATTTTAGTTATTAGCTGCCAATGTCTTATTGTTCCAGCTACCTTTACTATAATAGATAGTTTTATCCATACGTATGATGGCTTTAGCTCTATGACTCAATGTCTGCTAATCATTTCTCTTCCTCTTTCGAGTTTATGGGCGTCTAGTACAGCTCTGAAATTGCAAAGCATGAAAACTTCATCTGCGCAAGGAGAAACCACCGAGGTTTCGATTAGAGTTGATAGAACGTTTGATATCAAACATACTCCCAGTGACGATTATTCGATTTCTGATGAATCTGAAACTAAAAAGTGGACGTAA

>139FY29080
ATGAGACAACCATGGTGGAAAGACTTTACTATTCCCGATGCATCCGCAATTATTCACCAAAATATTACCATTGTCTCTATTGTAGGAGAGATTGAAGTGCCAGTTTCAACAATTGATGCATATGAAAGAGATAGACTTTTAACTGGAATGACTTTGTCTGCCCAACTTGCTTTAGGAGTCCTTACCATTTTGATGGTTTGTCTATTGTCATCATCCGAAAAACGAAAACACCCAGTTTTTGTTTTTAATTCGGCAAGTATTGTTGCAATGTGTCTTCGGGCCATTTTGAATATAGTGACCATATGCAGCAATAGCTACAGTATCCTGGTTAATTACGGGTTTATCTTAAACATGGTTCATATGTATGTCCATGTGTTTAATATTTTAATTTTGTTGCTTGCACCGGTCATCATTTTTACTGCTGAGATGAGCATGATGATTCAAGTTCGTATAATTTGTGCACATGATAGAAAGACACAAAGGATAATGACTGTTATTAGTGCCTGCTTAACTGTTTTGGTTCTCGCATTTTGGATTACTAACATGTGTCAACAGATTCAGTATCTGTTATGGTTAACTCCACTTAGCAGCAAGACCATTGTTGGATACTCTTGGCCCTACTTTATTGCTAAAATACTTTTTGCTTTTAGCATTATTTTTCACAGTGGTGTTTTTTCATACAAACTCTTTCGTGCCATATTAATACGGAAAAAAATTGGGCAATTTCCATTTGGTCCGATGCAGTGTATTTTAGTTATTAGCTGCCAATGTCTTATTGTTCCAGCTACCTTTACTATAATAGATAGTTTTATCCATACGTATGATGGCTTTAGCTCTATGACTCAATGTCTGCTAATCATTTCTCTTCCTCTTTCGAGTTTATGGGCGTCTAGTACAGCTCTGAAATTGCAAAGCATGAAAACTTCATCTGCGCAAGGAGAAACCACCGAGGTTTCGATTAGAGTTGATAGAACGTTTGATATCAAACATACTCCCAGTGACGATTATTCGATTTCTGATGAATCTGAAACTAAAAAGTGGACGTAA

>140FY29081
ATGAGACAACCATGGTGGAAAGACTTTACTATTCCCGATGCATCCGCAATTATTCACCAAAATATTACCATTGTCTCTATTGTAGGAGAGATTGAAGTGCCAGTTTCAACAATTGATGCATATGAAAGAGATAGACTTTTAACTGGAATGACTTTGTCTGCCCAACTTGCTTTAGGAGTCCTTACCATTTTGATGGTTTGTCTATTGTCATCATCCGAAAAACGAAAACACCCAGTTTTTGTTTTTAATTCGGCAAGTATTGTTGCAATGTGTCTTCGGGCCATTTTGAATATAGTGACCATATGCAGCAATAGCTACAGTATCCTGGTTAATTACGGGTTTATCTTAAACATGGTTCATATGTATGTCCATGTGTTTAATATTTTAATTTTGTTGCTTGCACCGGTCATCATTTTTACTGCTGAGATGAGCATGATGATTCAAGTTCGTATAATTTGTGCACATGATAGAAAGACACAAAGGATAATGACTGTTATTAGTGCCTGCTTAACTGTTTTGGTTCTCGCATTTTGGATTACTAACATGTGTCAACAGATTCAGTATCTGTTATGGTTAACTCCACTTAGCAGCAAGACCATTGTTGGATACTCTTGGCCCTACTTTATTGCTAAAATACTTTTTGCTTTTAGCATTATTTTTCACAGTGGTGTTTTTTCATACAAACTCTTTCGTGCCATATTAATACGGAAAAAAATTGGGCAATTTCCATTTGGTCCGATGCAGTGTATTTTAGTTATTAGCTGCCAATGTCTTATTGTTCCAGCTACCTTTACTATAATAGATAGTTTTATCCATACGTATGATGGCTTTAGCTCTATGACTCAATGTCTGCTAATCATTTCTCTTCCTCTTTCGAGTTTATGGGCGTCTAGTACAGCTCTGAAATTGCAAAGCATGAAAACTTCATCTGCGCAAGGAGAAACCACCGAGGTTTCGATTAGAGTTGATAGAACGTTTGATATCAAACATACTCCCAGTGACGATTATTCGATTTCTGATGAATCTGAAACTAAAAAGTGGACGTAA

>141FY29082
ATGAGACAACCATGGTGGAAAGACTTTACTATTCCCGATGCATCCGCAATTATTCACCAAAATATTACCATTGTCTCTATTGTAGGAGAGATTGAAGTGCCAGTTTCAACAATTGATGCATATGAAAGAGATAGACTTTTAACTGGAATGACTTTGTCTGCCCAACTTGCTTTAGGAGTCCTTACCATTTTGATGGTTTGTCTATTGTCATCATCCGAAAAACGAAAACACCCAGTTTTTGTTTTTAATTCGGCAAGTATTGTTGCAATGTGTCTTCGGGCCATTTTGAATATAGTGACCATATGCAGCAATAGCTACAGTATCCTGGTTAATTACGGGTTTATCTTAAACATGGTTCATATGTATGTCCATGTGTTTAATATTTTAATTTTGTTGCTTGCACCGGTCATCATTTTTACTGCTGAGATGAGCATGATGATTCAAGTTCGTATAATTTGTGCACATGATAGAAAGACACAAAGGATAATGACTGTTATTAGTGCCTGCTTAACTGTTTTGGTTCTCGCATTTTGGATTACTAACATGTGTCAACAGATTCAGTATCTGTTATGGTTAACTCCACTTAGCAGCAAGACCATTGTTGGATACTCTTGGCCCTACTTTATTGCTAAAATACTTTTTGCTTTTAGCATTATTTTTCACAGTGGTGTTTTTTCATACAAACTCTTTCGTGCCATATTAATACGGAAAAAAATTGGGCAATTTCCATTTGGTCCGATGCAGTGTATTTTAGTTATTAGCTGCCAATGTCTTATTGTTCCAGCTACCTTTACTATAATAGATAGTTTTATCCATACGTATGATGGCTTTAGCTCTATGACTCAATGTCTGCTAATCATTTCTCTTCCTCTTTCGAGTTTATGGGCGTCTAGTACAGCTCTGAAATTGCAAAGCATGAAAACTTCATCTGCGCAAGGAGAAACCACCGAGGTTTCGATTAGAGTTGATAGAACGTTTGATATCAAACATACTCCCAGTGACGATTATTCGATTTCTGATGAATCTGAAACTAAAAAGTGGACGTAA

>142FY29083
ATGAGACAACCATGGTGGAAAGACTTTACTATTCCCGATGCATCCGCAATTATTCACCAAAATATTACCATTGTCTCTATTGTAGGAGAGATTGAAGTGCCAGTTTCAACAATTGATGCATATGAAAGAGATAGACTTTTAACTGGAATGACTTTGTCTGCCCAACTTGCTTTAGGAGTCCTTACCATTTTGATGGTTTGTCTATTGTCATCATCCGAAAAACGAAAACACCCAGTTTTTGTTTTTAATTCGGCAAGTATTGTTGCAATGTGTCTTCGGGCCATTTTGAATATAGTGACCATATGCAGCAATAGCTACAGTATCCTGGTTAATTACGGGTTTATCTTAAACATGGTTCATATGTATGTCCATGTGTTTAATATTTTAATTTTGTTGCTTGCACCGGTCATCATTTTTACTGCTGAGATGAGCATGATGATTCAAGTTCGTATAATTTGTGCACATGATAGAAAGACACAAAGGATAATGACTGTTATTAGTGCCTGCTTAACTGTTTTGGTTCTCGCATTTTGGATTACTAACATGTGTCAACAGATTCAGTATCTGTTATGGTTAACTCCACTTAGCAGCAAGACCATTGTTGGATACTCTTGGCCCTACTTTATTGCTAAAATACTTTTTGCTTTTAGCATTATTTTTCACAGTGGTGTTTTTTCATACAAACTCTTTCGTGCCATATTAATACGGAAAAAAATTGGGCAATTTCCATTTGGTCCGATGCAGTGTATTTTAGTTATTAGCTGCCAATGTCTTATTGTTCCAGCTACCTTTACTATAATAGATAGTTTTATCCATACGTATGATGGCTTTAGCTCTATGACTCAATGTCTGCTAATCATTTCTCTTCCTCTTTCGAGTTTATGGGCGTCTAGTACAGCTCTGAAATTGCAAAGCATGAAAACTTCATCTGCGCAAGGAGAAACCACCGAGGTTTCGATTAGAGTTGATAGAACGTTTGATATCAAACATACTCCCAGTGACGATTATTCGATTTCTGATGAATCTGAAACTAAAAAGTGGACGTAA

>143FY29084
ATGAGACAACCATGGTGGAAAGACTTTACTATTCCCGATGCATCCGCAATTATTCACCAAAATATTACCATTGTCTCTATTGTAGGAGAGATTGAAGTGCCAGTTTCAACAATTGATGCATATGAAAGAGATAGACTTTTAACTGGAATGACTTTGTCTGCCCAACTTGCTTTAGGAGTCCTTACCATTTTGATGGTTTGTCTATTGTCATCATCCGAAAAACGAAAACACCCAGTTTTTGTTTTTAATTCGGCAAGTATTGTTGCAATGTGTCTTCGGGCCATTTTGAATATAGTGACCATATGCAGCAATAGCTACAGTATCCTGGTTAATTACGGGTTTATCTTAAACATGGTTCATATGTATGTCCATGTGTTTAATATTTTAATTTTGTTGCTTGCACCGGTCATCATTTTTACTGCTGAGATGAGCATGATGATTCAAGTTCGTATAATTTGTGCACATGATAGAAAGACACAAAGGATAATGACTGTTATTAGTGCCTGCTTAACTGTTTTGGTTCTCGCATTTTGGATTACTAACATGTGTCAACAGATTCAGTATCTGTTATGGTTAACTCCACTTAGCAGCAAGACCATTGTTGGATACTCTTGGCCCTACTTTATTGCTAAAATACTTTTTGCTTTTAGCATTATTTTTCACAGTGGTGTTTTTTCATACAAACTCTTTCGTGCCATATTAATACGGAAAAAAATTGGGCAATTTCCATTTGGTCCGATGCAGTGTATTTTAGTTATTAGCTGCCAATGTCTTATTGTTCCAGCTACCTTTACTATAATAGATAGTTTTATCCATACGTATGATGGCTTTAGCTCTATGACTCAATGTCTGCTAATCATTTCTCTTCCTCTTTCGAGTTTATGGGCGTCTAGTACAGCTCTGAAATTGCAAAGCATGAAAACTTCATCTGCGCAAGGAGAAACCACCGAGGTTTCGATTAGAGTTGATAGAACGTTTGATATCAAACATACTCCCAGTGACGATTATTCGATTTCTGATGAATCTGAAACTAAAAAGTGGACGTAA

>144FY29085
ATGAGACAACCATGGTGGAAAGACTTTACTATTCCCGATGCATCCGCAATTATTCACCAAAATATTACCATTGTCTCTATTGTAGGAGAGATTGAAGTGCCAGTTTCAACAATTGATGCATATGAAAGAGATAGACTTTTAACTGGAATGACTTTGTCTGCCCAACTTGCTTTAGGAGTCCTTACCATTTTGATGGTTTGTCTATTGTCATCATCCGAAAAACGAAAACACCCAGTTTTTGTTTTTAATTCGGCAAGTATTGTTGCAATGTGTCTTCGGGCCATTTTGAATATAGTGACCATATGCAGCAATAGCTACAGTATCCTGGTTAATTACGGGTTTATCTTAAACATGGTTCATATGTATGTCCATGTGTTTAATATTTTAATTTTGTTGCTTGCACCGGTCATCATTTTTACTGCTGAGATGAGCATGATGATTCAAGTTCGTATAATTTGTGCACATGATAGAAAGACACAAAGGATAATGACTGTTATTAGTGCCTGCTTAACTGTTTTGGTTCTCGCATTTTGGATTACTAACATGTGTCAACAGATTCAGTATCTGTTATGGTTAACTCCACTTAGCAGCAAGACCATTGTTGGATACTCTTGGCCCTACTTTATTGCTAAAATACTTTTTGCTTTTAGCATTATTTTTCACAGTGGTGTTTTTTCATACAAACTCTTTCGTGCCATATTAATACGGAAAAAAATTGGGCAATTTCCATTTGGTCCGATGCAGTGTATTTTAGTTATTAGCTGCCAATGTCTTATTGTTCCAGCTACCTTTACTATAATAGATAGTTTTATCCATACGTATGATGGCTTTAGCTCTATGACTCAATGTCTGCTAATCATTTCTCTTCCTCTTTCGAGTTTATGGGCGTCTAGTACAGCTCTGAAATTGCAAAGCATGAAAACTTCATCTGCGCAAGGAGAAACCACCGAGGTTTCGATTAGAGTTGATAGAACGTTTGATATCAAACATACTCCCAGTGACGATTATTCGATTTCTGATGAATCTGAAACTAAAAAGTGGACGTAA

>145FY29086
ATGAGACAACCATGGTGGAAAGACTTTACTATTCCCGATGCATCCGCAATTATTCACCAAAATATTACCATTGTCTCTATTGTAGGAGAGATTGAAGTGCCAGTTTCAACAATTGATGCATATGAAAGAGATAGACTTTTAACTGGAATGACTTTGTCTGCCCAACTTGCTTTAGGAGTCCTTACCATTTTGATGGTTTGTCTATTGTCATCATCCGAAAAACGAAAACACCCAGTTTTTGTTTTTAATTCGGCAAGTATTGTTGCAATGTGTCTTCGGGCCATTTTGAATATAGTGACCATATGCAGCAATAGCTACAGTATCCTGGTTAATTACGGGTTTATCTTAAACATGGTTCATATGTATGTCCATGTGTTTAATATTTTAATTTTGTTGCTTGCACCGGTCATCATTTTTACTGCTGAGATGAGCATGATGATTCAAGTTCGTATAATTTGTGCACATGATAGAAAGACACAAAGGATAATGACTGTTATTAGTGCCTGCTTAACTGTTTTGGTTCTCGCATTTTGGATTACTAACATGTGTCAACAGATTCAGTATCTGTTATGGTTAACTCCACTTAGCAGCAAGACCATTGTTGGATACTCTTGGCCCTACTTTATTGCTAAAATACTTTTTGCTTTTAGCATTATTTTTCACAGTGGTGTTTTTTCATACAAACTCTTTCGTGCCATATTAATACGGAAAAAAATTGGGCAATTTCCATTTGGTCCGATGCAGTGTATTTTAGTTATTAGCTGCCAATGTCTTATTGTTCCAGCTACCTTTACTATAATAGATAGTTTTATCCATACGTATGATGGCTTTAGCTCTATGACTCAATGTCTGCTAATCATTTCTCTTCCTCTTTCGAGTTTATGGGCGTCTAGTACAGCTCTGAAATTGCAAAGCATGAAAACTTCATCTGCGCAAGGAGAAACCACCGAGGTTTCGATTAGAGTTGATAGAACGTTTGATATCAAACATACTCCCAGTGACGATTATTCGATTTCTGATGAATCTGAAACTAAAAAGTGGACGTAA

>146FY29087
ATGAGACAACCATGGTGGAAAGACTTTACTATTCCCGATGCATCCGCAATTATTCACCAAAATATTACCATTGTCTCTATTGTAGGAGAGATTGAAGTGCCAGTTTCAACAATTGATGCATATGAAAGAGATAGACTTTTAACTGGAATGACTTTGTCTGCCCAACTTGCTTTAGGAGTCCTTACCATTTTGATGGTTTGTCTATTGTCATCATCCGAAAAACGAAAACACCCAGTTTTTGTTTTTAATTCGGCAAGTATTGTTGCAATGTGTCTTCGGGCCATTTTGAATATAGTGACCATATGCAGCAATAGCTACAGTATCCTGGTTAATTACGGGTTTATCTTAAACATGGTTCATATGTATGTCCATGTGTTTAATATTTTAATTTTGTTGCTTGCACCGGTCATCATTTTTACTGCTGAGATGAGCATGATGATTCAAGTTCGTATAATTTGTGCACATGATAGAAAGACACAAAGGATAATGACTGTTATTAGTGCCTGCTTAACTGTTTTGGTTCTCGCATTTTGGATTACTAACATGTGTCAACAGATTCAGTATCTGTTATGGTTAACTCCACTTAGCAGCAAGACCATTGTTGGATACTCTTGGCCCTACTTTATTGCTAAAATACTTTTTGCTTTTAGCATTATTTTTCACAGTGGTGTTTTTTCATACAAACTCTTTCGTGCCATATTAATACGGAAAAAAATTGGGCAATTTCCATTTGGTCCGATGCAGTGTATTTTAGTTATTAGCTGCCAATGTCTTATTGTTCCAGCTACCTTTACTATAATAGATAGTTTTATCCATACGTATGATGGCTTTAGCTCTATGACTCAATGTCTGCTAATCATTTCTCTTCCTCTTTCGAGTTTATGGGCGTCTAGTACAGCTCTGAAATTGCAAAGCATGAAAACTTCATCTGCGCAAGGAGAAACCACCGAGGTTTCGATTAGAGTTGATAGAACGTTTGATATCAAACATACTCCCAGTGACGATTATTCGATTTCTGATGAATCTGAAACTAAAAAGTGGACGTAA

>147FY29088
ATGAGACAACCATGGTGGAAAGACTTTACTATTCCCGATGCATCCGCAATTATTCACCAAAATATTACCATTGTCTCTATTGTAGGAGAGATTGAAGTGCCAGTTTCAACAATTGATGCATATGAAAGAGATAGACTTTTAACTGGAATGACTTTGTCTGCCCAACTTGCTTTAGGAGTCCTTACCATTTTGATGGTTTGTCTATTGTCATCATCCGAAAAACGAAAACACCCAGTTTTTGTTTTTAATTCGGCAAGTATTGTTGCAATGTGTCTTCGGGCCATTTTGAATATAGTGACCGTATGCAGCAATAGCTACAGTATCCTGGTTAATTACGGGTTTATCTTAAATATGGTTCATATGTATGTCCATGTGTTTAATATTTTAATTTTGTTGCTTGCACCGGTCATCATTTTTACTGCTGAGATGAGCATGATGATTCAAGTTCGTATAATTTGTGCACATGATAGAAAGACACAAAGGATAATGACTGTTATTAGTGCCTGCTTAACTGTTTTGGTTCTCGCATTTTGGATTACTAACATGTGTCAACAGATTCAGTATCTGTTATGGTTAACTCCACTTAGCAGCAAGACCATTGTTGGATACTCTTGGCCCTACTTTATTGCTAAAATACTTTTTGCTTTTAGCATTATTTTTCACAGTGGTGTTTTTTCATACAAACTCTTTCGTGCCATATTAATACGGAAAAAAATTGGGCAATTTCCATTTGGTCCGATGCAGTGTATTTTAGTTATTAGCTGCCAATGTCTTATTGTTCCAGCTACCTTTACTATAATAGATAGTTTTATCCATACATATGATGGCTTTAGCTCTATGACTCAATGTCTGCTAATCATTTCTCTTCCTCTTTCGAGTTTATGGGCGTCTAGTACAGCTCTGAAATTGCAAAGCATGAAAACTTCATCTGCGCAAGGAGAAACCACCGAGGTTTCGATTAGAGTTGATAGAACGTTTGATATCAAACATACTCCCAGTGACGATTATTCGATTTCTGATGAATCTGAAACTAAAAAGTGGACGTAA

>148FY29089
ATGAGACAACCATGGTGGAAAGACTTTACTATTCCCGATGCATCCGCAATTATTCACCAAAATATTACCATTGTCTCTATTGTAGGAGAGATTGAAGTGCCAGTTTCAACAATTGATGCATATGAAAGAGATAGACTTTTAACTGGAATGACTTTGTCTGCCCAACTTGCTTTAGGAGTCCTTACCATTTTGATGGTTTGTCTATTGTCATCATCCGAAAAACGAAAACACCCAGTTTTTGTTTTTAATTCGGCAAGTATTGTTGCAATGTGTCTTCGGGCCATTTTGAATATAGTGACCATATGCAGCAATAGCTACAGTATCCTGGTTAATTACGGGTTTATCTTAAACATGGTTCATATGTATGTCCATGTGTTTAATATTTTAATTTTGTTGCTTGCACCGGTCATCATTTTTACTGCTGAGATGAGCATGATGATTCAAGTTCGTATAATTTGTGCACATGATAGAAAGACACAAAGGATAATGACTGTTATTAGTGCCTGCTTAACTGTTTTGGTTCTCGCATTTTGGATTACTAACATGTGTCAACAGATTCAGTATCTGTTATGGTTAACTCCACTTAGCAGCAAGACCATTGTTGGATACTCTTGGCCCTACTTTATTGCTAAAATACTTTTTGCTTTTAGCATTATTTTTCACAGTGGTGTTTTTTCATACAAACTCTTTCGTGCCATATTAATACGGAAAAAAATTGGGCAATTTCCATTTGGTCCGATGCAGTGTATTTTAGTTATTAGCTGCCAATGTCTTATTGTTCCAGCTACCTTTACTATAATAGATAGTTTTATCCATACGTATGATGGCTTTAGCTCTATGACTCAATGTCTGCTAATCATTTCTCTTCCTCTTTCGAGTTTATGGGCGTCTAGTACAGCTCTGAAATTGCAAAGCATGAAAACTTCATCTGCGCAAGGAGAAACCACCGAGGTTTCGATTAGAGTTGATAGAACGTTTGATATCAAACATACTCCCAGTGACGATTATTCGATTTCTGATGAATCTGAAACTAAAAAGTGGACGTAA

>149FY29090
ATGAGACAACCATGGTGGAAAGACTTTACTATTCCCGATGCATCCGCAATTATTCACCAAAATATTACCATTGTCTCTATTGTAGGAGAGATTGAAGTGCCAGTTTCAACAATTGATGCATATGAAAGAGATAGACTTTTAACTGGAATGACTTTGTCTGCCCAACTTGCTTTAGGAGTCCTTACCATTTTGATGGTTTGTCTATTGTCATCATCCGAAAAACGAAAACACCCAGTTTTTGTTTTTAATTCGGCAAGTATTGTTGCAATGTGTCTTCGGGCCATTTTGAATATAGTGACCATATGCAGCAATAGCTACAGTATCCTGGTTAATTACGGGTTTATCTTAAACATGGTTCATATGTATGTCCATGTGTTTAATATTTTAATTTTGTTGCTTGCACCGGTCATCATTTTTACTGCTGAGATGAGCATGATGATTCAAGTTCGTATAATTTGTGCACATGATAGAAAGACACAAAGGATAATGACTGTTATTAGTGCCTGCTTAACTGTTTTGGTTCTCGCATTTTGGATTACTAACATGTGTCAACAGATTCAGTATCTGTTATGGTTAACTCCACTTAGCAGCAAGACCATTGTTGGATACTCTTGGCCCTACTTTATTGCTAAAATACTTTTTGCTTTTAGCATTATTTTTCACAGTGGTGTTTTTTCATACAAACTCTTTCGTGCCATATTAATACGGAAAAAAATTGGGCAATTTCCATTTGGTCCGATGCAGTGTATTTTAGTTATTAGCTGCCAATGTCTTATTGTTCCAGCTACCTTTACTATAATAGATAGTTTTATCCATACGTATGATGGCTTTAGCTCTATGACTCAATGTCTGCTAATCATTTCTCTTCCTCTTTCGAGTTTATGGGCGTCTAGTACAGCTCTGAAATTGCAAAGCATGAAAACTTCATCTGCGCAAGGAGAAACCACCGAGGTTTCGATTAGAGTTGATAGAACGTTTGATATCAAACATACTCCCAGTGACGATTATTCGATTTCTGATGAATCTGAAACTAAAAAGTGGACGTAA

>150FY29091
ATGAGACAACCATGGTGGAAAGACTTTACTATTCCCGATGCATCCGCAATTATTCACCAAAATATTACCATTGTCTCTATTGTAGGAGAGATTGAAGTGCCAGTTTCAACAATTGATGCATATGAAAGAGATAGACTTTTAACTGGAATGACTTTGTCTGCCCAACTTGCTTTAGGAGTCCTTACCATTTTGATGGTTTGTCTATTGTCATCATCCGAAAAACGAAAACACCCAGTTTTTGTTTTTAATTCGGCAAGTATTGTTGCAATGTGTCTTCGGGCCATTTTGAATATAGTGACCATATGCAGCAATAGCTACAGTATCCTGGTTAATTACGGGTTTATCTTAAACATGGTTCATATGTATGTCCATGTGTTTAATATTTTAATTTTGTTGCTTGCACCGGTCATCATTTTTACTGCTGAGATGAGCATGATGATTCAAGTTCGTATAATTTGTGCACATGATAGAAAGACACAAAGGATAATGACTGTTATTAGTGCCTGCTTAACTGTTTTGGTTCTCGCATTTTGGATTACTAACATGTGTCAACAGATTCAGTATCTGTTATGGTTAACTCCACTTAGCAGCAAGACCATTGTTGGATACTCTTGGCCCTACTTTATTGCTAAAATACTTTTTGCTTTTAGCATTATTTTTCACAGTGGTGTTTTTTCATACAAACTCTTTCGTGCCATATTAATACGGAAAAAAATTGGGCAATTTCCATTTGGTCCGATGCAGTGTATTTTAGTTATTAGCTGCCAATGTCTTATTGTTCCAGCTACCTTTACTATAATAGATAGTTTTATCCATACGTATGATGGCTTTAGCTCTATGACTCAATGTCTGCTAATCATTTCTCTTCCTCTTTCGAGTTTATGGGCGTCTAGTACAGCTCTGAAATTGCAAAGCATGAAAACTTCATCTGCGCAAGGAGAAACCACCGAGGTTTCGATTAGAGTTGATAGAACGTTTGATATCAAACATACTCCCAGTGACGATTATTCGATTTCTGATGAATCTGAAACTAAAAAGTGGACGTAA

>L968
ATGAGACAACCATGGTGGAAAGACTTTACTATTCCCGATGCATCCGCAATTATTCACCAAAATATTACCATTGTCTCTATTGTAGGAGAGATTGAAGTGCCAGTTTCAACAATTGATGCATATGAAAGAGATAGACTTTTAACTGGAATGACTTTGTCTGCCCAACTTGCTTTAGGAGTCCTTACCATTTTGATGGTTTGTCTATTGTCATCATCCGAAAAACGAAAACACCCAGTTTTTGTTTTTAATTCGGCAAGTATTGTTGCAATGTGTCTTCGGGCCATTTTGAATATAGTGACCATATGCAGCAATAGCTACAGTATCCTGGTTAATTACGGGTTTATCTTAAACATGGTTCATATGTATGTCCATGTGTTTAATATTTTAATTTTGTTGCTTGCACCGGTCATCATTTTTACTGCTGAGATGAGCATGATGATTCAAGTTCGTATAATTTGTGCACATGATAGAAAGACACAAAGGATAATGACTGTTATTAGTGCCTGCTTAACTGTTTTGGTTCTCGCATTTTGGATTACTAACATGTGTCAACAGATTCAGTATCTGTTATGGTTAACTCCACTTAGCAGCAAGACCATTGTTGGATACTCTTGGCCCTACTTTATTGCTAAAATACTTTTTGCTTTTAGCATTATTTTTCACAGTGGTGTTTTTTCATACAAACTCTTTCGTGCCATATTAATACGGAAAAAAATTGGGCAATTTCCATTTGGTCCGATGCAGTGTATTTTAGTTATTAGCTGCCAATGTCTTATTGTTCCAGCTACCTTTACTATAATAGATAGTTTTATCCATACGTATGATGGCTTTAGCTCTATGACTCAATGTCTGCTAATCATTTCTCTTCCTCTTTCGAGTTTATGGGCGTCTAGTACAGCTCTGAAATTGCAAAGCATGAAAACTTCATCTGCGCAAGGAGAAACCACCGAGGTTTCGATTAGAGTTGATAGAACGTTTGATATCAAACATACTCCCAGTGACGATTATTCGATTTCTGATGAATCTGAAACTAAAAAGTGGACGTAA
