# Supplementary material for: Asymmetric diversification of mating pheromones in fission yeast
Source: PLoS Biol. 2019 Jan 22;17(1):e3000101. doi: 10.1371/journal.pbio.3000101 (PMC6342294; doi:10.1371/journal.pbio.3000101)
Supplement: S1 Data — (ZIP) [file pbio.3000101.s015.zip › S1_Data/map2_gene.txt]

>01CBS10391
ATGAAGATCACCGCTGTCATTGCCCTTTTATTCTCACTTGCTGCTGCCTCACCTATTCCAGTTGCCGATCCTGGTGTGGTTTCAGTTAGCAAGTCATATGCTGATTTCCTTCGTGTTTACCAAAGTTGGAACACTTTTGCTAATCCTGATAGACCCAACTTGAAAAAGCGCGAATTCGAAGCTGCTCCCGCAAAAACTTATGCTGATTTCCTTCGTGCTTATCAAAGTTGGAACACTTTTGTTAATCCTGACAGACCCAACTTGAAAAAGCGTGAGTTTGAAGCTGCTCCAGAGAAGAGTTATGCTGATTTCCTTCGTGTTTACCAAAGTTGGAACACTTTTGTTAATCCTGACAGACCCAACTTGAAAAAGCGTGAGTTTGAAGCTGCTCCAGAGAAGAGTTATGCTGATTTCCTTCGTGTTTACCAAAGTTGGAACACTTTTGTTAATCCTGACAGACCCAACTTGAAGAAGCGTGAGTTCGAAGCTGCTCCCGCAAAAACTTATGCTGATTTCCTTCGTGCTTATCAAAGTTGGAACACTTTTGTTAATCCTGACAGACCCAACTTGAAAAAGCGCACTGAAGAAGATGAAGAGAATGAGGAAGAGGATGAAGAATACTATCGCTTTCTTCAGTTTTATATCATGACTGTCCCAGAGAATTCCACTATTGCAGATGTCAATATTACTGCCAAATTTGAGAGCTAA

>02CBS2628
ATGAAGATCACCGCTGTCATTGCCCTTTTATTCTCACTTGCTGCTGCCTCACCTATTCCAGTTGCCGATCCTGGTGTGGTTTCAGTTAGCAAGTCATATGCTGATTTCCTTCGTGTTTACCAAAGTTGGAACACTTTTGCTAATCCTGATAGACCCAACTTGAAAAAGCGCGAATTCGAAGCTGCTCCCGCAAAAACTTATGCTGATTTCCTTCGTGCTTATCAAAGTTGGAACACTTTTGTTAATCCTGACAGACCCAACTTGAAAAAGCGTGAGTTTGAAGCTGCTCCAGAGAAGAGTTATGCTGATTTCCTTCGTGTTTACCAAAGTTGGAACACTTTTGTTAATCCTGACAGACCCAACTTGAAAAAGCGTGAGTTTGAAGCTGCTCCAGAGAAGAGTTATGCTGATTTCCTTCGTGTTTACCAAAGTTGGAACACTTTTGTTAATCCTGACAGACCCAACTTGAAGAAGCGTGAGTTCGAAGCTGCTCCCGCAAAAACTTATGCTGATTTCCTTCGTGCTTATCAAAGTTGGAACACTTTTGTTAATCCTGACAGACCCAACTTGAAAAAGCGCACTGAAGAAGATGAAGAGAATGAGGAAGAGGATGAAGAATACTATCGCTTTCTTCAGTTTTATATCATGACTGTCCCAGAGAATTCCACTATTGCAGATGTCAATATTACTGCCAAATTTGAGAGCTAA

>03CBS1063
ATGAAGATCACCGCTGTCATTGCCCTTTTATTCTCACTTGCTGCTGCCTCACCTATTCCAGTTGCCGATCCTGGTGTGGTTTCAGTTAGCAAGTCATATGCTGATTTCCTTCGTGTTTACCAAAGTTGGAACACTTTTGCTAATCCTGATAGACCCAACTTGAAAAAGCGCGAATTCGAAGCTGCTCCCGCAAAAACTTATGCTGATTTCCTTCGTGCTTATCAAAGTTGGAACACTTTTGTTAATCCTGACAGACCCAACTTGAAAAAGCGTGAGTTTGAAGCTGCTCCAGAGAAGAGTTATGCTGATTTCCTTCGTGCTTACCATAGTTGGAACACTTTTGTTAATCCTGACAGACCCAACTTGAAGAAGCGTGAGTTCGAAGCTGCTCCCGCAAAAACTTATGCTGATTTCCTTCGTGCTTATCAAAGTTGGAACACTTTTGTTAATCCTGACAGACCCAACTTGAAAAAGCGCACTGAAGAAGATGAAGAGAATGAGGAAGAGGATGAAGAATACTATCGCTTTCTTCAGTTTTATATCATGACTGTCCCAGAGAATTCCACTATTGCAGATGTCAATATTACTGCCAAATTTGAGAGCTAA

>04CBS2775
ATGAAGATCACCGCTGTCATTGCCCTTTTATTCTCACTTGCTGCTGCCTCACCTATTCCAGTTGCCGATCCTGATGTGGTTTCAGTTAGCAAGTCATATGCTGATTTCCTTCGTGTTTACCAAAGTTGGAACACTTTTGCTAATCCTGATAGACCCAACTTGAAAAAGCGCGAATTCGAAGCTGCTCCCGCAAAAACTTATGCTGATTTCCTTCGTGCTTATCAAAGTTGGAACACTTTTGTTAATCCTGACAGACCCAACTTGAAAAAGCGTGAGTTTGAAGCTGCTCCAGAGAAGAGTTATGCTGATTTCCTTCGTGTTTACCAAAGTTGGAACACTTTTGTTAATCCTGACAGACCCAACTTGAAGAAGCGTGAGTTTGAAGCTGCCCCAGAGAAGAGTTATGCTGATTTCCTTCGTGTTTACCAAAGTTGGAACACTTTTGTTAATCCTGACAGACCCAACTTGAAGAAGCGTGAGTTTGAAGCTGCCCCAGAGAAGAGTTATGCTGATTTCCTTCGTGCTTACCATAGTTGGAACACTTTTGTTAATCCTGACAGACCCAACTTGAAGAAGCGTGAGTTCGAAGCTGCTCCCGCAAAAACTTATGCTGATTTCCTTCGTGCTTATCAAAGTTGGAACACTTTTGTTAATCCTGACAGACCCAACTTGAAAAAGCGCACTGAAGAAGATGAAGAGAATGAGGAAGAGGATGAAGAATACTATCGCTTTCTTCAGTTTTATATCATGACTGTCCCAGAGAATTCCACTATTGCAGATGTCAATATTACTGCCAAATTTGAGAGCTAA

>05CBS7335
ATGAAGATCACCGCTGTCATTGCCCTTTTATTCTCACTTGCTGCTGCCTCACCTATTCCAGTTGCCGATCCTGGTGTGGTTTCAGTTAGCAAGTCATATGCTGATTTCCTTCGTGTTTACCAAAGTTGGAACACTTTTGCTAATCCTGATAGACCCAACTTGAAAAAGCGCGAATTCGAAGCTGCTCCCGCAAAAACTTATGCTGATTTCCTTCGTGCTTATCAAAGTTGGAACACTTTTGTTAATCCTGACAGACCCAATTTGAAAAAGCGTGAGTTTGAAGCTGCCCCAGAGAAGAGTTATGCTGATTTCCTTCGTGCTTACCATAGTTGGAACACTTTTGTTAATCCTGACAGACCCAACTTGAAAAAGCGCGAATTCGAAGCTGCTCCCGCAAAAACTTATGCTGATTTCCTTCGTGCTTACCAAAGTTGGAACACTTTTGTTAATCCTGACAGACCCAACTTGAAAAAGCGCACTGAAGAAGATGAAGAGAATGAGGAAGAGGATGAAGAATACTATCGCTTTCTTCAGTTTTATATCATGACTGTCCCAGAGAATTCCACTATTGCAGATGTCAATATTACTGCCAAATTTGAGAGCTAA

>06CBS10460
ATGAAGATCACCGCTGTCATTGCCCTTTTATTCTCACTTGCTGCTGCCTCACCTATTCCAGTTGCCGATCCTGGTGTGGTTTCAGTTAGCAAGTCATATGCTGATTTCCTTCGTGTTTACCAAAGTTGGAACACTTTTGCTAATCCTGATAGACCCAACTTGAAAAAGCGCGAATTCGAAGCTGCTCCCGCAAAAACTTATGCTGATTTCCTTCGTGCTTATCAAAGTTGGAACACTTTTGTTAATCCTGACAGACCCAACTTGAAAAAGCGTGAGTTTGAAGCTGCTCCAGAGAAGAGTTATGCTGATTTCCTTCGTGTTTACCAAAGTTGGAACACTTTTGTTAATCCTGACAGACCCAACTTGAAGAAGTGTGAGTTTGAAGCTGCCCCAGAGAAGAGTTATGCTGATTTCCTTCGTGCTTACCATAGTTGGAACACTTTTGTTAATCCTGACAGACCCAACTTGAAGAAGCGTGAGTTCGAAGCTGCTCCCGCAAAAACTTATGCTGATTTCCTTCGTGCTTATCAAAGTTGGAACACTTTTGTTAATCCTGACAGACCCAACTTGAAAAAGCGCACTGAAGAAGATGAAGAGAATGAGGAAGAGGATGAAGAATACTATCGCTTTCTTCAGTTTTATATCATGACTGTCCCAGAGAATTCCACTATTGCAGATGTCAATATTACTGCCAAATTTGAGAGCTAA

>07CBS10458
ATGAAGATCACCGCTGTCATTGCCCTTTTATTCTCACTTGCTGCTGCCTCACCTATTCCAGTTGCCGATCCTGGTGTGGTTTCAGTTAGCAAGTCATATGCTGATTTCCTTCGTGTTTACCAAAGTTGGAACACTTTTGCTAATCCTGATAGACCCAACTTGAAAAAGCGCGAATTCGAAGCTGCTCCCGCAAAAACTTATGCTGATTTCCTTCGTGCTTATCAAAGTTGGAACACTTTTGTTAATCCTGACAGACCCAACTTGAAAAAGCGTGAGTTTGAAGCTGCTCCAGAGAAGAGTTATGCTGATTTCCTTCGTGTTTACCAAAGTTGGAACACTTTTGTTAATCCTGACAGACCCAACTTGAAGAAGCGTGAGTTTGAAGCTGCCCCAGAGAAGAGTTATGCTGATTTCCTTCGTGCTTACCATAGTTGGAACACTTTTGTTAATCCTGACAGACCCAACTTGAAGAAGCGTGAGTTCGAAGCTGCTCCCGCAAAAACTTATGCTGATTTCCTTCGTGCTTATCAAAGTTGGAACACTTTTGTTAATCCTGACAGACCCAACTTGAAAAAGCGCACTGAAGAAGATGAAGAGAATGAGGAAGAGGATGAAGAATACTATCGCTTTCTTCAGTTTTATATCATGACTGTCCCAGAGAATTCCACTATTGCAGATGTCAATATTACTGCCAAATTTGAGAGCTAA

>08CBS10474
ATGAAGATCACCGCTGTCATTGCCCTTTTATTCTCACTTGCTGCTGCCTCACCTATTCCAGTTGCCGATCCTGGTGTGGTTTCAGTTAGCAAGTCATATGCTGATTTCCTTCGTGTTTACCAAAGTTGGAACACTTTTGCTAATCCTGATAGACCCAACTTGAAAAAGCGCGAATTCGAAGCTGCTCCCGCAAAAACTTATGCTGATTTCCTTCGTGCTTATCAAAGTTGGAACACTTTTGTTAATCCTGACAGACCCAACTTGAAAAAGCGTGAGTTTGAAGCTGCTCCAGAGAAGAGTTATGCTGATTTCCTTCGTGTTTACCAAAGTTGGAACACTTTTGTTAATCCTGACAGACCCAACTTGAAGAAGCGTGAGTTTGAAGCTGCCCCAGAGAAGAGTTATGCTGATTTCCTTCGTGCTTACCATAGTTGGAACACTTTTGTTAATCCTGACAGACCCAACTTGAAGAAGCGTGAGTTCGAAGCTGCTCCCGCAAAAACTTATGCTGATTTCCTTCGTGCTTATCAAAGTTGGAACACTTTTGTTAATCCTGACAGACCCAACTTGAAAAAGCGCACTGAAGAAGATGAAGAGAATGAGGAAGAGGATGAAGAATACTATCGCTTTCTTCAGTTTTATATCATGACTGTCCCAGAGAATTCCACTATTGCAGATGTCAATATTACTGCCAAATTTGAGAGCTAA

>09CBS10394
ATGAAGATCACCGCTGTCATTGCCCTTTTATTCTCACTTGCTGCTGCCTCACCTATTCCAGTTGCCGATCCTGGTGTGGTTTCAGTTAGCAAGTCATATGCTGATTTCCTTCGTGTTTACCAAAGTTGGAACACTTTTGCTAATCCTGATAGACCCAACTTGAAAAAGCGCGAATTCGAAGCTGCTCCCGCAAAAACTTATGCTGATTTCCTTCGTGCTTATCAAAGTTGGAACACTTTTGTTAATCCTGACAGACCCAACTTGAAAAAGCGTGAGTTTGAAGCTGCTCCAGAGAAGAGTTATGCTGATTTCCTTCGTGCTTACCATAGTTGGAACACTTTTGTTAATCCTGACAGACCCAACTTGAAGAAGCGTGAGTTCGAAGCTGCTCCCGCAAAAACTTATGCTGATTTCCTTCGTGCTTATCAAAGTTGGAACACTTTTGTTAATCCTGACAGACCCAACTTGAAAAAGCGCACTGAAGAAGATGAAGAGAATGAGGAAGAGGATGAAGAATACTATCGCTTTCTTCAGTTTTATATCATGACTGTCCCAGAGAATTCCACTATTGCAGATGTCAATATTACTGCCAAATTTGAGAGCTAA

>10CBS374
ATGAAGATCACCGCTGTCATTGCCCTTTTATTCTCACTTGCTGCTGCCTCACCTATTCCAGTTGCCGATCCTGGTGTGGTTTCAGTTAGCAAGTCATATGCTGATTTCCTTCGTGTTTACCAAAGTTGGAACACTTTTGCTAATCCTGATAGACCCAACTTGAAAAAGCGCGAATTCGAAGCTGCTCCCGCAAAAACTTATGCTGATTTCCTTCGTGCTTATCAAAGTTGGAACACTTTTGTTAATCCTGACAGACCCAACTTGAAAAAGCGTGAGTTTGAAGCTGCTCCAGAGAAGAGTTATGCTGATTTCCTTCGTGTTTACCAAAGTTGGAACACTTTTGTTAATCCTGACAGACCCAACTTGAAGAAGCGTGAGTTTGAAGCTGCCCCAGAGAAGAGTTATGCTGATTTCCTTCGTGCTTACCATAGTTGGAACACTTTTGTTAATCCTGACAGACCCAACTTGAAGAAGCGTGAGTTCGAAGCTGCTCCCGCAAAAACTTATGCTGATTTCCTTCGTGCTTATCAAAGTTGGAACACTTTTGTTAATCCTGACAGACCCAACTTGAAAAAGCGCACTGAAGAAGATGAAGAGAATGAGGAAGAGGATGAAGAATACTATCGCTTTCTTCAGTTTTATATCATGACTGTCCCAGAGAATTCCACTATTGCAGATGTCAATATTACTGCCAAATTTGAGAGCTAA

>11CBS2777
ATGAAGATCACCGCTGTCATTGCCCTTTTATTCTCACTTGCTGCTGCCTCACCTATTCCAGTTGCCGATCCTGATGTGGTTTCAGTTAGCAAGTCATATGCTGATTTCCTTCGTGTTTACCAAAGTTGGAACACTTTTGCTAATCCTGATAGACCCAACTTGAAAAAGCGCGAATTCGAAGCTGCTCCCGCAAAAACTTATGCTGATTTCCTTCGTGCTTATCAAAGTTGGAACACTTTTGTTAATCCTGACAGACCCAACTTGAAAAAGCGTGAGTTTGAAGCTGCTCCAGAGAAGAGTTATGCTGATTTCCTTCGTGTTTACCAAAGTTGGAACACTTTTGTTAATCCTGACAGACCCAACTTGAAGAAGCGTGAGTTTGAAGCTGCCCCAGAGAAGAGTTATGCTGATTTCCTTCGTGTTTACCAAAGTTGGAACACTTTTGTTAATCCTGACAGACCCAACTTGAAGAAGCGTGAGTTTGAAGCTGCCCCAGAGAAGAGTTATGCTGATTTCCTTCGTGCTTACCATAGTTGGAACACTTTTGTTAATCCTGACAGACCCAACTTGAAGAAGCGTGAGTTCGAAGCTGCTCCCGCAAAAACTTATGCTGATTTCCTTCGTGCTTATCAAAGTTGGAACACTTTTGTTAATCCTGACAGACCCAACTTGAAAAAGCGCACTGAAGAAGATGAAGAGAATGAGGAAGAGGATGAAGAATACTATCGCTTTCTTCAGTTTTATATCATGACTGTCCCAGAGAATTCCACTATTGCAGATGTCAATATTACTGCCAAATTTGAGAGCTAA

>12CBS1059
ATGAAGATCACCGCTGTCATTGCCCTTTTATTCTCACTTGCTGCTGCCTCACCTATTCCAGTTGCCGATCCTGGTGTGGTTTCAGTTAGCAAGTCATATGCTGATTTCCTTCGTGTTTACCAAAGTTGGAACACTTTTGCTAATCCTGATAGACCCAACTTGAAAAAGCGCGAATTCGAAGCTGCTCCCGCAAAAACTTATGCTGATTTCCTTCGTGCTTATCAAAGTTGGAACACTTTTGTTAATCCTGACAGACCCAATTTGAAAAAGCGTGAGTTTGAAGCTGCCCCAGAGAAGAGTTATGCTGATTTCCTTCGTGCTTACCATAGTTGGAACACTTTTGTTAATCCTGACAGACCCAACTTGAAAAAGCGCGAATTCGAAGCTGCTCCCGCAAAAACTTATGCTGATTTCCTTCGTGCTTACCAAAGTTGGAACACTTTTGTTAATCCTGACAGACCCAACTTGAAAAAGCGCACTGAAGAAGATGAAGAGAATGAGGAAGAGGATGAAGAATACTATCGCTTTCTTCAGTTTTATATCATGACTGTCCCAGAGAATTCCACTATTGCAGATGTCAATATTACTGCCAAATTTGAGAGCTAA

>13CBS10504
ATGAAGATCACCGCTGTCATTGCCCTTTTATTCTCACTTGCTGCTGCCTCACCTATTCCAGTTGCCGATCCTGGTGTGGTTTCAGTTAGCAAGTCATATGCTGATTTCCTTCGTGTTTACCAAAGTTGGAACACTTTTGCTAATCCTGATAGACCCAACTTGAAAAAGCGCGAATTCGAAGCTGCTCCCGCAAAAACTTATGCTGATTTCCTTCGTGCTTATCAAAGTTGGAACACTTTTGTTAATCCTGACAGACCCAATTTGAAAAAGCGTGAGTTTGAAGCTGCCCCAGAGAAGAGTTATGCTGATTTCCTTCGTGCTTACCATAGTTGGAACACTTTTGTTAATCCTGACAGACCCAACTTGAAAAAGCGCGAATTCGAAGCTGCTCCCGCAAAAACTTATGCTGATTTCCTTCGTGCTTATCAAAGTTGGAACACTTTTGTTAATCCTGACAGACCCAATTTGAAAAAGCGTGAGTTTGAAGCTGCCCCAGAGAAGAGTTATGCTGATTTCCTTCGTGCTTACCATAGTTGGAACACTTTTGTTAATCCTGACAGACCCAACTTGAAAAAGCGCGAATTCGAAGCTGCTCCCGCAAAAACTTATGCTGATTTCCTTCGTGCTTATCAAAGTTGGAACACTTTTGTTAATCCTGACAGACCCAATTTGAAAAAGCGTGAGTTTGAAGCTGCCCCAGAGAAGAGTTATGCTGATTTCCTTCGTGCTTACCATAGTTGGAACACTTTTGTTAATCCTGACAGACCCAACTTGAAAAAGCGCGAATTCGAAGCTGCTCCCGCAAAAACTTATGCTGATTTCCTTCGTGCTTACCAAAGTTGGAACACTTTTGTTAATCCTGACAGACCCAACTTGAAAAAGCGCACTGAAGAAGATGAAGAGAATGAGGAAGAGGATGAAGAATACTATCGCTTTCTTCAGTTTTATATCATGACTGTCCCAGAGAATTCCACTATTACAGATGTCAATATTACTGCCAAATTTGAGAGCTAA

>14CBS10502
ATGAAGATCACCGCTGTCATTGCCCTTTTATTCTCACTTGCTGCTGCCTCACCTATTCCAGTTGCCGATCCTGGTGTGGTTTCAGTTAGCAAGTCATATGCTGATTTCCTTCGTGTTTACCAAAGTTGGAACACTTTTGCTAATCCTGATAGACCCAACTTGAAAAAGCGCGAATTCGAAGCTGCTCCCGCAAAAACTTATGCTGATTTCCTTCGTGCTTATCAAAGTTGGAACACTTTTGTTAATCCTGACAGACCCAATTTGAAAAAGCGTGAGTTTGAAGCTGCCCCAGAGAAGAGTTATGCTGATTTCCTTCGTGCTTACCATAGTTGGAACACTTTTGTTAATCCTGACAGACCCAACTTGAAAAAGCGCGAATTCGAAGCTGCTCCCGCAAAAACTTATGCTGATTTCCTTCGTGCTTACCAAAGTTGGAACACTTTTGTTAATCCTGACAGACCCAACTTGAAAAAGCGCACTGAAGAAGATGAAGAGAATGAGGAAGAGGATGAAGAATACTATCGCTTTCTTCAGTTTTATATCATGACTGTCCCAGAGAATTCCACTATTGCAGATGTCAATATTACTGCCAAATTTGAGAGCTAA

>15CBS10501
ATGAAGATCACCGCTGTCATTGCCCTTTTATTCTCACTTGCTGCTGCCTCACCTATTCCAGTTGCCGATCCTGGTGTGGTTTCAGTTAGCAAGTCATATGCTGATTTCCTTCGTGTTTACCAAAGTTGGAACACTTTTGCTAATCCTGATAGACCCAACTTGAAAAAGCGCGAATTCGAAGCTGCTCCCGCAAAAACTTATGCTGATTTCCTTCGTGCTTATCAAAGTTGGAACACTTTTGTTAATCCTGACAGACCCAATTTGAAAAAGCGTGAGTTTGAAGCTGCCCCAGAGAAGAGTTATGCTGATTTCCTTCGTGCTTACCATAGTTGGAACACTTTTGTTAATCCTGACAGACCCAACTTGAAAAAGCGCGAATTCGAAGCTGCTCCCGCAAAAACTTATGCTGATTTCCTTCGTGCTTACCAAAGTTGGAACACTTTTGTTAATCCTGACAGACCCAACTTGAAAAAGCGCACTGAAGAAGATGAAGAGAATGAGGAAGAGGATGAAGAATACTATCGCTTTCTTCAGTTTTATATCATGACTGTCCCAGAGAATTCCACTATTACAGATGTCAATATTACTGCCAAATTTGAGAGCTAA

>16CBS10500
ATGAAGATCACCGCTGTCATTGCCCTTTTATTCTCACTTGCTGCTGCCTCACCTATTCCAGTTGCCGATCCTGGTGTGGTTTCAGTTAGCAAGTCATATGCTGATTTCCTTCGTGTTTACCAAAGTTGGAACACTTTTGCTAATCCTGATAGACCCAACTTGAAAAAGCGCGAATTCGAAGCTGCTCCCGCAAAAACTTATGCTGATTTCCTTCGTGCTTATCAAAGTTGGAACACTTTTGTTAATCCTGACAGACCCAATTTGAAAAAGCGTGAGTTTGAAGCTGCCCCAGAGAAGAGTTATGCTGATTTCCTTCGTGCTTACCATAGTTGGAACACTTTTGTTAATCCTGACAGACCCAACTTGAAAAAGCGCGAATTCGAAGCTGCTCCCGCAAAAACTTATGCTGATTTCCTTCGTGCTTACCAAAGTTGGAACACTTTTGTTAATCCTGACAGACCCAACTTGAAAAAGCGCACTGAAGAAGATGAAGAGAATGAGGAAGAGGATGAAGAATACTATCGCTTTCTTCAGTTTTATATCATGACTGTCCCAGAGAATTCCACTATTACAGATGTCAATATTACTGCCAAATTTGAGAGCTAA

>17CBS10499
ATGAAGATCACCGCTGTCATTGCCCTTTTATTCTCACTTGCTGCTGCCTCACCTATTCCAGTTGCCGATCCTGGTGTGGTTTCAGTTAGCAAGTCATATGCTGATTTCCTTCGTGTTTACCAAAGTTGGAACACTTTTGCTAATCCTGATAGACCCAACTTGAAAAAGCGCGAATTCGAAGCTGCTCCCGCAAAAACTTATGCTGATTTCCTTCGTGCTTATCAAAGTTGGAACACTTTTGTTAATCCTGACAGACCCAATTTGAAAAAGCGTGAGTTTGAAGCTGCCCCAGAGAAGAGTTATGCTGATTTCCTTCGTGCTTACCATAGTTGGAACACTTTTGTTAATCCTGACAGACCCAACTTGAAAAAGCGCGAATTCGAAGCTGCTCCCGCAAAAACTTATGCTGATTTCCTTCGTGCTTACCAAAGTTGGAACACTTTTGTTAATCCTGACAGACCCAACTTGAAAAAGCGCACTGAAGAAGATGAAGAGAATGAGGAAGAGGATGAAGAATACTATCGCTTTCTTCAGTTTTATATCATGACTGTCCCAGAGAATTCCACTATTACAGATGTCAATATTACTGCCAAATTTGAGAGCTAA

>18CBS10498
ATGAAGATCACCGCTGTCATTGCCCTTTTATTCTCACTTGCTGCTGCCTCACCTATTCCAGTTGCCGATCCTGGTGTGGTTTCAGTTAGCAAGTCATATGCTGATTTCCTTCGTGTTTACCAAAGTTGGAACACTTTTGCTAATCCTGATAGACCCAACTTGAAAAAGCGCGAATTCGAAGCTGCTCCCGCAAAAACTTATGCTGATTTCCTTCGTGCTTATCAAAGTTGGAACACTTTTGTTAATCCTGACAGACCCAATTTGAAAAAGCGTGAGTTTGAAGCTGCCCCAGAGAAGAGTTATGCTGATTTCCTTCGTGCTTACCATAGTTGGAACACTTTTGTTAATCCTGACAGACCCAACTTGAAAAAGCGCGAATTCGAAGCTGCTCCCGCAAAAACTTATGCTGATTTCCTTCGTGCTTACCAAAGTTGGAACACTTTTGTTAATCCTGACAGACCCAACTTGAAAAAGCGCACTGAAGAAGATGAAGAGAATGAGGAAGAGGATGAAGAATACTATCGCTTTCTTCAGTTTTATATCATGACTGTCCCAGAGAATTCCACTATTACAGATGTCAATATTACTGCCAAATTTGAGAGCTAA

>19CBS10477
ATGAAGATCACCGCTGTCATTGCCCTTTTATTCTCACTTGCTGCTGCCTCACCTATTCCAGTTGCCGATCCTGGTGTGGTTTCAGTTAGCAAGTCATATGCTGATTTCCTTCGTGTTTACCAAAGTTGGAACACTTTTGCTAATCCTGATAGACCCAACTTGAAAAAGCGCGAATTCGAAGCTGCTCCCGCAAAAACTTATGCTGATTTCCTTCGTGCTTATCAAAGTTGGAACACTTTTGTTAATCCTGACAGACCCAACTTGAAAAAGCGTGAGTTTGAAGCTGCTCCAGAGAAGAGTTATGCTGATTTCCTTCGTGTTTACCAAAGTTGGAACACTTTTGTTAATCCTGACAGACCCAACTTGAAGAAGCGTGAGTTTGAAGCTGCCCCAGAGAAGAGTTATGCTGATTTCCTTCGTGCTTACCATAGTTGGAACACTTTTGTTAATCCTGACAGACCCAACTTGAAGAAGCGTGAGTTCGAAGCTGCTCCCGCAAAAACTTATGCTGATTTCCTTCGTGCTTATCAAAGTTGGAACACTTTTGTTAATCCTGACAGACCCAACTTGAAAAAGCGCACTGAAGAAGATGAAGAGAATGAGGAAGAGGATGAAGAATACTATCGCTTTCTTCAGTTTTATATCATGACTGTCCCAGAGAATTCCACTATTGCAGATGTCAATATTACTGCCAAATTTGAGAGCTAA

>20CBS10475
ATGAAGATCACCGCTGTCATTGCCCTTTTATTCTCACTTGCTGCTGCCTCACCTATTCCAGTTGCCGATCCTGGTGTGGTTTCAGTTAGCAAGTCATATGCTGATTTCCTTCGTGTTTACCAAAGTTGGAACACTTTTGCTAATCCTGATAGACCCAACTTGAAAAAGCGCGAATTCGAAGCTGCTCCCGCAAAAACTTATGCTGATTTCCTTCGTGCTTATCAAAGTTGGAACACTTTTGTTAATCCTGACAGACCCAACTTGAAAAAGCGTGAGTTTGAAGCTGCTCCAGAGAAGAGTTATGCTGATTTCCTTCGTGTTTACCAAAGTTGGAACACTTTTGTTAATCCTGACAGACCCAACTTGAAGAAGCGTGAGTTTGAAGCTGCCCCAGAGAAGAGTTATGCTGATTTCCTTCGTGCTTACCATAGTTGGAACACTTTTGTTAATCCTGACAGACCCAACTTGAAGAAGCGTGAGTTCGAAGCTGCTCCCGCAAAAACTTATGCTGATTTCCTTCGTGCTTATCAAAGTTGGAACACTTTTGTTAATCCTGACAGACCCAACTTGAAAAAGCGCACTGAAGAAGATGAAGAGAATGAGGAAGAGGATGAAGAATACTATCGCTTTCTTCAGTTTTATATCATGACTGTCCCAGAGAATTCCACTATTGCAGATGTCAATATTACTGCCAAATTTGAGAGCTAA

>21CBS10469
ATGAAGATCACCGCTGTCATTGCCCTTTTATTCTCACTTGCTGCTGCCTCACCTATTCCAGTTGCCGATCCTGGTGTGGTTTCAGTTAGCAAGTCATATGCTGATTTCCTTCGTGTTTACCAAAGTTGGAACACTTTTGCTAATCCTGATAGACCCAACTTGAAAAAGCGCGAATTCGAAGCTGCTCCCGCAAAAACTTATGCTGATTTCCTTCGTGCTTATCAAAGTTGGAACACTTTTGTTAATCCTGACAGACCCAACTTGAAAAAGCGTGAGTTTGAAGCTGCTCCAGAGAAGAGTTATGCTGATTTCCTTCGTGTTTACCAAAGTTGGAACACTTTTGTTAATCCTGACAGACCCAACTTGAAGAAGTGTGAGTTTGAAGCTGCCCCAGAGAAGAGTTATGCTGATTTCCTTCGTGCTTACCATAGTTGGAACACTTTTGTTAATCCTGACAGACCCAACTTGAAGAAGCGTGAGTTCGAAGCTGCTCCCGCAAAAACTTATGCTGATTTCCTTCGTGCTTATCAAAGTTGGAACACTTTTGTTAATCCTGACAGACCCAACTTGAAAAAGCGCACTGAAGAAGATGAAGAGAATGAGGAAGAGGATGAAGAATACTATCGCTTTCTTCAGTTTTATATCATGACTGTCCCAGAGAATTCCACTATTGCAGATGTCAATATTACTGCCAAATTTGAGAGCTAA

>22CBS10468
ATGAAGATCACCGCTGTCATTGCCCTTTTATTCTCACTTGCTGCTGCCTCACCTATTCCAGTTGCCGATCCTGATGTGGTTTCAGTTAGCAAGTCATATGCTGATTTCCTTCGTGTTTACCAAAGTTGGAACACTTTTGCTAATCCTGATAGACCCAACTTGAAAAAGCGCGAATTCGAAGCTGCTCCCGCAAAAACTTATGCTGATTTCCTTCGTGCTTATCAAAGTTGGAACACTTTTGTTAATCCTGACAGACCCAACTTGAAAAAGCGTGAGTTTGAAGCTGCTCCAGAGAAGAGTTATGCTGATTTCCTTCGTGTTTACCAAAGTTGGAACACTTTTGTTAATCCTGACAGACCCAACTTGAAGAAGCGTGAGTTCGAAGCTGCTCCCGCAAAAACTTATGCTGATTTCCTTCGTGCTTATCAAAGTTGGAACACTTTTGTTAATCCTGACAGACCCAACTTGAAAAAGCGTGAGTTTGAAGCTGCCCCAGAGAAGAGTTATGCTGATTTCCTTCGTGCTTACCATAGTTGGAACACTTTTGTTAATCCTGACAGACCCAACTTGAAGAAGCGTGAGTTCGAAGCTGCTCCCGCAAAAACTTATGCTGATTTCCTTCGTGCTTATCAAAGTTGGAACACTTTTGTTAATCCTGACAGACCCAACTTGAAAAAGCGCACTGAAGAAGATGAAGAGAATGAGGAAGAGGATGAAGAATACTATCGCTTTCTTCAGTTTTATATCATGACTGTCCCAGAGAATTCCACTATTGCAGATGTCAATATTACTGCCAAATTTGAGAGCTAA

>23CBS10464
ATGAAGATCACCGCTGTCATTGCCCTTTTATTCTCACTTGCTGCTGCCTCACCTATTCCAGTTGCCGATCCTGGTGTGGTTTCAGTTAGCAAGTCATATGCTGATTTCCTTCGTGTTTACCAAAGTTGGAACACTTTTGCTAATCCTGATAGACCCAACTTGAAAAAGCGCGAATTCGAAGCTGCTCCCGCAAAAACTTATGCTGATTTCCTTCGTGCTTATCAAAGTTGGAACACTTTTGTTAATCCTGACAGACCCAACTTGAAAAAGCGTGAGTTTGAAGCTGCTCCAGAGAAGAGTTATGCTGATTTCCTTCGTGTTTACCAAAGTTGGAACACTTTTGTTAATCCTGACAGACCCAACTTGAAGAAGTGTGAGTTTGAAGCTGCCCCAGAGAAGAGTTATGCTGATTTCCTTCGTGCTTACCATAGTTGGAACACTTTTGTTAATCCTGACAGACCCAACTTGAAGAAGCGTGAGTTCGAAGCTGCTCCCGCAAAAACTTATGCTGATTTCCTTCGTGCTTATCAAAGTTGGAACACTTTTGTTAATCCTGACAGACCCAACTTGAAAAAGCGCACTGAAGAAGATGAAGAGAATGAGGAAGAGGATGAAGAATACTATCGCTTTCTTCAGTTTTATATCATGACTGTCCCAGAGAATTCCACTATTGCAGATGTCAATATTACTGCCAAATTTGAGAGCTAA

>24CBS5682
ATGAAGATCACCGCTGTCATTGCCCTTTTATTCTCACTTGCTGCTGCCTCACCTATTCCAGTTGCCGATCCTGGTGTGGTTTCAGTTAGCAAGTCATATGCTGATTTCCTTCGTGTTTACCAAAGTTGGAACACTTTTGCTAATCCTGATAGACCCAACTTGAAAAAGCGCGAATTCGAAGCTGCTCCCGCAAAAACTTATGCTGATTTCCTTCGTGCTTATCAAAGTTGGAACACTTTTGTTAATCCTGACAGACCCAACTTGAAAAAGCGTGAGTTTGAAGCTGCTCCAGAGAAGAGTTATGCTGATTTCCTTCGTGCTTACCATAGTTGGAACACTTTTGTTAATCCTGACAGACCCAACTTGAAGAAGCGTGAGTTCGAAGCTGCTCCCGCAAAAACTTATGCTGATTTCCTTCGTGCTTATCAAAGTTGGAACACTTTTGTTAATCTTGACAGACCCAACTTGAAAAAGCGCACTGAAGAAGATGAAGAGAATGAGGAAGAGGATGAAGAATACTATCGCTTTCTTCAGTTTTATATCATGACTGTCCCAGAGAATTCCACTATTGCAGATGTCAATATTACTGCCAAATTTGAGAGCTAA

>25CBS5680
ATGAAGATCACCGCTGTCATTGCCCTTTTATTCTCACTTGCTGCTGCCTCACCTATTCCAGTTGCCGATCCTGATGTGGTTTCAGTTAGCAAGTCATATGCTGATTTCCTTCGTGTTTACCAAAGTTGGAACACTTTTGCTAATCCTGATAGACCCAACTTGAAAAAGCGCGAATTCGAAGCTGCTCCCGCAAAAACTTATGCTGATTTCCTTCGTGCTTATCAAAGTTGGAACACTTTTGTTAATCCTGACAGACCCAACTTGAAAAAGCGTGAGTTTGAAGCTGCTCCAGAGAAGAGTTATGCTGATTTCCTTCGTGTTTACCAAAGTTGGAACACTTTTGTTAATCCTGACAGACCCAACTTGAAGAAGCGTGAGTTCGAAGCTGCTCCCGCAAAAACTTATGCTGATTTCCTTCGTGCTTATCAAAGTTGGAACACTTTTGTTAATCCTGACAGACCCAACTTGAAAAAGCGTGAGTTTGAAGCTGCTCCAGAGAAGAGTTATGCTGATTTCCTTCGTGTTTACCAAAGTTGGAACACTTTTGTTAATCCTGACAGACCCAACTTGAAGAAGCGTGAGTTTGAAGCTGCCCCAGAGAAGAGTTATGCTGATTTCCTTCGTGCTTACCATAGTTGGAACACTTTTGTTAATCCTGACAGACCCAACTTGAAGAAGCGTGAGTTCGAAGCTGCTCCCGCAAAAACTTATGCTGATTTCCTTCGTGCTTATCAAAGTTGGAACACTTTTGTTAATCCTGACAGACCCAACTTGAAAAAGCGCACTGAAGAAGATGAAGAGAATGAGGAAGAGGATGAAGAATACTATCGCTTTCTTCAGTTTTATATCATGACTGTCCCAGAGAATTCCACTATTGCAGATGTCAATATTACTGCCAAATTTGAGAGCTAA

>26CBS5557
ATGAAGATCACCGCTGTCATTGCCCTTTTATTCTCACTTGCTGCTGCCTCACCTATTCCAGTTGCCGATCCTGGTGTGGTTTCAGTTAGCAAGTCATATGCTGATTTCCTTCGTGTTTACCAAAGTTGGAACACTTTTGCTAATCCTGATAGACCCAACTTGAAAAAGCGCGAATTCGAAGCTGCTCCCGCAAAAACTTATGCTGATTTCCTTCGTGCTTATCAAAGTTGGAACACTTTTGTTAATCCTGACAGACCCAATTTGAAAAAGCGTGAGTTTGAAGCTGCCCCAGAGAAGAGTTATGCTGATTTCCTTCGTGCTTACCATAGTTGGAACACTTTTGTTAATCCTGACAGACCCAACTTGAAAAAGCGCGAATTCGAAGCTGCTCCCGCAAAAACTTATGCTGATTTCCTTCGTGCTTACCAAAGTTGGAACACTTTTGTTAATCCTGACAGACCCAACTTGAAAAAGCGCACTGAAGAAGATGAAGAGAATGAGGAAGAGGATGAAGAATACTATCGCTTTCTTCAGTTTTATATCATGACTGTCCCAGAGAATTCCACTATTACAGATGTCAATATTACTGCCAAATTTGAGAGCTAA

>27CBS1061
ATGAAGATCACCGCTGTCATTGCCCTTTTATTCTCACTTGCTGCTGCCTCACCTATTCCAGTTGCCGATCCTGGTGTGGTTTCAGTTAGCAAGTCATATGCTGATTTCCTTCGTGTTTACCAAAGTTGGAACACTTTTGCTAATCCTGATAGACCCAACTTGAAAAAGCGCGAATTCGAAGCTGCTCCCGCAAAAACTTATGCTGATTTCCTTCGTGCTTATCAAAGTTGGAACACTTTTGTTAATCCTGACAGACCCAACTTGAAAAAGCGTGAGTTTGAAGCTGCTCCAGAGAAGAGTTATGCTGATTTCCTTCGTGCTTACCATAGTTGGAACACTTTTGTTAATCCTGACAGACCCAACTTGAAGAAGCGTGAGTTCGAAGCTGCTCCCGCAAAAACTTATGCTGATTTCCTTCGTGCTTATCAAAGTTGGAACACTTTTGTTAATCCTGACAGACCCAACTTGAAAAAGCGCACTGAAGAAGATGAAGAGAATGAGGAAGAGGATGAAGAATACTATCGCTTTCTTCAGTTTTATATCATGACTGTCCCAGAGAATTCCACTATTGCAGATGTCAATATTACTGCCAAATTTGAGAGCTAA

>28CBS1058
ATGAAGATCACCGCTGTCATTGCCCTTTTATTCTCACTTGCTGCTGCCTCACCTATTCCAGTTGCCGATCCTGATGTGGTTTCAGTTAGCAAGTCATATGCTGATTTCCTTCGTGTTTACCAAAGTTGGAACACTTTTGCTAATCCTGATAGACCCAACTTGAAAAAGCGCGAATTCGAAGCTGCTCCCGCAAAAACTTATGCTGATTTCCTTCGTGCTTATCAAAGTTGGAACACTTTTGTTAATCCTGACAGACCCAACTTGAAAAAGCGTGAGTTTGAAGCTGCTCCAGAGAAGAGTTATGCTGATTTCCTTCGTGTTTACCAAAGTTGGAACACTTTTGTTAATCCTGACAGACCCAACTTGAAGAAGCGTGAGTTTGAAGCTGCCCCAGAGAAGAGTTATGCTGATTTCCTTCGTGTTTACCAAAGTTGGAACACTTTTGTTAATCCTGACAGACCCAACTTGAAGAAGCGTGAGTTTGAAGCTGCCCCAGAGAAGAGTTATGCTGATTTCCTTCGTGCTTACCATAGTTGGAACACTTTTGTTAATCCTGACAGACCCAACTTGAAGAAGCGTGAGTTCGAAGCTGCTCCCGCAAAAACTTATGCTGATTTCCTTCGTGCTTATCAAAGTTGGAACACTTTTGTTAATCCTGACAGACCCAACTTGAAAAAGCGCACTGAAGAAGATGAAGAGAATGAGGAAGAGGATGAAGAATACTATCGCTTTCTTCAGTTTTATATCATGACTGTCCCAGAGAATTCCACTATTGCAGATGTCAATATTACTGCCAAATTTGAGAGCTAA

>29CBS1057
ATGAAGATCACCGCTGTCATTGCCCTTTTATTCTCACTTGCTGCTGCCTCACCTATTCCAGTTGCCGATCCTGGTGTGGTTTCAGTTAGCAAGTCATATGCTGATTTCCTTCGTGTTTACCAAAGTTGGAACACTTTTGCTAATCCTGATAGACCCAACTTGAAAAAGCGCGAATTCGAAGCTGCTCCCGCAAAAACTTATGCTGATTTCCTTCGTGCTTATCAAAGTTGGAACACTTTTGTTAATCCTGACAGACCCAACTTGAAAAAGCGTGAGTTTGAAGCTGCTCCAGAGAAGAGTTATGCTGATTTCCTTCGTGCTTACCATAGTTGGAACACTTTTGTTAATCCTGACAGACCCAACTTGAAGAAGCGTGAGTTCGAAGCTGCTCCCGCAAAAACTTATGCTGATTTCCTTCGTGCTTATCAAAGTTGGAACACTTTTGTTAATCCTGACAGACCCAACTTGAAAAAGCGCACTGAAGAAGATGAAGAGAATGAGGAAGAGGATGAAGAATACTATCGCTTTCTTCAGTTTTATATCATGACTGTCCCAGAGAATTCCACTATTGCAGATGTCAATATTACTGCCAAATTTGAGAGCTAA

>30CBS1042
ATGAAGATCACCGCTGTCATTGCCCTTTTATTCTCACTTGCTGCTGCCTCACCTATTCCAGTTGCCGATCCTGGTGTGGTTTCAGTTAGCAAGTCATATGCTGATTTCCTTCGTGTTTACCAAAGTTGGAACACTTTTGCTAATCCTGATAGACCCAACTTGAAAAAGCGCGAATTCGAAGCTGCTCCCGCAAAAACTTATGCTGATTTCCTTCGTGCTTATCAAAGTTGGAACACTTTTGTTAATCCTGACAGACCCAATTTGAAAAAGCGTGAGTTTGAAGCTGCCCCAGAGAAGAGTTATGCTGATTTCCTTCGTGCTTACCATAGTTGGAACACTTTTGTTAATCCTGACAGACCCAACTTGAAAAAGCGCGAATTCGAAGCTGCTCCCGCAAAAACTTATGCTGATTTCCTTCGTGCTTACCAAAGTTGGAACACTTTTGTTAATCCTGACAGACCCAACTTGAAAAAGCGCACTGAAGAAGATGAAGAGAATGAGGAAGAGGATGAAGAATACTATCGCTTTCTTCAGTTTTATATCATGACTGTCCCAGAGAATTCCACTATTACAGATGTCAATATTACTGCCAAATTTGAGAGCTAA

>31CBS357
ATGAAGATCACCGCTGTCATTGCCCTTTTATTCTCACTTGCTGCTGCCTCACCTATTCCAGTTGCCGATCCTGGTGTGGTTTCAGTTAGCAAGTCATATGCTGATTTCCTTCGTGTTTACCAAAGTTGGAACACTTTTGCTAATCCTGATAGACCCAACTTGAAAAAGCGCGAATTCGAAGCTGCTCCCGCAAAAACTTATGCTGATTTCCTTCGTGCTTATCAAAGTTGGAACACTTTTGTTAATCCTGACAGACCCAACTTGAAAAAGCGTGAGTTTGAAGCTGCTCCAGAGAAGAGTTATGCTGATTTCCTTCGTGCTTACCATAGTTGGAACACTTTTGTTAATCCTGACAGACCCAACTTGAAGAAGCGTGAGTTCGAAGCTGCTCCCGCAAAAACTTATGCTGATTTCCTTCGTGCTTATCAAAGTTGGAACACTTTTGTTAATCCTGACAGACCCAACTTGAAAAAGCGCACTGAAGAAGATGAAGAGAATGAGGAAGAGGATGAAGAATACTATCGCTTTCTTCAGTTTTATATCATGACTGTCCCAGAGAATTCCACTATTGCAGATGTCAATATTACTGCCAAATTTGAGAGCTAA

>32CBS352
ATGAAGATCACCGCTGTCATTGCCCTTTTATTCTCACTTGCTGCTGCCTCACCTATTCCAGTTGCCGATCCTGGTGTGGTTTCAGTTAGCAAGTCATATGCTGATTTCCTTCGTGTTTACCAAAGTTGGAACACTTTTGTTAATCCTGATAGACCCAACTTGAAAAAGCGTGAATTCGAAGCTGCTCCCGCAAAAACTTATGCTGATTTCCTTCGTGCTTATCAAAGTTGGAACACTTTTGTTAATCCTGACAGACCCAACTTGAAAAAGCGTGAGTTTGAAGCTGCTCCAGAGAAGAGTTATGCTGATTTCCTTCGTGTTTACCAAAGTTGGAACACTTTTGTTAATCCTGACAGACCCAACTTGAAGAAGCGTGAGTTCGAAGCTGCCCCAGAGAAGAGTTATGCTGATTTCCTTCGTGCTTACCATAGTTGGAACACTTTTGTTAATCCTGACAGACCCAACTTGAAGAAGCGTGAGTTCGAAGCTGCTCCCGCAAAAACTTATGCTGATTTCCTTCGTGCTTATCAAAGTTGGAACACTTTTGTTAATCCTGACAGACCCAACTTGAAAAAGCGCACTGAAGAAGATGAAGAGAATGAGGAAGAGGATGAAGAATACTATCGCTTTCTTCAGTTTTATATCATGACTGTCCCAGAGAATTCCACTATTGCAGATGTCAATATTACTGCCAAATTTGAGAGCTAA

>33FY25279
ATGAAGATCACCGCTGTCATTGCCCTTTTATTCTCACTTGCTGCTGCCTCACCTATTCCAGTTGCCGATCCTGGTGTGGTTTCAGTTAGCAAGTCATATGCTGATTTCCTTCGTGTTTACCAAAGTTGGAACACTTTTGCTAATCCTGATAGACCCAACTTGAAAAAGCGCGAATTCGAAGCTGCTCCCGCAAAAACTTATGCTGATTTCCTTCGTGCTTATCAAAGTTGGAACACTTTTGTTAATCCTGACAGACCCAACTTGAAAAAGCGTGAGTTTGAAGCTGCTCCAGAGAAGAGTTATGCTGATTTCCTTCGTGTTTACCAAAGTTGGAACACTTTTGTTAATCCTGACAGACCCAACTTGAAAAAGCGTGAGTTTGAAGCTGCTCCAGAGAAGAGTTATGCTGATTTCCTTCGTGTTTACCAAAGTTGGAACACTTTTGTTAATCCTGACAGACCCAACTTGAAGAAGCGTGAGTTCGAAGCTGCTCCCGCAAAAACTTATGCTGATTTCCTTCGTGCTTATCAAAGTTGGAACACTTTTGTTAATCCTGACAGACCCAACTTGAAAAAGCGCACTGAAGAAGATGAAGAGAATGAGGAAGAGGATGAAGAATACTATCGCTTTCTTCAGTTTTATATCATGACTGTCCCAGAGAATTCCACTATTGCAGATGTCAATATTACTGCCAAATTTGAGAGCTAA

>34FY25281
ATGAAGATCACCGCTGTCATTGCCCTTTTATTCTCACTTGCTGCTGCCTCACCTATTCCAGTTGCCGATCCTGATGTGGTTTCAGTTAGCAAGTCATATGCTGATTTCCTTCGTGTTTACCAAAGTTGGAACACTTTTGCTAATCCTGATAGACCCAACTTGAAAAAGCGCGAATTCGAAGCTGCTCCCGCAAAAACTTATGCTGATTTCCTTCGTGCTTATCAAAGTTGGAACACTTTTGTTAATCCTGACAGACCCAACTTGAAAAAGCGTGAGTTTGAAGCTGCTCCAGAGAAGAGTTATGCTGATTTCCTTCGTGTTTACCAAAGTTGGAACACTTTTGTTAATCCTGACAGACCCAACTTGAAGAAGCGTGAGTTTGAAGCTGCCCCAGAGAAGAGTTATGCTGATTTCCTTCGTGTTTACCAAAGTTGGAACACTTTTGTTAATCCTGACAGACCCAACTTGAAGAAGCGTGAGTTTGAAGCTGCCCCAGAGAAGAGTTATGCTGATTTCCTTCGTGCTTACCATAGTTGGAACACTTTTGTTAATCCTGACAGACCCAACTTGAAGAAGCGTGAGTTCGAAGCTGCTCCCGCAAAAACTTATGCTGATTTCCTTCGTGCTTATCAAAGTTGGAACACTTTTGTTAATCCTGACAGACCCAACTTGAAAAAGCGCACTGAAGAAGATGAAGAGAATGAGGAAGAGGATGAAGAATACTATCGCTTTCTTCAGTTTTATATCATGACTGTCCCAGAGAATTCCACTATTGCAGATGTCAATATTACTGCCAAATTTGAGAGCTAA

>35FY25282
ATGAAGATCACCGCTGTCATTGCCCTTTTATTCTCACTTGCTGCTGCCTCACCTATTCCAGTTGCCGATCCTGGTGTGGTTTCAGTTAGCAAGTCATATGCTGATTTCCTTCGTGTTTACCAAAGTTGGAACACTTTTGCTAATCCTGATAGACCCAACTTGAAAAAGCGCGAATTCGAAGCTGCTCCCGCAAAAACTTATGCTGATTTCCTTCGTGCTTATCAAAGTTGGAACACTTTTGTTAATCCTGACAGACCCAACTTGAAAAAGCGTGAGTTTGAAGCTGCTCCAGAGAAGAGTTATGCTGATTTCCTTCGTGTTTACCAAAGTTGGAACACTTTTGTTAATCCTGACAGACCCAACTTGAAGAAGCGTGAGTTTGAAGCTGCCCCAGAGAAGAGTTATGCTGATTTCCTTCGTGCTTACCATAGTTGGAACACTTTTGTTAATCCTGACAGACCCAACTTGAAGAAGCGTGAGTTCGAAGCTGCTCCCGCAAAAACTTATGCTGATTTCCTTCGTGCTTATCAAAGTTGGAACACTTTTGTTAATCCTGACAGACCCAACTTGAAAAAGCGCACTGAAGAAGATGAAGAGAATGAGGAAGAGGATGAAGAATACTATCGCTTTCTTCAGTTTTATATCATGACTGTCCCAGAGAATTCCACTATTGCAGATGTCAATATTACTGCCAAATTTGAGAGCTAA

>36FY25283
ATGAAGATCACCGCTGTCATTGCCCTTTTATTCTCACTTGCTGCTGCCTCACCTATTCCAGTTGCCGATCCTGGTGTGGTTTCAGTTAGCAAGTCATATGCTGATTTCCTTCGTGTTTACCAAAGTTGGAACACTTTTGCTAATCCTGATAGACCCAACTTGAAAAAGCGCGAATTCGAAGCTGCTCCCGCAAAAACTTATGCTGATTTCCTTCGTGCTTATCAAAGTTGGAACACTTTTGTTAATCCTGACAGACCCAACTTGAAGAAGCGTGAGTTTGAAGCTGCCCCAGAGAAGAGTTATGCTGATTTCCTTCGTGCTTACCATAGTTGGAACACTTTTGTTAATCCTGACAGACCCAACTTGAAGAAGCGTGAGTTCGAAGCTGCTCCCGCAAAAACTTATGCTGATTTCCTTCGTGCTTATCAAAGTTGGAACACTTTTGTTAATCCTGACAGACCCAACTTGAAAAAGCGCACTGAAGAAGATGAAGAGAATGAGGAAGAGGATGAAGAATACTATCGCTTTCTTCAGTTTTATATCATGACTGTCCCAGAGAATTCCACTATTGCAGATGTCAATATTACTGCCAAATTTGAGAGCTAA

>37FY25284
ATGAAGATCACCGCTGTCATTGCCCTTTTATTCTCACTTGCTGCTGCCTCACCTATTCCAGTTGCCGATCCTGGTGTGGTTTCAGTTAGCAAGTCATATGCTGATTTCCTTCGTGTTTACCAAAGTTGGAACACTTTTGCTAATCCTGATAGACCCAACTTGAAAAAGCGCGAATTCGAAGCTGCTCCCGCAAAAACTTATGCTGATTTCCTTCGTGCTTATCAAAGTTGGAACACTTTTGTTAATCCTGACAGACCCAACTTGAAGAAGCGTGAGTTTGAAGCTGCCCCAGAGAAGAGTTATGCTGATTTCCTTCGTGCTTACCATAGTTGGAACACTTTTGTTAATCCTGACAGACCCAACTTGAAGAAGCGTGAGTTCGAAGCTGCTCCCGCAAAAACTTATGCTGATTTCCTTCGTGCTTATCAAAGTTGGAACACTTTTGTTAATCCTGACAGACCCAACTTGAAAAAGCGCACTGAAGAAGATGAAGAGAATGAGGAAGAGGATGAAGAATACTATCGCTTTCTTCAGTTTTATATCATGACTGTCCCAGAGAATTCCACTATTGCAGATGTCAATATTACTGCCAAATTTGAGAGCTAA

>38FY25285
ATGAAGATCACCGCTGTCATTGCCCTTTTATTCTCACTTGCTGCTGCCTCACCTATTCCAGTTGCCGATCCTGGTGTGGTTTCAGTTAGCAAGTCATATGCTGATTTCCTTCGTGTTTACCAAAGTTGGAACACTTTTGCTAATCCTGATAGACCCAACTTGAAAAAGCGCGAATTCGAAGCTGCTCCCGCAAAAACTTATGCTGATTTCCTTCGTGCTTATCAAAGTTGGAACACTTTTGTTAATCCTGACAGACCCAACTTGAAGAAGCGTGAGTTTGAAGCTGCCCCAGAGAAGAGTTATGCTGATTTCCTTCGTGCTTACCATAGTTGGAACACTTTTGTTAATCCTGACAGACCCAACTTGAAGAAGCGTGAGTTCGAAGCTGCTCCCGCAAAAACTTATGCTGATTTCCTTCGTGCTTATCAAAGTTGGAACACTTTTGTTAATCCTGACAGACCCAACTTGAAAAAGCGCACTGAAGAAGATGAAGAGAATGAGGAAGAGGATGAAGAATACTATCGCTTTCTTCAGTTTTATATCATGACTGTCCCAGAGAATTCCACTATTGCAGATGTCAATATTACTGCCAAATTTGAGAGCTAA

>39FY25287
ATGAAGATCACCGCTGTCATTGCCCTTTTATTCTCACTTGCTGCTGCCTCACCTATTCCAGTTGCCGATCCTGGTGTGGTTTCAGTTAGCAAGTCATATGCTGATTTCCTTCGTGTTTACCAAAGTTGGAACACTTTTGCTAATCCTGATAGACCCAACTTGAAAAAGCGCGAATTCGAAGCTGCTCCCGCAAAAACTTATGCTGATTTCCTTCGTGCTTATCAAAGTTGGAACACTTTTGTTAATCCTGACAGACCCAACTTGAAAAAGCGTGAGTTTGAAGCTGCTCCAGAGAAGAGTTATGCTGATTTCCTTCGTGTTTACCAAAGTTGGAACACTTTTGTTAATCCTGACAGACCCAACTTGAAAAAGCGTGAGTTTGAAGCTGCTCCAGAGAAGAGTTATGCTGATTTCCTTCGTGTTTACCAAAGTTGGAACACTTTTGTTAATCCTGACAGACCCAACTTGAAGAAGCGTGAGTTCGAAGCTGCTCCCGCAAAAACTTATGCTGATTTCCTTCGTGCTTATCAAAGTTGGAACACTTTTGTTAATCCTGACAGACCCAACTTGAAAAAGCGCACTGAAGAAGATGAAGAGAATGAGGAAGAGGATGAAGAATACTATCGCTTTCTTCAGTTTTATATCATGACTGTCCCAGAGAATTCCACTATTGCAGATGTCAATATTACTGCCAAATTTGAGAGCTAA

>40FY25288
ATGAAGATCACCGCTGTCATTGCCCTTTTATTCTCACTTGCTGCTGCCTCACCTATTCCAGTTGCCGATCCTGGTGTGGTTTCAGTTAGCAAGTCATATGCTGATTTCCTTCGTGTTTACCAAAGTTGGAACACTTTTGCTAATCCTGATAGACCCAACTTGAAAAAGCGCGAATTCGAAGCTGCTCCCGCAAAAACTTATGCTGATTTCCTTCGTGCTTATCAAAGTTGGAACACTTTTGTTAATCCTGACAGACCCAACTTGAAAAAGCGTGAGTTTGAAGCTGCTCCAGAGAAGAGTTATGCTGATTTCCTTCGTGTTTACCAAAGTTGGAACACTTTTGTTAATCCTGACAGACCCAACTTGAAGAAGCGTGAGTTTGAAGCTGCCCCAGAGAAGAGTTATGCTGATTTCCTTCGTGCTTACCATAGTTGGAACACTTTTGTTAATCCTGACAGACCCAACTTGAAGAAGCGTGAGTTCGAAGCTGCTCCCGCAAAAACTTATGCTGATTTCCTTCGTGCTTATCAAAGTTGGAACACTTTTGTTAATCCTGACAGACCCAACTTGAAAAAGCGCACTGAAGAAGATGAAGAGAATGAGGAAGAGGATGAAGAATACTATCGCTTTCTTCAGTTTTATATCATGACTGTCCCAGAGAATTCCACTATTGCAGATGTCAATATTACTGCCAAATTTGAGAGCTAA

>41FY25289
ATGAAGATCACCGCTGTCATTGCCCTTTTATTCTCACTTGCTGCTGCCTCACCTATTCCAGTTGCCGATCCTGGTGTGGTTTCAGTTAGCAAGTCATATGCTGATTTCCTTCGTGTTTACCAAAGTTGGAACACTTTTGCTAATCCTGATAGACCCAACTTGAAAAAGCGCGAATTCGAAGCTGCTCCCGCAAAAACTTATGCTGATTTCCTTCGTGCTTATCAAAGTTGGAACACTTTTGTTAATCCTGACAGACCCAATTTGAAAAAGCGTGAGTTTGAAGCTGCCCCAGAGAAGAGTTATGCTGATTTCCTTCGTGCTTACCATAGTTGGAACACTTTTGTTAATCCTGACAGACCCAACTTGAAAAAGCGCGAATTCGAAGCTGCTCCCGCAAAAACTTATGCTGATTTCCTTCGTGCTTACCAAAGTTGGAACACTTTTGTTAATCCTGACAGACCCAACTTGAAAAAGCGCACTGAAGAAGATGAAGAGAATGAGGAAGAGGATGAAGAATACTATCGCTTTCTTCAGTTTTATATCATGACTGTCCCAGAGAATTCCACTATTGCAGATGTCAATATTACTGCCAAATTTGAGAGCTAA

>42FY25290
ATGAAGATCACCGCTGTCATTGCCCTTTTATTCTCACTTGCTGCTGCCTCACCTATTCCAGTTGCCGATCCTGGTGTGGTTTCAGTTAGCAAGTCATATGCTGATTTCCTTCGTGTTTACCAAAGTTGGAACACTTTTGTTAATCCTGATAGACCCAACTTGAAAAAGCGTGAATTCGAAGCTGCTCCCGCAAAAACTTATGCTGATTTCCTTCGTGCTTATCAAAGTTGGAACACTTTTGTTAATCCTGACAGACCCAACTTGAAAAAGCGTGAGTTTGAAGCTGCTCCAGAGAAGAGTTATGCTGATTTCCTTCGTGTTTACCAAAGTTGGAACACTTTTGTTAATCCTGACAGACCCAACTTGAAGAAGCGTGAGTTCGAAGCTGCCCCAGAGAAGAGTTATGCTGATTTCCTTCGTGCTTACCATAGTTGGAACACTTTTGTTAATCCTGACAGACCCAACTTGAAGAAGCGTGAGTTCGAAGCTGCTCCCGCAAAAACTTATGCTGATTTCCTTCGTGCTTATCAAAGTTGGAACACTTTTGTTAATCCTGACAGACCCAACTTGAAAAAGCGCACTGAAGAAGATGAAGAGAATGAGGAAGAGGATGAAGAATACTATCGCTTTCTTCAGTTTTATATCATGACTGTCCCAGAGAATTCCACTATTGCAGATGTCAATATTACTGCCAAATTTGAGAGCTAA

>43FY25291
ATGAAGATCACCGCTGTCATTGCCCTTTTATTCTCACTTGCTGCTGCCTCACCTATTCCAGTTGCCGATCCTGGTGTGGTTTCAGTTAGCAAGTCATATGCTGATTTCCTTCGTGTTTACCAAAGTTGGAACACTTTTGCTAATCCTGATAGACCCAACTTGAAAAAGCGCGAATTCGAAGCTGCTCCCGCAAAAACTTATGCTGATTTCCTTCGTGCTTATCAAAGTTGGAACACTTTTGTTAATCCTGACAGACCCAACTTGAAGAAGCGTGAGTTTGAAGCTGCCCCAGAGAAGAGTTATGCTGATTTCCTTCGTGCTTACCATAGTTGGAACACTTTTGTTAATCCTGACAGACCCAACTTGAAGAAGCGTGAGTTCGAAGCTGCTCCCGCAAAAACTTATGCTGATTTCCTTCGTGCTTATCAAAGTTGGAACACTTTTGTTAATCCTGACAGACCCAACTTGAAAAAGCGCACTGAAGAAGATGAAGAGAATGAGGAAGAGGATGAAGAATACTATCGCTTTCTTCAGTTTTATATCATGACTGTCCCAGAGAATTCCACTATTGCAGATGTCAATATTACTGCCAAATTTGAGAGCTAA

>44FY25294
ATGAAGATCACCGCTGTCATTGCCCTTTTATTCTCACTTGCTGCTGCCTCACCTATTCCAGTTGCCGATCCTGGTGTGGTTTCAGTTAGCAAGTCATATGCTGATTTCCTTCGTGTTTACCAAAGTTGGAACACTTTTGCTAATCCTGATAGACCCAACTTGAAAAAGCGCGAATTCGAAGCTGCTCCCGCAAAAACTTATGCTGATTTCCTTCGTGCTTATCAAAGTTGGAACACTTTTGTTAATCCTGACAGACCCAATTTGAAAAAGCGTGAGTTTGAAGCTGCCCCAGAGAAGAGTTATGCTGATTTCCTTCGTGCTTACCATAGTTGGAACACTTTTGTTAATCCTGACAGACCCAACTTGAAAAAGCGCGAATTCGAAGCTGCTCCCGCAAAAACTTATGCTGATTTCCTTCGTGCTTACCAAAGTTGGAACACTTTTGTTAATCCTGACAGACCCAACTTGAAAAAGCGCACTGAAGAAGATGAAGAGAATGAGGAAGAGGATGAAGAATACTATCGCTTTCTTCAGTTTTATATCATGACTGTCCCAGAGAATTCCACTATTACAGATGTCAATATTACTGCCAAATTTGAGAGCTAA

>45FY25295
ATGAAGATCACCGCTGTCATTGCCCTTTTATTCTCACTTGCTGCTGCCTCACCTATTCCAGTTGCCGATCCTGGTGTGGTTTCAGTTAGCAAGTCATATGCTGATTTCCTTCGTGTTTACCAAAGTTGGAACACTTTTGCTAATCCTGATAGACCCAACTTGAAAAAGCGCGAATTCGAAGCTGCTCCCGCAAAAACTTATGCTGATTTCCTTCGTGCTTATCAAAGTTGGAACACTTTTGTTAATCCTGACAGACCCAACTTGAAAAAGCGTGAGTTTGAAGCTGCTCCAGAGAAGAGTTATGCTGATTTCCTTCGTGTTTACCAAAGTTGGAACACTTTTGTTAATCCTGACAGACCCAACTTGAAAAAGCGTGAGTTTGAAGCTGCTCCAGAGAAGAGTTATGCTGATTTCCTTCGTGTTTACCAAAGTTGGAACACTTTTGTTAATCCTGACAGACCCAACTTGAAGAAGCGTGAGTTCGAAGCTGCTCCCGCAAAAACTTATGCTGATTTCCTTCGTGCTTATCAAAGTTGGAACACTTTTGTTAATCCTGACAGACCCAACTTGAAAAAGCGCACTGAAGAAGATGAAGAGAATGAGGAAGAGGATGAAGAATACTATCGCTTTCTTCAGTTTTATATCATGACTGTCCCAGAGAATTCCACTATTGCAGATGTCAATATTACTGCCAAATTTGAGAGCTAA

>46FY25301
ATGAAGATCACCGCTGTCATTGCCCTTTTATTCTCACTTGCTGCTGCCTCACCTATTCCAGTTGCCGATCCTGGTGTGGTTTCAGTTAGCAAGTCATATGCTGATTTCCTTCGTGTTTACCAAAGTTGGAACACTTTTGCTAATCCTGATAGACCCAACTTGAAAAAGCGCGAATTCGAAGCTGCTCCCGCAAAAACTTATGCTGATTTCCTTCGTGCTTATCAAAGTTGGAACACTTTTGTTAATCCTGACAGACCCAACTTGAAAAAGCGTGAGTTTGAAGCTGCTCCAGAGAAGAGTTATGCTGATTTCCTTCGTGTTTACCAAAGTTGGAACACTTTTGTTAATCCTGACAGACCCAACTTGAAAAAGCGTGAGTTTGAAGCTGCTCCAGAGAAGAGTTATGCTGATTTCCTTCGTGTTTACCAAAGTTGGAACACTTTTGTTAATCCTGACAGACCCAACTTGAAGAAGCGTGAGTTCGAAGCTGCTCCCGCAAAAACTTATGCTGATTTCCTTCGTGCTTATCAAAGTTGGAACACTTTTGTTAATCCTGACAGACCCAACTTGAAAAAGCGCACTGAAGAAGATGAAGAGAATGAGGAAGAGGATGAAGAATACTATCGCTTTCTTCAGTTTTATATCATGACTGTCCCAGAGAATTCCACTATTGCAGATGTCAATATTACTGCCAAATTTGAGAGCTAA

>47FY25305
ATGAAGATCACCGCTGTCATTGCCCTTTTATTCTCACTTGCTGCTGCCTCACCTATTCCAGTTGCCGATCCTGGTGTGGTTTCAGTTAGCAAGTCATATGCTGATTTCCTTCGTGTTTACCAAAGTTGGAACACTTTTGCTAATCCTGATAGACCCAACTTGAAAAAGCGCGAATTCGAAGCTGCTCCCGCAAAAACTTATGCTGATTTCCTTCGTGCTTATCAAAGTTGGAACACTTTTGTTAATCCTGACAGACCCAATTTGAAAAAGCGTGAGTTTGAAGCTGCCCCAGAGAAGAGTTATGCTGATTTCCTTCGTGCTTACCATAGTTGGAACACTTTTGTTAATCCTGACAGACCCAACTTGAAAAAGCGCGAATTCGAAGCTGCTCCCGCAAAAACTTATGCTGATTTCCTTCGTGCTTATCAAAGTTGGAACACTTTTGTTAATCCTGACAGACCCAATTTGAAAAAGCGTGAGTTTGAAGCTGCCCCAGAGAAGAGTTATGCTGATTTCCTTCGTGCTTACCATAGTTGGAACACTTTTGTTAATCCTGACAGACCCAACTTGAAAAAGCGCGAATTCGAAGCTGCTCCCGCAAAAACTTATGCTGATTTCCTTCGTGCTTATCAAAGTTGGAACACTTTTGTTAATCCTGACAGACCCAATTTGAAAAAGCGTGAGTTTGAAGCTGCCCCAGAGAAGAGTTATGCTGATTTCCTTCGTGCTTACCATAGTTGGAACACTTTTGTTAATCCTGACAGACCCAACTTGAAAAAGCGCGAATTCGAAGCTGCTCCCGCAAAAACTTATGCTGATTTCCTTCGTGCTTACCAAAGTTGGAACACTTTTGTTAATCCTGACAGACCCAACTTGAAAAAGCGCACTGAAGAAGATGAAGAGAATGAGGAAGAGGATGAAGAATACTATCGCTTTCTTCAGTTTTATATCATGACTGTCCCAGAGAATTCCACTATTACAGATGTCAATATTACTGCCAAATTTGAGAGCTAA

>48FY25306
ATGAAGATCACCGCTGTCATTGCCCTTTTATTCTCACTTGCTGCTGCCTCACCTATTCCAGTTGCCGATCCTGGTGTGGTTTCAGTTAGCAAGTCATATGCTGATTTCCTTCGTGTTTACCAAAGTTGGAACACTTTTGCTAATCCTGATAGACCCAACTTGAAAAAGCGCGAATTCGAAGCTGCTCCCGCAAAAACTTATGCTGATTTCCTTCGTGCTTATCAAAGTTGGAACACTTTTGTTAATCCTGACAGACCCAACTTGAAAAAGCGTGAGTTTGAAGCTGCTCCAGAGAAGAGTTATGCTGATTTCCTTCGTGTTTACCAAAGTTGGAACACTTTTGTTAATCCTGACAGACCCAACTTGAAGAAGCGTGAGTTTGAAGCTGCCCCAGAGAAGAGTTATGCTGATTTCCTTCGTGCTTACCATAGTTGGAACACTTTTGTTAATCCTGACAGACCCAACTTGAAGAAGCGTGAGTTCGAAGCTGCTCCCGCAAAAACTTATGCTGATTTCCTTCGTGCTTATCAAAGTTGGAACACTTTTGTTAATCCTGACAGACCCAACTTGAAAAAGCGCACTGAAGAAGATGAAGAGAATGAGGAAGAGGATGAAGAATACTATCGCTTTCTTCAGTTTTATATCATGACTGTCCCAGAGAATTCCACTATTGCAGATGTCAATATTACTGCCAAATTTGAGAGCTAA

>49FY25307
ATGAAGATCACCGCTGTCATTGCCCTTTTATTCTCACTTGCTGCTGCCTCACCTATTCCAGTTGCCGATCCTGGTGTGGTTTCAGTTAGCAAGTCATATGCTGATTTCCTTCGTGTTTACCAAAGTTGGAACACTTTTGCTAATCCTGATAGACCCAACTTGAAAAAGCGCGAATTCGAAGCTGCTCCCGCAAAAACTTATGCTGATTTCCTTCGTGCTTATCAAAGTTGGAACACTTTTGTTAATCCTGACAGACCCAACTTGAAGAAGCGTGAGTTTGAAGCTGCCCCAGAGAAGAGTTATGCTGATTTCCTTCGTGCTTACCATAGTTGGAACACTTTTGTTAATCCTGACAGACCCAACTTGAAGAAGCGTGAGTTCGAAGCTGCTCCCGCAAAAACTTATGCTGATTTCCTTCGTGCTTATCAAAGTTGGAACACTTTTGTTAATCCTGACAGACCCAACTTGAAAAAGCGCACTGAAGAAGATGAAGAGAATGAGGAAGAGGATGAAGAATACTATCGCTTTCTTCAGTTTTATATCATGACTGTCCCAGAGAATTCCACTATTGCAGATGTCAATATTACTGCCAAATTTGAGAGCTAA

>50FY25308
ATGAAGATCACCGCTGTCATTGCCCTTTTATTCTCACTTGCTGCTGCCTCACCTATTCCAGTTGCCGATCCTGGTGTGGTTTCAGTTAGCAAGTCATATGCTGATTTCCTTCGTGTTTACCAAAGTTGGAACACTTTTGCTAATCCTGATAGACCCAACTTGAAAAAGCGCGAATTCGAAGCTGCTCCCGCAAAAACTTATGCTGATTTCCTTCGTGCTTATCAAAGTTGGAACACTTTTGTTAATCCTGACAGACCCAACTTGAAGAAGCGTGAGTTTGAAGCTGCCCCAGAGAAGAGTTATGCTGATTTCCTTCGTGCTTACCATAGTTGGAACACTTTTGTTAATCCTGACAGACCCAACTTGAAGAAGCGTGAGTTCGAAGCTGCTCCCGCAAAAACTTATGCTGATTTCCTTCGTGCTTATCAAAGTTGGAACACTTTTGTTAATCCTGACAGACCCAACTTGAAAAAGCGCACTGAAGAAGATGAAGAGAATGAGGAAGAGGATGAAGAATACTATCGCTTTCTTCAGTTTTATATCATGACTGTCCCAGAGAATTCCACTATTGCAGATGTCAATATTACTGCCAAATTTGAGAGCTAA

>51FY28956
ATGAAGATCACCGCTGTCATTGCCCTTTTATTCTCACTTGCTGCTGCCTCACCTATTCCAGTTGCCGATCCTGGTGTGGTTTCAGTTAGCAAGTCATATGCTGATTTCCTTCGTGTTTACCAAAGTTGGAACACTTTTGCTAATCCTGATAGACCCAACTTGAAAAAGCGCGAATTCGAAGCTGCTCCCGCAAAAACTTATGCTGATTTCCTTCGTGCTTATCAAAGTTGGAACACTTTTGTTAATCCTGACAGACCCAATTTGAAAAAGCGTGAGTTTGAAGCTGCCCCAGAGAAGAGTTATGCTGATTTCCTTCGTGCTTACCATAGTTGGAACACTTTTGTTAATCCTGACAGACCCAACTTGAAAAAGCGCGAATTCGAAGCTGCTCCCGCAAAAACTTATGCTGATTTCCTTCGTGCTTACCAAAGTTGGAACACTTTTGTTAATCCTGACAGACCCAACTTGAAAAAGCGCACTGAAGAAGATGAAGAGAATGAGGAAGAGGATGAAGAATACTATCGCTTTCTTCAGTTTTATATCATGACTGTCCCAGAGAATTCCACTATTACAGATGTCAATATTACTGCCAAATTTGAGAGCTAA

>52FY28961
ATGAAGATCACCGCTGTCATTGCCCTTTTATTCTCACTTGCTGCTGCCTCACCTATTCCAGTTGCCGATCCTGGTGTGGTTTCAGTTAGCAAGTCATATGCTGATTTCCTTCGTGTTTACCAAAGTTGGAACACTTTTGCTAATCCTGATAGACCCAACTTGAAAAAGCGCGAATTCGAAGCTGCTCCCGCAAAAACTTATGCTGATTTCCTTCGTGCTTATCAAAGTTGGAACACTTTTGTTAATCCTGACAGACCCAATTTGAAAAAGCGTGAGTTTGAAGCTGCCCCAGAGAAGAGTTATGCTGATTTCCTTCGTGCTTACCATAGTTGGAACACTTTTGTTAATCCTGACAGACCCAACTTGAAAAAGCGCGAATTCGAAGCTGCTCCCGCAAAAACTTATGCTGATTTCCTTCGTGCTTACCAAAGTTGGAACACTTTTGTTAATCCTGACAGACCCAACTTGAAAAAGCGCACTGAAGAAGATGAAGAGAATGAGGAAGAGGATGAAGAATACTATCGCTTTCTTCAGTTTTATATCATGACTGTCCCAGAGAATTCCACTATTACAGATGTCAATATTACTGCCAAATTTGAGAGCTAA

>53FY28962
ATGAAGATCACCGCTGTCATTGCCCTTTTATTCTCACTTGCTGCTGCCTCACCTATTCCAGTTGCCGATCCTGGTGTGGTTTCAGTTAGCAAGTCATATGCTGATTTCCTTCGTGTTTACCAAAGTTGGAACACTTTTGCTAATCCTGATAGACCCAACTTGAAAAAGCGCGAATTCGAAGCTGCTCCCGCAAAAACTTATGCTGATTTCCTTCGTGCTTATCAAAGTTGGAACACTTTTGTTAATCCTGACAGACCCAATTTGAAAAAGCGTGAGTTTGAAGCTGCCCCAGAGAAGAGTTATGCTGATTTCCTTCGTGCTTACCATAGTTGGAACACTTTTGTTAATCCTGACAGACCCAACTTGAAAAAGCGCGAATTCGAAGCTGCTCCCGCAAAAACTTATGCTGATTTCCTTCGTGCTTACCAAAGTTGGAACACTTTTGTTAATCCTGACAGACCCAACTTGAAAAAGCGCACTGAAGAAGATGAAGAGAATGAGGAAGAGGATGAAGAATACTATCGCTTTCTTCAGTTTTATATCATGACTGTCCCAGAGAATTCCACTATTACAGATGTCAATATTACTGCCAAATTTGAGAGCTAA

>54FY28963
ATGAAGATCACCGCTGTCATTGCCCTTTTATTCTCACTTGCTGCTGCCTCACCTATTCCAGTTGCCGATCCTGGTGTGGTTTCAGTTAGCAAGTCATATGCTGATTTCCTTCGTGTTTACCAAAGTTGGAACACTTTTGCTAATCCTGATAGACCCAACTTGAAAAAGCGCGAATTCGAAGCTGCTCCCGCAAAAACTTATGCTGATTTCCTTCGTGCTTATCAAAGTTGGAACACTTTTGTTAATCCTGACAGACCCAACTTGAAAAAGCGTGAGTTTGAAGCTGCTCCAGAGAAGAGTTATGCTGATTTCCTTCGTGTTTACCAAAGTTGGAACACTTTTGTTAATCCTGACAGACCCAACTTGAAGAAGCGTGAGTTTGAAGCTGCCCCAGAGAAGAGTTATGCTGATTTCCTTCGTGCTTACCATAGTTGGAACACTTTTGTTAATCCTGACAGACCCAACTTGAAGAAGCGTGAGTTCGAAGCTGCTCCCGCAAAAACTTATGCTGATTTCCTTCGTGCTTATCAAAGTTGGAACACTTTTGTTAATCCTGACAGACCCAACTTGAAAAAGCGCACTGAAGAAGATGAAGAGAATGAGGAAGAGGATGAAGAATACTATCGCTTTCTTCAGTTTTATATCATGACTGTCCCAGAGAATTCCACTATTGCAGATGTCAATATTACTGCCAAATTTGAGAGCTAA

>55FY28965
ATGAAGATCACCGCTGTCATTGCCCTTTTATTCTCACTTGCTGCTGCCTCACCTATTCCAGTTGCCGATCCTGGTGTGGTTTCAGTTAGCAAGTCATATGCTGATTTCCTTCGTGTTTACCAAAGTTGGAACACTTTTGCTAATCCTGATAGACCCAACTTGAAAAAGCGCGAATTCGAAGCTGCTCCCGCAAAAACTTATGCTGATTTCCTTCGTGCTTACCATAGTTGGAACACTTTTGTTAATCCTGACAGACCCAACTTGAAGAAGCGTGAGTTTGAAGCTGCCCCAGAGAAGAGTTATGCTGATTTCCTTCGTGCTTACCATAGTTGGAACACTTTTGTTAATCCTGACAGACCCAACTTGAAGAAGCGTGAGTTCGAAGCTGCTCCCGCAAAAACTTATGCTGATTTCCTTCGTGCTTATCAAAGTTGGAACACTTTTGTTAATCCTGACAGACCCAACTTGAAAAAGCGCACTGAAGAAGATGAAGAGAATGAGGAAGAGGATGAAGAATACTATCGCTTTCTTCAGTTTTATATCATGACTGTCCCAGAGAATTCCACTATTGCAGATGTCAATATTACTGCCAAATTTGAGAGCTAA

>56FY28966
ATGAAGATCACCGCTGTCATTGCCCTTTTATTCTCACTTGCTGCTGCCTCACCTATTCCAGTTGCCGATCCTGGTGTGGTTTCAGTTAGCAAGTCATATGCTGATTTCCTTCGTGTTTACCAAAGTTGGAACACTTTTGCTAATCCTGATAGACCCAACTTGAAAAAGCGCGAATTCGAAGCTGCTCCCGCAAAAACTTATGCTGATTTCCTTCGTGCTTATCAAAGTTGGAACACTTTTGTTAATCCTGACAGACCCAACTTGAAGAAGCGTGAGTTTGAAGCTGCCCCAGAGAAGAGTTATGCTGATTTCCTTCGTGCTTACCATAGTTGGAACACTTTTGTTAATCCTGACAGACCCAACTTGAAGAAGCGTGAGTTCGAAGCTGCTCCCGCAAAAACTTATGCTGATTTCCTTCGTGCTTATCAAAGTTGGAACACTTTTGTTAATCCTGACAGACCCAACTTGAAAAAGCGCACTGAAGAAGATGAAGAGAATGAGGAAGAGGATGAAGAATACTATCGCTTTCTTCAGTTTTATATCATGACTGTCCCAGAGAATTCCACTATTGCAGATGTCAATATTACTGCCAAATTTGAGAGCTAA

>57FY28967
ATGAAGATCACCGCTGTCATTGCCCTTTTATTCTCACTTGCTGCTGCCTCACCTATTCCAGTTGCCGATCCTGGTGTGGTTTCAGTTAGCAAGTCATATGCTGATTTCCTTCGTGTTTACCAAAGTTGGAACACTTTTGCTAATCCTGATAGACCCAACTTGAAAAAGCGCGAATTCGAAGCTGCTCCCGCAAAAACTTATGCTGATTTCCTTCGTGCTTATCAAAGTTGGAACACTTTTGTTAATCCTGACAGACCCAACTTGAAAAAGCGTGAGTTTGAAGCTGCTCCAGAGAAGAGTTATGCTGATTTCCTTCGTGTTTACCAAAGTTGGAACACTTTTGTTAATCCTGACAGACCCAACTTGAAGAAGTGTGAGTTTGAAGCTGCCCCAGAGAAGAGTTATGCTGATTTCCTTCGTGCTTACCATAGTTGGAACACTTTTGTTAATCCTGACAGACCCAACTTGAAGAAGCGTGAGTTCGAAGCTGCTCCCGCAAAAACTTATGCTGATTTCCTTCGTGCTTATCAAAGTTGGAACACTTTTGTTAATCCTGACAGACCCAACTTGAAAAAGCGCACTGAAGAAGATGAAGAGAATGAGGAAGAGGATGAAGAATACTATCGCTTTCTTCAGTTTTATATCATGACTGTCCCAGAGAATTCCACTATTGCAGATGTCAATATTACTGCCAAATTTGAGAGCTAA

>58FY28971
ATGAAGATCACCGCTGTCATTGCCCTTTTATTCTCACTTGCTGCTGCCTCACCTATTCCAGTTGCCGATCCTGGTGTGGTTTCAGTTAGCAAGTCATATGCTGATTTCCTTCGTGTTTACCAAAGTTGGAACACTTTTGCTAATCCTGATAGACCCAACTTGAAAAAGCGCGAATTCGAAGCTGCTCCCGCAAAAACTTATGCTGATTTCCTTCGTGCTTATCAAAGTTGGAACACTTTTGTTAATCCTGACAGACCCAACTTGAAAAAGCGTGAGTTTGAAGCTGCTCCAGAGAAGAGTTATGCTGATTTCCTTCGTGTTTACCAAAGTTGGAACACTTTTGTTAATCCTGACAGACCCAACTTGAAGAAGTGTGAGTTTGAAGCTGCCCCAGAGAAGAGTTATGCTGATTTCCTTCGTGCTTACCATAGTTGGAACACTTTTGTTAATCCTGACAGACCCAACTTGAAGAAGCGTGAGTTCGAAGCTGCTCCCGCAAAAACTTATGCTGATTTCCTTCGTGCTTATCAAAGTTGGAACACTTTTGTTAATCCTGACAGACCCAACTTGAAAAAGCGCACTGAAGAAGATGAAGAGAATGAGGAAGAGGATGAAGAATACTATCGCTTTCTTCAGTTTTATATCATGACTGTCCCAGAGAATTCCACTATTGCAGATGTCAATATTACTGCCAAATTTGAGAGCTAA

>59FY28973
ATGAAGATCACCGCTGTCATTGCCCTTTTATTCTCACTTGCTGCTGCCTCACCTATTCCAGTTGCCGATCCTGGTGTGGTTTCAGTTAGCAAGTCATATGCTGATTTCCTTCGTGTTTACCAAAGTTGGAACACTTTTGCTAATCCTGATAGACCCAACTTGAAAAAGCGCGAATTCGAAGCTGCTCCCGCAAAAACTTATGCTGATTTCCTTCGTGCTTATCAAAGTTGGAACACTTTTGTTAATCCTGACAGACCCAATTTGAAAAAGCGTGAGTTTGAAGCTGCCCCAGAGAAGAGTTATGCTGATTTCCTTCGTGCTTACCATAGTTGGAACACTTTTGTTAATCCTGACAGACCCAACTTGAAAAAGCGCGAATTCGAAGCTGCTCCCGCAAAAACTTATGCTGATTTCCTTCGTGCTTACCAAAGTTGGAACACTTTTGTTAATCCTGACAGACCCAACTTGAAAAAGCGCACTGAAGAAGATGAAGAGAATGAGGAAGAGGATGAAGAATACTATCGCTTTCTTCAGTTTTATATCATGACTGTCCCAGAGAATTCCACTATTACAGATGTCAATATTACTGCCAAATTTGAGAGCTAA

>60FY28974
ATGAAGATCACCGCTGTCATTGCCCTTTTATTCTCACTTGCTGCTGCCTCACCTATTCCAGTTGCCGATCCTGGTGTGGTTTCAGTTAGCAAGTCATATGCTGATTTCCTTCGTGTTTACCAAAGTTGGAACACTTTTGCTAATCCTGATAGACCCAACTTGAAAAAGCGCGAATTCGAAGCTGCTCCCGCAAAAACTTATGCTGATTTCCTTCGTGCTTATCAAAGTTGGAACACTTTTGTTAATCCTGACAGACCCAATTTGAAAAAGCGTGAGTTTGAAGCTGCCCCAGAGAAGAGTTATGCTGATTTCCTTCGTGCTTACCATAGTTGGAACACTTTTGTTAATCCTGACAGACCCAACTTGAAAAAGCGCGAATTCGAAGCTGCTCCCGCAAAAACTTATGCTGATTTCCTTCGTGCTTACCAAAGTTGGAACACTTTTGTTAATCCTGACAGACCCAACTTGAAAAAGCGCACTGAAGAAGATGAAGAGAATGAGGAAGAGGATGAAGAATACTATCGCTTTCTTCAGTTTTATATCATGACTGTCCCAGAGAATTCCACTATTACAGATGTCAATATTACTGCCAAATTTGAGAGCTAA

>61FY28975
ATGAAGATCACCGCTGTCATTGCCCTTTTATTCTCACTTGCTGCTGCCTCACCTATTCCAGTTGCCGATCCTGGTGTGGTTTCAGTTAGCAAGTCATATGCTGATTTCCTTCGTGTTTACCAAAGTTGGAACACTTTTGCTAATCCTGATAGACCCAACTTGAAAAAGCGCGAATTCGAAGCTGCTCCCGCAAAAACTTATGCTGATTTCCTTCGTGCTTATCAAAGTTGGAACACTTTTGTTAATCCTGACAGACCCAACTTGAAAAAGCGTGAGTTTGAAGCTGCTCCAGAGAAGAGTTATGCTGATTTCCTTCGTGTTTACCAAAGTTGGAACACTTTTGTTAATCCTGACAGACCCAACTTGAAGAAGCGTGAGTTTGAAGCTGCCCCAGAGAAGAGTTATGCTGATTTCCTTCGTGCTTACCATAGTTGGAACACTTTTGTTAATCCTGACAGACCCAACTTGAAGAAGCGTGAGTTCGAAGCTGCTCCCGCAAAAACTTATGCTGATTTCCTTCGTGCTTATCAAAGTTGGAACACTTTTGTTAATCCTGACAGACCCAACTTGAAAAAGCGCACTGAAGAAGATGAAGAGAATGAGGAAGAGGATGAAGAATACTATCGCTTTCTTCAGTTTTATATCATGACTGTCCCAGAGAATTCCACTATTGCAGATGTCAATATTACTGCCAAATTTGAGAGCTAA

>62FY28977
ATGAAGATCACCGCTGTCATTGCCCTTTTATTCTCACTTGCTGCTGCCTCACCTATTCCAGTTGCCGATCCTGATGTGGTTTCAGTTAGCAAGTCATATGCTGATTTCCTTCGTGTTTACCAAAGTTGGAACACTTTTGCTAATCCTGATAGACCCAACTTGAAAAAGCGCGAATTCGAAGCTGCTCCCGCAAAAACTTATGCTGATTTCCTTCGTGCTTATCAAAGTTGGAACACTTTTGTTAATCCTGACAGACCCAACTTGAAAAAGCGTGAGTTTGAAGCTGCTCCAGAGAAGAGTTATGCTGATTTCCTTCGTGTTTACCAAAGTTGGAACACTTTTGTTAATCCTGACAGACCCAACTTGAAGAAGCGTGAGTTCGAAGCTGCTCCCGCAAAAACTTATGCTGATTTCCTTCGTGCTTATCAAAGTTGGAACACTTTTGTTAATCCTGACAGACCCAACTTGAAAAAGCGTGAGTTTGAAGCTGCCCCAGAGAAGAGTTATGCTGATTTCCTTCGTGCTTACCATAGTTGGAACACTTTTGTTAATCCTGACAGACCCAACTTGAAGAAGCGTGAGTTCGAAGCTGCTCCCGCAAAAACTTATGCTGATTTCCTTCGTGCTTATCAAAGTTGGAACACTTTTGTTAATCCTGACAGACCCAACTTGAAAAAGCGCACTGAAGAAGATGAAGAGAATGAGGAAGAGGATGAAGAATACTATCGCTTTCTTCAGTTTTATATCATGACTGTCCCAGAGAATTCCACTATTGCAGATGTCAATATTACTGCCAAATTTGAGAGCTAA

>63FY28978
ATGAAGATCACCGCTGTCATTGCCCTTTTATTCTCACTTGCTGCTGCCTCACCTATTCCAGTTGCCGATCCTGGTGTGGTTTCAGTTAGCAAGTCATATGCTGATTTCCTTCGTGTTTACCAAAGTTGGAACACTTTTGCTAATCCTGATAGACCCAACTTGAAAAAGCGCGAATTCGAAGCTGCTCCCGCAAAAACTTATGCTGATTTCCTTCGTGCTTATCAAAGTTGGAACACTTTTGTTAATCCTGACAGACCCAACTTGAAAAAGCGTGAGTTTGAAGCTGCTCCAGAGAAGAGTTATGCTGATTTCCTTCGTGTTTACCAAAGTTGGAACACTTTTGTTAATCCTGACAGACCCAACTTGAAGAAGCGTGAGTTTGAAGCTGCCCCAGAGAAGAGTTATGCTGATTTCCTTCGTGCTTACCATAGTTGGAACACTTTTGTTAATCCTGACAGACCCAACTTGAAGAAGCGTGAGTTCGAAGCTGCTCCCGCAAAAACTTATGCTGATTTCCTTCGTGCTTATCAAAGTTGGAACACTTTTGTTAATCCTGACAGACCCAACTTGAAAAAGCGCACTGAAGAAGATGAAGAGAATGAGGAAGAGGATGAAGAATACTATCGCTTTCTTCAGTTTTATATCATGACTGTCCCAGAGAATTCCACTATTGCAGATGTCAATATTACTGCCAAATTTGAGAGCTAA

>64FY28979
ATGAAGATCACCGCTGTCATTGCCCTTTTATTCTCACTTGCTGCTGCCTCACCTATTCCAGTTGCCGATCCTGGTGTGGTTTCAGTTAGCAAGTCATATGCTGATTTCCTTCGTGTTTACCAAAGTTGGAACACTTTTGCTAATCCTGATAGACCCAACTTGAAAAAGCGCGAATTCGAAGCTGCTCCCGCAAAAACTTATGCTGATTTCCTTCGTGCTTATCAAAGTTGGAACACTTTTGTTAATCCTGACAGACCCAACTTGAAAAAGCGTGAGTTTGAAGCTGCTCCAGAGAAGAGTTATGCTGATTTCCTTCGTGTTTACCAAAGTTGGAACACTTTTGTTAATCCTGACAGACCCAACTTGAAGAAGTGTGAGTTTGAAGCTGCCCCAGAGAAGAGTTATGCTGATTTCCTTCGTGCTTACCATAGTTGGAACACTTTTGTTAATCCTGACAGACCCAACTTGAAGAAGCGTGAGTTCGAAGCTGCTCCCGCAAAAACTTATGCTGATTTCCTTCGTGCTTATCAAAGTTGGAACACTTTTGTTAATCCTGACAGACCCAACTTGAAAAAGCGCACTGAAGAAGATGAAGAGAATGAGGAAGAGGATGAAGAATACTATCGCTTTCTTCAGTTTTATATCATGACTGTCCCAGAGAATTCCACTATTGCAGATGTCAATATTACTGCCAAATTTGAGAGCTAA

>65FY28980
ATGAAGATCACCGCTGTCATTGCCCTTTTATTCTCACTTGCTGCTGCCTCACCTATTCCAGTTGCCGATCCTGGTGTGGTTTCAGTTAGCAAGTCATATGCTGATTTCCTTCGTGTTTACCAAAGTTGGAACACTTTTGCTAATCCTGATAGACCCAACTTGAAAAAGCGCGAATTCGAAGCTGCTCCCGCAAAAACTTATGCTGATTTCCTTCGTGCTTATCAAAGTTGGAACACTTTTGTTAATCCTGACAGACCCAACTTGAAAAAGCGTGAGTTTGAAGCTGCTCCAGAGAAGAGTTATGCTGATTTCCTTCGTGTTTACCAAAGTTGGAACACTTTTGTTAATCCTGACAGACCCAACTTGAAGAAGTGTGAGTTTGAAGCTGCCCCAGAGAAGAGTTATGCTGATTTCCTTCGTGCTTACCATAGTTGGAACACTTTTGTTAATCCTGACAGACCCAACTTGAAGAAGCGTGAGTTCGAAGCTGCTCCCGCAAAAACTTATGCTGATTTCCTTCGTGCTTATCAAAGTTGGAACACTTTTGTTAATCCTGACAGACCCAACTTGAAAAAGCGCACTGAAGAAGATGAAGAGAATGAGGAAGAGGATGAAGAATACTATCGCTTTCTTCAGTTTTATATCATGACTGTCCCAGAGAATTCCACTATTGCAGATGTCAATATTACTGCCAAATTTGAGAGCTAA

>66FY28984
ATGAAGATCACCGCTGTCATTGCCCTTTTATTCTCACTTGCTGCTGCCTCACCTATTCCAGTTGCCGATCCTGGTGTGGTTTCAGTTAGCAAGTCATATGCTGATTTCCTTCGTGTTTACCAAAGTTGGAACACTTTTGCTAATCCTGATAGACCCAACTTGAAAAAGCGCGAATTCGAAGCTGCTCCCGCAAAAACTTATGCTGATTTCCTTCGTGCTTATCAAAGTTGGAACACTTTTGTTAATCCTGACAGACCCAACTTGAAAAAGCGTGAGTTTGAAGCTGCTCCAGAGAAGAGTTATGCTGATTTCCTTCGTGTTTACCAAAGTTGGAACACTTTTGTTAATCCTGACAGACCCAACTTGAAGAAGCGTGAGTTTGAAGCTGCCCCAGAGAAGAGTTATGCTGATTTCCTTCGTGCTTACCATAGTTGGAACACTTTTGTTAATCCTGACAGACCCAACTTGAAGAAGCGTGAGTTCGAAGCTGCTCCCGCAAAAACTTATGCTGATTTCCTTCGTGCTTATCAAAGTTGGAACACTTTTGTTAATCCTGACAGACCCAACTTGAAAAAGCGCACTGAAGAAGATGAAGAGAATGAGGAAGAGGATGAAGAATACTATCGCTTTCTTCAGTTTTATATCATGACTGTCCCAGAGAATTCCACTATTGCAGATGTCAATATTACTGCCAAATTTGAGAGCTAA

>67FY28985
ATGAAGATCACCGCTGTCATTGCCCTTTTATTCTCACTTGCTGCTGCCTCACCTATTCCAGTTGCCGATCCTGGTGTGGTTTCAGTTAGCAAGTCATATGCTGATTTCCTTCGTGTTTACCAAAGTTGGAACACTTTTGCTAATCCTGATAGACCCAACTTGAAAAAGCGCGAATTCGAAGCTGCTCCCGCAAAAACTTATGCTGATTTCCTTCGTGCTTATCAAAGTTGGAACACTTTTGTTAATCCTGACAGACCCAACTTGAAAAAGCGTGAGTTTGAAGCTGCTCCAGAGAAGAGTTATGCTGATTTCCTTCGTGTTTACCAAAGTTGGAACACTTTTGTTAATCCTGACAGACCCAACTTGAAGAAGTGTGAGTTTGAAGCTGCCCCAGAGAAGAGTTATGCTGATTTCCTTCGTGCTTACCATAGTTGGAACACTTTTGTTAATCCTGACAGACCCAACTTGAAGAAGCGTGAGTTCGAAGCTGCTCCCGCAAAAACTTATGCTGATTTCCTTCGTGCTTATCAAAGTTGGAACACTTTTGTTAATCCTGACAGACCCAACTTGAAAAAGCGCACTGAAGAAGATGAAGAGAATGAGGAAGAGGATGAAGAATACTATCGCTTTCTTCAGTTTTATATCATGACTGTCCCAGAGAATTCCACTATTGCAGATGTCAATATTACTGCCAAATTTGAGAGCTAA

>68FY28987
ATGAAGATCACCGCTGTCATTGCCCTTTTATTCTCACTTGCTGCTGCCTCACCTATTCCAGTTGCCGATCCTGGTGTGGTTTCAGTTAGCAAGTCATATGCTGATTTCCTTCGTGTTTACCAAAGTTGGAACACTTTTGCTAATCCTGATAGACCCAACTTGAAAAAGCGCGAATTCGAAGCTGCTCCCGCAAAAACTTATGCTGATTTCCTTCGTGCTTATCAAAGTTGGAACACTTTTGTTAATCCTGACAGACCCAATTTGAAAAAGCGTGAGTTTGAAGCTGCCCCAGAGAAGAGTTATGCTGATTTCCTTCGTGCTTACCATAGTTGGAACACTTTTGTTAATCCTGACAGACCCAACTTGAAAAAGCGCGAATTCGAAGCTGCTCCCGCAAAAACTTATGCTGATTTCCTTCGTGCTTACCAAAGTTGGAACACTTTTGTTAATCCTGACAGACCCAACTTGAAAAAGCGCACTGAAGAAGATGAAGAGAATGAGGAAGAGGATGAAGAATACTATCGCTTTCTTCAGTTTTATATCATGACTGTCCCAGAGAATTCCACTATTACAGATGTCAATATTACTGCCAAATTTGAGAGCTAA

>69FY28988
ATGAAGATCACCGCTGTCATTGCCCTTTTATTCTCACTTGCTGCTGCCTCACCTATTCCAGTTGCCGATCCTGGTGTGGTTTCAGTTAGCAAGTCATATGCTGATTTCCTTCGTGTTTACCAAAGTTGGAACACTTTTGCTAATCCTGATAGACCCAACTTGAAAAAGCGCGAATTCGAAGCTGCTCCCGCAAAAACTTATGCTGATTTCCTTCGTGCTTATCAAAGTTGGAACACTTTTGTTAATCCTGACAGACCCAATTTGAAAAAGCGTGAGTTTGAAGCTGCCCCAGAGAAGAGTTATGCTGATTTCCTTCGTGCTTACCATAGTTGGAACACTTTTGTTAATCCTGACAGACCCAACTTGAAAAAGCGCGAATTCGAAGCTGCTCCCGCAAAAACTTATGCTGATTTCCTTCGTGCTTACCAAAGTTGGAACACTTTTGTTAATCCTGACAGACCCAACTTGAAAAAGCGCACTGAAGAAGATGAAGAGAATGAGGAAGAGGATGAAGAATACTATCGCTTTCTTCAGTTTTATATCATGACTGTCCCAGAGAATTCCACTATTACAGATGTCAATATTACTGCCAAATTTGAGAGCTAA

>70FY28991
ATGAAGATCACCGCTGTCATTGCCCTTTTATTCTCACTTGCTGCTGCCTCACCTATTCCAGTTGCCGATCCTGGTGTGGTTTCAGTTAGCAAGTCATATGCTGATTTCCTTCGTGTTTACCAAAGTTGGAACACTTTTGCTAATCCTGATAGACCCAACTTGAAAAAGCGCGAATTCGAAGCTGCTCCCGCAAAAACTTATGCTGATTTCCTTCGTGCTTATCAAAGTTGGAACACTTTTGTTAATCCTGACAGACCCAATTTGAAAAAGCGTGAGTTTGAAGCTGCCCCAGAGAAGAGTTATGCTGATTTCCTTCGTGCTTACCATAGTTGGAACACTTTTGTTAATCCTGACAGACCCAACTTGAAAAAGCGCGAATTCGAAGCTGCTCCCGCAAAAACTTATGCTGATTTCCTTCGTGCTTACCAAAGTTGGAACACTTTTGTTAATCCTGACAGACCCAACTTGAAAAAGCGCACTGAAGAAGATGAAGAGAATGAGGAAGAGGATGAAGAATACTATCGCTTTCTTCAGTTTTATATCATGACTGTCCCAGAGAATTCCACTATTACAGATGTCAATATTACTGCCAAATTTGAGAGCTAA

>71FY28998
ATGAAGATCACCGCTGTCATTGCCCTTTTATTCTCACTTGCTGCTGCCTCACCTATTCCAGTTGCCGATCCTGGTGTGGTTTCAGTTAGCAAGTCATATGCTGATTTCCTTCGTGTTTACCAAAGTTGGAACACTTTTGCTAATCCTGATAGACCCAACTTGAAAAAGCGCGAATTCGAAGCTGCTCCCGCAAAAACTTATGCTGATTTCCTTCGTGCTTATCAAAGTTGGAACACTTTTGTTAATCCTGACAGACCCAACTTGAAAAAGCGTGAGTTTGAAGCTGCTCCAGAGAAGAGTTATGCTGATTTCCTTCGTGTTTACCAAAGTTGGAACACTTTTGTTAATCCTGACAGACCCAACTTGAAAAAGCGTGAGTTTGAAGCTGCTCCAGAGAAGAGTTATGCTGATTTCCTTCGTGTTTACCAAAGTTGGAACACTTTTGTTAATCCTGACAGACCCAACTTGAAGAAGCGTGAGTTCGAAGCTGCTCCCGCAAAAACTTATGCTGATTTCCTTCGTGCTTATCAAAGTTGGAACACTTTTGTTAATCCTGACAGACCCAACTTGAAAAAGCGCACTGAAGAAGATGAAGAGAATGAGGAAGAGGATGAAGAATACTATCGCTTTCTTCAGTTTTATATCATGACTGTCCCAGAGAATTCCACTATTGCAGATGTCAATATTACTGCCAAATTTGAGAGCTAA

>72FY28999
ATGAAGATCACCGCTGTCATTGCCCTTTTATTCTCACTTGCTGCTGCCTCACCTATTCCAGTTGCCGATCCTGGTGTGGTTTCAGTTAGCAAGTCATATGCTGATTTCCTTCGTGTTTACCAAAGTTGGAACACTTTTGCTAATCCTGATAGACCCAACTTGAAAAAGCGCGAATTCGAAGCTGCTCCCGCAAAAACTTATGCTGATTTCCTTCGTGCTTATCAAAGTTGGAACACTTTTGTTAATCCTGACAGACCCAACTTGAAAAAGCGTGAGTTTGAAGCTGCTCCAGAGAAGAGTTATGCTGATTTCCTTCGTGTTTACCAAAGTTGGAACACTTTTGTTAATCCTGACAGACCCAACTTGAAGAAGCGTGAGTTTGAAGCTGCCCCAGAGAAGAGTTATGCTGATTTCCTTCGTGCTTACCATAGTTGGAACACTTTTGTTAATCCTGACAGACCCAACTTGAAGAAGCGTGAGTTCGAAGCTGCTCCCGCAAAAACTTATGCTGATTTCCTTCGTGCTTATCAAAGTTGGAACACTTTTGTTAATCCTGACAGACCCAACTTGAAAAAGCGCACTGAAGAAGATGAAGAGAATGAGGAAGAGGATGAAGAATACTATCGCTTTCTTCAGTTTTATATCATGACTGTCCCAGAGAATTCCACTATTGCAGATGTCAATATTACTGCCAAATTTGAGAGCTAA

>73FY29000
ATGAAGATCACCGCTGTCATTGCCCTTTTATTCTCACTTGCTGCTGCCTCACCTATTCCAGTTGCCGATCCTGGTGTGGTTTCAGTTAGCAAGTCATATGCTGATTTCCTTCGTGTTTACCAAAGTTGGAACACTTTTGCTAATCCTGATAGACCCAACTTGAAAAAGCGCGAATTCGAAGCTGCTCCCGCAAAAACTTATGCTGATTTCCTTCGTGCTTATCAAAGTTGGAACACTTTTGTTAATCCTGACAGACCCAACTTGAAAAAGCGTGAGTTTGAAGCTGCTCCAGAGAAGAGTTATGCTGATTTCCTTCGTGCTTACCATAGTTGGAACACTTTTGTTAATCCTGACAGACCCAACTTGAAGAAGCGTGAGTTCGAAGCTGCTCCCGCAAAAACTTATGCTGATTTCCTTCGTGCTTATCAAAGTTGGAACACTTTTGTTAATCCTGACAGACCCAACTTGAAAAAGCGCACTGAAGAAGATGAAGAGAATGAGGAAGAGGATGAAGAATACTATCGCTTTCTTCAGTTTTATATCATGACTGTCCCAGAGAATTCCACTATTGCAGATGTCAATATTACTGCCAAATTTGAGAGCTAA

>74FY29001
ATGAAGATCACCGCTGTCATTGCCCTTTTATTCTCACTTGCTGCTGCCTCACCTATTCCAGTTGCCGATCCTGGTGTGGTTTCAGTTAGCAAGTCATATGCTGATTTCCTTCGTGTTTACCAAAGTTGGAACACTTTTGCTAATCCTGATAGACCCAACTTGAAAAAGCGCGAATTCGAAGCTGCTCCCGCAAAAACTTATGCTGATTTCCTTCGTGCTTATCAAAGTTGGAACACTTTTGTTAATCCTGACAGACCCAATTTGAAAAAGCGTGAGTTTGAAGCTGCCCCAGAGAAGAGTTATGCTGATTTCCTTCGTGCTTACCATAGTTGGAACACTTTTGTTAATCCTGACAGACCCAACTTGAAAAAGCGCGAATTCGAAGCTGCTCCCGCAAAAACTTATGCTGATTTCCTTCGTGCTTACCAAAGTTGGAACACTTTTGTTAATCCTGACAGACCCAACTTGAAAAAGCGCACTGAAGAAGATGAAGAGAATGAGGAAGAGGATGAAGAATACTATCGCTTTCTTCAGTTTTATATCATGACTGTCCCAGAGAATTCCACTATTACAGATGTCAATATTACTGCCAAATTTGAGAGCTAA

>75FY29002
ATGAAGATCACCGCTGTCATTGCCCTTTTATTCTCACTTGCTGCTGCCTCACCTATTCCAGTTGCCGATCCTGGTGTGGTTTCAGTTAGCAAGTCATATGCTGATTTCCTTCGTGTTTACCAAAGTTGGAACACTTTTGCTAATCCTGATAGACCCAACTTGAAAAAGCGCGAATTCGAAGCTGCTCCCGCAAAAACTTATGCTGATTTCCTTCGTGCTTATCAAAGTTGGAACACTTTTGTTAATCCTGACAGACCCAACTTGAAAAAGCGTGAGTTTGAAGCTGCTCCAGAGAAGAGTTATGCTGATTTCCTTCGTGCTTACCATAGTTGGAACACTTTTGTTAATCCTGACAGACCCAACTTGAAGAAGCGTGAGTTCGAAGCTGCTCCCGCAAAAACTTATGCTGATTTCCTTCGTGCTTATCAAAGTTGGAACACTTTTGTTAATCCTGACAGACCCAACTTGAAAAAGCGCACTGAAGAAGATGAAGAGAATGAGGAAGAGGATGAAGAATACTATCGCTTTCTTCAGTTTTATATCATGACTGTCCCAGAGAATTCCACTATTGCAGATGTCAATATTACTGCCAAATTTGAGAGCTAA

>76FY29003
ATGAAGATCACCGCTGTCATTGCCCTTTTATTCTCACTTGCTGCTGCCTCACCTATTCCAGTTGCCGATCCTGGTGTGGTTTCAGTTAGCAAGTCATATGCTGATTTCCTTCGTGTTTACCAAAGTTGGAACACTTTTGCTAATCCTGATAGACCCAACTTGAAAAAGCGCGAATTCGAAGCTGCTCCCGCAAAAACTTATGCTGATTTCCTTCGTGCTTATCAAAGTTGGAACACTTTTGTTAATCCTGACAGACCCAACTTGAAAAAGCGTGAGTTTGAAGCTGCTCCAGAGAAGAGTTATGCTGATTTCCTTCGTGCTTACCATAGTTGGAACACTTTTGTTAATCCTGACAGACCCAACTTGAAGAAGCGTGAGTTCGAAGCTGCTCCCGCAAAAACTTATGCTGATTTCCTTCGTGCTTATCAAAGTTGGAACACTTTTGTTAATCCTGACAGACCCAACTTGAAAAAGCGCACTGAAGAAGATGAAGAGAATGAGGAAGAGGATGAAGAATACTATCGCTTTCTTCAGTTTTATATCATGACTGTCCCAGAGAATTCCACTATTGCAGATGTCAATATTACTGCCAAATTTGAGAGCTAA

>77FY29004
ATGAAGATCACCGCTGTCATTGCCCTTTTATTCTCACTTGCTGCTGCCTCACCTATTCCAGTTGCCGATCCTGGTGTGGTTTCAGTTAGCAAGTCATATGCTGATTTCCTTCGTGTTTACCAAAGTTGGAACACTTTTGCTAATCCTGATAGACCCAACTTGAAAAAGCGCGAATTCGAAGCTGCTCCCGCAAAAACTTATGCTGATTTCCTTCGTGCTTATCAAAGTTGGAACACTTTTGTTAATCCTGACAGACCCAACTTGAAAAAGCGTGAGTTTGAAGCTGCTCCAGAGAAGAGTTATGCTGATTTCCTTCGTGCTTACCATAGTTGGAACACTTTTGTTAATCCTGACAGACCCAACTTGAAGAAGCGTGAGTTCGAAGCTGCTCCCGCAAAAACTTATGCTGATTTCCTTCGTGCTTATCAAAGTTGGAACACTTTTGTTAATCCTGACAGACCCAACTTGAAAAAGCGCACTGAAGAAGATGAAGAGAATGAGGAAGAGGATGAAGAATACTATCGCTTTCTTCAGTTTTATATCATGACTGTCCCAGAGAATTCCACTATTGCAGATGTCAATATTACTGCCAAATTTGAGAGCTAA

>78FY29005
ATGAAGATCACCGCTGTCATTGCCCTTTTATTCTCACTTGCTGCTGCCTCACCTATTCCAGTTGCCGATCCTGGTGTGGTTTCAGTTAGCAAGTCATATGCTGATTTCCTTCGTGTTTACCAAAGTTGGAACACTTTTGCTAATCCTGATAGACCCAACTTGAAAAAGCGCGAATTCGAAGCTGCTCCCGCAAAAACTTATGCTGATTTCCTTCGTGCTTATCAAAGTTGGAACACTTTTGTTAATCCTGACAGACCCAACTTGAAAAAGCGTGAGTTTGAAGCTGCTCCAGAGAAGAGTTATGCTGATTTCCTTCGTGCTTACCATAGTTGGAACACTTTTGTTAATCCTGACAGACCCAACTTGAAGAAGCGTGAGTTCGAAGCTGCTCCCGCAAAAACTTATGCTGATTTCCTTCGTGCTTATCAAAGTTGGAACACTTTTGTTAATCCTGACAGACCCAACTTGAAAAAGCGCACTGAAGAAGATGAAGAGAATGAGGAAGAGGATGAAGAATACTATCGCTTTCTTCAGTTTTATATCATGACTGTCCCAGAGAATTCCACTATTGCAGATGTCAATATTACTGCCAAATTTGAGAGCTAA

>79FY29006
ATGAAGATCACCGCTGTCATTGCCCTTTTATTCTCACTTGCTGCTGCCTCACCTATTCCAGTTGCCGATCCTGGTGTGGTTTCAGTTAGCAAGTCATATGCTGATTTCCTTCGTGTTTACCAAAGTTGGAACACTTTTGCTAATCCTGATAGACCCAACTTGAAAAAGCGCGAATTCGAAGCTGCTCCCGCAAAAACTTATGCTGATTTCCTTCGTGCTTATCAAAGTTGGAACACTTTTGTTAATCCTGACAGACCCAACTTGAAAAAGCGTGAGTTTGAAGCTGCTCCAGAGAAGAGTTATGCTGATTTCCTTCGTGCTTACCATAGTTGGAACACTTTTGTTAATCCTGACAGACCCAACTTGAAGAAGCGTGAGGTCGAAGCTGCTCCCGCAAAAACTTATGCTGATTTCCTTCGTGCTTATCAAAGTTGGAACACTTTTGTTAATCCTGACAGACCCAACTTGAAAAAGCGCACTGAAGAAGATGAAGAGAATGAGGAAGAGGATGAAGAATACTATCGCTTTCTTCAGTTTTATATCATGACTGTCCCAGAGAATTCCACTATTGCAGATGTCAATATTACTGCCAAATTTGAGAGCTAA

>80FY29007
ATGAAGATCACCGCTGTCATTGCCCTTTTATTCTCACTTGCTGCTGCCTCACCTATTCCAGTTGCCGATCCTGGTGTGGTTTCAGTTAGCAAGTCATATGCTGATTTCCTTCGTGTTTACCAAAGTTGGAACACTTTTGCTAATCCTGATAGACCCAACTTGAAAAAGCGCGAATTCGAAGCTGCTCCCGCAAAAACTTATGCTGATTTCCTTCGTGCTTATCAAAGTTGGAACACTTTTGTTAATCCTGACAGACCCAATTTGAAAAAGCGTGAGTTTGAAGCTGCCCCAGAGAAGAGTTATGCTGATTTCCTTCGTGCTTACCATAGTTGGAACACTTTTGTTAATCCTGACAGACCCAACTTGAAAAAGCGCGAATTCGAAGCTGCTCCCGCAAAAACTTATGCTGATTTCCTTCGTGCTTACCAAAGTTGGAACACTTTTGTTAATCCTGACAGACCCAACTTGAAAAAGCGCACTGAAGAAGATGAAGAGAATGAGGAAGAGGATGAAGAATACTATCGCTTTCTTCAGTTTTATATCATGACTGTCCCAGAGAATTCCACTATTACAGATGTCAATATTACTGCCAAATTTGAGAGCTAA

>81FY29008
ATGAAGATCACCGCTGTCATTGCCCTTTTATTCTCACTTGCTGCTGCCTCACCTATTCCAGTTGCCGATCCTGGTGTGGTTTCAGTTAGCAAGTCATATGCTGATTTCCTTCGTGTTTACCAAAGTTGGAACACTTTTGCTAATCCTGATAGACCCAACTTGAAAAAGCGCGAATTCGAAGCTGCTCCCGCAAAAACTTATGCTGATTTCCTTCGTGCTTATCAAAGTTGGAACACTTTTGTTAATCCTGACAGACCCAATTTGAAAAAGCGTGAGTTTGAAGCTGCCCCAGAGAAGAGTTATGCTGATTTCCTTCGTGCTTACCATAGTTGGAACACTTTTGTTAATCCTGACAGACCCAACTTGAAAAAGCGCGAATTCGAAGCTGCTCCCGCAAAAACTTATGCTGATTTCCTTCGTGCTTACCAAAGTTGGAACACTTTTGTTAATCCTGACAGACCCAACTTGAAAAAGCGCACTGAAGAAGATGAAGAGAATGAGGAAGAGGATGAAGAATACTATCGCTTTCTTCAGTTTTATATCATGACTGTCCCAGAGAATTCCACTATTACAGATGTCAATATTACTGCCAAATTTGAGAGCTAA

>82FY29009
ATGAAGATCACCGCTGTCATTGCCCTTTTATTCTCACTTGCTGCTGCCTCACCTATTCCAGTTGCCGATCCTGGTGTGGTTTCAGTTAGCAAGTCATATGCTGATTTCCTTCGTGTTTACCAAAGTTGGAACACTTTTGCTAATCCTGATAGACCCAACTTGAAAAAGCGCGAATTCGAAGCTGCTCCCGCAAAAACTTATGCTGATTTCCTTCGTGCTTATCAAAGTTGGAACACTTTTGTTAATCCTGACAGACCCAATTTGAAAAAGCGTGAGTTTGAAGCTGCCCCAGAGAAGAGTTATGCTGATTTCCTTCGTGCTTACCATAGTTGGAACACTTTTGTTAATCCTGACAGACCCAACTTGAAAAAGCGCGAATTCGAAGCTGCTCCCGCAAAAACTTATGCTGATTTCCTTCGTGCTTACCAAAGTTGGAACACTTTTGTTAATCCTGACAGACCCAACTTGAAAAAGCGCACTGAAGAAGATGAAGAGAATGAGGAAGAGGATGAAGAATACTATCGCTTTCTTCAGTTTTATATCATGACTGTCCCAGAGAATTCCACTATTACAGATGTCAATATTACTGCCAAATTTGAGAGCTAA

>83FY29010
ATGAAGATCACCGCTGTCATTGCCCTTTTATTCTCACTTGCTGCTGCCTCACCTATTCCAGTTGCCGATCCTGGTGTGGTTTCAGTTAGCAAGTCATATGCTGATTTCCTTCGTGTTTACCAAAGTTGGAACACTTTTGCTAATCCTGATAGACCCAACTTGAAAAAGCGCGAATTCGAAGCTGCTCCCGCAAAAACTTATGCTGATTTCCTTCGTGCTTATCAAAGTTGGAACACTTTTGTTAATCCTGACAGACCCAATTTGAAAAAGCGTGAGTTTGAAGCTGCCCCAGAGAAGAGTTATGCTGATTTCCTTCGTGCTTACCATAGTTGGAACACTTTTGTTAATCCTGACAGACCCAACTTGAAAAAGCGCGAATTCGAAGCTGCTCCCGCAAAAACTTATGCTGATTTCCTTCGTGCTTACCAAAGTTGGAACACTTTTGTTAATCCTGACAGACCCAACTTGAAAAAGCGCACTGAAGAAGATGAAGAGAATGAGGAAGAGGATGAAGAATACTATCGCTTTCTTCAGTTTTATATCATGACTGTCCCAGAGAATTCCACTATTACAGATGTCAATATTACTGCCAAATTTGAGAGCTAA

>84FY29011
ATGAAGATCACCGCTGTCATTGCCCTTTTATTCTCACTTGCTGCTGCCTCACCTATTCCAGTTGCCGATCCTGGTGTGGTTTCAGTTAGCAAGTCATATGCTGATTTCCTTCGTGTTTACCAAAGTTGGAACACTTTTGCTAATCCTGATAGACCCAACTTGAAAAAGCGCGAATTCGAAGCTGCTCCCGCAAAAACTTATGCTGATTTCCTTCGTGCTTATCAAAGTTGGAACACTTTTGTTAATCCTGACAGACCCAATTTGAAAAAGCGTGAGTTTGAAGCTGCCCCAGAGAAGAGTTATGCTGATTTCCTTCGTGCTTACCATAGTTGGAACACTTTTGTTAATCCTGACAGACCCAACTTGAAAAAGCGCGAATTCGAAGCTGCTCCCGCAAAAACTTATGCTGATTTCCTTCGTGCTTACCAAAGTTGGAACACTTTTGTTAATCCTGACAGACCCAACTTGAAAAAGCGCACTGAAGAAGATGAAGAGAATGAGGAAGAGGATGAAGAATACTATCGCTTTCTTCAGTTTTATATCATGACTGTCCCAGAGAATTCCACTATTACAGATGTCAATATTACTGCCAAATTTGAGAGCTAA

>85FY29012
ATGAAGATCACCGCTGTCATTGCCCTTTTATTCTCACTTGCTGCTGCCTCACCTATTCCAGTTGCCGATCCTGGTGTGGTTTCAGTTAGCAAGTCATATGCTGATTTCCTTCGTGTTTACCAAAGTTGGAACACTTTTGCTAATCCTGATAGACCCAACTTGAAAAAGCGCGAATTCGAAGCTGCTCCCGCAAAAACTTATGCTGATTTCCTTCGTGCTTATCAAAGTTGGAACACTTTTGTTAATCCTGACAGACCCAACTTGAAAAAGCGTGAGTTTGAAGCTGCTCCAGAGAAGAGTTATGCTGATTTCCTTCGTGTTTACCAAAGTTGGAACACTTTTGTTAATCCTGACAGACCCAACTTGAAAAAGCGTGAGTTTGAAGCTGCTCCAGAGAAGAGTTATGCTGATTTCCTTCGTGTTTACCAAAGTTGGAACACTTTTGTTAATCCTGACAGACCCAACTTGAAGAAGCGTGAGTTCGAAGCTGCTCCCGCAAAAACTTATGCTGATTTCCTTCGTGCTTATCAAAGTTGGAACACTTTTGTTAATCCTGACAGACCCAACTTGAAAAAGCGCACTGAAGAAGATGAAGAGAATGAGGAAGAGGATGAAGAATACTATCGCTTTCTTCAGTTTTATATCATGACTGTCCCAGAGAATTCCACTATTGCAGATGTCAATATTACTGCCAAATTTGAGAGCTAA

>86FY29013
ATGAAGATCACCGCTGTCATTGCCCTTTTATTCTCACTTGCTGCTGCCTCACCTATTCCAGTTGCCGATCCTGGTGTGGTTTCAGTTAGCAAGTCATATGCTGATTTCCTTCGTGTTTACCAAAGTTGGAACACTTTTGCTAATCCTGATAGACCCAACTTGAAAAAGCGCGAATTCGAAGCTGCTCCCGCAAAAACTTATGCTGATTTCCTTCGTGCTTATCAAAGTTGGAACACTTTTGTTAATCCTGACAGACCCAATTTGAAAAAGCGTGAGTTTGAAGCTGCCCCAGAGAAGAGTTATGCTGATTTCCTTCGTGCTTACCATAGTTGGAACACTTTTGTTAATCCTGACAGACCCAACTTGAAAAAGCGCGAATTCGAAGCTGCTCCCGCAAAAACTTATGCTGATTTCCTTCGTGCTTACCAAAGTTGGAACACTTTTGTTAATCCTGACAGACCCAACTTGAAAAAGCGCACTGAAGAAGATGAAGAGAATGAGGAAGAGGATGAAGAATACTATCGCTTTCTTCAGTTTTATATCATGACTGTCCCAGAGAATTCCACTATTACAGATGTCAATATTACTGCCAAATTTGAGAGCTAA

>87FY29014
ATGAAGATCACCGCTGTCATTGCCCTTTTATTCTCACTTGCTGCTGCCTCACCTATTCCAGTTGCCGATCCTGGTGTGGTTTCAGTTAGCAAGTCATATGCTGATTTCCTTCGTGTTTACCAAAGTTGGAACACTTTTGCTAATCCTGATAGACCCAACTTGAAAAAGCGCGAATTCGAAGCTGCTCCCGCAAAAACTTATGCTGATTTCCTTCGTGCTTATCAAAGTTGGAACACTTTTGTTAATCCTGACAGACCCAATTTGAAAAAGCGTGAGTTTGAAGCTGCCCCAGAGAAGAGTTATGCTGATTTCCTTCGTGCTTACCATAGTTGGAACACTTTTGTTAATCCTGACAGACCCAACTTGAAAAAGCGCGAATTCGAAGCTGCTCCCGCAAAAACTTATGCTGATTTCCTTCGTGCTTACCAAAGTTGGAACACTTTTGTTAATCCTGACAGACCCAACTTGAAAAAGCGCACTGAAGAAGATGAAGAGAATGAGGAAGAGGATGAAGAATACTATCGCTTTCTTCAGTTTTATATCATGACTGTCCCAGAGAATTCCACTATTACAGATGTCAATATTACTGCCAAATTTGAGAGCTAA

>88FY29015
ATGAAGATCACCGCTGTCATTGCCCTTTTATTCTCACTTGCTGCTGCCTCACCTATTCCAGTTGCCGATCCTGGTGTGGTTTCAGTTAGCAAGTCATATGCTGATTTCCTTCGTGTTTACCAAAGTTGGAACACTTTTGCTAATCCTGATAGACCCAACTTGAAAAAGCGCGAATTCGAAGCTGCTCCCGCAAAAACTTATGCTGATTTCCTTCGTGCTTATCAAAGTTGGAACACTTTTGTTAATCCTGACAGACCCAATTTGAAAAAGCGTGAGTTTGAAGCTGCCCCAGAGAAGAGTTATGCTGATTTCCTTCGTGCTTACCATAGTTGGAACACTTTTGTTAATCCTGACAGACCCAACTTGAAAAAGCGCGAATTCGAAGCTGCTCCCGCAAAAACTTATGCTGATTTCCTTCGTGCTTACCAAAGTTGGAACACTTTTGTTAATCCTGACAGACCCAACTTGAAAAAGCGCACTGAAGAAGATGAAGAGAATGAGGAAGAGGATGAAGAATACTATCGCTTTCTTCAGTTTTATATCATGACTGTCCCAGAGAATTCCACTATTACAGATGTCAATATTACTGCCAAATTTGAGAGCTAA

>89FY29016
ATGAAGATCACCGCTGTCATTGCCCTTTTATTCTCACTTGCTGCTGCCTCACCTATTCCAGTTGCCGATCCTGGTGTGGTTTCAGTTAGCAAGTCATATGCTGATTTCCTTCGTGTTTACCAAAGTTGGAACACTTTTGCTAATCCTGATAGACCCAACTTGAAAAAGCGCGAATTCGAAGCTGCTCCCGCAAAAACTTATGCTGATTTCCTTCGTGCTTATCAAAGTTGGAACACTTTTGTTAATCCTGACAGACCCAACTTGAAAAAGCGTGAGTTTGAAGCTGCTCCAGAGAAGAGTTATGCTGATTTCCTTCGTGTTTACCAAAGTTGGAACACTTTTGTTAATCCTGACAGACCCAACTTGAAAAAGCGTGAGTTTGAAGCTGCTCCAGAGAAGAGTTATGCTGATTTCCTTCGTGTTTACCAAAGTTGGAACACTTTTGTTAATCCTGACAGACCCAACTTGAAGAAGCGTGAGTTCGAAGCTGCTCCCGCAAAAACTTATGCTGATTTCCTTCGTGCTTATCAAAGTTGGAACACTTTTGTTAATCCTGACAGACCCAACTTGAAAAAGCGCACTGAAGAAGATGAAGAGAATGAGGAAGAGGATGAAGAATACTATCGCTTTCTTCAGTTTTATATCATGACTGTCCCAGAGAATTCCACTATTGCAGATGTCAATATTACTGCCAAATTTGAGAGCTAA

>90FY29017
ATGAAGATCACCGCTGTCATTGCCCTTTTATTCTCACTTGCTGCTGCCTCACCTATTCCAGTTGCCGATCCTGGTGTGGTTTCAGTTAGCAAGTCATATGCTGATTTCCTTCGTGTTTACCAAAGTTGGAACACTTTTGCTAATCCTGATAGACCCAACTTGAAAAAGCGCGAATTCGAAGCTGCTCCCGCAAAAACTTATGCTGATTTCCTTCGTGCTTATCAAAGTTGGAACACTTTTGTTAATCCTGACAGACCCAATTTGAAAAAGCGTGAGTTTGAAGCTGCCCCAGAGAAGAGTTATGCTGATTTCCTTCGTGCTTACCATAGTTGGAACACTTTTGTTAATCCTGACAGACCCAACTTGAAAAAGCGCGAATTCGAAGCTGCTCCCGCAAAAACTTATGCTGATTTCCTTCGTGCTTACCAAAGTTGGAACACTTTTGTTAATCCTGACAGACCCAACTTGAAAAAGCGCACTGAAGAAGATGAAGAGAATGAGGAAGAGGATGAAGAATACTATCGCTTTCTTCAGTTTTATATCATGACTGTCCCAGAGAATTCCACTATTACAGATGTCAATATTACTGCCAAATTTGAGAGCTAA

>91FY29018
ATGAAGATCACCGCTGTCATTGCCCTTTTATTCTCACTTGCTGCTGCCTCACCTATTCCAGTTGCCGATCCTGGTGTGGTTTCAGTTAGCAAGTCATATGCTGATTTCCTTCGTGTTTACCAAAGTTGGAACACTTTTGCTAATCCTGATAGACCCAACTTGAAAAAGCGCGAATTCGAAGCTGCTCCCGCAAAAACTTATGCTGATTTCCTTCGTGCTTATCAAAGTTGGAACACTTTTGTTAATCCTGACAGACCCAATTTGAAAAAGCGTGAGTTTGAAGCTGCCCCAGAGAAGAGTTATGCTGATTTCCTTCGTGCTTACCATAGTTGGAACACTTTTGTTAATCCTGACAGACCCAACTTGAAAAAGCGCGAATTCGAAGCTGCTCCCGCAAAAACTTATGCTGATTTCCTTCGTGCTTACCAAAGTTGGAACACTTTTGTTAATCCTGACAGACCCAACTTGAAAAAGCGCACTGAAGAAGATGAAGAGAATGAGGAAGAGGATGAAGAATACTATCGCTTTCTTCAGTTTTATATCATGACTGTCCCAGAGAATTCCACTATTACAGATGTCAATATTACTGCCAAATTTGAGAGCTAA

>92FY29019
ATGAAGATCACCGCTGTCATTGCCCTTTTATTCTCACTTGCTGCTGCCTCACCTATTCCAGTTGCCGATCCTGGTGTGGTTTCAGTTAGCAAGTCATATGCTGATTTCCTTCGTGTTTACCAAAGTTGGAACACTTTTGCTAATCCTGATAGACCCAACTTGAAAAAGCGCGAATTCGAAGCTGCTCCCGCAAAAACTTATGCTGATTTCCTTCGTGCTTATCAAAGTTGGAACACTTTTGTTAATCCTGACAGACCCAATTTGAAAAAGCGTGAGTTTGAAGCTGCCCCAGAGAAGAGTTATGCTGATTTCCTTCGTGCTTACCATAGTTGGAACACTTTTGTTAATCCTGACAGACCCAACTTGAAAAAGCGCGAATTCGAAGCTGCTCCCGCAAAAACTTATGCTGATTTCCTTCGTGCTTACCAAAGTTGGAACACTTTTGTTAATCCTGACAGACCCAACTTGAAAAAGCGCACTGAAGAAGATGAAGAGAATGAGGAAGAGGATGAAGAATACTATCGCTTTCTTCAGTTTTATATCATGACTGTCCCAGAGAATTCCACTATTGCAGATGTCAATATTACTGCCAAATTTGAGAGCTAA

>93FY29020
ATGAAGATCACCGCTGTCATTGCCCTTTTATTCTCACTTGCTGCTGCCTCACCTATTCCAGTTGCCGATCCTGGTGTGGTTTCAGTTAGCAAGTCATATGCTGATTTCCTTCGTGTTTACCAAAGTTGGAACACTTTTGCTAATCCTGATAGACCCAACTTGAAAAAGCGCGAATTCGAAGCTGCTCCCGCAAAAACTTATGCTGATTTCCTTCGTGCTTATCAAAGTTGGAACACTTTTGTTAATCCTGACAGACCCAATTTGAAAAAGCGTGAGTTTGAAGCTGCCCCAGAGAAGAGTTATGCTGATTTCCTTCGTGCTTACCATAGTTGGAACACTTTTGTTAATCCTGACAGACCCAACTTGAAAAAGCGCGAATTCGAAGCTGCTCCCGCAAAAACTTATGCTGATTTCCTTCGTGCTTATCAAAGTTGGAACACTTTTGTTAATCCTGACAGACCCAATTTGAAAAAGCGTGAGTTTGAAGCTGCCCCAGAGAAGAGTTATGCTGATTTCCTTCGTGCTTACCATAGTTGGAACACTTTTGTTAATCCTGACAGACCCAACTTGAAAAAGCGCGAATTCGAAGCTGCTCCCGCAAAAACTTATGCTGATTTCCTTCGTGCTTATCAAAGTTGGAACACTTTTGTTAATCCTGACAGACCCAATTTGAAAAAGCGTGAGTTTGAAGCTGCCCCAGAGAAGAGTTATGCTGATTTCCTTCGTGCTTACCATAGTTGGAACACTTTTGTTAATCCTGACAGACCCAACTTGAAAAAGCGCGAATTCGAAGCTGCTCCCGCAAAAACTTATGCTGATTTCCTTCGTGCTTACCAAAGTTGGAACACTTTTGTTAATCCTGACAGACCCAACTTGAAAAAGCGCACTGAAGAAGATGAAGAGAATGAGGAAGAGGATGAAGAATACTATCGCTTTCTTCAGTTTTATATCATGACTGTCCCAGAGAATTCCACTATTACAGATGTCAATATTACTGCCAAATTTGAGAGCTAA

>94FY29021
ATGAAGATCACCGCTGTCATTGCCCTTTTATTCTCACTTGCTGCTGCCTCACCTATTCCAGTTGCCGATCCTGGTGTGGTTTCAGTTAGCAAGTCATATGCTGATTTCCTTCGTGTTTACCAAAGTTGGAACACTTTTGCTAATCCTGATAGACCCAACTTGAAAAAGCGCGAATTCGAAGCTGCTCCCGCAAAAACTTATGCTGATTTCCTTCGTGCTTATCAAAGTTGGAACACTTTTGTTAATCCTGACAGACCCAATTTGAAAAAGCGTGAGTTTGAAGCTGCCCCAGAGAAGAGTTATGCTGATTTCCTTCGTGCTTACCATAGTTGGAACACTTTTGTTAATCCTGACAGACCCAACTTGAAAAAGCGCGAATTCGAAGCTGCTCCCGCAAAAACTTATGCTGATTTCCTTCGTGCTTATCAAAGTTGGAACACTTTTGTTAATCCTGACAGACCCAATTTGAAAAAGCGTGAGTTTGAAGCTGCCCCAGAGAAGAGTTATGCTGATTTCCTTCGTGCTTACCATAGTTGGAACACTTTTGTTAATCCTGACAGACCCAACTTGAAAAAGCGCGAATTCGAAGCTGCTCCCGCAAAAACTTATGCTGATTTCCTTCGTGCTTATCAAAGTTGGAACACTTTTGTTAATCCTGACAGACCCAATTTGAAAAAGCGTGAGTTTGAAGCTGCCCCAGAGAAGAGTTATGCTGATTTCCTTCGTGCTTACCATAGTTGGAACACTTTTGTTAATCCTGACAGACCCAACTTGAAAAAGCGCGAATTCGAAGCTGCTCCCGCAAAAACTTATGCTGATTTCCTTCGTGCTTACCAAAGTTGGAACACTTTTGTTAATCCTGACAGACCCAACTTGAAAAAGCGCACTGAAGAAGATGAAGAGAATGAGGAAGAGGATGAAGAATACTATCGCTTTCTTCAGTTTTATATCATGACTGTCCCAGAGAATTCCACTATTACAGATGTCAATATTACTGCCAAATTTGAGAGCTAA

>95FY29024
ATGAAGATCACCGCTGTCATTGCCCTTTTATTCTCACTTGCTGCTGCCTCACCTATTCCAGTTGCCGATCCTGGTGTGGTTTCAGTTAGCAAGTCATATGCTGATTTCCTTCGTGTTTACCAAAGTTGGAACACTTTTGCTAATCCTGATAGACCCAACTTGAAAAAGCGCGAATTCGAAGCTGCTCCCGCAAAAACTTATGCTGATTTCCTTCGTGCTTATCAAAGTTGGAACACTTTTGTTAATCCTGACAGACCCAACTTGAAAAAGCGTGAGTTTGAAGCTGCTCCAGAGAAGAGTTATGCTGATTTCCTTCGTGCTTACCATAGTTGGAACACTTTTGTTAATCCTGACAGACCCAACTTGAAGAAGCGTGAGTTCGAAGCTGCTCCCGCAAAAACTTATGCTGATTTCCTTCGTGCTTATCAAAGTTGGAACACTTTTGTTAATCCTGACAGACCCAACTTGAAAAAGCGCACTGAAGAAGATGAAGAGAATGAGGAAGAGGATGAAGAATACTATCGCTTTCTTCAGTTTTATATCATGACTGTCCCAGAGAATTCCACTATTGCAGATGTCAATATTACTGCCAAATTTGAGAGCTAA

>96FY29025
ATGAAGATCACCGCTGTCATTGCCCTTTTATTCTCACTTGCTGCTGCCTCACCTATTCCAGTTGCCGATCCTGGTGTGGTTTCAGTTAGCAAGTCATATGCTGATTTCCTTCGTGTTTACCAAAGTTGGAACACTTTTGCTAATCCTGATAGACCCAACTTGAAAAAGCGCGAATTCGAAGCTGCTCCCGCAAAAACTTATGCTGATTTCCTTCGTGCTTATCAAAGTTGGAACACTTTTGTTAATCCTGACAGACCCAACTTGAAAAAGCGTGAGTTTGAAGCTGCTCCAGAGAAGAGTTATGCTGATTTCCTTCGTGCTTACCATAGTTGGAACACTTTTGTTAATCCTGACAGACCCAACTTGAAGAAGCGTGAGTTCGAAGCTGCTCCCGCAAAAACTTATGCTGATTTCCTTCGTGCTTATCAAAGTTGGAACACTTTTGTTAATCCTGACAGACCCAACTTGAAAAAGCGCACTGAAGAAGATGAAGAGAATGAGGAAGAGGATGAAGAATACTATCGCTTTCTTCAGTTTTATATCATGACTGTCCCAGAGAATTCCACTATTGCAGATGTCAATATTACTGCCAAATTTGAGAGCTAA

>97FY29026
ATGAAGATCACCGCTGTCATTGCCCTTTTATTCTCACTTGCTGCTGCCTCACCTATTCCAGTTGCCGATCCTGGTGTGGTTTCAGTTAGCAAGTCATATGCTGATTTCCTTCGTGTTTACCAAAGTTGGAACACTTTTGCTAATCCTGATAGACCCAACTTGAAAAAGCGCGAATTCGAAGCTGCTCCCGCAAAAACTTATGCTGATTTCCTTCGTGCTTATCAAAGTTGGAACACTTTTGTTAATCCTGACAGACCCAACTTGAAAAAGCGTGAGTTTGAAGCTGCTCCAGAGAAGAGTTATGCTGATTTCCTTCGTGCTTACCATAGTTGGAACACTTTTGTTAATCCTGACAGACCCAACTTGAAGAAGCGTGAGTTCGAAGCTGCTCCCGCAAAAACTTATGCTGATTTCCTTCGTGCTTATCAAAGTTGGAACACTTTTGTTAATCCTGACAGACCCAACTTGAAAAAGCGCACTGAAGAAGATGAAGAGAATGAGGAAGAGGATGAAGAATACTATCGCTTTCTTCAGTTTTATATCATGACTGTCCCAGAGAATTCCACTATTGCAGATGTCAATATTACTGCCAAATTTGAGAGCTAA

>98FY29027
ATGAAGATCACCGCTGTCATTGCCCTTTTATTCTCACTTGCTGCTGCCTCACCTATTCCAGTTGCCGATCCTGGTGTGGTTTCAGTTAGCAAGTCATATGCTGATTTCCTTCGTGTTTACCAAAGTTGGAACACTTTTGCTAATCCTGATAGACCCAACTTGAAAAAGCGCGAATTCGAAGCTGCTCCCGCAAAAACTTATGCTGATTTCCTTCGTGCTTATCAAAGTTGGAACACTTTTGTTAATCCTGACAGACCCAACTTGAAAAAGCGTGAGTTTGAAGCTGCTCCAGAGAAGAGTTATGCTGATTTCCTTCGTGCTTACCATAGTTGGAACACTTTTGTTAATCCTGACAGACCCAACTTGAAGAAGCGTGAGTTCGAAGCTGCTCCCGCAAAAACTTATGCTGATTTCCTTCGTGCTTATCAAAGTTGGAACACTTTTGTTAATCCTGACAGACCCAACTTGAAAAAGCGCACTGAAGAAGATGAAGAGAATGAGGAAGAGGATGAAGAATACTATCGCTTTCTTCAGTTTTATATCATGACTGTCCCAGAGAATTCCACTATTGCAGATGTCAATATTACTGCCAAATTTGAGAGCTAA

>99FY29036
ATGAAGATCACCGCTGTCATTGCCCTTTTATTCTCACTTGCTGCTGCCTCACCTATTCCAGTTGCCGATCCTGGTGTGGTTTCAGTTAGCAAGTCATATGCTGATTTCCTTCGTGTTTACCAAAGTTGGAACACTTTTGCTAATCCTGATAGACCCAACTTGAAAAAGCGCGAATTCGAAGCTGCTCCCGCAAAAACTTATGCTGATTTCCTTCGTGCTTATCAAAGTTGGAACACTTTTGTTAATCCTGACAGACCCAACTTGAAAAAGCGTGAGTTTGAAGCTGCTCCAGAGAAGAGTTATGCTGATTTCCTTCGTGCTTACCATAGTTGGAACACTTTTGTTAATCCTGACAGACCCAACTTGAAGAAGCGTGAGTTCGAAGCTGCTCCCGCAAAAACTTATGCTGATTTCCTTCGTGCTTATCAAAGTTGGAACACTTTTGTTAATCCTGACAGACCCAACTTGAAAAAGCGCACTGAAGAAGATGAAGAGAATGAGGAAGAGGATGAAGAATACTATCGCTTTCTTCAGTTTTATATCATGACTGTCCCAGAGAATTCCACTATTGCAGATGTCAATATTACTGCCAAATTTGAGAGCTAA

>100FY29037
ATGAAGATCACCGCTGTCATTGCCCTTTTATTCTCACTTGCTGCTGCCTCACCTATTCCAGTTGCCGATCCTGGTGTGGTTTCAGTTAGCAAGTCATATGCTGATTTCCTTCGTGTTTACCAAAGTTGGAACACTTTTGCTAATCCTGATAGACCCAACTTGAAAAAGCGCGAATTCGAAGCTGCTCCCGCAAAAACTTATGCTGATTTCCTTCGTGCTTATCAAAGTTGGAACACTTTTGTTAATCCTGACAGACCCAATTTGAAAAAGCGTGAGTTTGAAGCTGCCCCAGAGAAGAGTTATGCTGATTTCCTTCGTGCTTACCATAGTTGGAACACTTTTGTTAATCCTGACAGACCCAACTTGAAAAAGCGCGAATTCGAAGCTGCTCCCGCAAAAACTTATGCTGATTTCCTTCGTGCTTACCAAAGTTGGAACACTTTTGTTAATCCTGACAGACCCAACTTGAAAAAGCGCACTGAAGAAGATGAAGAGAATGAGGAAGAGGATGAAGAATACTATCGCTTTCTTCAGTTTTATATCATGACTGTCCCAGAGAATTCCACTATTACAGATGTCAATATTACTGCCAAATTTGAGAGCTAA

>101FY29038
ATGAAGATCACCGCTGTCATTGCCCTTTTATTCTCACTTGCTGCTGCCTCACCTATTCCAGTTGCCGATCCTGGTGTGGTTTCAGTTAGCAAGTCATATGCTGATTTCCTTCGTGTTTACCAAAGTTGGAACACTTTTGCTAATCCTGATAGACCCAACTTGAAAAAGCGCGAATTCGAAGCTGCTCCCGCAAAAACTTATGCTGATTTCCTTCGTGCTTATCAAAGTTGGAACACTTTTGTTAATCCTGACAGACCCAATTTGAAAAAGCGTGAGTTTGAAGCTGCCCCAGAGAAGAGTTATGCTGATTTCCTTCGTGCTTACCATAGTTGGAACACTTTTGTTAATCCTGACAGACCCAACTTGAAAAAGCGCGAATTCGAAGCTGCTCCCGCAAAAACTTATGCTGATTTCCTTCGTGCTTACCAAAGTTGGAACACTTTTGTTAATCCTGACAGACCCAACTTGAAAAAGCGCACTGAAGAAGATGAAGAGAATGAGGAAGAGGATGAAGAATACTATCGCTTTCTTCAGTTTTATATCATGACTGTCCCAGAGAATTCCACTATTGCAGATGTCAATATTACTGCCAAATTTGAGAGCTAA

>102FY29039
ATGAAGATCACCGCTGTCATTGCCCTTTTATTCTCACTTGCTGCTGCCTCACCTATTCCAGTTGCCGATCCTGGTGTGGTTTCAGTTAGCAAGTCATATGCTGATTTCCTTCGTGTTTACCAAAGTTGGAACACTTTTGCTAATCCTGATAGACCCAACTTGAAAAAGCGCGAATTCGAAGCTGCTCCCGCAAAAACTTATGCTGATTTCCTTCGTGCTTATCAAAGTTGGAACACTTTTGTTAATCCTGACAGACCCAATTTGAAAAAGCGTGAGTTTGAAGCTGCCCCAGAGAAGAGTTATGCTGATTTCCTTCGTGCTTACCATAGTTGGAACACTTTTGTTAATCCTGACAGACCCAACTTGAAAAAGCGCGAATTCGAAGCTGCTCCCGCAAAAACTTATGCTGATTTCCTTCGTGCTTACCAAAGTTGGAACACTTTTGTTAATCCTGACAGACCCAACTTGAAAAAGCGCACTGAAGAAGATGAAGAGAATGAGGAAGAGGATGAAGAATACTATCGCTTTCTTCAGTTTTATATCATGACTGTCCCAGAGAATTCCACTATTGCAGATGTCAATATTACTGCCAAATTTGAGAGCTAA

>103FY29040
ATGAAGATCACCGCTGTCATTGCCCTTTTATTCTCACTTGCTGCTGCCTCACCTATTCCAGTTGCCGATCCTGGTGTGGTTTCAGTTAGCAAGTCATATGCTGATTTCCTTCGTGTTTACCAAAGTTGGAACACTTTTGCTAATCCTGATAGACCCAACTTGAAAAAGCGCGAATTCGAAGCTGCTCCCGCAAAAACTTATGCTGATTTCCTTCGTGCTTATCAAAGTTGGAACACTTTTGTTAATCCTGACAGACCCAATTTGAAAAAGCGTGAGTTTGAAGCTGCCCCAGAGAAGAGTTATGCTGATTTCCTTCGTGCTTACCATAGTTGGAACACTTTTGTTAATCCTGACAGACCCAACTTGAAAAAGCGCGAATTCGAAGCTGCTCCCGCAAAAACTTATGCTGATTTCCTTCGTGCTTACCAAAGTTGGAACACTTTTGTTAATCCTGACAGACCCAACTTGAAAAAGCGCACTGAAGAAGATGAAGAGAATGAGGAAGAGGATGAAGAATACTATCGCTTTCTTCAGTTTTATATCATGACTGTCCCAGAGAATTCCACTATTGCAGATGTCAATATTACTGCCAAATTTGAGAGCTAA

>104FY29041
ATGAAGATCACCGCTGTCATTGCCCTTTTATTCTCACTTGCTGCTGCCTCACCTATTCCAGTTGCCGATCCTGGTGTGGTTTCAGTTAGCAAGTCATATGCTGATTTCCTTCGTGTTTACCAAAGTTGGAACACTTTTGCTAATCCTGATAGACCCAACTTGAAAAAGCGCGAATTCGAAGCTGCTCCCGCAAAAACTTATGCTGATTTCCTTCGTGCTTATCAAAGTTGGAACACTTTTGTTAATCCTGACAGACCCAATTTGAAAAAGCGTGAGTTTGAAGCTGCCCCAGAGAAGAGTTATGCTGATTTCCTTCGTGCTTACCATAGTTGGAACACTTTTGTTAATCCTGACAGACCCAACTTGAAAAAGCGCGAATTCGAAGCTGCTCCCGCAAAAACTTATGCTGATTTCCTTCGTGCTTACCAAAGTTGGAACACTTTTGTTAATCCTGACAGACCCAACTTGAAAAAGCGCACTGAAGAAGATGAAGAGAATGAGGAAGAGGATGAAGAATACTATCGCTTTCTTCAGTTTTATATCATGACTGTCCCAGAGAATTCCACTATTACAGATGTCAATATTACTGCCAAATTTGAGAGCTAA

>105FY29042
ATGAAGATCACCGCTGTCATTGCCCTTTTATTCTCACTTGCTGCTGCCTCACCTATTCCAGTTGCCGATCCTGGTGTGGTTTCAGTTAGCAAGTCATATGCTGATTTCCTTCGTGTTTACCAAAGTTGGAACACTTTTGCTAATCCTGATAGACCCAACTTGAAAAAGCGCGAATTCGAAGCTGCTCCCGCAAAAACTTATGCTGATTTCCTTCGTGCTTATCAAAGTTGGAACACTTTTGTTAATCCTGACAGACCCAATTTGAAAAAGCGTGAGTTTGAAGCTGCCCCAGAGAAGAGTTATGCTGATTTCCTTCGTGCTTACCATAGTTGGAACACTTTTGTTAATCCTGACAGACCCAACTTGAAAAAGCGCGAATTCGAAGCTGCTCCCGCAAAAACTTATGCTGATTTCCTTCGTGCTTACCAAAGTTGGAACACTTTTGTTAATCCTGACAGACCCAACTTGAAAAAGCGCACTGAAGAAGATGAAGAGAATGAGGAAGAGGATGAAGAATACTATCGCTTTCTTCAGTTTTATATCATGACTGTCCCAGAGAATTCCACTATTACAGATGTCAATATTACTGCCAAATTTGAGAGCTAA

>106FY29043
ATGAAGATCACCGCTGTCATTGCCCTTTTATTCTCACTTGCTGCTGCCTCACCTATTCCAGTTGCCGATCCTGGTGTGGTTTCAGTTAGCAAGTCATATGCTGATTTCCTTCGTGTTTACCAAAGTTGGAACACTTTTGCTAATCCTGATAGACCCAACTTGAAAAAGCGCGAATTCGAAGCTGCTCCCGCAAAAACTTATGCTGATTTCCTTCGTGCTTATCAAAGTTGGAACACTTTTGTTAATCCTGACAGACCCAATTTGAAAAAGCGTGAGTTTGAAGCTGCCCCAGAGAAGAGTTATGCTGATTTCCTTCGTGCTTACCATAGTTGGAACACTTTTGTTAATCCTGACAGACCCAACTTGAAAAAGCGCGAATTCGAAGCTGCTCCCGCAAAAACTTATGCTGATTTCCTTCGTGCTTACCAAAGTTGGAACACTTTTGTTAATCCTGACAGACCCAACTTGAAAAAGCGCACTGAAGAAGATGAAGAGAATGAGGAAGAGGATGAAGAATACTATCGCTTTCTTCAGTTTTATATCATGACTGTCCCAGAGAATTCCACTATTACAGATGTCAATATTACTGCCAAATTTGAGAGCTAA

>107FY29044
ATGAAGATCACCGCTGTCATTGCCCTTTTATTCTCACTTGCTGCTGCCTCACCTATTCCAGTTGCCGATCCTGGTGTGGTTTCAGTTAGCAAGTCATATGCTGATTTCCTTCGTGTTTACCAAAGTTGGAACACTTTTGCTAATCCTGATAGACCCAACTTGAAAAAGCGCGAATTCGAAGCTGCTCCCGCAAAAACTTATGCTGATTTCCTTCGTGCTTATCAAAGTTGGAACACTTTTGTTAATCCTGACAGACCCAACTTGAAAAAGCGTGAGTTTGAAGCTGCTCCAGAGAAGAGTTATGCTGATTTCCTTCGTGTTTACCAAAGTTGGAACACTTTTGTTAATCCTGACAGACCCAACTTGAAGAAGCGTGAGTTTGAAGCTGCCCCAGAGAAGAGTTATGCTGATTTCCTTCGTGCTTACCATAGTTGGAACACTTTTGTTAATCCTGACAGACCCAACTTGAAGAAGCGTGAGTTCGAAGCTGCTCCCGCAAAAACTTATGCTGATTTCCTTCGTGCTTATCAAAGTTGGAACACTTTTGTTAATCCTGACAGACCCAACTTGAAAAAGCGCACTGAAGAAGATGAAGAGAATGAGGAAGAGGATGAAGAATACTATCGCTTTCTTCAGTTTTATATCATGACTGTCCCAGAGAATTCCACTATTGCAGATGTCAATATTACTGCCAAATTTGAGAGCTAA

>108FY29045
ATGAAGATCACCGCTGTCATTGCCCTTTTATTCTCACTTGCTGCTGCCTCACCTATTCCAGTTGCCGATCCTGGTGTGGTTTCAGTTAGCAAGTCATATGCTGATTTCCTTCGTGTTTACCAAAGTTGGAACACTTTTGCTAATCCTGATAGACCCAACTTGAAAAAGCGCGAATTCGAAGCTGCTCCCGCAAAAACTTATGCTGATTTCCTTCGTGCTTATCAAAGTTGGAACACTTTTGTTAATCCTGACAGACCCAATTTGAAAAAGCGTGAGTTTGAAGCTGCCCCAGAGAAGAGTTATGCTGATTTCCTTCGTGCTTACCATAGTTGGAACACTTTTGTTAATCCTGACAGACCCAACTTGAAAAAGCGCGAATTCGAAGCTGCTCCCGCAAAAACTTATGCTGATTTCCTTCGTGCTTACCAAAGTTGGAACACTTTTGTTAATCCTGACAGACCCAACTTGAAAAAGCGCACTGAAGAAGATGAAGAGAATGAGGAAGAGGATGAAGAATACTATCGCTTTCTTCAGTTTTATATCATGACTGTCCCAGAGAATTCCACTATTACAGATGTCAATATTACTGCCAAATTTGAGAGCTAA

>109FY29046
ATGAAGATCACCGCTGTCATTGCCCTTTTATTCTCACTTGCTGCTGCCTCACCTATTCCAGTTGCCGATCCTGGTGTGGTTTCAGTTAGCAAGTCATATGCTGATTTCCTTCGTGTTTACCAAAGTTGGAACACTTTTGCTAATCCTGATAGACCCAACTTGAAAAAGCGCGAATTCGAAGCTGCTCCCGCAAAAACTTATGCTGATTTCCTTCGTGCTTATCAAAGTTGGAACACTTTTGTTAATCCTGACAGACCCAATTTGAAAAAGCGTGAGTTTGAAGCTGCCCCAGAGAAGAGTTATGCTGATTTCCTTCGTGCTTACCATAGTTGGAACACTTTTGTTAATCCTGACAGACCCAACTTGAAAAAGCGCGAATTCGAAGCTGCTCCCGCAAAAACTTATGCTGATTTCCTTCGTGCTTACCAAAGTTGGAACACTTTTGTTAATCCTGACAGACCCAACTTGAAAAAGCGCACTGAAGAAGATGAAGAGAATGAGGAAGAGGATGAAGAATACTATCGCTTTCTTCAGTTTTATATCATGACTGTCCCAGAGAATTCCACTATTACAGATGTCAATATTACTGCCAAATTTGAGAGCTAA

>110FY29047
ATGAAGATCACCGCTGTCATTGCCCTTTTATTCTCACTTGCTGCTGCCTCACCTATTCCAGTTGCCGATCCTGGTGTGGTTTCAGTTAGCAAGTCATATGCTGATTTCCTTCGTGTTTACCAAAGTTGGAACACTTTTGCTAATCCTGATAGACCCAACTTGAAAAAGCGCGAATTCGAAGCTGCTCCCGCAAAAACTTATGCTGATTTCCTTCGTGCTTATCAAAGTTGGAACACTTTTGTTAATCCTGACAGACCCAATTTGAAAAAGCGTGAGTTTGAAGCTGCCCCAGAGAAGAGTTATGCTGATTTCCTTCGTGCTTACCATAGTTGGAACACTTTTGTTAATCCTGACAGACCCAACTTGAAAAAGCGCGAATTCGAAGCTGCTCCCGCAAAAACTTATGCTGATTTCCTTCGTGCTTACCAAAGTTGGAACACTTTTGTTAATCCTGACAGACCCAACTTGAAAAAGCGCACTGAAGAAGATGAAGAGAATGAGGAAGAGGATGAAGAATACTATCGCTTTCTTCAGTTTTATATCATGACTGTCCCAGAGAATTCCACTATTACAGATGTCAATATTACTGCCAAATTTGAGAGCTAA

>111FY29048
ATGAAGATCACCGCTGTCATTGCCCTTTTATTCTCACTTGCTGCTGCCTCACCTATTCCAGTTGCCGATCCTGGTGTGGTTTCAGTTAGCAAGTCATATGCTGATTTCCTTCGTGTTTACCAAAGTTGGAACACTTTTGCTAATCCTGATAGACCCAACTTGAAAAAGCGCGAATTCGAAGCTGCTCCCGCAAAAACTTATGCTGATTTCCTTCGTGCTTATCAAAGTTGGAACACTTTTGTTAATCCTGACAGACCCAACTTGAAAAAGCGTGAGTTTGAAGCTGCTCCAGAGAAGAGTTATGCTGATTTCCTTCGTGTTTACCAAAGTTGGAACACTTTTGTTAATCCTGACAGACCCAACTTGAAGAAGCGTGAGTTTGAAGCTGCCCCAGAGAAGAGTTATGCTGATTTCCTTCGTGCTTACCATAGTTGGAACACTTTTGTTAATCCTGACAGACCCAACTTGAAGAAGCGTGAGTTCGAAGCTGCTCCCGCAAAAACTTATGCTGATTTCCTTCGTGCTTATCAAAGTTGGAACACTTTTGTTAATCCTGACAGACCCAACTTGAAAAAGCGCACTGAAGAAGATGAAGAGAATGAGGAAGAGGATGAAGAATACTATCGCTTTCTTCAGTTTTATATCATGACTGTCCCAGAGAATTCCACTATTGCAGATGTCAATATTACTGCCAAATTTGAGAGCTAA

>112FY29051
ATGAAGATCACCGCTGTCATTGCCCTTTTATTCTCACTTGCTGCTGCCTCACCTATTCCAGTTGCCGATCCTGGTGTGGTTTCAGTTAGCAAGTCATATGCTGATTTCCTTCGTGTTTACCAAAGTTGGAACACTTTTGCTAATCCTGATAGACCCAACTTGAAAAAGCGCGAATTCGAAGCTGCTCCCGCAAAAACTTATGCTGATTTCCTTCGTGCTTATCAAAGTTGGAACACTTTTGTTAATCCTGACAGACCCAACTTGAAGAAGCGTGAGTTTGAAGCTGCCCCAGAGAAGAGTTATGCTGATTTCCTTCGTGCTTACCATAGTTGGAACACTTTTGTTAATCCTGACAGACCCAACTTGAAGAAGCGTGAGTTCGAAGCTGCTCCCGCAAAAACTTATGCTGATTTCCTTCGTGCTTATCAAAGTTGGAACACTTTTGTTAATCCTGACAGACCCAACTTGAAAAAGCGCACTGAAGAAGATGAAGAGAATGAGGAAGAGGATGAAGAATACTATCGCTTTCTTCAGTTTTATATCATGACTGTCCCAGAGAATTCCACTATTGCAGATGTCAATATTACTGCCAAATTTGAGAGCTAA

>113FY29052
ATGAAGATCACCGCTGTCATTGCCCTTTTATTCTCACTTGCTGCTGCCTCACCTATTCCAGTTGCCGATCCTGGTGTGGTTTCAGTTAGCAAGTCATATGCTGATTTCCTTCGTGTTTACCAAAGTTGGAACACTTTTGTTAATCCTGATAGACCCAACTTGAAAAAGCGTGAATTCGAAGCTGCTCCCGCAAAAACTTATGCTGATTTCCTTCGTGCTTATCAAAGTTGGAACACTTTTGTTAATCCTGACAGACCCAACTTGAAAAAGCGTGAGTTTGAAGCTGCTCCAGAGAAGAGTTATGCTGATTTCCTTCGTGTTTACCAAAGTTGGAACACTTTTGTTAATCCTGACAGACCCAACTTGAAGAAGCGTGAGTTCGAAGCTGCCCCAGAGAAGAGTTATGCTGATTTCCTTCGTGCTTACCATAGTTGGAACACTTTTGTTAATCCTGACAGACCCAACTTGAAGAAGCGTGAGTTCGAAGCTGCTCCCGCAAAAACTTATGCTGATTTCCTTCGTGCTTATCAAAGTTGGAACACTTTTGTTAATCCTGACAGACCCAACTTGAAAAAGCGCACTGAAGAAGATGAAGAGAATGAGGAAGAGGATGAAGAATACTATCGCTTTCTTCAGTTTTATATCATGACTGTCCCAGAGAATTCCACTATTGCAGATGTCAATATTACTGCCAAATTTGAGAGCTAA

>114FY29053
ATGAAGATCACCGCTGTCATTGCCCTTTTATTCTCACTTGCTGCTGCCTCACCTATTCCAGTTGCCGATCCTGGTGTGGTTTCAGTTAGCAAGTCATATGCTGATTTCCTTCGTGTTTACCAAAGTTGGAACACTTTTGCTAATCCTGATAGACCCAACTTGAAAAAGCGCGAATTCGAAGCTGCTCCCGCAAAAACTTATGCTGATTTCCTTCGTGCTTATCAAAGTTGGAACACTTTTGTTAATCCTGACAGACCCAACTTGAAGAAGCGTGAGTTTGAAGCTGCCCCAGAGAAGAGTTATGCTGATTTCCTTCGTGCTTACCATAGTTGGAACACTTTTGTTAATCCTGACAGACCCAACTTGAAGAAGCGTGAGTTCGAAGCTGCTCCCGCAAAAACTTATGCTGATTTCCTTCGTGCTTATCAAAGTTGGAACACTTTTGTTAATCCTGACAGACCCAACTTGAAAAAGCGCACTGAAGAAGATGAAGAGAATGAGGAAGAGGATGAAGAATACTATCGCTTTCTTCAGTTTTATATCATGACTGTCCCAGAGAATTCCACTATTGCAGATGTCAATATTACTGCCAAATTTGAGAGCTAA

>115FY29054
ATGAAGATCACCGCTGTCATTGCCCTTTTATTCTCACTTGCTGCTGCCTCACCTATTCCAGTTGCCGATCCTGGTGTGGTTTCAGTTAGCAAGTCATATGCTGATTTCCTTCGTGTTTACCAAAGTTGGAACACTTTTGCTAATCCTGATAGACCCAACTTGAAAAAGCGCGAATTCGAAGCTGCTCCCGCAAAAACTTATGCTGATTTCCTTCGTGCTTATCAAAGTTGGAACACTTTTGTTAATCCTGACAGACCCAATTTGAAAAAGCGTGAGTTTGAAGCTGCCCCAGAGAAGAGTTATGCTGATTTCCTTCGTGCTTACCATAGTTGGAACACTTTTGTTAATCCTGACAGACCCAACTTGAAAAAGCGCGAATTCGAAGCTGCTCCCGCAAAAACTTATGCTGATTTCCTTCGTGCTTACCAAAGTTGGAACACTTTTGTTAATCCTGACAGACCCAACTTGAAAAAGCGCACTGAAGAAGATGAAGAGAATGAGGAAGAGGATGAAGAATACTATCGCTTTCTTCAGTTTTATATCATGACTGTCCCAGAGAATTCCACTATTACAGATGTCAATATTACTGCCAAATTTGAGAGCTAA

>116FY29055
ATGAAGATCACCGCTGTCATTGCCCTTTTATTCTCACTTGCTGCTGCCTCACCTATTCCAGTTGCCGATCCTGGTGTGGTTTCAGTTAGCAAGTCATATGCTGATTTCCTTCGTGTTTACCAAAGTTGGAACACTTTTGCTAATCCTGATAGACCCAACTTGAAAAAGCGCGAATTCGAAGCTGCTCCCGCAAAAACTTATGCTGATTTCCTTCGTGCTTATCAAAGTTGGAACACTTTTGTTAATCCTGACAGACCCAACTTGAAAAAGCGTGAGTTTGAAGCTGCTCCAGAGAAGAGTTATGCTGATTTCCTTCGTGTTTACCAAAGTTGGAACACTTTTGTTAATCCTGACAGACCCAACTTGAAGAAGCGTGAGTTTGAAGCTGCCCCAGAGAAGAGTTATGCTGATTTCCTTCGTGCTTACCATAGTTGGAACACTTTTGTTAATCCTGACAGACCCAACTTGAAGAAGCGTGAGTTCGAAGCTGCTCCCGCAAAAACTTATGCTGATTTCCTTCGTGCTTATCAAAGTTGGAACACTTTTGTTAATCCTGACAGACCCAACTTGAAAAAGCGCACTGAAGAAGATGAAGAGAATGAGGAAGAGGATGAAGAATACTATCGCTTTCTTCAGTTTTATATCATGACTGTCCCAGAGAATTCCACTATTGCAGATGTCAATATTACTGCCAAATTTGAGAGCTAA

>117FY29056
ATGAAGATCACCGCTGTCATTGCCCTTTTATTCTCACTTGCTGCTGCCTCACCTATTCCAGTTGCCGATCCTGGTGTGGTTTCAGTTAGCAAGTCATATGCTGATTTCCTTCGTGTTTACCAAAGTTGGAACACTTTTGCTAATCCTGATAGACCCAACTTGAAAAAGCGCGAATTCGAAGCTGCTCCCGCAAAAACTTATGCTGATTTCCTTCGTGCTTATCAAAGTTGGAACACTTTTGTTAATCCTGACAGACCCAATTTGAAAAAGCGTGAGTTTGAAGCTGCCCCAGAGAAGAGTTATGCTGATTTCCTTCGTGCTTACCATAGTTGGAACACTTTTGTTAATCCTGACAGACCCAACTTGAAAAAGCGCGAATTCGAAGCTGCTCCCGCAAAAACTTATGCTGATTTCCTTCGTGCTTATCAAAGTTGGAACACTTTTGTTAATCCTGACAGACCCAATTTGAAAAAGCGTGAGTTTGAAGCTGCCCCAGAGAAGAGTTATGCTGATTTCCTTCGTGCTTACCATAGTTGGAACACTTTTGTTAATCCTGACAGACCCAACTTGAAAAAGCGCGAATTCGAAGCTGCTCCCGCAAAAACTTATGCTGATTTCCTTCGTGCTTATCAAAGTTGGAACACTTTTGTTAATCCTGACAGACCCAATTTGAAAAAGCGTGAGTTTGAAGCTGCCCCAGAGAAGAGTTATGCTGATTTCCTTCGTGCTTACCATAGTTGGAACACTTTTGTTAATCCTGACAGACCCAACTTGAAAAAGCGCGAATTCGAAGCTGCTCCCGCAAAAACTTATGCTGATTTCCTTCGTGCTTACCAAAGTTGGAACACTTTTGTTAATCCTGACAGACCCAACTTGAAAAAGCGCACTGAAGAAGATGAAGAGAATGAGGAAGAGGATGAAGAATACTATCGCTTTCTTCAGTTTTATATCATGACTGTCCCAGAGAATTCCACTATTACAGATGTCAATATTACTGCCAAATTTGAGAGCTAA

>118FY29057
ATGAAGATCACCGCTGTCATTGCCCTTTTATTCTCACTTGCTGCTGCCTCACCTATTCCAGTTGCCGATCCTGGTGTGGTTTCAGTTAGCAAGTCATATGCTGATTTCCTTCGTGTTTACCAAAGTTGGAACACTTTTGCTAATCCTGATAGACCCAACTTGAAAAAGCGCGAATTCGAAGCTGCTCCCGCAAAAACTTATGCTGATTTCCTTCGTGCTTATCAAAGTTGGAACACTTTTGTTAATCCTGACAGACCCAATTTGAAAAAGCGTGAGTTTGAAGCTGCCCCAGAGAAGAGTTATGCTGATTTCCTTCGTGCTTACCATAGTTGGAACACTTTTGTTAATCCTGACAGACCCAACTTGAAAAAGCGCGAATTCGAAGCTGCTCCCGCAAAAACTTATGCTGATTTCCTTCGTGCTTATCAAAGTTGGAACACTTTTGTTAATCCTGACAGACCCAATTTGAAAAAGCGTGAGTTTGAAGCTGCCCCAGAGAAGAGTTATGCTGATTTCCTTCGTGCTTACCATAGTTGGAACACTTTTGTTAATCCTGACAGACCCAACTTGAAAAAGCGCGAATTCGAAGCTGCTCCCGCAAAAACTTATGCTGATTTCCTTCGTGCTTATCAAAGTTGGAACACTTTTGTTAATCCTGACAGACCCAATTTGAAAAAGCGTGAGTTTGAAGCTGCCCCAGAGAAGAGTTATGCTGATTTCCTTCGTGCTTACCATAGTTGGAACACTTTTGTTAATCCTGACAGACCCAACTTGAAAAAGCGCGAATTCGAAGCTGCTCCCGCAAAAACTTATGCTGATTTCCTTCGTGCTTACCAAAGTTGGAACACTTTTGTTAATCCTGACAGACCCAACTTGAAAAAGCGCACTGAAGAAGATGAAGAGAATGAGGAAGAGGATGAAGAATACTATCGCTTTCTTCAGTTTTATATCATGACTGTCCCAGAGAATTCCACTATTACAGATGTCAATATTACTGCCAAATTTGAGAGCTAA

>119FY29058
ATGAAGATCACCGCTGTCATTGCCCTTTTATTCTCACTTGCTGCTGCCTCACCTATTCCAGTTGCCGATCCTGGTGTGGTTTCAGTTAGCAAGTCATATGCTGATTTCCTTCGTGTTTACCAAAGTTGGAACACTTTTGCTAATCCTGATAGACCCAACTTGAAAAAGCGCGAATTCGAAGCTGCTCCCGCAAAAACTTATGCTGATTTCCTTCGTGCTTATCAAAGTTGGAACACTTTTGTTAATCCTGACAGACCCAATTTGAAAAAGCGTGAGTTTGAAGCTGCCCCAGAGAAGAGTTATGCTGATTTCCTTCGTGCTTACCATAGTTGGAACACTTTTGTTAATCCTGACAGACCCAACTTGAAAAAGCGCGAATTCGAAGCTGCTCCCGCAAAAACTTATGCTGATTTCCTTCGTGCTTATCAAAGTTGGAACACTTTTGTTAATCCTGACAGACCCAATTTGAAAAAGCGTGAGTTTGAAGCTGCCCCAGAGAAGAGTTATGCTGATTTCCTTCGTGCTTACCATAGTTGGAACACTTTTGTTAATCCTGACAGACCCAACTTGAAAAAGCGCGAATTCGAAGCTGCTCCCGCAAAAACTTATGCTGATTTCCTTCGTGCTTATCAAAGTTGGAACACTTTTGTTAATCCTGACAGACCCAATTTGAAAAAGCGTGAGTTTGAAGCTGCCCCAGAGAAGAGTTATGCTGATTTCCTTCGTGCTTACCATAGTTGGAACACTTTTGTTAATCCTGACAGACCCAACTTGAAAAAGCGCGAATTCGAAGCTGCTCCCGCAAAAACTTATGCTGATTTCCTTCGTGCTTACCAAAGTTGGAACACTTTTGTTAATCCTGACAGACCCAACTTGAAAAAGCGCACTGAAGAAGATGAAGAGAATGAGGAAGAGGATGAAGAATACTATCGCTTTCTTCAGTTTTATATCATGACTGTCCCAGAGAATTCCACTATTACAGATGTCAATATTACTGCCAAATTTGAGAGCTAA

>120FY29059
ATGAAGATCACCGCTGTCATTGCCCTTTTATTCTCACTTGCTGCTGCCTCACCTATTCCAGTTGCCGATCCTGGTGTGGTTTCAGTTAGCAAGTCATATGCTGATTTCCTTCGTGTTTACCAAAGTTGGAACACTTTTGCTAATCCTGATAGACCCAACTTGAAAAAGCGCGAATTCGAAGCTGCTCCCGCAAAAACTTATGCTGATTTCCTTCGTGCTTATCAAAGTTGGAACACTTTTGTTAATCCTGACAGACCCAATTTGAAAAAGCGTGAGTTTGAAGCTGCCCCAGAGAAGAGTTATGCTGATTTCCTTCGTGCTTACCATAGTTGGAACACTTTTGTTAATCCTGACAGACCCAACTTGAAAAAGCGCGAATTCGAAGCTGCTCCCGCAAAAACTTATGCTGATTTCCTTCGTGCTTATCAAAGTTGGAACACTTTTGTTAATCCTGACAGACCCAATTTGAAAAAGCGTGAGTTTGAAGCTGCCCCAGAGAAGAGTTATGCTGATTTCCTTCGTGCTTACCATAGTTGGAACACTTTTGTTAATCCTGACAGACCCAACTTGAAAAAGCGCGAATTCGAAGCTGCTCCCGCAAAAACTTATGCTGATTTCCTTCGTGCTTATCAAAGTTGGAACACTTTTGTTAATCCTGACAGACCCAATTTGAAAAAGCGTGAGTTTGAAGCTGCCCCAGAGAAGAGTTATGCTGATTTCCTTCGTGCTTACCATAGTTGGAACACTTTTGTTAATCCTGACAGACCCAACTTGAAAAAGCGCGAATTCGAAGCTGCTCCCGCAAAAACTTATGCTGATTTCCTTCGTGCTTACCAAAGTTGGAACACTTTTGTTAATCCTGACAGACCCAACTTGAAAAAGCGCACTGAAGAAGATGAAGAGAATGAGGAAGAGGATGAAGAATACTATCGCTTTCTTCAGTTTTATATCATGACTGTCCCAGAGAATTCCACTATTACAGATGTCAATATTACTGCCAAATTTGAGAGCTAA

>121FY29060
ATGAAGATCACCGCTGTCATTGCCCTTTTATTCTCACTTGCTGCTGCCTCACCTATTCCAGTTGCCGATCCTGGTGTGGTTTCAGTTAGCAAGTCATATGCTGATTTCCTTCGTGTTTACCAAAGTTGGAACACTTTTGCTAATCCTGATAGACCCAACTTGAAAAAGCGCGAATTCGAAGCTGCTCCCGCAAAAACTTATGCTGATTTCCTTCGTGCTTATCAAAGTTGGAACACTTTTGTTAATCCTGACAGACCCAATTTGAAAAAGCGTGAGTTTGAAGCTGCCCCAGAGAAGAGTTATGCTGATTTCCTTCGTGCTTACCATAGTTGGAACACTTTTGTTAATCCTGACAGACCCAACTTGAAAAAGCGCGAATTCGAAGCTGCTCCCGCAAAAACTTATGCTGATTTCCTTCGTGCTTATCAAAGTTGGAACACTTTTGTTAATCCTGACAGACCCAATTTGAAAAAGCGTGAGTTTGAAGCTGCCCCAGAGAAGAGTTATGCTGATTTCCTTCGTGCTTACCATAGTTGGAACACTTTTGTTAATCCTGACAGACCCAACTTGAAAAAGCGCGAATTCGAAGCTGCTCCCGCAAAAACTTATGCTGATTTCCTTCGTGCTTATCAAAGTTGGAACACTTTTGTTAATCCTGACAGACCCAATTTGAAAAAGCGTGAGTTTGAAGCTGCCCCAGAGAAGAGTTATGCTGATTTCCTTCGTGCTTACCATAGTTGGAACACTTTTGTTAATCCTGACAGACCCAACTTGAAAAAGCGCGAATTCGAAGCTGCTCCCGCAAAAACTTATGCTGATTTCCTTCGTGCTTACCAAAGTTGGAACACTTTTGTTAATCCTGACAGACCCAACTTGAAAAAGCGCACTGAAGAAGATGAAGAGAATGAGGAAGAGGATGAAGAATACTATCGCTTTCTTCAGTTTTATATCATGACTGTCCCAGAGAATTCCACTATTACAGATGTCAATATTACTGCCAAATTTGAGAGCTAA

>122FY29061
ATGAAGATCACCGCTGTCATTGCCCTTTTATTCTCACTTGCTGCTGCCTCACCTATTCCAGTTGCCGATCCTGGTGTGGTTTCAGTTAGCAAGTCATATGCTGATTTCCTTCGTGTTTACCAAAGTTGGAACACTTTTGCTAATCCTGATAGACCCAACTTGAAAAAGCGCGAATTCGAAGCTGCTCCCGCAAAAACTTATGCTGATTTCCTTCGTGCTTATCAAAGTTGGAACACTTTTGTTAATCCTGACAGACCCAACTTGAAAAAGCGTGAGTTTGAAGCTGCTCCAGAGAAGAGTTATGCTGATTTCCTTCGTGTTTACCAAAGTTGGAACACTTTTGTTAATCCTGACAGACCCAACTTGAAGAAGCGTGAGTTTGAAGCTGCCCCAGAGAAGAGTTATGCTGATTTCCTTCGTGCTTACCATAGTTGGAACACTTTTGTTAATCCTGACAGACCCAACTTGAAGAAGCGTGAGTTCGAAGCTGCTCCCGCAAAAACTTATGCTGATTTCCTTCGTGCTTATCAAAGTTGGAACACTTTTGTTAATCCTGACAGACCCAACTTGAAAAAGCGCACTGAAGAAGATGAAGAGAATGAGGAAGAGGATGAAGAATACTATCGCTTTCTTCAGTTTTATATCATGACTGTCCCAGAGAATTCCACTATTGCAGATGTCAATATTACTGCCAAATTTGAGAGCTAA

>123FY29062
ATGAAGATCACCGCTGTCATTGCCCTTTTATTCTCACTTGCTGCTGCCTCACCTATTCCAGTTGCCGATCCTGGTGTGGTTTCAGTTAGCAAGTCATATGCTGATTTCCTTCGTGTTTACCAAAGTTGGAACACTTTTGCTAATCCTGATAGACCCAACTTGAAAAAGCGCGAATTCGAAGCTGCTCCCGCAAAAACTTATGCTGATTTCCTTCGTGCTTATCAAAGTTGGAACACTTTTGTTAATCCTGACAGACCCAATTTGAAAAAGCGTGAGTTTGAAGCTGCCCCAGAGAAGAGTTATGCTGATTTCCTTCGTGCTTACCATAGTTGGAACACTTTTGTTAATCCTGACAGACCCAACTTGAAAAAGCGCGAATTCGAAGCTGCTCCCGCAAAAACTTATGCTGATTTCCTTCGTGCTTATCAAAGTTGGAACACTTTTGTTAATCCTGACAGACCCAATTTGAAAAAGCGTGAGTTTGAAGCTGCCCCAGAGAAGAGTTATGCTGATTTCCTTCGTGCTTACCATAGTTGGAACACTTTTGTTAATCCTGACAGACCCAACTTGAAAAAGCGCGAATTCGAAGCTGCTCCCGCAAAAACTTATGCTGATTTCCTTCGTGCTTATCAAAGTTGGAACACTTTTGTTAATCCTGACAGACCCAATTTGAAAAAGCGTGAGTTTGAAGCTGCCCCAGAGAAGAGTTATGCTGATTTCCTTCGTGCTTACCATAGTTGGAACACTTTTGTTAATCCTGACAGACCCAACTTGAAAAAGCGCGAATTCGAAGCTGCTCCCGCAAAAACTTATGCTGATTTCCTTCGTGCTTACCAAAGTTGGAACACTTTTGTTAATCCTGACAGACCCAACTTGAAAAAGCGCACTGAAGAAGATGAAGAGAATGAGGAAGAGGATGAAGAATACTATCGCTTTCTTCAGTTTTATATCATGACTGTCCCAGAGAATTCCACTATTACAGATGTCAATATTACTGCCAAATTTGAGAGCTAA

>124FY29064
ATGAAGATCACCGCTGTCATTGCCCTTTTATTCTCACTTGCTGCTGCCTCACCTATTCCAGTTGCCGATCCTGGTGTGGTTTCAGTTAGCAAGTCATATGCTGATTTCCTTCGTGTTTACCAAAGTTGGAACACTTTTGCTAATCCTGATAGACCCAACTTGAAAAAGCGCGAATTCGAAGCTGCTCCCGCAAAAACTTATGCTGATTTCCTTCGTGCTTATCAAAGTTGGAACACTTTTGTTAATCCTGACAGACCCAACTTGAAAAAGCGTGAGTTTGAAGCTGCTCCAGAGAAGAGTTATGCTGATTTCCTTCGTGTTTACCAAAGTTGGAACACTTTTGTTAATCCTGACAGACCCAACTTGAAAAAGCGTGAGTTTGAAGCTGCTCCAGAGAAGAGTTATGCTGATTTCCTTCGTGTTTACCAAAGTTGGAACACTTTTGTTAATCCTGACAGACCCAACTTGAAGAAGCGTGAGTTCGAAGCTGCTCCCGCAAAAACTTATGCTGATTTCCTTCGTGCTTATCAAAGTTGGAACACTTTTGTTAATCCTGACAGACCCAACTTGAAAAAGCGCACTGAAGAAGATGAAGAGAATGAGGAAGAGGATGAAGAATACTATCGCTTTCTTCAGTTTTATATCATGACTGTCCCAGAGAATTCCACTATTGCAGATGTCAATATTACTGCCAAATTTGAGAGCTAA

>125FY29065
ATGAAGATCACCGCTGTCATTGCCCTTTTATTCTCACTTGCTGCTGCCTCACCTATTCCAGTTGCCGATCCTGGTGTGGTTTCAGTTAGCAAGTCATATGCTGATTTCCTTCGTGTTTACCAAAGTTGGAACACTTTTGCTAATCCTGATAGACCCAACTTGAAAAAGCGCGAATTCGAAGCTGCTCCCGCAAAAACTTATGCTGATTTCCTTCGTGCTTATCAAAGTTGGAACACTTTTGTTAATCCTGACAGACCCAACTTGAAAAAGCGTGAGTTTGAAGCTGCTCCAGAGAAGAGTTATGCTGATTTCCTTCGTGTTTACCAAAGTTGGAACACTTTTGTTAATCCTGACAGACCCAACTTGAAAAAGCGTGAGTTTGAAGCTGCTCCAGAGAAGAGTTATGCTGATTTCCTTCGTGTTTACCAAAGTTGGAACACTTTTGTTAATCCTGACAGACCCAACTTGAAGAAGCGTGAGTTCGAAGCTGCTCCCGCAAAAACTTATGCTGATTTCCTTCGTGCTTATCAAAGTTGGAACACTTTTGTTAATCCTGACAGACCCAACTTGAAAAAGCGCACTGAAGAAGATGAAGAGAATGAGGAAGAGGATGAAGAATACTATCGCTTTCTTCAGTTTTATATCATGACTGTCCCAGAGAATTCCACTATTGCAGATGTCAATATTACTGCCAAATTTGAGAGCTAA

>126FY29067
ATGAAGATCACCGCTGTCATTGCCCTTTTATTCTCACTTGCTGCTGCCTCACCTATTCCAGTTGCCGATCCTGGTGTGGTTTCAGTTAGCAAGTCATATGCTGATTTCCTTCGTGTTTACCAAAGTTGGAACACTTTTGCTAATCCTGATAGACCCAACTTGAAAAAGCGCGAATTCGAAGCTGCTCCCGCAAAAACTTATGCTGATTTCCTTCGTGCTTATCAAAGTTGGAACACTTTTGTTAATCCTGACAGACCCAATTTGAAAAAGCGTGAGTTTGAAGCTGCCCCAGAGAAGAGTTATGCTGATTTCCTTCGTGCTTACCATAGTTGGAACACTTTTGTTAATCCTGACAGACCCAACTTGAAAAAGCGCGAATTCGAAGCTGCTCCCGCAAAAACTTATGCTGATTTCCTTCGTGCTTACCAAAGTTGGAACACTTTTGTTAATCCTGACAGACCCAACTTGAAAAAGCGCACTGAAGAAGATGAAGAGAATGAGGAAGAGGATGAAGAATACTATCGCTTTCTTCAGTTTTATATCATGACTGTCCCAGAGAATTCCACTATTACAGATGTCAATATTACTGCCAAATTTGAGAGCTAA

>127FY29068
ATGAAGATCACCGCTGTCATTGCCCTTTTATTCTCACTTGCTGCTGCCTCACCTATTCCAGTTGCCGATCCTGGTGTGGTTTCAGTTAGCAAGTCATATGCTGATTTCCTTCGTGTTTACCAAAGTTGGAACACTTTTGCTAATCCTGATAGACCCAACTTGAAAAAGCGCGAATTCGAAGCTGCTCCCGCAAAAACTTATGCTGATTTCCTTCGTGCTTATCAAAGTTGGAACACTTTTGTTAATCCTGACAGACCCAACTTGAAAAAGCGTGAGTTTGAAGCTGCTCCAGAGAAGAGTTATGCTGATTTCCTTCGTGTTTACCAAAGTTGGAACACTTTTGTTAATCCTGACAGACCCAACTTGAAGAAGCGTGAGTTTGAAGCTGCCCCAGAGAAGAGTTATGCTGATTTCCTTCGTGCTTACCATAGTTGGAACACTTTTGTTAATCCTGACAGACCCAACTTGAAGAAGCGTGAGTTCGAAGCTGCTCCCGCAAAAACTTATGCTGATTTCCTTCGTGCTTATCAAAGTTGGAACACTTTTGTTAATCCTGACAGACCCAACTTGAAAAAGCGCACTGAAGAAGATGAAGAGAATGAGGAAGAGGATGAAGAATACTATCGCTTTCTTCAGTTTTATATCATGACTGTCCCAGAGAATTCCACTATTGCAGATGTCAATATTACTGCCAAATTTGAGAGCTAA

>128FY29069
ATGAAGATCACCGCTGTCATTGCCCTTTTATTCTCACTTGCTGCTGCCTCACCTATTCCAGTTGCCGATCCTGGTGTGGTTTCAGTTAGCAAGTCATATGCTGATTTCCTTCGTGTTTACCAAAGTTGGAACACTTTTGCTAATCCTGATAGACCCAACTTGAAAAAGCGCGAATTCGAAGCTGCTCCCGCAAAAACTTATGCTGATTTCCTTCGTGCTTATCAAAGTTGGAACACTTTTGTTAATCCTGACAGACCCAATTTGAAAAAGCGTGAGTTTGAAGCTGCCCCAGAGAAGAGTTATGCTGATTTCCTTCGTGCTTACCATAGTTGGAACACTTTTGTTAATCCTGACAGACCCAACTTGAAAAAGCGCGAATTCGAAGCTGCTCCCGCAAAAACTTATGCTGATTTCCTTCGTGCTTACCAAAGTTGGAACACTTTTGTTAATCCTGACAGACCCAACTTGAAAAAGCGCACTGAAGAAGATGAAGAGAATGAGGAAGAGGATGAAGAATACTATCGCTTTCTTCAGTTTTATATCATGACTGTCCCAGAGAATTCCACTATTACAGATGTCAATATTACTGCCAAATTTGAGAGCTAA

>129FY29070
ATGAAGATCACCGCTGTCATTGCCCTTTTATTCTCACTTGCTGCTGCCTCACCTATTCCAGTTGCCGATCCTGGTGTGGTTTCAGTTAGCAAGTCATATGCTGATTTCCTTCGTGTTTACCAAAGTTGGAACACTTTTGCTAATCCTGATAGACCCAACTTGAAAAAGCGCGAATTCGAAGCTGCTCCCGCAAAAACTTATGCTGATTTCCTTCGTGCTTATCAAAGTTGGAACACTTTTGTTAATCCTGACAGACCCAATTTGAAAAAGCGTGAGTTTGAAGCTGCCCCAGAGAAGAGTTATGCTGATTTCCTTCGTGCTTACCATAGTTGGAACACTTTTGTTAATCCTGACAGACCCAACTTGAAAAAGCGCGAATTCGAAGCTGCTCCCGCAAAAACTTATGCTGATTTCCTTCGTGCTTACCAAAGTTGGAACACTTTTGTTAATCCTGACAGACCCAACTTGAAAAAGCGCACTGAAGAAGATGAAGAGAATGAGGAAGAGGATGAAGAATACTATCGCTTTCTTCAGTTTTATATCATGACTGTCCCAGAGAATTCCACTATTACAGATGTCAATATTACTGCCAAATTTGAGAGCTAA

>130FY29071
ATGAAGATCACCGCTGTCATTGCCCTTTTATTCTCACTTGCTGCTGCCTCACCTATTCCAGTTGCCGATCCTGGTGTGGTTTCAGTTAGCAAGTCATATGCTGATTTCCTTCGTGTTTACCAAAGTTGGAACACTTTTGCTAATCCTGATAGACCCAACTTGAAAAAGCGCGAATTCGAAGCTGCTCCCGCAAAAACTTATGCTGATTTCCTTCGTGCTTATCAAAGTTGGAACACTTTTGTTAATCCTGACAGACCCAATTTGAAAAAGCGTGAGTTTGAAGCTGCCCCAGAGAAGAGTTATGCTGATTTCCTTCGTGCTTACCATAGTTGGAACACTTTTGTTAATCCTGACAGACCCAACTTGAAAAAGCGCGAATTCGAAGCTGCTCCCGCAAAAACTTATGCTGATTTCCTTCGTGCTTACCAAAGTTGGAACACTTTTGTTAATCCTGACAGACCCAACTTGAAAAAGCGCACTGAAGAAGATGAAGAGAATGAGGAAGAGGATGAAGAATACTATCGCTTTCTTCAGTTTTATATCATGACTGTCCCAGAGAATTCCACTATTACAGATGTCAATATTACTGCCAAATTTGAGAGCTAA

>131FY29072
ATGAAGATCACCGCTGTCATTGCCCTTTTATTCTCACTTGCTGCTGCCTCACCTATTCCAGTTGCCGATCCTGGTGTGGTTTCAGTTAGCAAGTCATATGCTGATTTCCTTCGTGTTTACCAAAGTTGGAACACTTTTGCTAATCCTGATAGACCCAACTTGAAAAAGCGCGAATTCGAAGCTGCTCCCGCAAAAACTTATGCTGATTTCCTTCGTGCTTATCAAAGTTGGAACACTTTTGTTAATCCTGACAGACCCAATTTGAAAAAGCGTGAGTTTGAAGCTGCCCCAGAGAAGAGTTATGCTGATTTCCTTCGTGCTTACCATAGTTGGAACACTTTTGTTAATCCTGACAGACCCAACTTGAAAAAGCGCGAATTCGAAGCTGCTCCCGCAAAAACTTATGCTGATTTCCTTCGTGCTTACCAAAGTTGGAACACTTTTGTTAATCCTGACAGACCCAACTTGAAAAAGCGCACTGAAGAAGATGAAGAGAATGAGGAAGAGGATGAAGAATACTATCGCTTTCTTCAGTTTTATATCATGACTGTCCCAGAGAATTCCACTATTACAGATGTCAATATTACTGCCAAATTTGAGAGCTAA

>132FY29073
ATGAAGATCACCGCTGTCATTGCCCTTTTATTCTCACTTGCTGCTGCCTCACCTATTCCAGTTGCCGATCCTGGTGTGGTTTCAGTTAGCAAGTCATATGCTGATTTCCTTCGTGTTTACCAAAGTTGGAACACTTTTGCTAATCCTGATAGACCCAACTTGAAAAAGCGCGAATTCGAAGCTGCTCCCGCAAAAACTTATGCTGATTTCCTTCGTGCTTATCAAAGTTGGAACACTTTTGTTAATCCTGACAGACCCAATTTGAAAAAGCGTGAGTTTGAAGCTGCCCCAGAGAAGAGTTATGCTGATTTCCTTCGTGCTTACCATAGTTGGAACACTTTTGTTAATCCTGACAGACCCAACTTGAAAAAGCGCGAATTCGAAGCTGCTCCCGCAAAAACTTATGCTGATTTCCTTCGTGCTTACCAAAGTTGGAACACTTTTGTTAATCCTGACAGACCCAACTTGAAAAAGCGCACTGAAGAAGATGAAGAGAATGAGGAAGAGGATGAAGAATACTATCGCTTTCTTCAGTTTTATATCATGACTGTCCCAGAGAATTCCACTATTGCAGATGTCAATATTACTGCCAAATTTGAGAGCTAA

>133FY29074
ATGAAGATCACCGCTGTCATTGCCCTTTTATTCTCACTTGCTGCTGCCTCACCTATTCCAGTTGCCGATCCTGGTGTGGTTTCAGTTAGCAAGTCATATGCTGATTTCCTTCGTGTTTACCAAAGTTGGAACACTTTTGCTAATCCTGATAGACCCAACTTGAAAAAGCGCGAATTCGAAGCTGCTCCCGCAAAAACTTATGCTGATTTCCTTCGTGCTTATCAAAGTTGGAACACTTTTGTTAATCCTGACAGACCCAATTTGAAAAAGCGTGAGTTTGAAGCTGCCCCAGAGAAGAGTTATGCTGATTTCCTTCGTGCTTACCATAGTTGGAACACTTTTGTTAATCCTGACAGACCCAACTTGAAAAAGCGCGAATTCGAAGCTGCTCCCGCAAAAACTTATGCTGATTTCCTTCGTGCTTACCAAAGTTGGAACACTTTTGTTAATCCTGACAGACCCAACTTGAAAAAGCGCACTGAAGAAGATGAAGAGAATGAGGAAGAGGATGAAGAATACTATCGCTTTCTTCAGTTTTATATCATGACTGTCCCAGAGAATTCCACTATTGCAGATGTCAATATTACTGCCAAATTTGAGAGCTAA

>134FY29075
ATGAAGATCACCGCTGTCATTGCCCTTTTATTCTCACTTGCTGCTGCCTCACCTATTCCAGTTGCCGATCCTGGTGTGGTTTCAGTTAGCAAGTCATATGCTGATTTCCTTCGTGTTTACCAAAGTTGGAACACTTTTGCTAATCCTGATAGACCCAACTTGAAAAAGCGCGAATTCGAAGCTGCTCCCGCAAAAACTTATGCTGATTTCCTTCGTGCTTATCAAAGTTGGAACACTTTTGTTAATCCTGACAGACCCAATTTGAAAAAGCGTGAGTTTGAAGCTGCCCCAGAGAAGAGTTATGCTGATTTCCTTCGTGCTTACCATAGTTGGAACACTTTTGTTAATCCTGACAGACCCAACTTGAAAAAGCGCGAATTCGAAGCTGCTCCCGCAAAAACTTATGCTGATTTCCTTCGTGCTTATCAAAGTTGGAACACTTTTGTTAATCCTGACAGACCCAATTTGAAAAAGCGTGAGTTTGAAGCTGCCCCAGAGAAGAGTTATGCTGATTTCCTTCGTGCTTACCATAGTTGGAACACTTTTGTTAATCCTGACAGACCCAACTTGAAAAAGCGCGAATTCGAAGCTGCTCCCGCAAAAACTTATGCTGATTTCCTTCGTGCTTATCAAAGTTGGAACACTTTTGTTAATCCTGACAGACCCAATTTGAAAAAGCGTGAGTTTGAAGCTGCCCCAGAGAAGAGTTATGCTGATTTCCTTCGTGCTTACCATAGTTGGAACACTTTTGTTAATCCTGACAGACCCAACTTGAAAAAGCGCGAATTCGAAGCTGCTCCCGCAAAAACTTATGCTGATTTCCTTCGTGCTTACCAAAGTTGGAACACTTTTGTTAATCCTGACAGACCCAACTTGAAAAAGCGCACTGAAGAAGATGAAGAGAATGAGGAAGAGGATGAAGAATACTATCGCTTTCTTCAGTTTTATATCATGACTGTCCCAGAGAATTCCACTATTACAGATGTCAATATTACTGCCAAATTTGAGAGCTAA

>135FY29076
ATGAAGATCACCGCTGTCATTGCCCTTTTATTCTCACTTGCTGCTGCCTCACCTATTCCAGTTGCCGATCCTGGTGTGGTTTCAGTTAGCAAGTCATATGCTGATTTCCTTCGTGTTTACCAAAGTTGGAACACTTTTGCTAATCCTGATAGACCCAACTTGAAAAAGCGCGAATTCGAAGCTGCTCCCGCAAAAACTTATGCTGATTTCCTTCGTGCTTATCAAAGTTGGAACACTTTTGTTAATCCTGACAGACCCAATTTGAAAAAGCGTGAGTTTGAAGCTGCCCCAGAGAAGAGTTATGCTGATTTCCTTCGTGCTTACCATAGTTGGAACACTTTTGTTAATCCTGACAGACCCAACTTGAAAAAGCGCGAATTCGAAGCTGCTCCCGCAAAAACTTATGCTGATTTCCTTCGTGCTTATCAAAGTTGGAACACTTTTGTTAATCCTGACAGACCCAATTTGAAAAAGCGTGAGTTTGAAGCTGCCCCAGAGAAGAGTTATGCTGATTTCCTTCGTGCTTACCATAGTTGGAACACTTTTGTTAATCCTGACAGACCCAACTTGAAAAAGCGCGAATTCGAAGCTGCTCCCGCAAAAACTTATGCTGATTTCCTTCGTGCTTATCAAAGTTGGAACACTTTTGTTAATCCTGACAGACCCAATTTGAAAAAGCGTGAGTTTGAAGCTGCCCCAGAGAAGAGTTATGCTGATTTCCTTCGTGCTTACCATAGTTGGAACACTTTTGTTAATCCTGACAGACCCAACTTGAAAAAGCGCGAATTCGAAGCTGCTCCCGCAAAAACTTATGCTGATTTCCTTCGTGCTTACCAAAGTTGGAACACTTTTGTTAATCCTGACAGACCCAACTTGAAAAAGCGCACTGAAGAAGATGAAGAGAATGAGGAAGAGGATGAAGAATACTATCGCTTTCTTCAGTTTTATATCATGACTGTCCCAGAGAATTCCACTATTACAGATGTCAATATTACTGCCAAATTTGAGAGCTAA

>136FY29077
ATGAAGATCACCGCTGTCATTGCCCTTTTATTCTCACTTGCTGCTGCCTCACCTATTCCAGTTGCCGATCCTGGTGTGGTTTCAGTTAGCAAGTCATATGCTGATTTCCTTCGTGTTTACCAAAGTTGGAACACTTTTGCTAATCCTGATAGACCCAACTTGAAAAAGCGCGAATTCGAAGCTGCTCCCGCAAAAACTTATGCTGATTTCCTTCGTGCTTATCAAAGTTGGAACACTTTTGTTAATCCTGACAGACCCAATTTGAAAAAGCGTGAGTTTGAAGCTGCCCCAGAGAAGAGTTATGCTGATTTCCTTCGTGCTTACCATAGTTGGAACACTTTTGTTAATCCTGACAGACCCAACTTGAAAAAGCGCGAATTCGAAGCTGCTCCCGCAAAAACTTATGCTGATTTCCTTCGTGCTTATCAAAGTTGGAACACTTTTGTTAATCCTGACAGACCCAATTTGAAAAAGCGTGAGTTTGAAGCTGCCCCAGAGAAGAGTTATGCTGATTTCCTTCGTGCTTACCATAGTTGGAACACTTTTGTTAATCCTGACAGACCCAACTTGAAAAAGCGCGAATTCGAAGCTGCTCCCGCAAAAACTTATGCTGATTTCCTTCGTGCTTATCAAAGTTGGAACACTTTTGTTAATCCTGACAGACCCAATTTGAAAAAGCGTGAGTTTGAAGCTGCCCCAGAGAAGAGTTATGCTGATTTCCTTCGTGCTTACCATAGTTGGAACACTTTTGTTAATCCTGACAGACCCAACTTGAAAAAGCGCGAATTCGAAGCTGCTCCCGCAAAAACTTATGCTGATTTCCTTCGTGCTTACCAAAGTTGGAACACTTTTGTTAATCCTGACAGACCCAACTTGAAAAAGCGCACTGAAGAAGATGAAGAGAATGAGGAAGAGGATGAAGAATACTATCGCTTTCTTCAGTTTTATATCATGACTGTCCCAGAGAATTCCACTATTACAGATGTCAATATTACTGCCAAATTTGAGAGCTAA

>137FY29078
ATGAAGATCACCGCTGTCATTGCCCTTTTATTCTCACTTGCTGCTGCCTCACCTATTCCAGTTGCCGATCCTGGTGTGGTTTCAGTTAGCAAGTCATATGCTGATTTCCTTCGTGTTTACCAAAGTTGGAACACTTTTGCTAATCCTGATAGACCCAACTTGAAAAAGCGCGAATTCGAAGCTGCTCCCGCAAAAACTTATGCTGATTTCCTTCGTGCTTATCAAAGTTGGAACACTTTTGTTAATCCTGACAGACCCAATTTGAAAAAGCGTGAGTTTGAAGCTGCCCCAGAGAAGAGTTATGCTGATTTCCTTCGTGCTTACCATAGTTGGAACACTTTTGTTAATCCTGACAGACCCAACTTGAAAAAGCGCGAATTCGAAGCTGCTCCCGCAAAAACTTATGCTGATTTCCTTCGTGCTTATCAAAGTTGGAACACTTTTGTTAATCCTGACAGACCCAATTTGAAAAAGCGTGAGTTTGAAGCTGCCCCAGAGAAGAGTTATGCTGATTTCCTTCGTGCTTACCATAGTTGGAACACTTTTGTTAATCCTGACAGACCCAACTTGAAAAAGCGCGAATTCGAAGCTGCTCCCGCAAAAACTTATGCTGATTTCCTTCGTGCTTATCAAAGTTGGAACACTTTTGTTAATCCTGACAGACCCAATTTGAAAAAGCGTGAGTTTGAAGCTGCCCCAGAGAAGAGTTATGCTGATTTCCTTCGTGCTTACCATAGTTGGAACACTTTTGTTAATCCTGACAGACCCAACTTGAAAAAGCGCGAATTCGAAGCTGCTCCCGCAAAAACTTATGCTGATTTCCTTCGTGCTTACCAAAGTTGGAACACTTTTGTTAATCCTGACAGACCCAACTTGAAAAAGCGCACTGAAGAAGATGAAGAGAATGAGGAAGAGGATGAAGAATACTATCGCTTTCTTCAGTTTTATATCATGACTGTCCCAGAGAATTCCACTATTACAGATGTCAATATTACTGCCAAATTTGAGAGCTAA

>138FY29079
ATGAAGATCACCGCTGTCATTGCCCTTTTATTCTCACTTGCTGCTGCCTCACCTATTCCAGTTGCCGATCCTGGTGTGGTTTCAGTTAGCAAGTCATATGCTGATTTCCTTCGTGTTTACCAAAGTTGGAACACTTTTGCTAATCCTGATAGACCCAACTTGAAAAAGCGCGAATTCGAAGCTGCTCCCGCAAAAACTTATGCTGATTTCCTTCGTGCTTATCAAAGTTGGAACACTTTTGTTAATCCTGACAGACCCAATTTGAAAAAGCGTGAGTTTGAAGCTGCCCCAGAGAAGAGTTATGCTGATTTCCTTCGTGCTTACCATAGTTGGAACACTTTTGTTAATCCTGACAGACCCAACTTGAAAAAGCGCGAATTCGAAGCTGCTCCCGCAAAAACTTATGCTGATTTCCTTCGTGCTTATCAAAGTTGGAACACTTTTGTTAATCCTGACAGACCCAATTTGAAAAAGCGTGAGTTTGAAGCTGCCCCAGAGAAGAGTTATGCTGATTTCCTTCGTGCTTACCATAGTTGGAACACTTTTGTTAATCCTGACAGACCCAACTTGAAAAAGCGCGAATTCGAAGCTGCTCCCGCAAAAACTTATGCTGATTTCCTTCGTGCTTATCAAAGTTGGAACACTTTTGTTAATCCTGACAGACCCAATTTGAAAAAGCGTGAGTTTGAAGCTGCCCCAGAGAAGAGTTATGCTGATTTCCTTCGTGCTTACCATAGTTGGAACACTTTTGTTAATCCTGACAGACCCAACTTGAAAAAGCGCGAATTCGAAGCTGCTCCCGCAAAAACTTATGCTGATTTCCTTCGTGCTTACCAAAGTTGGAACACTTTTGTTAATCCTGACAGACCCAACTTGAAAAAGCGCACTGAAGAAGATGAAGAGAATGAGGAAGAGGATGAAGAATACTATCGCTTTCTTCAGTTTTATATCATGACTGTCCCAGAGAATTCCACTATTACAGATGTCAATATTACTGCCAAATTTGAGAGCTAA

>139FY29080
ATGAAGATCACCGCTGTCATTGCCCTTTTATTCTCACTTGCTGCTGCCTCACCTATTCCAGTTGCCGATCCTGGTGTGGTTTCAGTTAGCAAGTCATATGCTGATTTCCTTCGTGTTTACCAAAGTTGGAACACTTTTGCTAATCCTGATAGACCCAACTTGAAAAAGCGCGAATTCGAAGCTGCTCCCGCAAAAACTTATGCTGATTTCCTTCGTGCTTATCAAAGTTGGAACACTTTTGTTAATCCTGACAGACCCAATTTGAAAAAGCGTGAGTTTGAAGCTGCCCCAGAGAAGAGTTATGCTGATTTCCTTCGTGCTTACCATAGTTGGAACACTTTTGTTAATCCTGACAGACCCAACTTGAAAAAGCGCGAATTCGAAGCTGCTCCCGCAAAAACTTATGCTGATTTCCTTCGTGCTTATCAAAGTTGGAACACTTTTGTTAATCCTGACAGACCCAATTTGAAAAAGCGTGAGTTTGAAGCTGCCCCAGAGAAGAGTTATGCTGATTTCCTTCGTGCTTACCATAGTTGGAACACTTTTGTTAATCCTGACAGACCCAACTTGAAAAAGCGCGAATTCGAAGCTGCTCCCGCAAAAACTTATGCTGATTTCCTTCGTGCTTATCAAAGTTGGAACACTTTTGTTAATCCTGACAGACCCAATTTGAAAAAGCGTGAGTTTGAAGCTGCCCCAGAGAAGAGTTATGCTGATTTCCTTCGTGCTTACCATAGTTGGAACACTTTTGTTAATCCTGACAGACCCAACTTGAAAAAGCGCGAATTCGAAGCTGCTCCCGCAAAAACTTATGCTGATTTCCTTCGTGCTTACCAAAGTTGGAACACTTTTGTTAATCCTGACAGACCCAACTTGAAAAAGCGCACTGAAGAAGATGAAGAGAATGAGGAAGAGGATGAAGAATACTATCGCTTTCTTCAGTTTTATATCATGACTGTCCCAGAGAATTCCACTATTACAGATGTCAATATTACTGCCAAATTTGAGAGCTAA

>140FY29081
ATGAAGATCACCGCTGTCATTGCCCTTTTATTCTCACTTGCTGCTGCCTCACCTATTCCAGTTGCCGATCCTGGTGTGGTTTCAGTTAGCAAGTCATATGCTGATTTCCTTCGTGTTTACCAAAGTTGGAACACTTTTGCTAATCCTGATAGACCCAACTTGAAAAAGCGCGAATTCGAAGCTGCTCCCGCAAAAACTTATGCTGATTTCCTTCGTGCTTATCAAAGTTGGAACACTTTTGTTAATCCTGACAGACCCAATTTGAAAAAGCGTGAGTTTGAAGCTGCCCCAGAGAAGAGTTATGCTGATTTCCTTCGTGCTTACCATAGTTGGAACACTTTTGTTAATCCTGACAGACCCAACTTGAAAAAGCGCGAATTCGAAGCTGCTCCCGCAAAAACTTATGCTGATTTCCTTCGTGCTTATCAAAGTTGGAACACTTTTGTTAATCCTGACAGACCCAATTTGAAAAAGCGTGAGTTTGAAGCTGCCCCAGAGAAGAGTTATGCTGATTTCCTTCGTGCTTACCATAGTTGGAACACTTTTGTTAATCCTGACAGACCCAACTTGAAAAAGCGCGAATTCGAAGCTGCTCCCGCAAAAACTTATGCTGATTTCCTTCGTGCTTATCAAAGTTGGAACACTTTTGTTAATCCTGACAGACCCAATTTGAAAAAGCGTGAGTTTGAAGCTGCCCCAGAGAAGAGTTATGCTGATTTCCTTCGTGCTTACCATAGTTGGAACACTTTTGTTAATCCTGACAGACCCAACTTGAAAAAGCGCGAATTCGAAGCTGCTCCCGCAAAAACTTATGCTGATTTCCTTCGTGCTTACCAAAGTTGGAACACTTTTGTTAATCCTGACAGACCCAACTTGAAAAAGCGCACTGAAGAAGATGAAGAGAATGAGGAAGAGGATGAAGAATACTATCGCTTTCTTCAGTTTTATATCATGACTGTCCCAGAGAATTCCACTATTACAGATGTCAATATTACTGCCAAATTTGAGAGCTAA

>141FY29082
ATGAAGATCACCGCTGTCATTGCCCTTTTATTCTCACTTGCTGCTGCCTCACCTATTCCAGTTGCCGATCCTGGTGTGGTTTCAGTTAGCAAGTCATATGCTGATTTCCTTCGTGTTTACCAAAGTTGGAACACTTTTGCTAATCCTGATAGACCCAACTTGAAAAAGCGCGAATTCGAAGCTGCTCCCGCAAAAACTTATGCTGATTTCCTTCGTGCTTATCAAAGTTGGAACACTTTTGTTAATCCTGACAGACCCAATTTGAAAAAGCGTGAGTTTGAAGCTGCCCCAGAGAAGAGTTATGCTGATTTCCTTCGTGCTTACCATAGTTGGAACACTTTTGTTAATCCTGACAGACCCAACTTGAAAAAGCGCGAATTCGAAGCTGCTCCCGCAAAAACTTATGCTGATTTCCTTCGTGCTTATCAAAGTTGGAACACTTTTGTTAATCCTGACAGACCCAATTTGAAAAAGCGTGAGTTTGAAGCTGCCCCAGAGAAGAGTTATGCTGATTTCCTTCGTGCTTACCATAGTTGGAACACTTTTGTTAATCCTGACAGACCCAACTTGAAAAAGCGCGAATTCGAAGCTGCTCCCGCAAAAACTTATGCTGATTTCCTTCGTGCTTATCAAAGTTGGAACACTTTTGTTAATCCTGACAGACCCAATTTGAAAAAGCGTGAGTTTGAAGCTGCCCCAGAGAAGAGTTATGCTGATTTCCTTCGTGCTTACCATAGTTGGAACACTTTTGTTAATCCTGACAGACCCAACTTGAAAAAGCGCGAATTCGAAGCTGCTCCCGCAAAAACTTATGCTGATTTCCTTCGTGCTTACCAAAGTTGGAACACTTTTGTTAATCCTGACAGACCCAACTTGAAAAAGCGCACTGAAGAAGATGAAGAGAATGAGGAAGAGGATGAAGAATACTATCGCTTTCTTCAGTTTTATATCATGACTGTCCCAGAGAATTCCACTATTACAGATGTCAATATTACTGCCAAATTTGAGAGCTAA

>142FY29083
ATGAAGATCACCGCTGTCATTGCCCTTTTATTCTCACTTGCTGCTGCCTCACCTATTCCAGTTGCCGATCCTGGTGTGGTTTCAGTTAGCAAGTCATATGCTGATTTCCTTCGTGTTTACCAAAGTTGGAACACTTTTGCTAATCCTGATAGACCCAACTTGAAAAAGCGCGAATTCGAAGCTGCTCCCGCAAAAACTTATGCTGATTTCCTTCGTGCTTATCAAAGTTGGAACACTTTTGTTAATCCTGACAGACCCAATTTGAAAAAGCGTGAGTTTGAAGCTGCCCCAGAGAAGAGTTATGCTGATTTCCTTCGTGCTTACCATAGTTGGAACACTTTTGTTAATCCTGACAGACCCAACTTGAAAAAGCGCGAATTCGAAGCTGCTCCCGCAAAAACTTATGCTGATTTCCTTCGTGCTTATCAAAGTTGGAACACTTTTGTTAATCCTGACAGACCCAATTTGAAAAAGCGTGAGTTTGAAGCTGCCCCAGAGAAGAGTTATGCTGATTTCCTTCGTGCTTACCATAGTTGGAACACTTTTGTTAATCCTGACAGACCCAACTTGAAAAAGCGCGAATTCGAAGCTGCTCCCGCAAAAACTTATGCTGATTTCCTTCGTGCTTATCAAAGTTGGAACACTTTTGTTAATCCTGACAGACCCAATTTGAAAAAGCGTGAGTTTGAAGCTGCCCCAGAGAAGAGTTATGCTGATTTCCTTCGTGCTTACCATAGTTGGAACACTTTTGTTAATCCTGACAGACCCAACTTGAAAAAGCGCGAATTCGAAGCTGCTCCCGCAAAAACTTATGCTGATTTCCTTCGTGCTTACCAAAGTTGGAACACTTTTGTTAATCCTGACAGACCCAACTTGAAAAAGCGCACTGAAGAAGATGAAGAGAATGAGGAAGAGGATGAAGAATACTATCGCTTTCTTCAGTTTTATATCATGACTGTCCCAGAGAATTCCACTATTACAGATGTCAATATTACTGCCAAATTTGAGAGCTAA

>143FY29084
ATGAAGATCACCGCTGTCATTGCCCTTTTATTCTCACTTGCTGCTGCCTCACCTATTCCAGTTGCCGATCCTGGTGTGGTTTCAGTTAGCAAGTCATATGCTGATTTCCTTCGTGTTTACCAAAGTTGGAACACTTTTGCTAATCCTGATAGACCCAACTTGAAAAAGCGCGAATTCGAAGCTGCTCCCGCAAAAACTTATGCTGATTTCCTTCGTGCTTATCAAAGTTGGAACACTTTTGTTAATCCTGACAGACCCAATTTGAAAAAGCGTGAGTTTGAAGCTGCCCCAGAGAAGAGTTATGCTGATTTCCTTCGTGCTTACCATAGTTGGAACACTTTTGTTAATCCTGACAGACCCAACTTGAAAAAGCGCGAATTCGAAGCTGCTCCCGCAAAAACTTATGCTGATTTCCTTCGTGCTTATCAAAGTTGGAACACTTTTGTTAATCCTGACAGACCCAATTTGAAAAAGCGTGAGTTTGAAGCTGCCCCAGAGAAGAGTTATGCTGATTTCCTTCGTGCTTACCATAGTTGGAACACTTTTGTTAATCCTGACAGACCCAACTTGAAAAAGCGCGAATTCGAAGCTGCTCCCGCAAAAACTTATGCTGATTTCCTTCGTGCTTATCAAAGTTGGAACACTTTTGTTAATCCTGACAGACCCAATTTGAAAAAGCGTGAGTTTGAAGCTGCCCCAGAGAAGAGTTATGCTGATTTCCTTCGTGCTTACCATAGTTGGAACACTTTTGTTAATCCTGACAGACCCAACTTGAAAAAGCGCGAATTCGAAGCTGCTCCCGCAAAAACTTATGCTGATTTCCTTCGTGCTTACCAAAGTTGGAACACTTTTGTTAATCCTGACAGACCCAACTTGAAAAAGCGCACTGAAGAAGATGAAGAGAATGAGGAAGAGGATGAAGAATACTATCGCTTTCTTCAGTTTTATATCATGACTGTCCCAGAGAATTCCACTATTACAGATGTCAATATTACTGCCAAATTTGAGAGCTAA

>144FY29085
ATGAAGATCACCGCTGTCATTGCCCTTTTATTCTCACTTGCTGCTGCCTCACCTATTCCAGTTGCCGATCCTGGTGTGGTTTCAGTTAGCAAGTCATATGCTGATTTCCTTCGTGTTTACCAAAGTTGGAACACTTTTGCTAATCCTGATAGACCCAACTTGAAAAAGCGCGAATTCGAAGCTGCTCCCGCAAAAACTTATGCTGATTTCCTTCGTGCTTATCAAAGTTGGAACACTTTTGTTAATCCTGACAGACCCAACTTGAAAAAGCGTGAGTTTGAAGCTGCTCCAGAGAAGAGTTATGCTGATTTCCTTCGTGTTTACCAAAGTTGGAACACTTTTGTTAATCCTGACAGACCCAACTTGAAAAAGCGTGAGTTTGAAGCTGCTCCAGAGAAGAGTTATGCTGATTTCCTTCGTGTTTACCAAAGTTGGAACACTTTTGTTAATCCTGACAGACCCAACTTGAAGAAGCGTGAGTTCGAAGCTGCTCCCGCAAAAACTTATGCTGATTTCCTTCGTGCTTATCAAAGTTGGAACACTTTTGTTAATCCTGACAGACCCAACTTGAAAAAGCGCACTGAAGAAGATGAAGAGAATGAGGAAGAGGATGAAGAATACTATCGCTTTCTTCAGTTTTATATCATGACTGTCCCAGAGAATTCCACTATTGCAGATGTCAATATTACTGCCAAATTTGAGAGCTAA

>145FY29086
ATGAAGATCACCGCTGTCATTGCCCTTTTATTCTCACTTGCTGCTGCCTCACCTATTCCAGTTGCCGATCCTGGTGTGGTTTCAGTTAGCAAGTCATATGCTGATTTCCTTCGTGTTTACCAAAGTTGGAACACTTTTGCTAATCCTGATAGACCCAACTTGAAAAAGCGCGAATTCGAAGCTGCTCCCGCAAAAACTTATGCTGATTTCCTTCGTGCTTATCAAAGTTGGAACACTTTTGTTAATCCTGACAGACCCAACTTGAAAAAGCGTGAGTTTGAAGCTGCTCCAGAGAAGAGTTATGCTGATTTCCTTCGTGTTTACCAAAGTTGGAACACTTTTGTTAATCCTGACAGACCCAACTTGAAAAAGCGTGAGTTTGAAGCTGCTCCAGAGAAGAGTTATGCTGATTTCCTTCGTGTTTACCAAAGTTGGAACACTTTTGTTAATCCTGACAGACCCAACTTGAAGAAGCGTGAGTTCGAAGCTGCTCCCGCAAAAACTTATGCTGATTTCCTTCGTGCTTATCAAAGTTGGAACACTTTTGTTAATCCTGACAGACCCAACTTGAAAAAGCGCACTGAAGAAGATGAAGAGAATGAGGAAGAGGATGAAGAATACTATCGCTTTCTTCAGTTTTATATCATGACTGTCCCAGAGAATTCCACTATTGCAGATGTCAATATTACTGCCAAATTTGAGAGCTAA

>146FY29087
ATGAAGATCACCGCTGTCATTGCCCTTTTATTCTCACTTGCTGCTGCCTCACCTATTCCAGTTGCCGATCCTGGTGTGGTTTCAGTTAGCAAGTCATATGCTGATTTCCTTCGTGTTTACCAAAGTTGGAACACTTTTGCTAATCCTGATAGACCCAACTTGAAAAAGCGCGAATTCGAAGCTGCTCCCGCAAAAACTTATGCTGATTTCCTTCGTGCTTATCAAAGTTGGAACACTTTTGTTAATCCTGACAGACCCAACTTGAAAAAGCGTGAGTTTGAAGCTGCTCCAGAGAAGAGTTATGCTGATTTCCTTCGTGCTTACCATAGTTGGAACACTTTTGTTAATCCTGACAGACCCAACTTGAAGAAGCGTGAGTTCGAAGCTGCTCCCGCAAAAACTTATGCTGATTTCCTTCGTGCTTATCAAAGTTGGAACACTTTTGTTAATCCTGACAGACCCAACTTGAAAAAGCGCACTGAAGAAGATGAAGAGAATGAGGAAGAGGATGAAGAATACTATCGCTTTCTTCAGTTTTATATCATGACTGTCCCAGAGAATTCCACTATTGCAGATGTCAATATTACTGCCAAATTTGAGAGCTAA

>147FY29088
ATGAAGATCACCGCTGTCATTGCCCTTTTATTCTCACTTGCTGCTGCCTCACCTATTCCAGTTGCCGATCCTGATGTGGTTTCAGTTAGCAAGTCATATGCTGATTTCCTTCGTGTTTACCAAAGTTGGAACACTTTTGCTAATCCTGATAGACCCAACTTGAAAAAGCGCGAATTCGAAGCTGCTCCCGCAAAAACTTATGCTGATTTCCTTCGTGCTTATCAAAGTTGGAACACTTTTGTTAATCCTGACAGACCCAACTTGAAAAAGCGTGAGTTTGAAGCTGCTCCAGAGAAGAGTTATGCTGATTTCCTTCGTGTTTACCAAAGTTGGAACACTTTTGTTAATCCTGACAGACCCAACTTGAAGAAGCGTGAGTTTGAAGCTGCCCCAGAGAAGAGTTATGCTGATTTCCTTCGTGTTTACCAAAGTTGGAACACTTTTGTTAATCCTGACAGACCCAACTTGAAGAAGCGTGAGTTTGAAGCTGCCCCAGAGAAGAGTTATGCTGATTTCCTTCGTGCTTACCATAGTTGGAACACTTTTGTTAATCCTGACAGACCCAACTTGAAGAAGCGTGAGTTCGAAGCTGCTCCCGCAAAAACTTATGCTGATTTCCTTCGTGCTTATCAAAGTTGGAACACTTTTGTTAATCCTGACAGACCCAACTTGAAAAAGCGCACTGAAGAAGATGAAGAGAATGAGGAAGAGGATGAAGAATACTATCGCTTTCTTCAGTTTTATATCATGACTGTCCCAGAGAATTCCACTATTGCAGATGTCAATATTACTGCCAAATTTGAGAGCTAA

>148FY29089
ATGAAGATCACCGCTGTCATTGCCCTTTTATTCTCACTTGCTGCTGCCTCACCTATTCCAGTTGCCGATCCTGGTGTGGTTTCAGTTAGCAAGTCATATGCTGATTTCCTTCGTGTTTACCAAAGTTGGAACACTTTTGCTAATCCTGATAGACCCAACTTGAAAAAGCGCGAATTCGAAGCTGCTCCCGCAAAAACTTATGCTGATTTCCTTCGTGCTTATCAAAGTTGGAACACTTTTGTTAATCCTGACAGACCCAATTTGAAAAAGCGTGAGTTTGAAGCTGCCCCAGAGAAGAGTTATGCTGATTTCCTTCGTGCTTACCATAGTTGGAACACTTTTGTTAATCCTGACAGACCCAACTTGAAAAAGCGCGAATTCGAAGCTGCTCCCGCAAAAACTTATGCTGATTTCCTTCGTGCTTACCAAAGTTGGAACACTTTTGTTAATCCTGACAGACCCAACTTGAAAAAGCGCACTGAAGAAGATGAAGAGAATGAGGAAGAGGATGAAGAATACTATCGCTTTCTTCAGTTTTATATCATGACTGTCCCAGAGAATTCCACTATTACAGATGTCAATATTACTGCCAAATTTGAGAGCTAA

>149FY29090
ATGAAGATCACCGCTGTCATTGCCCTTTTATTCTCACTTGCTGCTGCCTCACCTATTCCAGTTGCCGATCCTGGTGTGGTTTCAGTTAGCAAGTCATATGCTGATTTCCTTCGTGTTTACCAAAGTTGGAACACTTTTGCTAATCCTGATAGACCCAACTTGAAAAAGCGCGAATTCGAAGCTGCTCCCGCAAAAACTTATGCTGATTTCCTTCGTGCTTATCAAAGTTGGAACACTTTTGTTAATCCTGACAGACCCAACTTGAAAAAGCGTGAGTTTGAAGCTGCTCCAGAGAAGAGTTATGCTGATTTCCTTCGTGCTTACCATAGTTGGAACACTTTTGTTAATCCTGACAGACCCAACTTGAAGAAGCGTGAGTTCGAAGCTGCTCCCGCAAAAACTTATGCTGATTTCCTTCGTGCTTATCAAAGTTGGAACACTTTTGTTAATCCTGACAGACCCAACTTGAAAAAGCGCACTGAAGAAGATGAAGAGAATGAGGAAGAGGATGAAGAATACTATCGCTTTCTTCAGTTTTATATCATGACTGTCCCAGAGAATTCCACTATTGCAGATGTCAATATTACTGCCAAATTTGAGAGCTAA

>150FY29091
ATGAAGATCACCGCTGTCATTGCCCTTTTATTCTCACTTGCTGCTGCCTCACCTATTCCAGTTGCCGATCCTGGTGTGGTTTCAGTTAGCAAGTCATATGCTGATTTCCTTCGTGTTTACCAAAGTTGGAACACTTTTGCTAATCCTGATAGACCCAACTTGAAAAAGCGCGAATTCGAAGCTGCTCCCGCAAAAACTTATGCTGATTTCCTTCGTGCTTATCAAAGTTGGAACACTTTTGTTAATCCTGACAGACCCAACTTGAAAAAGCGTGAGTTTGAAGCTGCTCCAGAGAAGAGTTATGCTGATTTCCTTCGTGCTTACCATAGTTGGAACACTTTTGTTAATCCTGACAGACCCAACTTGAAGAAGCGTGAGTTCGAAGCTGCTCCCGCAAAAACTTATGCTGATTTCCTTCGTGCTTATCAAAGTTGGAACACTTTTGTTAATCCTGACAGACCCAACTTGAAAAAGCGCACTGAAGAAGATGAAGAGAATGAGGAAGAGGATGAAGAATACTATCGCTTTCTTCAGTTTTATATCATGACTGTCCCAGAGAATTCCACTATTGCAGATGTCAATATTACTGCCAAATTTGAGAGCTAA

>L968
ATGAAGATCACCGCTGTCATTGCCCTTTTATTCTCACTTGCTGCTGCCTCACCTATTCCAGTTGCCGATCCTGGTGTGGTTTCAGTTAGCAAGTCATATGCTGATTTCCTTCGTGTTTACCAAAGTTGGAACACTTTTGCTAATCCTGATAGACCCAACTTGAAAAAGCGCGAATTCGAAGCTGCTCCCGCAAAAACTTATGCTGATTTCCTTCGTGCTTATCAAAGTTGGAACACTTTTGTTAATCCTGACAGACCCAATTTGAAAAAGCGTGAGTTTGAAGCTGCCCCAGAGAAGAGTTATGCTGATTTCCTTCGTGCTTACCATAGTTGGAACACTTTTGTTAATCCTGACAGACCCAACTTGAAAAAGCGCGAATTCGAAGCTGCTCCCGCAAAAACTTATGCTGATTTCCTTCGTGCTTACCAAAGTTGGAACACTTTTGTTAATCCTGACAGACCCAACTTGAAAAAGCGCACTGAAGAAGATGAAGAGAATGAGGAAGAGGATGAAGAATACTATCGCTTTCTTCAGTTTTATATCATGACTGTCCCAGAGAATTCCACTATTACAGATGTCAATATTACTGCCAAATTTGAGAGCTAA
