# Supplementary material for: Asymmetric diversification of mating pheromones in fission yeast
Source: PLoS Biol. 2019 Jan 22;17(1):e3000101. doi: 10.1371/journal.pbio.3000101 (PMC6342294; doi:10.1371/journal.pbio.3000101)
Supplement: S1 Data — (ZIP) [file pbio.3000101.s015.zip › S1_Data/map3_gene.txt]

>01CBS10391

ATGTTGCCTATTGGGATTTTCTATCAATTTTATGCTTACTTTGCCCTTGTTTTGTCTATCCCCATCTTATACATGCAGTTGCGTGCGAGAAACATTCCCTGCCTTTTGCTTTTATTTTGGTTAACCCTAACAACTCTCATCTACGTTGTCGAGTCTGCTATTTGGAGCAATCCCTACGCAGAAACAATTAGATGGATGGGTTATGGATTGTGTGATATTACATCTAGAATTGTCACATGTTCAAGTATTGGAATTCCTGCATCTGCCTTCACTTTGGTCCTGTATCTTGATACAGTCATTCGCAGAGACCACCCTCTCAAACGATATGAAAATTGGATTTGGCATGTATGCTTATCCATCCTGCTGCCATTGATTATCATGGCAATGATGGTTCCTTTGGAAAGTAACCGTTATGTGGTAATATGCATGAATGGATGCTACAGCTCTTTTTACCAAACGTGGTACACGCTTTTATTTTTTTACATCCCTCCATGCCTGTTGTCTTTTGGTGGCTTGTTCTTCGTTTCCCGAATCGTCGTGCTTTACTGGCGTCGACAAAGAGAACTGCAGCAATTTTTTCAGAGAGATTCTCAACTAACCTCAAAACGATTCTTACGCTTGCTATGTTTGGCAGCTGTATTTTTCCTCGGTTATTTTCCACTAACCATTTTCATGGTCGTAGCTAATGGAAAACTACAGCAGTTTTTACCATTCAACCATGAACTAGTAGAAGCCTGGCATCAGGAATCAATTACCTATTATCCTACAACTAAGGTTGGACTAAACGACTGGGTCCCTCCAACCGTTCTTTACCTCATGTCTTTGTTTTTCAGTACAAGTGGTGGTTGGACAGAAAAGGTTGCATTAATCCTTTGGTCTCTTTTGGTATGGCTTCCTTTTACCAAAAATACCGCGTTGGGTCGTCATGCACAATTCAAATTGGATTGCTGTAAGAGTATCGAATCAACTATGGCAGGAAAGACTTTGGATTCTACTGATTTTAAGGAAAAATGTTTAGTCTTGGAGAGGCAATGGAGTAAATCGTCGATTCCAAGCGACAACTCGAGTGAACTCCAAGACGCCGCCAAATATGTCTAA

>02CBS2628
ATGTTGCCTATTGGGATTTTCTATCAATTTTATGCTTACTTTGCCCTTGTTTTGTCTATCCCCATCTTATACATGCAGTTGCGTGCGAGAAACATTCCCTGCCTTTTGCTTTTATTTTGGTTAACCCTAACAACTCTCATCTACGTTGTCGAGTCTGCTATTTGGAGCAATCCCTACGCAGAAACAATTAGATGGATGGGTTATGGATTGTGTGATATTACATCTAGAATTGTCACATGTTCAAGTATTGGAATTCCTGCATCTGCCTTCACTTTGGTCCTGTATCTTGATACAGTCATTCGCAGAGACCACCCTCTCAAACGATATGAAAATTGGATTTGGCATGTATGCTTATCCATCCTGCTGCCATTGATTATCATGGCAATGATGGTTCCTTTGGAAAGTAACCGTTATGTGGTAATATGCATGAATGGATGCTACAGCTCTTTTTACCAAACGTGGTACACGCTTTTATTTTTTTACATCCCTCCATGCCTGTTGTCTTTTGGTGGCTTGTTCTTCGTTTCCCGAATCGTCGTGCTTTACTGGCGTCGACAAAGAGAACTGCAGCAATTTTTTCAGAGAGATTCTCAACTAACCTCAAAACGATTCTTACGCTTGCTATGTTTGGCAGCTGTATTTTTCCTCGGTTATTTTCCACTAACCATTTTCATGGTCGTAGCTAATGGAAAACTACAGCAGTTTTTACCATTCAACCATGAACTAGTAGAAGCCTGGCATCAGGAATCAATTACCTATTATCCTACAACTAAGGTTGGACTAAACGACTGGGTCCCTCCAACCGTTCTTTACCTCATGTCTTTGTTTTTCAGTACAAGTGGTGGTTGGACAGAAAAGGTTGCATTAATCCTTTGGTCTCTTTTGGTATGGCTTCCTTTTACCAAAAATACCGCGTTGGGTCGTCATGCACAATTCAAATTGGATTGCTGTAAGAGTATCGAATCAACTATGGCAGGAAAGACTTTGGATTCTACTGATTTTAAGGAAAAATGTTTAGTCTTGGAGAGGCAATGGAGTAAATCGTCGATTCCAAGCGACAACTCGAGTGAACTCCAAGACGCCGCCAAATATGTCTAA

>03CBS1063
ATGTTGCCTATTGGGATTTTCTATCAATTTTATGCTTACTTTGCCCTTGTTTTGTCTATCCCCATCTTATACATGCAGTTGCGTGCGAGAAACATTCCCTGCCTTTTGCTTTTATTTTGGTTAACCCTAACAACTCTCATCTACGTTGTCGAGTCTGCTATTTGGAGCAATCCCTACGCAGAAACAATTAGATGGATGGGTTATGGATTGTGTGATATTACATCTAGAATTGTCACATGTTCAAGTATTGGAATTCCTGCATCTGCCTTCACTTTGGTCCTGTATCTTGATACAGTCATTCGCAGAGACCACCCTCTCAAACGATATGAAAATTGGATTTGGCATGTATGCTTATCCATCCTGCTGCCATTGATTATCATGGCAATGATGGTTCCTTTGGAAAGTAACCGTTATGTGGTAATATGCATGAATGGATGCTACAGCTCTTTTTACCAAACGTGGTACACGCTTTTATTTTTTTACATCCCTCCATGCCTGTTGTCTTTTGGTGGCTTGTTCTTCGTTTCCCGAATCGTCGTGCTTTACTGGCGTCGACAAAGAGAACTGCAGCAATTTTTTCAGAGAGATTCTCAACTAACCTCAAAACGATTCTTACGCTTGCTATGTTTGGCAGCTGTATTTTTCCTCGGTTATTTTCCACTAACCATTTTCATGGTCGTAGCTAATGGAAAACTACAGCAGTTTTTACCATTCAACCATGAACTAGTAGAAGCCTGGCATCAGGAATCAATTACCTATTATCCTACAACTAAGGTTGGACTAAACGACTGGGTCCCTCCAACCGTTCTTTACCTCATGTCTTTGTTTTTCAGTACAAGTGGTGGTTGGACAGAAAAGGTTGCATTAATCCTTTGGTCTCTTTTGGTATGGCTTCCTTTTACCAAAAATACCGCGTTGGGTCGTCATGCACAATTCAAATTGGATTGCTGTAAGAGTATCGAATCAACTATGGCAGGAAAGACTTTGGATTCTACTGATTTTAAGGAAAAATGTTTAGTCTTGGAGAGGCAATGGAGTAAATCGTCGATTCCAAGCGACAACTCGAGTGAACTCCAAGACGCCGCCAAATATGTCTAA

>04CBS2775
ATGTTGCCTATTGGGATTTTCTATCAATTTTATGCTTACTTTGCCCTTGTTTTGTCTATCCCCATCTTATACATGCAGTTGCGTGCGAGAAACATTCCCTGCCTTTTGCTTTTATTTTGGTTAACCCTAACAACTCTCATCTACGTTGTCGAGTCTGCTATTTGGAGCAATCCCTACGCAGAAACAATTAGATGGATGGGTTATGGATTGTGTGATATTACATCTAGAATTGTCACATGTTCAAGTATTGGAATTCCTGCATCTGCCTTCACTTTGGTCCTGTATCTTGATACAGTCATTCGCAGAGACCACCCTCTCAAACGATATGAAAATTGGATTTGGCATGTATGCTTATCCATCCTGCTGCCATTGATTATCATGGCAATGATGGTTCCTTTGGAAAGTAACCGTTATGTGGTAATATGCATGAATGGATGCTACAGCTCTTTTTACCAAACGTGGTACACGCTTTTATTTTTTTACATCCCTCCATGCCTGTTGTCTTTTGGTGGCTTGTTCTTCGTTTCCCGAATCGTCGTGCTTTACTGGCGTCGACAAAGAGAACTGCAGCAATTTTTTCAGAGAGATTCTCAACTAACCTCAAAACGATTCTTACGCTTGCTATGTTTGGCAGCTGTATTTTTCCTCGGTTATTTTCCACTAACCATTTTCATGGTCGTAGCTAATGGAAAACTACAGCAGTTTTTACCATTCAACCATGAACTAGTAGAAGCCTGGCATCAGGAATCAATTACCTATTATCCTACAACTAAGGTTGGACTAAACGACTGGGTCCCTCCAACCGTTCTTTACCTCATGTCTTTGTTTTTCAGTACAAGTGGTGGTTGGACAGAAAAGGTTGCATTAATCCTTTGGTCTCTTTTGGTATGGCTTCCTTTTACCAAAAATACCGCGTTGGGTCGTCATGCACAATTCAAATTGGATTGCTGTAAGAGTATCGAATCAACTATGGCAGGAAAGACTTTGGATTCTACTGATTTTAAGGAAAAATGTTTAGTCTTGGAGAGGCAATGGAGTAAATCGTCGATTCCAAGCGACAACTCGAGTGAACTCCAAGACGCCGCCAAATATGTCTAA

>05CBS7335
ATGTTGCCTATTGGGATTTTCTATCAATTTTATGCTTACTTTGCCCTTGTTTTGTCTATCCCCATCTTATACATGCAGTTGCGTGCGAGAAACATTCCCTGCCTTTTGCTTTTATTTTGGTTAACCCTAACAACTCTCATCTACGTTGTCGAGTCTGCTATTTGGAGCAATCCCTACGCAGAAACAATTAGATGGATGGGTTATGGATTGTGTGATATTACATCTAGAATTGTCACATGTTCAAGTATTGGAATTCCTGCATCTGCCTTCACTTTGGTCCTGTATCTTGATACAGTCATTCGCAGAGACCACCCTCTCAAACGATATGAAAATTGGATTTGGCATGTATGCTTATCCATCCTGCTGCCATTGATTATCATGGCAATGATGGTTCCTTTGGAAAGTAACCGTTATGTGGTAATATGCATGAATGGATGCTACAGCTCTTTTTACCAAACGTGGTACACGCTTTTATTTTTTTACATCCCTCCATGCCTGTTGTCTTTTGGTGGCTTGTTCTTCGTTTCCCGAATCGTCGTGCTTTACTGGCGTCGACAAAGAGAACTGCAGCAATTTTTTCAGAGAGATTCTCAACTAACCTCAAAACGATTCTTACGCTTGCTATGTTTGGCAGCTGTATTTTTCCTCGGTTATTTTCCACTAACCATTTTCATGGTCGTAGCTAATGGAAAACTACAGCAGTTTTTACCATTCAACCATGAACTAGTAGAAGCCTGGCATCAGGAATCAATTACCTATTATCCTACAACTAAGGTTGGACTAAACGACTGGGTCCCTCCAACCGTTCTTTACCTCATGTCTTTGTTTTTCAGTACAAGTGGTGGTTGGACAGAAAAGGTTGCATTAATCCTTTGGTCTCTTTTGGTATGGCTTCCTTTTACCAAAAATACCGCGTTGGGTCGTCATGCACAATTCAAATTGGATTGCTGTAAGAGTATCGAATCAACTATGGCAGGAAAGACTTTGGATTCTACTGATTTTAAGGAAAAATGTTTAGTCTTGGAGAGGCAATGGAGTAAATCGTCGATTCCAAGCGACAACTCGAGTGAACTCCAAGACGCCGCCAAATATGTCTAA

>06CBS10460
ATGTTGCCTATTGGGATTTTCTATCAATTTTATGCTTACTTTGCCCTTGTTTTGTCTATCCCCATCTTATACATGCAGTTGCGTGCGAGAAACATTCCCTGCCTTTTGCTTTTATTTTGGTTAACCCTAACAACTCTCATCTACGTTGTCGAGTCTGCTATTTGGAGCAATCCCTACGCAGAAACAATTAGATGGATGGGTTATGGATTGTGTGATATTACATCTAGAATTGTCACATGTTCAAGTATTGGAATTCCTGCATCTGCCTTCACTTTGGTCCTGTATCTTGATACAGTCATTCGCAGAGACCACCCTCTCAAACGATATGAAAATTGGATTTGGCATGTATGCTTATCCATCCTGCTGCCATTGATTATCATGGCAATGATGGTTCCTTTGGAAAGTAACCGTTATGTGGTAATATGCATGAATGGATGCTACAGCTCTTTTTACCAAACGTGGTACACGCTTTTATTTTTTTACATCCCTCCATGCCTGTTGTCTTTTGGTGGCTTGTTCTTCGTTTCCCGAATCGTCGTGCTTTACTGGCGTCGACAAAGAGAACTGCAGCAATTTTTTCAGAGAGATTCTCAACTAACCTCAAAACGATTCTTACGCTTGCTATGTTTGGCAGCTGTATTTTTCCTCGGTTATTTTCCACTAACCATTTTCATGGTCGTAGCTAATGGAAAACTACAGCAGTTTTTACCATTCAACCATGAACTAGTAGAAGCCTGGCATCAGGAATCAATTACCTATTATCCTACAACTAAGGTTGGACTAAACGACTGGGTCCCTCCAACCGTTCTTTACCTCATGTCTTTGTTTTTCAGTACAAGTGGTGGTTGGACAGAAAAGGTTGCATTAATCCTTTGGTCTCTTTTGGTATGGCTTCCTTTTACCAAAAATACCGCGTTGGGTCGTCATGCACAATTCAAATTGGATTGCTGTAAGAGTATCGAATCAACTATGGCAGGAAAGACTTTGGATTCTACTGATTTTAAGGAAAAATGTTTAGTCTTGGAGAGGCAATGGAGTAAATCGTCGATTCCAAGCGACAACTCGAGTGAACTCCAAGACGCCGCCAAATATGTCTAA

>07CBS10458
ATGTTGCCTATTGGGATTTTCTATCAATTTTATGCTTACTTTGCCCTTGTTTTGTCTATCCCCATCTTATACATGCAGTTGCGTGCGAGAAACATTCCCTGCCTTTTGCTTTTATTTTGGTTAACCCTAACAACTCTCATCTACGTTGTCGAGTCTGCTATTTGGAGCAATCCCTACGCAGAAACAATTAGATGGATGGGTTATGGATTGTGTGATATTACATCTAGAATTGTCACATGTTCAAGTATTGGAATTCCTGCATCTGCCTTCACTTTGGTCCTGTATCTTGATACAGTCATTCGCAGAGACCACCCTCTCAAACGATATGAAAATTGGATTTGGCATGTATGCTTATCCATCCTGCTGCCATTGATTATCATGGCAATGATGGTTCCTTTGGAAAGTAACCGTTATGTGGTAATATGCATGAATGGATGCTACAGCTCTTTTTACCAAACGTGGTACACGCTTTTATTTTTTTACATCCCTCCATGCCTGTTGTCTTTTGGTGGCTTGTTCTTCGTTTCCCGAATCGTCGTGCTTTACTGGCGTCGACAAAGAGAACTGCAGCAATTTTTTCAGAGAGATTCTCAACTAACCTCAAAACGATTCTTACGCTTGCTATGTTTGGCAGCTGTATTTTTCCTCGGTTATTTTCCACTAACCATTTTCATGGTCGTAGCTAATGGAAAACTACAGCAGTTTTTACCATTCAACCATGAACTAGTAGAAGCCTGGCATCAGGAATCAATTACCTATTATCCTACAACTAAGGTTGGACTAAACGACTGGGTCCCTCCAACCGTTCTTTACCTCATGTCTTTGTTTTTCAGTACAAGTGGTGGTTGGACAGAAAAGGTTGCATTAATCCTTTGGTCTCTTTTGGTATGGCTTCCTTTTACCAAAAATACCGCGTTGGGTCGTCATGCACAATTCAAATTGGATTGCTGTAAGAGTATCGAATCAACTATGGCAGGAAAGACTTTGGATTCTACTGATTTTAAGGAAAAATGTTTAGTCTTGGAGAGGCAATGGAGTAAATCGTCGATTCCAAGCGACAACTCGAGTGAACTCCAAGACGCCGCCAAATATGTCTAA

>08CBS10474
ATGTTGCCTATTGGGATTTTCTATCAATTTTATGCTTACTTTGCCCTTGTTTTGTCTATCCCCATCTTATACATGCAGTTGCGTGCGAGAAACATTCCCTGCCTTTTGCTTTTATTTTGGTTAACCCTAACAACTCTCATCTACGTTGTCGAGTCTGCTATTTGGAGCAATCCCTACGCAGAAACAATTAGATGGATGGGTTATGGATTGTGTGATATTACATCTAGAATTGTCACATGTTCAAGTATTGGAATTCCTGCATCTGCCTTCACTTTGGTCCTGTATCTTGATACAGTCATTCGCAGAGACCACCCTCTCAAACGATATGAAAATTGGATTTGGCATGTATGCTTATCCATCCTGCTGCCATTGATTATCATGGCAATGATGGTTCCTTTGGAAAGTAACCGTTATGTGGTAATATGCATGAATGGATGCTACAGCTCTTTTTACCAAACGTGGTACACGCTTTTATTTTTTTACATCCCTCCATGCCTGTTGTCTTTTGGTGGCTTGTTCTTCGTTTCCCGAATCGTCGTGCTTTACTGGCGTCGACAAAGAGAACTGCAGCAATTTTTTCAGAGAGATTCTCAACTAACCTCAAAACGATTCTTACGCTTGCTATGTTTGGCAGCTGTATTTTTCCTCGGTTATTTTCCACTAACCATTTTCATGGTCGTAGCTAATGGAAAACTACAGCAGTTTTTACCATTCAACCATGAACTAGTAGAAGCCTGGCATCAGGAATCAATTACCTATTATCCTACAACTAAGGTTGGACTAAACGACTGGGTCCCTCCAACCGTTCTTTACCTCATGTCTTTGTTTTTCAGTACAAGTGGTGGTTGGACAGAAAAGGTTGCATTAATCCTTTGGTCTCTTTTGGTATGGCTTCCTTTTACCAAAAATACCGCGTTGGGTCGTCATGCACAATTCAAATTGGATTGCTGTAAGAGTATCGAATCAACTATGGCAGGAAAGACTTTGGATTCTACTGATTTTAAGGAAAAATGTTTAGTCTTGGAGAGGCAATGGAGTAAATCGTCGATTCCAAGCGACAACTCGAGTGAACTCCAAGACGCCGCCAAATATGTCTAA

>09CBS10394
ATGTTGCCTATTGGGATTTTCTATCAATTTTATGCTTACTTTGCCCTTGTTTTGTCTATCCCCATTTTATACATGCAGTTGCGTGCGAGAAACATTCCCTGCCTTTTGCTTTTATTTTGGTTAACCCTAACAACTCTCATCTATGTTGTCGAGTCTGCTATTTGGAGCAATCCCTACGCAGAAACAATTAGGTGGATGGGTTATGGATTGTGTGATATTACATCTAGAATTGTCACATGTTCAAGTATTGGAATTCCTGCATCTGCCTTCACTTTAGTCCTGTATCTTGATACAGTCATTCGCAGAGACCACCCTCTCAAACGATATGAAAATTGGATTTGGCATGTATGCTTATCCATCCTGCTGCCATTGATTATCATGGCAATGATGGTTCCCTTGGAAAGTAACCGTTATGTGGTAATATGCATGAATGGATGCTACAGCTCTTTTTACCAAACGTGGTACACGCTCTTATTTTTTTACATCCCTCCATGCCTGTTGTCTTTTGGTGGCTTGTTCTTCGTTTCCCGAATCGTCGTGCTTTACTGGCGTCGACAAAGAGAACTGCAGCAATTTTTTCAGAGAGATTCTCAACTAACCTCAAAACGATTCTTACGCTTGCTATGTTTGGCAGCTGTATTTTTCCTCGGTTATTTTCCACTAACCATTTTCATGGTCGTAGCTAATGGAAAACTACAGCAGTTTTTACCATTCAACCATGAACTAGTAGAAGCCTGGCATCAGGAATCAATTACCTATTATCCTACAACTAAGGTTGGACTAAACGACTGGGTCCCTCCAACCGTTCTTTACCTCATGTCTTTGTTTTTCAGTACAAGTGGTGGTTGGACAGAAAAGGTTGCATTAATCCTTTGGTCTCTTTTGGTATGGCTTCCTTTTACCAAAAATACCGCGTTGGGTCGTCATGCACAATTCAAATTGGATTGCTGTAAGAGTATCGAATCAACTATGGCAGGAAAGACTTTGGATTCTACTGATTTTAAGGAAAAATGTTTAGTCTTGGAGAGGCAATGGAGTAAATCGTCGATTCCAAGCGACAACTCGAGTGAACTCCAAGACGCCGCCAAATATGTCTAA

>10CBS374
ATGTTGCCTATTGGGATTTTCTATCAATTTTATGCTTACTTTGCCCTTGTTTTGTCTATCCCCATCTTATACATGCAGTTGCGTGCGAGAAACATTCCCTGCCTTTTGCTTTTATTTTGGTTAACCCTAACAACTCTCATCTACGTTGTCGAGTCTGCTATTTGGAGCAATCCCTACGCAGAAACAATTAGATGGATGGGTTATGGATTGTGTGATATTACATCTAGAATTGTCACATGTTCAAGTATTGGAATTCCTGCATCTGCCTTCACTTTGGTCCTGTATCTTGATACAGTCATTCGCAGAGACCACCCTCTCAAACGATATGAAAATTGGATTTGGCATGTATGCTTATCCATCCTGCTGCCATTGATTATCATGGCAATGATGGTTCCTTTGGAAAGTAACCGTTATGTGGTAATATGCATGAATGGATGCTACAGCTCTTTTTACCAAACGTGGTACACGCTTTTATTTTTTTACATCCCTCCATGCCTGTTGTCTTTTGGTGGCTTGTTCTTCGTTTCCCGAATCGTCGTGCTTTACTGGCGTCGACAAAGAGAACTGCAGCAATTTTTTCAGAGAGATTCTCAACTAACCTCAAAACGATTCTTACGCTTGCTATGTTTGGCAGCTGTATTTTTCCTCGGTTATTTTCCACTAACCATTTTCATGGTCGTAGCTAATGGAAAACTACAGCAGTTTTTACCATTCAACCATGAACTAGTAGAAGCCTGGCATCAGGAATCAATTACCTATTATCCTACAACTAAGGTTGGACTAAACGACTGGGTCCCTCCAACCGTTCTTTACCTCATGTCTTTGTTTTTCAGTACAAGTGGTGGTTGGACAGAAAAGGTTGCATTAATCCTTTGGTCTCTTTTGGTATGGCTTCCTTTTACCAAAAATACCGCGTTGGGTCGTCATGCACAATTCAAATTGGATTGCTGTAAGAGTATCGAATCAACTATGGCAGGAAAGACTTTGGATTCTACTGATTTTAAGGAAAAATGTTTAGTCTTGGAGAGGCAATGGAGTAAATCGTCGATTCCAAGCGACAACTCGAGTGAACTCCAAGACGCCGCCAAATATGTCTAA

>11CBS2777
ATGTTGCCTATTGGGATTTTCTATCAATTTTATGCTTACTTTGCCCTTGTTTTGTCTATCCCCATCTTATACATGCAGTTGCGTGCGAGAAACATTCCCTGCCTTTTGCTTTTATTTTGGTTAACCCTAACAACTCTCATCTACGTTGTCGAGTCTGCTATTTGGAGCAATCCCTACGCAGAAACAATTAGATGGATGGGTTATGGATTGTGTGATATTACATCTAGAATTGTCACATGTTCAAGTATTGGAATTCCTGCATCTGCCTTCACTTTGGTCCTGTATCTTGATACAGTCATTCGCAGAGACCACCCTCTCAAACGATATGAAAATTGGATTTGGCATGTATGCTTATCCATCCTGCTGCCATTGATTATCATGGCAATGATGGTTCCTTTGGAAAGTAACCGTTATGTGGTAATATGCATGAATGGATGCTACAGCTCTTTTTACCAAACGTGGTACACGCTTTTATTTTTTTACATCCCTCCATGCCTGTTGTCTTTTGGTGGCTTGTTCTTCGTTTCCCGAATCGTCGTGCTTTACTGGCGTCGACAAAGAGAACTGCAGCAATTTTTTCAGAGAGATTCTCAACTAACCTCAAAACGATTCTTACGCTTGCTATGTTTGGCAGCTGTATTTTTCCTCGGTTATTTTCCACTAACCATTTTCATGGTCGTAGCTAATGGAAAACTACAGCAGTTTTTACCATTCAACCATGAACTAGTAGAAGCCTGGCATCAGGAATCAATTACCTATTATCCTACAACTAAGGTTGGACTAAACGACTGGGTCCCTCCAACCGTTCTTTACCTCATGTCTTTGTTTTTCAGTACAAGTGGTGGTTGGACAGAAAAGGTTGCATTAATCCTTTGGTCTCTTTTGGTATGGCTTCCTTTTACCAAAAATACCGCGTTGGGTCGTCATGCACAATTCAAATTGGATTGCTGTAAGAGTATCGAATCAACTATGGCAGGAAAGACTTTGGATTCTACTGATTTTAAGGAAAAATGTTTAGTCTTGGAGAGGCAATGGAGTAAATCGTCGATTCCAAGCGACAACTCGAGTGAACTCCAAGACGCCGCCAAATATGTCTAA

>12CBS1059
ATGTTGCCTATTGGGATTTTCTATCAATTTTATGCTTACTTTGCCCTTGTTTTGTCTATCCCCATCTTATACATGCAGTTGCGTGCGAGAAACATTCCCTGCCTTTTGCTTTTATTTTGGTTAACCCTAACAACTCTCATCTACGTTGTCGAGTCTGCTATTTGGAGCAATCCCTACGCAGAAACAATTAGATGGATGGGTTATGGATTGTGTGATATTACATCTAGAATTGTCACATGTTCAAGTATTGGAATTCCTGCATCTGCCTTCACTTTGGTCCTGTATCTTGATACAGTCATTCGCAGAGACCACCCTCTCAAACGATATGAAAATTGGATTTGGCATGTATGCTTATCCATCCTGCTGCCATTGATTATCATGGCAATGATGGTTCCTTTGGAAAGTAACCGTTATGTGGTAATATGCATGAATGGATGCTACAGCTCTTTTTACCAAACGTGGTACACGCTTTTATTTTTTTACATCCCTCCATGCCTGTTGTCTTTTGGTGGCTTGTTCTTCGTTTCCCGAATCGTCGTGCTTTACTGGCGTCGACAAAGAGAACTGCAGCAATTTTTTCAGAGAGATTCTCAACTAACCTCAAAACGATTCTTACGCTTGCTATGTTTGGCAGCTGTATTTTTCCTCGGTTATTTTCCACTAACCATTTTCATGGTCGTAGCTAATGGAAAACTACAGCAGTTTTTACCATTCAACCATGAACTAGTAGAAGCCTGGCATCAGGAATCAATTACCTATTATCCTACAACTAAGGTTGGACTAAACGACTGGGTCCCTCCAACCGTTCTTTACCTCATGTCTTTGTTTTTCAGTACAAGTGGTGGTTGGACAGAAAAGGTTGCATTAATCCTTTGGTCTCTTTTGGTATGGCTTCCTTTTACCAAAAATACCGCGTTGGGTCGTCATGCACAATTCAAATTGGATTGCTGTAAGAGTATCGAATCAACTATGGCAGGAAAGACTTTGGATTCTACTGATTTTAAGGAAAAATGTTTAGTCTTGGAGAGGCAATGGAGTAAATCGTCGATTCCAAGCGACAACTCGAGTGAACTCCAAGACGCCGCCAAATATGTCTAA

>13CBS10504
ATGTTGCCTATTGGGATTTTCTATCAATTTTATGCTTACTTTGCCCTTGTTTTGTCTATCCCCATCTTATACATGCAGTTGCGTGCGAGAAACATTCCCTGCCTTTTGCTTTTATTTTGGTTAACCCTAACAACTCTCATCTACGTTGTCGAGTCTGCTATTTGGAGCAATCCCTACGCAGAAACAATTAGATGGATGGGTTATGGATTGTGTGATATTACATCTAGAATTGTCACATGTTCAAGTATTGGAATTCCTGCATCTGCCTTCACTTTGGTCCTGTATCTTGATACAGTCATTCGCAGAGACCACCCTCTCAAACGATATGAAAATTGGATTTGGCATGTATGCTTATCCATCCTGCTGCCATTGATTATCATGGCAATGATGGTTCCTTTGGAAAGTAACCGTTATGTGGTAATATGCATGAATGGATGCTACAGCTCTTTTTACCAAACGTGGTACACGCTTTTATTTTTTTACATCCCTCCATGCCTGTTGTCTTTTGGTGGCTTGTTCTTCGTTTCCCGAATCGTCGTGCTTTACTGGCGTCGACAAAGAGAACTGCAGCAATTTTTTCAGAGAGATTCTCAACTAACCTCAAAACGATTCTTACGCTTGCTATGTTTGGCAGCTGTATTTTTCCTCGGTTATTTTCCACTAACCATTTTCATGGTCGTAGCTAATGGAAAACTACAGCAGTTTTTACCATTCAACCATGAACTAGTAGAAGCCTGGCATCAGGAATCAATTACCTATTATCCTACAACTAAGGTTGGACTAAACGACTGGGTCCCTCCAACCGTTCTTTACCTCATGTCTTTGTTTTTCAGTACAAGTGGTGGTTGGACAGAAAAGGTTGCATTAATCCTTTGGTCTCTTTTGGTATGGCTTCCTTTTACCAAAAATACCGCGTTGGGTCGTCATGCACAATTCAAATTGGATTGCTGTAAGAGTATCGAATCAACTATGGCAGGAAAGACTTTGGATTCTACTGATTTTAAGGAAAAATGTTTAGTCTTGGAGAGGCAATGGAGTAAATCGTCGATTCCAAGCGACAACTCGAGTGAACTCCAAGACGCCGCCAAATATGTCTAA

>14CBS10502
ATGTTGCCTATTGGGATTTTCTATCAATTTTATGCTTACTTTGCCCTTGTTTTGTCTATCCCCATCTTATACATGCAGTTGCGTGCGAGAAACATTCCCTGCCTTTTGCTTTTATTTTGGTTAACCCTAACAACTCTCATCTACGTTGTCGAGTCTGCTATTTGGAGCAATCCCTACGCAGAAACAATTAGATGGATGGGTTATGGATTGTGTGATATTACATCTAGAATTGTCACATGTTCAAGTATTGGAATTCCTGCATCTGCCTTCACTTTGGTCCTGTATCTTGATACAGTCATTCGCAGAGACCACCCTCTCAAACGATATGAAAATTGGATTTGGCATGTATGCTTATCCATCCTGCTGCCATTGATTATCATGGCAATGATGGTTCCTTTGGAAAGTAACCGTTATGTGGTAATATGCATGAATGGATGCTACAGCTCTTTTTACCAAACGTGGTACACGCTTTTATTTTTTTACATCCCTCCATGCCTGTTGTCTTTTGGTGGCTTGTTCTTCGTTTCCCGAATCGTCGTGCTTTACTGGCGTCGACAAAGAGAACTGCAGCAATTTTTTCAGAGAGATTCTCAACTAACCTCAAAACGATTCTTACGCTTGCTATGTTTGGCAGCTGTATTTTTCCTCGGTTATTTTCCACTAACCATTTTCATGGTCGTAGCTAATGGAAAACTACAGCAGTTTTTACCATTCAACCATGAACTAGTAGAAGCCTGGCATCAGGAATCAATTACCTATTATCCTACAACTAAGGTTGGACTAAACGACTGGGTCCCTCCAACCGTTCTTTACCTCATGTCTTTGTTTTTCAGTACAAGTGGTGGTTGGACAGAAAAGGTTGCATTAATCCTTTGGTCTCTTTTGGTATGGCTTCCTTTTACCAAAAATACCGCGTTGGGTCGTCATGCACAATTCAAATTGGATTGCTGTAAGAGTATCGAATCAACTATGGCAGGAAAGACTTTGGATTCTACTGATTTTAAGGAAAAATGTTTAGTCTTGGAGAGGCAATGGAGTAAATCGTCGATTCCAAGCGACAACTCGAGTGAACTCCAAGACGCCGCCAAATATGTCTAA

>15CBS10501
ATGTTGCCTATTGGGATTTTCTATCAATTTTATGCTTACTTTGCCCTTGTTTTGTCTATCCCCATCTTATACATGCAGTTGCGTGCGAGAAACATTCCCTGCCTTTTGCTTTTATTTTGGTTAACCCTAACAACTCTCATCTACGTTGTCGAGTCTGCTATTTGGAGCAATCCCTACGCAGAAACAATTAGATGGATGGGTTATGGATTGTGTGATATTACATCTAGAATTGTCACATGTTCAAGTATTGGAATTCCTGCATCTGCCTTCACTTTGGTCCTGTATCTTGATACAGTCATTCGCAGAGACCACCCTCTCAAACGATATGAAAATTGGATTTGGCATGTATGCTTATCCATCCTGCTGCCATTGATTATCATGGCAATGATGGTTCCTTTGGAAAGTAACCGTTATGTGGTAATATGCATGAATGGATGCTACAGCTCTTTTTACCAAACGTGGTACACGCTTTTATTTTTTTACATCCCTCCATGCCTGTTGTCTTTTGGTGGCTTGTTCTTCGTTTCCCGAATCGTCGTGCTTTACTGGCGTCGACAAAGAGAACTGCAGCAATTTTTTCAGAGAGATTCTCAACTAACCTCAAAACGATTCTTACGCTTGCTATGTTTGGCAGCTGTATTTTTCCTCGGTTATTTTCCACTAACCATTTTCATGGTCGTAGCTAATGGAAAACTACAGCAGTTTTTACCATTCAACCATGAACTAGTAGAAGCCTGGCATCAGGAATCAATTACCTATTATCCTACAACTAAGGTTGGACTAAACGACTGGGTCCCTCCAACCGTTCTTTACCTCATGTCTTTGTTTTTCAGTACAAGTGGTGGTTGGACAGAAAAGGTTGCATTAATCCTTTGGTCTCTTTTGGTATGGCTTCCTTTTACCAAAAATACCGCGTTGGGTCGTCATGCACAATTCAAATTGGATTGCTGTAAGAGTATCGAATCAACTATGGCAGGAAAGACTTTGGATTCTACTGATTTTAAGGAAAAATGTTTAGTCTTGGAGAGGCAATGGAGTAAATCGTCGATTCCAAGCGACAACTCGAGTGAACTCCAAGACGCCGCCAAATATGTCTAA

>16CBS10500
ATGTTGCCTATTGGGATTTTCTATCAATTTTATGCTTACTTTGCCCTTGTTTTGTCTATCCCCATCTTATACATGCAGTTGCGTGCGAGAAACATTCCCTGCCTTTTGCTTTTATTTTGGTTAACCCTAACAACTCTCATCTACGTTGTCGAGTCTGCTATTTGGAGCAATCCCTACGCAGAAACAATTAGATGGATGGGTTATGGATTGTGTGATATTACATCTAGAATTGTCACATGTTCAAGTATTGGAATTCCTGCATCTGCCTTCACTTTGGTCCTGTATCTTGATACAGTCATTCGCAGAGACCACCCTCTCAAACGATATGAAAATTGGATTTGGCATGTATGCTTATCCATCCTGCTGCCATTGATTATCATGGCAATGATGGTTCCTTTGGAAAGTAACCGTTATGTGGTAATATGCATGAATGGATGCTACAGCTCTTTTTACCAAACGTGGTACACGCTTTTATTTTTTTACATCCCTCCATGCCTGTTGTCTTTTGGTGGCTTGTTCTTCGTTTCCCGAATCGTCGTGCTTTACTGGCGTCGACAAAGAGAACTGCAGCAATTTTTTCAGAGAGATTCTCAACTAACCTCAAAACGATTCTTACGCTTGCTATGTTTGGCAGCTGTATTTTTCCTCGGTTATTTTCCACTAACCATTTTCATGGTCGTAGCTAATGGAAAACTACAGCAGTTTTTACCATTCAACCATGAACTAGTAGAAGCCTGGCATCAGGAATCAATTACCTATTATCCTACAACTAAGGTTGGACTAAACGACTGGGTCCCTCCAACCGTTCTTTACCTCATGTCTTTGTTTTTCAGTACAAGTGGTGGTTGGACAGAAAAGGTTGCATTAATCCTTTGGTCTCTTTTGGTATGGCTTCCTTTTACCAAAAATACCGCGTTGGGTCGTCATGCACAATTCAAATTGGATTGCTGTAAGAGTATCGAATCAACTATGGCAGGAAAGACTTTGGATTCTACTGATTTTAAGGAAAAATGTTTAGTCTTGGAGAGGCAATGGAGTAAATCGTCGATTCCAAGCGACAACTCGAGTGAACTCCAAGACGCCGCCAAATATGTCTAA

>17CBS10499
ATGTTGCCTATTGGGATTTTCTATCAATTTTATGCTTACTTTGCCCTTGTTTTGTCTATCCCCATCTTATACATGCAGTTGCGTGCGAGAAACATTCCCTGCCTTTTGCTTTTATTTTGGTTAACCCTAACAACTCTCATCTACGTTGTCGAGTCTGCTATTTGGAGCAATCCCTACGCAGAAACAATTAGATGGATGGGTTATGGATTGTGTGATATTACATCTAGAATTGTCACATGTTCAAGTATTGGAATTCCTGCATCTGCCTTCACTTTGGTCCTGTATCTTGATACAGTCATTCGCAGAGACCACCCTCTCAAACGATATGAAAATTGGATTTGGCATGTATGCTTATCCATCCTGCTGCCATTGATTATCATGGCAATGATGGTTCCTTTGGAAAGTAACCGTTATGTGGTAATATGCATGAATGGATGCTACAGCTCTTTTTACCAAACGTGGTACACGCTTTTATTTTTTTACATCCCTCCATGCCTGTTGTCTTTTGGTGGCTTGTTCTTCGTTTCCCGAATCGTCGTGCTTTACTGGCGTCGACAAAGAGAACTGCAGCAATTTTTTCAGAGAGATTCTCAACTAACCTCAAAACGATTCTTACGCTTGCTATGTTTGGCAGCTGTATTTTTCCTCGGTTATTTTCCACTAACCATTTTCATGGTCGTAGCTAATGGAAAACTACAGCAGTTTTTACCATTCAACCATGAACTAGTAGAAGCCTGGCATCAGGAATCAATTACCTATTATCCTACAACTAAGGTTGGACTAAACGACTGGGTCCCTCCAACCGTTCTTTACCTCATGTCTTTGTTTTTCAGTACAAGTGGTGGTTGGACAGAAAAGGTTGCATTAATCCTTTGGTCTCTTTTGGTATGGCTTCCTTTTACCAAAAATACCGCGTTGGGTCGTCATGCACAATTCAAATTGGATTGCTGTAAGAGTATCGAATCAACTATGGCAGGAAAGACTTTGGATTCTACTGATTTTAAGGAAAAATGTTTAGTCTTGGAGAGGCAATGGAGTAAATCGTCGATTCCAAGCGACAACTCGAGTGAACTCCAAGACGCCGCCAAATATGTCTAA

>18CBS10498
ATGTTGCCTATTGGGATTTTCTATCAATTTTATGCTTACTTTGCCCTTGTTTTGTCTATCCCCATCTTATACATGCAGTTGCGTGCGAGAAACATTCCCTGCCTTTTGCTTTTATTTTGGTTAACCCTAACAACTCTCATCTACGTTGTCGAGTCTGCTATTTGGAGCAATCCCTACGCAGAAACAATTAGATGGATGGGTTATGGATTGTGTGATATTACATCTAGAATTGTCACATGTTCAAGTATTGGAATTCCTGCATCTGCCTTCACTTTGGTCCTGTATCTTGATACAGTCATTCGCAGAGACCACCCTCTCAAACGATATGAAAATTGGATTTGGCATGTATGCTTATCCATCCTGCTGCCATTGATTATCATGGCAATGATGGTTCCTTTGGAAAGTAACCGTTATGTGGTAATATGCATGAATGGATGCTACAGCTCTTTTTACCAAACGTGGTACACGCTTTTATTTTTTTACATCCCTCCATGCCTGTTGTCTTTTGGTGGCTTGTTCTTCGTTTCCCGAATCGTCGTGCTTTACTGGCGTCGACAAAGAGAACTGCAGCAATTTTTTCAGAGAGATTCTCAACTAACCTCAAAACGATTCTTACGCTTGCTATGTTTGGCAGCTGTATTTTTCCTCGGTTATTTTCCACTAACCATTTTCATGGTCGTAGCTAATGGAAAACTACAGCAGTTTTTACCATTCAACCATGAACTAGTAGAAGCCTGGCATCAGGAATCAATTACCTATTATCCTACAACTAAGGTTGGACTAAACGACTGGGTCCCTCCAACCGTTCTTTACCTCATGTCTTTGTTTTTCAGTACAAGTGGTGGTTGGACAGAAAAGGTTGCATTAATCCTTTGGTCTCTTTTGGTATGGCTTCCTTTTACCAAAAATACCGCGTTGGGTCGTCATGCACAATTCAAATTGGATTGCTGTAAGAGTATCGAATCAACTATGGCAGGAAAGACTTTGGATTCTACTGATTTTAAGGAAAAATGTTTAGTCTTGGAGAGGCAATGGAGTAAATCGTCGATTCCAAGCGACAACTCGAGTGAACTCCAAGACGCCGCCAAATATGTCTAA

>19CBS10477
ATGTTGCCTATTGGGATTTTCTATCAATTTTATGCTTACTTTGCCCTTGTTTTGTCTATCCCCATCTTATACATGCAGTTGCGTGCGAGAAACATTCCCTGCCTTTTGCTTTTATTTTGGTTAACCCTAACAACTCTCATCTACGTTGTCGAGTCTGCTATTTGGAGCAATCCCTACGCAGAAACAATTAGATGGATGGGTTATGGATTGTGTGATATTACATCTAGAATTGTCACATGTTCAAGTATTGGAATTCCTGCATCTGCCTTCACTTTGGTCCTGTATCTTGATACAGTCATTCGCAGAGACCACCCTCTCAAACGATATGAAAATTGGATTTGGCATGTATGCTTATCCATCCTGCTGCCATTGATTATCATGGCAATGATGGTTCCTTTGGAAAGTAACCGTTATGTGGTAATATGCATGAATGGATGCTACAGCTCTTTTTACCAAACGTGGTACACGCTTTTATTTTTTTACATCCCTCCATGCCTGTTGTCTTTTGGTGGCTTGTTCTTCGTTTCCCGAATCGTCGTGCTTTACTGGCGTCGACAAAGAGAACTGCAGCAATTTTTTCAGAGAGATTCTCAACTAACCTCAAAACGATTCTTACGCTTGCTATGTTTGGCAGCTGTATTTTTCCTCGGTTATTTTCCACTAACCATTTTCATGGTCGTAGCTAATGGAAAACTACAGCAGTTTTTACCATTCAACCATGAACTAGTAGAAGCCTGGCATCAGGAATCAATTACCTATTATCCTACAACTAAGGTTGGACTAAACGACTGGGTCCCTCCAACCGTTCTTTACCTCATGTCTTTGTTTTTCAGTACAAGTGGTGGTTGGACAGAAAAGGTTGCATTAATCCTTTGGTCTCTTTTGGTATGGCTTCCTTTTACCAAAAATACCGCGTTGGGTCGTCATGCACAATTCAAATTGGATTGCTGTAAGAGTATCGAATCAACTATGGCAGGAAAGACTTTGGATTCTACTGATTTTAAGGAAAAATGTTTAGTCTTGGAGAGGCAATGGAGTAAATCGTCGATTCCAAGCGACAACTCGAGTGAACTCCAAGACGCCGCCAAATATGTCTAA

>20CBS10475
ATGTTGCCTATTGGGATTTTCTATCAATTTTATGCTTACTTTGCCCTTGTTTTGTCTATCCCCATCTTATACATGCAGTTGCGTGCGAGAAACATTCCCTGCCTTTTGCTTTTATTTTGGTTAACCCTAACAACTCTCATCTACGTTGTCGAGTCTGCTATTTGGAGCAATCCCTACGCAGAAACAATTAGATGGATGGGTTATGGATTGTGTGATATTACATCTAGAATTGTCACATGTTCAAGTATTGGAATTCCTGCATCTGCCTTCACTTTGGTCCTGTATCTTGATACAGTCATTCGCAGAGACCACCCTCTCAAACGATATGAAAATTGGATTTGGCATGTATGCTTATCCATCCTGCTGCCATTGATTATCATGGCAATGATGGTTCCTTTGGAAAGTAACCGTTATGTGGTAATATGCATGAATGGATGCTACAGCTCTTTTTACCAAACGTGGTACACGCTTTTATTTTTTTACATCCCTCCATGCCTGTTGTCTTTTGGTGGCTTGTTCTTCGTTTCCCGAATCGTCGTGCTTTACTGGCGTCGACAAAGAGAACTGCAGCAATTTTTTCAGAGAGATTCTCAACTAACCTCAAAACGATTCTTACGCTTGCTATGTTTGGCAGCTGTATTTTTCCTCGGTTATTTTCCACTAACCATTTTCATGGTCGTAGCTAATGGAAAACTACAGCAGTTTTTACCATTCAACCATGAACTAGTAGAAGCCTGGCATCAGGAATCAATTACCTATTATCCTACAACTAAGGTTGGACTAAACGACTGGGTCCCTCCAACCGTTCTTTACCTCATGTCTTTGTTTTTCAGTACAAGTGGTGGTTGGACAGAAAAGGTTGCATTAATCCTTTGGTCTCTTTTGGTATGGCTTCCTTTTACCAAAAATACCGCGTTGGGTCGTCATGCACAATTCAAATTGGATTGCTGTAAGAGTATCGAATCAACTATGGCAGGAAAGACTTTGGATTCTACTGATTTTAAGGAAAAATGTTTAGTCTTGGAGAGGCAATGGAGTAAATCGTCGATTCCAAGCGACAACTCGAGTGAACTCCAAGACGCCGCCAAATATGTCTAA

>21CBS10469
ATGTTGCCTATTGGGATTTTCTATCAATTTTATGCTTACTTTGCCCTTGTTTTGTCTATCCCCATCTTATACATGCAGTTGCGTGCGAGAAACATTCCCTGCCTTTTGCTTTTATTTTGGTTAACCCTAACAACTCTCATCTACGTTGTCGAGTCTGCTATTTGGAGCAATCCCTACGCAGAAACAATTAGATGGATGGGTTATGGATTGTGTGATATTACATCTAGAATTGTCACATGTTCAAGTATTGGAATTCCTGCATCTGCCTTCACTTTGGTCCTGTATCTTGATACAGTCATTCGCAGAGACCACCCTCTCAAACGATATGAAAATTGGATTTGGCATGTATGCTTATCCATCCTGCTGCCATTGATTATCATGGCAATGATGGTTCCTTTGGAAAGTAACCGTTATGTGGTAATATGCATGAATGGATGCTACAGCTCTTTTTACCAAACGTGGTACACGCTTTTATTTTTTTACATCCCTCCATGCCTGTTGTCTTTTGGTGGCTTGTTCTTCGTTTCCCGAATCGTCGTGCTTTACTGGCGTCGACAAAGAGAACTGCAGCAATTTTTTCAGAGAGATTCTCAACTAACCTCAAAACGATTCTTACGCTTGCTATGTTTGGCAGCTGTATTTTTCCTCGGTTATTTTCCACTAACCATTTTCATGGTCGTAGCTAATGGAAAACTACAGCAGTTTTTACCATTCAACCATGAACTAGTAGAAGCCTGGCATCAGGAATCAATTACCTATTATCCTACAACTAAGGTTGGACTAAACGACTGGGTCCCTCCAACCGTTCTTTACCTCATGTCTTTGTTTTTCAGTACAAGTGGTGGTTGGACAGAAAAGGTTGCATTAATCCTTTGGTCTCTTTTGGTATGGCTTCCTTTTACCAAAAATACCGCGTTGGGTCGTCATGCACAATTCAAATTGGATTGCTGTAAGAGTATCGAATCAACTATGGCAGGAAAGACTTTGGATTCTACTGATTTTAAGGAAAAATGTTTAGTCTTGGAGAGGCAATGGAGTAAATCGTCGATTCCAAGCGACAACTCGAGTGAACTCCAAGACGCCGCCAAATATGTCTAA

>22CBS10468
ATGTTGCCTATTGGGATTTTCTATCAATTTTATGCTTACTTTGCCCTTGTTTTGTCTATCCCCATTTTATACATGCAGTTGCGTGCGAGAAACATTCCCTGCCTTTTGCTTTTATTTTGGTTAACCCTAACAACTCTCATCTATGTTGTCGAGTCTGCTATTTGGAGCAATCCCTACGCAGAAACAATTAGGTGGATGGGTTATGGATTGTGTGATATTACATCTAGAATTGTTACATGTTCAAGTATTGGAATTCCTGCATCTGCCTTCACTTTAGTCCTGTATCTTGATACAGTCATTCGCAGAGACCACCCTCTCAAACGATATGAAAATTGGATTTGGCATGTATGCTTATCCATCCTGCTGCCATTGATTATCATGGCAATGATGGTTCCCTTGGAAAGTAACCGTTATGTGGTAATATGCATGAATGGATGCTACAGCTCTTTTTACCAAACGTGGTACACGCTCTTGTTTTTTTACATCCCTCCATGCCTGTTGTCTTTTGGTGGCTTGTTCTTCGTTTCCCGAATCGTCGTGCTTTACTGGCGTCGACAAAGAGAACTGCAGCAATTTTTTCAGAGAGATTCTCAACTAACCTCAAAACGATTCTTACGCTTGCTATGTTTGGCAGCTGTATTTTTCCTCGGTTATTTTCCACTAACCATTTTCATGGTCGTAGCTAATGGAAAACTACAGCAGTTTTTACCATTCAACCATGAACTAGTAGAAGCCTGGCATCAGGAATCAATTACCTATTATCCTACAACTAAGGTTGGACTAAACGACTGGGTCCCTCCAACCGTTCTTTACCTCATGTCTTTGTTTTTCAGTACAAGTGGTGGTTGGACAGAAAAGGTTGCATTAATCCTTTGGTCTCTTTTGGTATGGCTTCCTTTTACCAAAAATACCGCGTTGGGTCGTCATGCACAATTCAAATTGGATTGCTGTAAGAGTATCGAATCAACTATGGCAGGAAAGACTTTGGATTCTACTGATTTTAAGGAAAAATGTTTAGTCTTGGAGAGGCAATGGAGTAAATCGTCGATTCCAAGCGACAACTCGAGTGAACTCCAAGACGCCGCCAAATATGTCTAA

>23CBS10464
ATGTTGCCTATTGGGATTTTCTATCAATTTTATGCTTACTTTGCCCTTGTTTTGTCTATCCCCATCTTATACATGCAGTTGCGTGCGAGAAACATTCCCTGCCTTTTGCTTTTATTTTGGTTAACCCTAACAACTCTCATCTACGTTGTCGAGTCTGCTATTTGGAGCAATCCCTACGCAGAAACAATTAGATGGATGGGTTATGGATTGTGTGATATTACATCTAGAATTGTCACATGTTCAAGTATTGGAATTCCTGCATCTGCCTTCACTTTGGTCCTGTATCTTGATACAGTCATTCGCAGAGACCACCCTCTCAAACGATATGAAAATTGGATTTGGCATGTATGCTTATCCATCCTGCTGCCATTGATTATCATGGCAATGATGGTTCCTTTGGAAAGTAACCGTTATGTGGTAATATGCATGAATGGATGCTACAGCTCTTTTTACCAAACGTGGTACACGCTTTTATTTTTTTACATCCCTCCATGCCTGTTGTCTTTTGGTGGCTTGTTCTTCGTTTCCCGAATCGTCGTGCTTTACTGGCGTCGACAAAGAGAACTGCAGCAATTTTTTCAGAGAGATTCTCAACTAACCTCAAAACGATTCTTACGCTTGCTATGTTTGGCAGCTGTATTTTTCCTCGGTTATTTTCCACTAACCATTTTCATGGTCGTAGCTAATGGAAAACTACAGCAGTTTTTACCATTCAACCATGAACTAGTAGAAGCCTGGCATCAGGAATCAATTACCTATTATCCTACAACTAAGGTTGGACTAAACGACTGGGTCCCTCCAACCGTTCTTTACCTCATGTCTTTGTTTTTCAGTACAAGTGGTGGTTGGACAGAAAAGGTTGCATTAATCCTTTGGTCTCTTTTGGTATGGCTTCCTTTTACCAAAAATACCGCGTTGGGTCGTCATGCACAATTCAAATTGGATTGCTGTAAGAGTATCGAATCAACTATGGCAGGAAAGACTTTGGATTCTACTGATTTTAAGGAAAAATGTTTAGTCTTGGAGAGGCAATGGAGTAAATCGTCGATTCCAAGCGACAACTCGAGTGAACTCCAAGACGCCGCCAAATATGTCTAA

>24CBS5682
ATGTTGCCTATTGGGATTTTCTATCAATTTTATGCTTACTTTGCCCTTGTTTTGTCTATCCCCATCTTATACATGCAGTTGCGTGCGAGAAACATTCCCTGCCTTTTGCTTTTATTTTGGTTAACCCTAACAACTCTCATCTACGTTGTCGAGTCTGCTATTTGGAGCAATCCCTACGCAGAAACAATTAGATGGATGGGTTATGGATTGTGTGATATTACATCTAGAATTGTCACATGTTCAAGTATTGGAATTCCTGCATCTGCCTTCACTTTGGTCCTGTATCTTGATACAGTCATTCGCAGAGACCACCCTCTCAAACGATATGAAAATTGGATTTGGCATGTATGCTTATCCATCCTGCTGCCATTGATTATCATGGCAATGATGGTTCCTTTGGAAAGTAACCGTTATGTGGTAATATGCATGAATGGATGCTACAGCTCTTTTTACCAAACGTGGTACACGCTTTTATTTTTTTACATCCCTCCATGCCTGTTGTCTTTTGGTGGCTTGTTCTTCGTTTCCCGAATCGTCGTGCTTTACTGGCGTCGACAAAGAGAACTGCAGCAATTTTTTCAGAGAGATTCTCAACTAACCTCAAAACGATTCTTACGCTTGCTATGTTTGGCAGCTGTATTTTTCCTCGGTTATTTTCCACTAACCATTTTCATGGTCGTAGCTAATGGAAAACTACAGCAGTTTTTACCATTCAACCATGAACTAGTAGAAGCCTGGCATCAGGAATCAATTACCTATTATCCTACAACTAAGGTTGGACTAAACGACTGGGTCCCTCCAACCGTTCTTTACCTCATGTCTTTGTTTTTCAGTACAAGTGGTGGTTGGACAGAAAAGGTTGCATTAATCCTTTGGTCTCTTTTGGTATGGCTTCCTTTTACCAAAAATACCGCGTTGGGTCGTCATGCACAATTCAAATTGGATTGCTGTAAGAGTATCGAATCAACTATGGCAGGAAAGACTTTGGATTCTACTGATTTTAAGGAAAAATGTTTAGTCTTGGAGAGGCAATGGAGTAAATCGTCGATTCCAAGCGACAACTCGAGTGAACTCCAAGACGCCGCCAAATATGTCTAA

>25CBS5680
ATGTTGCCTATTGGGATTTTCTATCAATTTTATGCTTACTTTGCCCTTGTTTTGTCTATCCCCATCTTATACATGCAGTTGCGTGCGAGAAACATTCCCTGCCTTTTGCTTTTATTTTGGTTAACCCTAACAACTCTCATCTACGTTGTCGAGTCTGCTATTTGGAGCAATCCCTACGCAGAAACAATTAGATGGATGGGTTATGGATTGTGTGATATTACATCTAGAATTGTCACATGTTCAAGTATTGGAATTCCTGCATCTGCCTTCACTTTGGTCCTGTATCTTGATACAGTCATTCGCAGAGACCACCCTCTCAAACGATATGAAAATTGGATTTGGCATGTATGCTTATCCATCCTGCTGCCATTGATTATCATGGCAATGATGGTTCCTTTGGAAAGTAACCGTTATGTGGTAATATGCATGAATGGATGCTACAGCTCTTTTTACCAAACGTGGTACACGCTTTTATTTTTTTACATCCCTCCATGCCTGTTGTCTTTTGGTGGCTTGTTCTTCGTTTCCCGAATCGTCGTGCTTTACTGGCGTCGACAAAGAGAACTGCAGCAATTTTTTCAGAGAGATTCTCAACTAACCTCAAAACGATTCTTACGCTTGCTATGTTTGGCAGCTGTATTTTTCCTCGGTTATTTTCCACTAACCATTTTCATGGTCGTAGCTAATGGAAAACTACAGCAGTTTTTACCATTCAACCATGAACTAGTAGAAGCCTGGCATCAGGAATCAATTACCTATTATCCTACAACTAAGGTTGGACTAAACGACTGGGTCCCTCCAACCGTTCTTTACCTCATGTCTTTGTTTTTCAGTACAAGTGGTGGTTGGACAGAAAAGGTTGCATTAATCCTTTGGTCTCTTTTGGTATGGCTTCCTTTTACCAAAAATACCGCGTTGGGTCGTCATGCACAATTCAAATTGGATTGCTGTAAGAGTATCGAATCAACTATGGCAGGAAAGACTTTGGATTCTACTGATTTTAAGGAAAAATGTTTAGTCTTGGAGAGGCAATGGAGTAAATCGTCGATTCCAAGCGACAACTCGAGTGAACTCCAAGACGCCGCCAAATATGTCTAA

>26CBS5557
ATGTTGCCTATTGGGATTTTCTATCAATTTTATGCTTACTTTGCCCTTGTTTTGTCTATCCCCATCTTATACATGCAGTTGCGTGCGAGAAACATTCCCTGCCTTTTGCTTTTATTTTGGTTAACCCTAACAACTCTCATCTACGTTGTCGAGTCTGCTATTTGGAGCAATCCCTACGCAGAAACAATTAGATGGATGGGTTATGGATTGTGTGATATTACATCTAGAATTGTCACATGTTCAAGTATTGGAATTCCTGCATCTGCCTTCACTTTGGTCCTGTATCTTGATACAGTCATTCGCAGAGACCACCCTCTCAAACGATATGAAAATTGGATTTGGCATGTATGCTTATCCATCCTGCTGCCATTGATTATCATGGCAATGATGGTTCCTTTGGAAAGTAACCGTTATGTGGTAATATGCATGAATGGATGCTACAGCTCTTTTTACCAAACGTGGTACACGCTTTTATTTTTTTACATCCCTCCATGCCTGTTGTCTTTTGGTGGCTTGTTCTTCGTTTCCCGAATCGTCGTGCTTTACTGGCGTCGACAAAGAGAACTGCAGCAATTTTTTCAGAGAGATTCTCAACTAACCTCAAAACGATTCTTACGCTTGCTATGTTTGGCAGCTGTATTTTTCCTCGGTTATTTTCCACTAACCATTTTCATGGTCGTAGCTAATGGAAAACTACAGCAGTTTTTACCATTCAACCATGAACTAGTAGAAGCCTGGCATCAGGAATCAATTACCTATTATCCTACAACTAAGGTTGGACTAAACGACTGGGTCCCTCCAACCGTTCTTTACCTCATGTCTTTGTTTTTCAGTACAAGTGGTGGTTGGACAGAAAAGGTTGCATTAATCCTTTGGTCTCTTTTGGTATGGCTTCCTTTTACCAAAAATACCGCGTTGGGTCGTCATGCACAATTCAAATTGGATTGCTGTAAGAGTATCGAATCAACTATGGCAGGAAAGACTTTGGATTCTACTGATTTTAAGGAAAAATGTTTAGTCTTGGAGAGGCAATGGAGTAAATCGTCGATTCCAAGCGACAACTCGAGTGAACTCCAAGACGCCGCCAAATATGTCTAA

>27CBS1061
ATGTTGCCTATTGGGATTTTCTATCAATTTTATGCTTACTTTGCCCTTGTTTTGTCTATCCCCATCTTATACATGCAGTTGCGTGCGAGAAACATTCCCTGCCTTTTGCTTTTATTTTGGTTAACCCTAACAACTCTCATCTACGTTGTCGAGTCTGCTATTTGGAGCAATCCCTACGCAGAAACAATTAGATGGATGGGTTATGGATTGTGTGATATTACATCTAGAATTGTCACATGTTCAAGTATTGGAATTCCTGCATCTGCCTTCACTTTGGTCCTGTATCTTGATACAGTCATTCGCAGAGACCACCCTCTCAAACGATATGAAAATTGGATTTGGCATGTATGCTTATCCATCCTGCTGCCATTGATTATCATGGCAATGATGGTTCCTTTGGAAAGTAACCGTTATGTGGTAATATGCATGAATGGATGCTACAGCTCTTTTTACCAAACGTGGTACACGCTTTTATTTTTTTACATCCCTCCATGCCTGTTGTCTTTTGGTGGCTTGTTCTTCGTTTCCCGAATCGTCGTGCTTTACTGGCGTCGACAAAGAGAACTGCAGCAATTTTTTCAGAGAGATTCTCAACTAACCTCAAAACGATTCTTACGCTTGCTATGTTTGGCAGCTGTATTTTTCCTCGGTTATTTTCCACTAACCATTTTCATGGTCGTAGCTAATGGAAAACTACAGCAGTTTTTACCATTCAACCATGAACTAGTAGAAGCCTGGCATCAGGAATCAATTACCTATTATCCTACAACTAAGGTTGGACTAAACGACTGGGTCCCTCCAACCGTTCTTTACCTCATGTCTTTGTTTTTCAGTACAAGTGGTGGTTGGACAGAAAAGGTTGCATTAATCCTTTGGTCTCTTTTGGTATGGCTTCCTTTTACCAAAAATACCGCGTTGGGTCGTCATGCACAATTCAAATTGGATTGCTGTAAGAGTATCGAATCAACTATGGCAGGAAAGACTTTGGATTCTACTGATTTTAAGGAAAAATGTTTAGTCTTGGAGAGGCAATGGAGTAAATCGTCGATTCCAAGCGACAACTCGAGTGAACTCCAAGACGCCGCCAAATATGTCTAA

>28CBS1058
ATGTTGCCTATTGGGATTTTCTATCAATTTTATGCTTACTTTGCCCTTGTTTTGTCTATCCCCATCTTATACATGCAGTTGCGTGCGAGAAACATTCCCTGCCTTTTGCTTTTATTTTGGTTAACCCTAACAACTCTCATCTACGTTGTCGAGTCTGCTATTTGGAGCAATCCCTACGCAGAAACAATTAGATGGATGGGTTATGGATTGTGTGATATTACATCTAGAATTGTCACATGTTCAAGTATTGGAATTCCTGCATCTGCCTTCACTTTGGTCCTGTATCTTGATACAGTCATTCGCAGAGACCACCCTCTCAAACGATATGAAAATTGGATTTGGCATGTATGCTTATCCATCCTGCTGCCATTGATTATCATGGCAATGATGGTTCCTTTGGAAAGTAACCGTTATGTGGTAATATGCATGAATGGATGCTACAGCTCTTTTTACCAAACGTGGTACACGCTTTTATTTTTTTACATCCCTCCATGCCTGTTGTCTTTTGGTGGCTTGTTCTTCGTTTCCCGAATCGTCGTGCTTTACTGGCGTCGACAAAGAGAACTGCAGCAATTTTTTCAGAGAGATTCTCAACTAACCTCAAAACGATTCTTACGCTTGCTATGTTTGGCAGCTGTATTTTTCCTCGGTTATTTTCCACTAACCATTTTCATGGTCGTAGCTAATGGAAAACTACAGCAGTTTTTACCATTCAACCATGAACTAGTAGAAGCCTGGCATCAGGAATCAATTACCTATTATCCTACAACTAAGGTTGGACTAAACGACTGGGTCCCTCCAACCGTTCTTTACCTCATGTCTTTGTTTTTCAGTACAAGTGGTGGTTGGACAGAAAAGGTTGCATTAATCCTTTGGTCTCTTTTGGTATGGCTTCCTTTTACCAAAAATACCGCGTTGGGTCGTCATGCACAATTCAAATTGGATTGCTGTAAGAGTATCGAATCAACTATGGCAGGAAAGACTTTGGATTCTACTGATTTTAAGGAAAAATGTTTAGTCTTGGAGAGGCAATGGAGTAAATCGTCGATTCCAAGCGACAACTCGAGTGAACTCCAAGACGCCGCCAAATATGTCTAA

>29CBS1057
ATGTTGCCTATTGGGATTTTCTATCAATTTTATGCTTACTTTGCCCTTGTTTTGTCTATCCCCATCTTATACATGCAGTTGCGTGCGAGAAACATTCCCTGCCTTTTGCTTTTATTTTGGTTAACCCTAACAACTCTCATCTACGTTGTCGAGTCTGCTATTTGGAGCAATCCCTACGCAGAAACAATTAGATGGATGGGTTATGGATTGTGTGATATTACATCTAGAATTGTCACATGTTCAAGTATTGGAATTCCTGCATCTGCCTTCACTTTGGTCCTGTATCTTGATACAGTCATTCGCAGAGACCACCCTCTCAAACGATATGAAAATTGGATTTGGCATGTATGCTTATCCATCCTGCTGCCATTGATTATCATGGCAATGATGGTTCCTTTGGAAAGTAACCGTTATGTGGTAATATGCATGAATGGATGCTACAGCTCTTTTTACCAAACGTGGTACACGCTTTTATTTTTTTACATCCCTCCATGCCTGTTGTCTTTTGGTGGCTTGTTCTTCGTTTCCCGAATCGTCGTGCTTTACTGGCGTCGACAAAGAGAACTGCAGCAATTTTTTCAGAGAGATTCTCAACTAACCTCAAAACGATTCTTACGCTTGCTATGTTTGGCAGCTGTATTTTTCCTCGGTTATTTTCCACTAACCATTTTCATGGTCGTAGCTAATGGAAAACTACAGCAGTTTTTACCATTCAACCATGAACTAGTAGAAGCCTGGCATCAGGAATCAATTACCTATTATCCTACAACTAAGGTTGGACTAAACGACTGGGTCCCTCCAACCGTTCTTTACCTCATGTCTTTGTTTTTCAGTACAAGTGGTGGTTGGACAGAAAAGGTTGCATTAATCCTTTGGTCTCTTTTGGTATGGCTTCCTTTTACCAAAAATACCGCGTTGGGTCGTCATGCACAATTCAAATTGGATTGCTGTAAGAGTATCGAATCAACTATGGCAGGAAAGACTTTGGATTCTACTGATTTTAAGGAAAAATGTTTAGTCTTGGAGAGGCAATGGAGTAAATCGTCGATTCCAAGCGACAACTCGAGTGAACTCCAAGACGCCGCCAAATATGTCTAA

>30CBS1042
ATGTTGCCTATTGGGATTTTCTATCAATTTTATGCTTACTTTGCCCTTGTTTTGTCTATCCCCATCTTATACATGCAGTTGCGTGCGAGAAACATTCCCTGCCTTTTGCTTTTATTTTGGTTAACCCTAACAACTCTCATCTACGTTGTCGAGTCTGCTATTTGGAGCAATCCCTACGCAGAAACAATTAGATGGATGGGTTATGGATTGTGTGATATTACATCTAGAATTGTCACATGTTCAAGTATTGGAATTCCTGCATCTGCCTTCACTTTGGTCCTGTATCTTGATACAGTCATTCGCAGAGACCACCCTCTCAAACGATATGAAAATTGGATTTGGCATGTATGCTTATCCATCCTGCTGCCATTGATTATCATGGCAATGATGGTTCCTTTGGAAAGTAACCGTTATGTGGTAATATGCATGAATGGATGCTACAGCTCTTTTTACCAAACGTGGTACACGCTTTTATTTTTTTACATCCCTCCATGCCTGTTGTCTTTTGGTGGCTTGTTCTTCGTTTCCCGAATCGTCGTGCTTTACTGGCGTCGACAAAGAGAACTGCAGCAATTTTTTCAGAGAGATTCTCAACTAACCTCAAAACGATTCTTACGCTTGCTATGTTTGGCAGCTGTATTTTTCCTCGGTTATTTTCCACTAACCATTTTCATGGTCGTAGCTAATGGAAAACTACAGCAGTTTTTACCATTCAACCATGAACTAGTAGAAGCCTGGCATCAGGAATCAATTACCTATTATCCTACAACTAAGGTTGGACTAAACGACTGGGTCCCTCCAACCGTTCTTTACCTCATGTCTTTGTTTTTCAGTACAAGTGGTGGTTGGACAGAAAAGGTTGCATTAATCCTTTGGTCTCTTTTGGTATGGCTTCCTTTTACCAAAAATACCGCGTTGGGTCGTCATGCACAATTCAAATTGGATTGCTGTAAGAGTATCGAATCAACTATGGCAGGAAAGACTTTGGATTCTACTGATTTTAAGGAAAAATGTTTAGTCTTGGAGAGGCAATGGAGTAAATCGTCGATTCCAAGCGACAACTCGAGTGAACTCCAAGACGCCGCCAAATATGTCTAA

>31CBS357
ATGTTGCCTATTGGGATTTTCTATCAATTTTATGCTTACTTTGCCCTTGTTTTGTCTATCCCCATCTTATACATGCAGTTGCGTGCGAGAAACATTCCCTGCCTTTTGCTTTTATTTTGGTTAACCCTAACAACTCTCATCTACGTTGTCGAGTCTGCTATTTGGAGCAATCCCTACGCAGAAACAATTAGATGGATGGGTTATGGATTGTGTGATATTACATCTAGAATTGTCACATGTTCAAGTATTGGAATTCCTGCATCTGCCTTCACTTTGGTCCTGTATCTTGATACAGTCATTCGCAGAGACCACCCTCTCAAACGATATGAAAATTGGATTTGGCATGTATGCTTATCCATCCTGCTGCCATTGATTATCATGGCAATGATGGTTCCTTTGGAAAGTAACCGTTATGTGGTAATATGCATGAATGGATGCTACAGCTCTTTTTACCAAACGTGGTACACGCTTTTATTTTTTTACATCCCTCCATGCCTGTTGTCTTTTGGTGGCTTGTTCTTCGTTTCCCGAATCGTCGTGCTTTACTGGCGTCGACAAAGAGAACTGCAGCAATTTTTTCAGAGAGATTCTCAACTAACCTCAAAACGATTCTTACGCTTGCTATGTTTGGCAGCTGTATTTTTCCTCGGTTATTTTCCACTAACCATTTTCATGGTCGTAGCTAATGGAAAACTACAGCAGTTTTTACCATTCAACCATGAACTAGTAGAAGCCTGGCATCAGGAATCAATTACCTATTATCCTACAACTAAGGTTGGACTAAACGACTGGGTCCCTCCAACCGTTCTTTACCTCATGTCTTTGTTTTTCAGTACAAGTGGTGGTTGGACAGAAAAGGTTGCATTAATCCTTTGGTCTCTTTTGGTATGGCTTCCTTTTACCAAAAATACCGCGTTGGGTCGTCATGCACAATTCAAATTGGATTGCTGTAAGAGTATCGAATCAACTATGGCAGGAAAGACTTTGGATTCTACTGATTTTAAGGAAAAATGTTTAGTCTTGGAGAGGCAATGGAGTAAATCGTCGATTCCAAGCGACAACTCGAGTGAACTCCAAGACGCCGCCAAATATGTCTAA

>32CBS352
ATGTTGCCTATTGGGATTTTCTATCAATTTTATGCTTACTTTGCCCTTGTTTTGTCTATCCCCATCTTATACATGCAGTTGCGTGCGAGAAACATTCCCTGCCTTTTGCTTTTATTTTGGTTAACCCTAACAACTCTCATCTACGTTGTCGAGTCTGCTATTTGGAGCAATCCCTACGCAGAAACAATTAGATGGATGGGTTATGGATTGTGTGATATTACATCTAGAATTGTCACATGTTCAAGTATTGGAATTCCTGCATCTGCCTTCACTTTGGTCCTGTATCTTGATACAGTCATTCGCAGAGACCACCCTCTCAAACGATATGAAAATTGGATTTGGCATGTATGCTTATCCATCCTGCTGCCATTGATTATCATGGCAATGATGGTTCCTTTGGAAAGTAACCGTTATGTGGTAATATGCATGAATGGATGCTACAGCTCTTTTTACCAAACGTGGTACACGCTTTTATTTTTTTACATCCCTCCATGCCTGTTGTCTTTTGGTGGCTTGTTCTTCGTTTCCCGAATCGTCGTGCTTTACTGGCGTCGACAAAGAGAACTGCAGCAATTTTTTCAGAGAGATTCTCAACTAACCTCAAAACGATTCTTACGCTTGCTATGTTTGGCAGCTGTATTTTTCCTCGGTTATTTTCCACTAACCATTTTCATGGTCGTAGCTAATGGAAAACTACAGCAGTTTTTACCATTCAACCATGAACTAGTAGAAGCCTGGCATCAGGAATCAATTACCTATTATCCTACAACTAAGGTTGGACTAAACGACTGGGTCCCTCCAACCGTTCTTTACCTCATGTCTTTGTTTTTCAGTACAAGTGGTGGTTGGACAGAAAAGGTTGCATTAATCCTTTGGTCTCTTTTGGTATGGCTTCCTTTTACCAAAAATACCGCGTTGGGTCGTCATGCACAATTCAAATTGGATTGCTGTAAGAGTATCGAATCAACTATGGCAGGAAAGACTTTGGATTCTACTGATTTTAAGGAAAAATGTTTAGTCTTGGAGAGGCAATGGAGTAAATCGTCGATTCCAAGCGACAACTCGAGTGAACTCCAAGACGCCGCCAAATATGTCTAA

>33FY25279
ATGTTGCCTATTGGGATTTTCTATCAATTTTATGCTTACTTTGCCCTTGTTTTGTCTATCCCCATCTTATACATGCAGTTGCGTGCGAGAAACATTCCCTGCCTTTTGCTTTTATTTTGGTTAACCCTAACAACTCTCATCTACGTTGTCGAGTCTGCTATTTGGAGCAATCCCTACGCAGAAACAATTAGATGGATGGGTTATGGATTGTGTGATATTACATCTAGAATTGTCACATGTTCAAGTATTGGAATTCCTGCATCTGCCTTCACTTTGGTCCTGTATCTTGATACAGTCATTCGCAGAGACCACCCTCTCAAACGATATGAAAATTGGATTTGGCATGTATGCTTATCCATCCTGCTGCCATTGATTATCATGGCAATGATGGTTCCTTTGGAAAGTAACCGTTATGTGGTAATATGCATGAATGGATGCTACAGCTCTTTTTACCAAACGTGGTACACGCTTTTATTTTTTTACATCCCTCCATGCCTGTTGTCTTTTGGTGGCTTGTTCTTCGTTTCCCGAATCGTCGTGCTTTACTGGCGTCGACAAAGAGAACTGCAGCAATTTTTTCAGAGAGATTCTCAACTAACCTCAAAACGATTCTTACGCTTGCTATGTTTGGCAGCTGTATTTTTCCTCGGTTATTTTCCACTAACCATTTTCATGGTCGTAGCTAATGGAAAACTACAGCAGTTTTTACCATTCAACCATGAACTAGTAGAAGCCTGGCATCAGGAATCAATTACCTATTATCCTACAACTAAGGTTGGACTAAACGACTGGGTCCCTCCAACCGTTCTTTACCTCATGTCTTTGTTTTTCAGTACAAGTGGTGGTTGGACAGAAAAGGTTGCATTAATCCTTTGGTCTCTTTTGGTATGGCTTCCTTTTACCAAAAATACCGCGTTGGGTCGTCATGCACAATTCAAATTGGATTGCTGTAAGAGTATCGAATCAACTATGGCAGGAAAGACTTTGGATTCTACTGATTTTAAGGAAAAATGTTTAGTCTTGGAGAGGCAATGGAGTAAATCGTCGATTCCAAGCGACAACTCGAGTGAACTCCAAGACGCCGCCAAATATGTCTAA

>34FY25281
ATGTTGCCTATTGGGATTTTCTATCAATTTTATGCTTACTTTGCCCTTGTTTTGTCTATCCCCATCTTATACATGCAGTTGCGTGCGAGAAACATTCCCTGCCTTTTGCTTTTATTTTGGTTAACCCTAACAACTCTCATCTACGTTGTCGAGTCTGCTATTTGGAGCAATCCCTACGCAGAAACAATTAGATGGATGGGTTATGGATTGTGTGATATTACATCTAGAATTGTCACATGTTCAAGTATTGGAATTCCTGCATCTGCCTTCACTTTGGTCCTGTATCTTGATACAGTCATTCGCAGAGACCACCCTCTCAAACGATATGAAAATTGGATTTGGCATGTATGCTTATCCATCCTGCTGCCATTGATTATCATGGCAATGATGGTTCCTTTGGAAAGTAACCGTTATGTGGTAATATGCATGAATGGATGCTACAGCTCTTTTTACCAAACGTGGTACACGCTTTTATTTTTTTACATCCCTCCATGCCTGTTGTCTTTTGGTGGCTTGTTCTTCGTTTCCCGAATCGTCGTGCTTTACTGGCGTCGACAAAGAGAACTGCAGCAATTTTTTCAGAGAGATTCTCAACTAACCTCAAAACGATTCTTACGCTTGCTATGTTTGGCAGCTGTATTTTTCCTCGGTTATTTTCCACTAACCATTTTCATGGTCGTAGCTAATGGAAAACTACAGCAGTTTTTACCATTCAACCATGAACTAGTAGAAGCCTGGCATCAGGAATCAATTACCTATTATCCTACAACTAAGGTTGGACTAAACGACTGGGTCCCTCCAACCGTTCTTTACCTCATGTCTTTGTTTTTCAGTACAAGTGGTGGTTGGACAGAAAAGGTTGCATTAATCCTTTGGTCTCTTTTGGTATGGCTTCCTTTTACCAAAAATACCGCGTTGGGTCGTCATGCACAATTCAAATTGGATTGCTGTAAGAGTATCGAATCAACTATGGCAGGAAAGACTTTGGATTCTACTGATTTTAAGGAAAAATGTTTAGTCTTGGAGAGGCAATGGAGTAAATCGTCGATTCCAAGCGACAACTCGAGTGAACTCCAAGACGCCGCCAAATATGTCTAA

>35FY25282
ATGTTGCCTATTGGGATTTTCTATCAATTTTATGCTTACTTTGCCCTTGTTTTGTCTATCCCCATCTTATACATGCAGTTGCGTGCGAGAAACATTCCCTGCCTTTTGCTTTTATTTTGGTTAACCCTAACAACTCTCATCTACGTTGTCGAGTCTGCTATTTGGAGCAATCCCTACGCAGAAACAATTAGATGGATGGGTTATGGATTGTGTGATATTACATCTAGAATTGTCACATGTTCAAGTATTGGAATTCCTGCATCTGCCTTCACTTTGGTCCTGTATCTTGATACAGTCATTCGCAGAGACCACCCTCTCAAACGATATGAAAATTGGATTTGGCATGTATGCTTATCCATCCTGCTGCCATTGATTATCATGGCAATGATGGTTCCTTTGGAAAGTAACCGTTATGTGGTAATATGCATGAATGGATGCTACAGCTCTTTTTACCAAACGTGGTACACGCTTTTATTTTTTTACATCCCTCCATGCCTGTTGTCTTTTGGTGGCTTGTTCTTCGTTTCCCGAATCGTCGTGCTTTACTGGCGTCGACAAAGAGAACTGCAGCAATTTTTTCAGAGAGATTCTCAACTAACCTCAAAACGATTCTTACGCTTGCTATGTTTGGCAGCTGTATTTTTCCTCGGTTATTTTCCACTAACCATTTTCATGGTCGTAGCTAATGGAAAACTACAGCAGTTTTTACCATTCAACCATGAACTAGTAGAAGCCTGGCATCAGGAATCAATTACCTATTATCCTACAACTAAGGTTGGACTAAACGACTGGGTCCCTCCAACCGTTCTTTACCTCATGTCTTTGTTTTTCAGTACAAGTGGTGGTTGGACAGAAAAGGTTGCATTAATCCTTTGGTCTCTTTTGGTATGGCTTCCTTTTACCAAAAATACCGCGTTGGGTCGTCATGCACAATTCAAATTGGATTGCTGTAAGAGTATCGAATCAACTATGGCAGGAAAGACTTTGGATTCTACTGATTTTAAGGAAAAATGTTTAGTCTTGGAGAGGCAATGGAGTAAATCGTCGATTCCAAGCGACAACTCGAGTGAACTCCAAGACGCCGCCAAATATGTCTAA

>36FY25283
ATGTTGCCTATTGGGATTTTCTATCAATTTTATGCTTACTTTGCCCTTGTTTTGTCTATCCCCATCTTATACATGCAGTTGCGTGCGAGAAACATTCCCTGCCTTTTGCTTTTATTTTGGTTAACCCTAACAACTCTCATCTACGTTGTCGAGTCTGCTATTTGGAGCAATCCCTACGCAGAAACAATTAGATGGATGGGTTATGGATTGTGTGATATTACATCTAGAATTGTCACATGTTCAAGTATTGGAATTCCTGCATCTGCCTTCACTTTGGTCCTGTATCTTGATACAGTCATTCGCAGAGACCACCCTCTCAAACGATATGAAAATTGGATTTGGCATGTATGCTTATCCATCCTGCTGCCATTGATTATCATGGCAATGATGGTTCCTTTGGAAAGTAACCGTTATGTGGTAATATGCATGAATGGATGCTACAGCTCTTTTTACCAAACGTGGTACACGCTTTTATTTTTTTACATCCCTCCATGCCTGTTGTCTTTTGGTGGCTTGTTCTTCGTTTCCCGAATCGTCGTGCTTTACTGGCGTCGACAAAGAGAACTGCAGCAATTTTTTCAGAGAGATTCTCAACTAACCTCAAAACGATTCTTACGCTTGCTATGTTTGGCAGCTGTATTTTTCCTCGGTTATTTTCCACTAACCATTTTCATGGTCGTAGCTAATGGAAAACTACAGCAGTTTTTACCATTCAACCATGAACTAGTAGAAGCCTGGCATCAGGAATCAATTACCTATTATCCTACAACTAAGGTTGGACTAAACGACTGGGTCCCTCCAACCGTTCTTTACCTCATGTCTTTGTTTTTCAGTACAAGTGGTGGTTGGACAGAAAAGGTTGCATTAATCCTTTGGTCTCTTTTGGTATGGCTTCCTTTTACCAAAAATACCGCGTTGGGTCGTCATGCACAATTCAAATTGGATTGCTGTAAGAGTATCGAATCAACTATGGCAGGAAAGACTTTGGATTCTACTGATTTTAAGGAAAAATGTTTAGTCTTGGAGAGGCAATGGAGTAAATCGTCGATTCCAAGCGACAACTCGAGTGAACTCCAAGACGCCGCCAAATATGTCTAA

>37FY25284
ATGTTGCCTATTGGGATTTTCTATCAATTTTATGCTTACTTTGCCCTTGTTTTGTCTATCCCCATCTTATACATGCAGTTGCGTGCGAGAAACATTCCCTGCCTTTTGCTTTTATTTTGGTTAACCCTAACAACTCTCATCTACGTTGTCGAGTCTGCTATTTGGAGCAATCCCTACGCAGAAACAATTAGATGGATGGGTTATGGATTGTGTGATATTACATCTAGAATTGTCACATGTTCAAGTATTGGAATTCCTGCATCTGCCTTCACTTTGGTCCTGTATCTTGATACAGTCATTCGCAGAGACCACCCTCTCAAACGATATGAAAATTGGATTTGGCATGTATGCTTATCCATCCTGCTGCCATTGATTATCATGGCAATGATGGTTCCTTTGGAAAGTAACCGTTATGTGGTAATATGCATGAATGGATGCTACAGCTCTTTTTACCAAACGTGGTACACGCTTTTATTTTTTTACATCCCTCCATGCCTGTTGTCTTTTGGTGGCTTGTTCTTCGTTTCCCGAATCGTCGTGCTTTACTGGCGTCGACAAAGAGAACTGCAGCAATTTTTTCAGAGAGATTCTCAACTAACCTCAAAACGATTCTTACGCTTGCTATGTTTGGCAGCTGTATTTTTCCTCGGTTATTTTCCACTAACCATTTTCATGGTCGTAGCTAATGGAAAACTACAGCAGTTTTTACCATTCAACCATGAACTAGTAGAAGCCTGGCATCAGGAATCAATTACCTATTATCCTACAACTAAGGTTGGACTAAACGACTGGGTCCCTCCAACCGTTCTTTACCTCATGTCTTTGTTTTTCAGTACAAGTGGTGGTTGGACAGAAAAGGTTGCATTAATCCTTTGGTCTCTTTTGGTATGGCTTCCTTTTACCAAAAATACCGCGTTGGGTCGTCATGCACAATTCAAATTGGATTGCTGTAAGAGTATCGAATCAACTATGGCAGGAAAGACTTTGGATTCTACTGATTTTAAGGAAAAATGTTTAGTCTTGGAGAGGCAATGGAGTAAATCGTCGATTCCAAGCGACAACTCGAGTGAACTCCAAGACGCCGCCAAATATGTCTAA

>38FY25285
ATGTTGCCTATTGGGATTTTCTATCAATTTTATGCTTACTTTGCCCTTGTTTTGTCTATCCCCATCTTATACATGCAGTTGCGTGCGAGAAACATTCCCTGCCTTTTGCTTTTATTTTGGTTAACCCTAACAACTCTCATCTACGTTGTCGAGTCTGCTATTTGGAGCAATCCCTACGCAGAAACAATTAGATGGATGGGTTATGGATTGTGTGATATTACATCTAGAATTGTCACATGTTCAAGTATTGGAATTCCTGCATCTGCCTTCACTTTGGTCCTGTATCTTGATACAGTCATTCGCAGAGACCACCCTCTCAAACGATATGAAAATTGGATTTGGCATGTATGCTTATCCATCCTGCTGCCATTGATTATCATGGCAATGATGGTTCCTTTGGAAAGTAACCGTTATGTGGTAATATGCATGAATGGATGCTACAGCTCTTTTTACCAAACGTGGTACACGCTTTTATTTTTTTACATCCCTCCATGCCTGTTGTCTTTTGGTGGCTTGTTCTTCGTTTCCCGAATCGTCGTGCTTTACTGGCGTCGACAAAGAGAACTGCAGCAATTTTTTCAGAGAGATTCTCAACTAACCTCAAAACGATTCTTACGCTTGCTATGTTTGGCAGCTGTATTTTTCCTCGGTTATTTTCCACTAACCATTTTCATGGTCGTAGCTAATGGAAAACTACAGCAGTTTTTACCATTCAACCATGAACTAGTAGAAGCCTGGCATCAGGAATCAATTACCTATTATCCTACAACTAAGGTTGGACTAAACGACTGGGTCCCTCCAACCGTTCTTTACCTCATGTCTTTGTTTTTCAGTACAAGTGGTGGTTGGACAGAAAAGGTTGCATTAATCCTTTGGTCTCTTTTGGTATGGCTTCCTTTTACCAAAAATACCGCGTTGGGTCGTCATGCACAATTCAAATTGGATTGCTGTAAGAGTATCGAATCAACTATGGCAGGAAAGACTTTGGATTCTACTGATTTTAAGGAAAAATGTTTAGTCTTGGAGAGGCAATGGAGTAAATCGTCGATTCCAAGCGACAACTCGAGTGAACTCCAAGACGCCGCCAAATATGTCTAA

>39FY25287
ATGTTGCCTATTGGGATTTTCTATCAATTTTATGCTTACTTTGCCCTTGTTTTGTCTATCCCCATCTTATACATGCAGTTGCGTGCGAGAAACATTCCCTGCCTTTTGCTTTTATTTTGGTTAACCCTAACAACTCTCATCTACGTTGTCGAGTCTGCTATTTGGAGCAATCCCTACGCAGAAACAATTAGATGGATGGGTTATGGATTGTGTGATATTACATCTAGAATTGTCACATGTTCAAGTATTGGAATTCCTGCATCTGCCTTCACTTTGGTCCTGTATCTTGATACAGTCATTCGCAGAGACCACCCTCTCAAACGATATGAAAATTGGATTTGGCATGTATGCTTATCCATCCTGCTGCCATTGATTATCATGGCAATGATGGTTCCTTTGGAAAGTAACCGTTATGTGGTAATATGCATGAATGGATGCTACAGCTCTTTTTACCAAACGTGGTACACGCTTTTATTTTTTTACATCCCTCCATGCCTGTTGTCTTTTGGTGGCTTGTTCTTCGTTTCCCGAATCGTCGTGCTTTACTGGCGTCGACAAAGAGAACTGCAGCAATTTTTTCAGAGAGATTCTCAACTAACCTCAAAACGATTCTTACGCTTGCTATGTTTGGCAGCTGTATTTTTCCTCGGTTATTTTCCACTAACCATTTTCATGGTCGTAGCTAATGGAAAACTACAGCAGTTTTTACCATTCAACCATGAACTAGTAGAAGCCTGGCATCAGGAATCAATTACCTATTATCCTACAACTAAGGTTGGACTAAACGACTGGGTCCCTCCAACCGTTCTTTACCTCATGTCTTTGTTTTTCAGTACAAGTGGTGGTTGGACAGAAAAGGTTGCATTAATCCTTTGGTCTCTTTTGGTATGGCTTCCTTTTACCAAAAATACCGCGTTGGGTCGTCATGCACAATTCAAATTGGATTGCTGTAAGAGTATCGAATCAACTATGGCAGGAAAGACTTTGGATTCTACTGATTTTAAGGAAAAATGTTTAGTCTTGGAGAGGCAATGGAGTAAATCGTCGATTCCAAGCGACAACTCGAGTGAACTCCAAGACGCCGCCAAATATGTCTAA

>40FY25288
ATGTTGCCTATTGGGATTTTCTATCAATTTTATGCTTACTTTGCCCTTGTTTTGTCTATCCCCATCTTATACATGCAGTTGCGTGCGAGAAACATTCCCTGCCTTTTGCTTTTATTTTGGTTAACCCTAACAACTCTCATCTACGTTGTCGAGTCTGCTATTTGGAGCAATCCCTACGCAGAAACAATTAGATGGATGGGTTATGGATTGTGTGATATTACATCTAGAATTGTCACATGTTCAAGTATTGGAATTCCTGCATCTGCCTTCACTTTGGTCCTGTATCTTGATACAGTCATTCGCAGAGACCACCCTCTCAAACGATATGAAAATTGGATTTGGCATGTATGCTTATCCATCCTGCTGCCATTGATTATCATGGCAATGATGGTTCCTTTGGAAAGTAACCGTTATGTGGTAATATGCATGAATGGATGCTACAGCTCTTTTTACCAAACGTGGTACACGCTTTTATTTTTTTACATCCCTCCATGCCTGTTGTCTTTTGGTGGCTTGTTCTTCGTTTCCCGAATCGTCGTGCTTTACTGGCGTCGACAAAGAGAACTGCAGCAATTTTTTCAGAGAGATTCTCAACTAACCTCAAAACGATTCTTACGCTTGCTATGTTTGGCAGCTGTATTTTTCCTCGGTTATTTTCCACTAACCATTTTCATGGTCGTAGCTAATGGAAAACTACAGCAGTTTTTACCATTCAACCATGAACTAGTAGAAGCCTGGCATCAGGAATCAATTACCTATTATCCTACAACTAAGGTTGGACTAAACGACTGGGTCCCTCCAACCGTTCTTTACCTCATGTCTTTGTTTTTCAGTACAAGTGGTGGTTGGACAGAAAAGGTTGCATTAATCCTTTGGTCTCTTTTGGTATGGCTTCCTTTTACCAAAAATACCGCGTTGGGTCGTCATGCACAATTCAAATTGGATTGCTGTAAGAGTATCGAATCAACTATGGCAGGAAAGACTTTGGATTCTACTGATTTTAAGGAAAAATGTTTAGTCTTGGAGAGGCAATGGAGTAAATCGTCGATTCCAAGCGACAACTCGAGTGAACTCCAAGACGCCGCCAAATATGTCTAA

>41FY25289
ATGTTGCCTATTGGGATTTTCTATCAATTTTATGCTTACTTTGCCCTTGTTTTGTCTATCCCCATCTTATACATGCAGTTGCGTGCGAGAAACATTCCCTGCCTTTTGCTTTTATTTTGGTTAACCCTAACAACTCTCATCTACGTTGTCGAGTCTGCTATTTGGAGCAATCCCTACGCAGAAACAATTAGATGGATGGGTTATGGATTGTGTGATATTACATCTAGAATTGTCACATGTTCAAGTATTGGAATTCCTGCATCTGCCTTCACTTTGGTCCTGTATCTTGATACAGTCATTCGCAGAGACCACCCTCTCAAACGATATGAAAATTGGATTTGGCATGTATGCTTATCCATCCTGCTGCCATTGATTATCATGGCAATGATGGTTCCTTTGGAAAGTAACCGTTATGTGGTAATATGCATGAATGGATGCTACAGCTCTTTTTACCAAACGTGGTACACGCTTTTATTTTTTTACATCCCTCCATGCCTGTTGTCTTTTGGTGGCTTGTTCTTCGTTTCCCGAATCGTCGTGCTTTACTGGCGTCGACAAAGAGAACTGCAGCAATTTTTTCAGAGAGATTCTCAACTAACCTCAAAACGATTCTTACGCTTGCTATGTTTGGCAGCTGTATTTTTCCTCGGTTATTTTCCACTAACCATTTTCATGGTCGTAGCTAATGGAAAACTACAGCAGTTTTTACCATTCAACCATGAACTAGTAGAAGCCTGGCATCAGGAATCAATTACCTATTATCCTACAACTAAGGTTGGACTAAACGACTGGGTCCCTCCAACCGTTCTTTACCTCATGTCTTTGTTTTTCAGTACAAGTGGTGGTTGGACAGAAAAGGTTGCATTAATCCTTTGGTCTCTTTTGGTATGGCTTCCTTTTACCAAAAATACCGCGTTGGGTCGTCATGCACAATTCAAATTGGATTGCTGTAAGAGTATCGAATCAACTATGGCAGGAAAGACTTTGGATTCTACTGATTTTAAGGAAAAATGTTTAGTCTTGGAGAGGCAATGGAGTAAATCGTCGATTCCAAGCGACAACTCGAGTGAACTCCAAGACGCCGCCAAATATGTCTAA

>42FY25290
ATGTTGCCTATTGGGATTTTCTATCAATTTTATGCTTACTTTGCCCTTGTTTTGTCTATCCCCATTTTATACATGCAGTTGCGTGCGAGAAACATTCCCTGCCTTTTGCTTTTATTTTGGTTAACCCTAACAACTCTCATCTATGTTGTCGAGTCTGCTATTTGGAGCAATCCCTACGCAGAAACAATTAGGTGGATGGGTTATGGATTGTGTGATATTACATCTAGAATTGTCACATGTTCAAGTATTGGAATTCCTGCATCTGCCTTCACTTTAGTCCTGTATCTTGATACAGTCATTCGCAGAGACCACCCTCTCAAACGATATGAAAATTGGATTTGGCATGTATGCTTATCCATCCTGCTGCCATTGATTATCATGGCAATGATGGTTCCCTTGGAAAGTAACCGTTATGTGGTAATATGCATGAATGGATGCTACAGCTCTTTTTACCAAACGTGGTACACGCTCTTATTTTTTTACATCCCTCCATGCCTGTTGTCTTTTGGTGGCTTGTTCTTCGTTTCCCGAATCGTCGTGCTTTACTGGCGTCGACAAAGAGAACTGCAGCAATTTTTTCAGAGAGATTCTCAACTAACCTCAAAACGATTCTTACGCTTGCTATGTTTGGCAGCTGTATTTTTCCTCGGTTATTTTCCACTAACCATTTTCATGGTCGTAGCTAATGGAAAACTACAGCAGTTTTTACCATTCAACCATGAACTAGTAGAAGCCTGGCATCAGGAATCAATTACCTATTATCCTACAACTAAGGTTGGACTAAACGACTGGGTCCCTCCAACCGTTCTTTACCTCATGTCTTTGTTTTTCAGTACAAGTGGTGGTTGGACAGAAAAGGTTGCATTAATCCTTTGGTCTCTTTTGGTATGGCTTCCTTTTACCAAAAATACCGCGTTGGGTCGTCATGCACAATTCAAATTGGATTGCTGTAAGAGTATCGAATCAACTATGGCAGGAAAGACTTTGGATTCTACTGATTTTAAGGAAAAATGTTTAGTCTTGGAGAGGCAATGGAGTAAATCGTCGATTCCAAGCGACAACTCGAGTGAACTCCAAGACGCCGCCAAATATGTCTAA

>43FY25291
ATGTTGCCTATTGGGATTTTCTATCAATTTTATGCTTACTTTGCCCTTGTTTTGTCTATCCCCATCTTATACATGCAGTTGCGTGCGAGAAACATTCCCTGCCTTTTGCTTTTATTTTGGTTAACCCTAACAACTCTCATCTACGTTGTCGAGTCTGCTATTTGGAGCAATCCCTACGCAGAAACAATTAGATGGATGGGTTATGGATTGTGTGATATTACATCTAGAATTGTCACATGTTCAAGTATTGGAATTCCTGCATCTGCCTTCACTTTGGTCCTGTATCTTGATACAGTCATTCGCAGAGACCACCCTCTCAAACGATATGAAAATTGGATTTGGCATGTATGCTTATCCATCCTGCTGCCATTGATTATCATGGCAATGATGGTTCCTTTGGAAAGTAACCGTTATGTGGTAATATGCATGAATGGATGCTACAGCTCTTTTTACCAAACGTGGTACACGCTTTTATTTTTTTACATCCCTCCATGCCTGTTGTCTTTTGGTGGCTTGTTCTTCGTTTCCCGAATCGTCGTGCTTTACTGGCGTCGACAAAGAGAACTGCAGCAATTTTTTCAGAGAGATTCTCAACTAACCTCAAAACGATTCTTACGCTTGCTATGTTTGGCAGCTGTATTTTTCCTCGGTTATTTTCCACTAACCATTTTCATGGTCGTAGCTAATGGAAAACTACAGCAGTTTTTACCATTCAACCATGAACTAGTAGAAGCCTGGCATCAGGAATCAATTACCTATTATCCTACAACTAAGGTTGGACTAAACGACTGGGTCCCTCCAACCGTTCTTTACCTCATGTCTTTGTTTTTCAGTACAAGTGGTGGTTGGACAGAAAAGGTTGCATTAATCCTTTGGTCTCTTTTGGTATGGCTTCCTTTTACCAAAAATACCGCGTTGGGTCGTCATGCACAATTCAAATTGGATTGCTGTAAGAGTATCGAATCAACTATGGCAGGAAAGACTTTGGATTCTACTGATTTTAAGGAAAAATGTTTAGTCTTGGAGAGGCAATGGAGTAAATCGTCGATTCCAAGCGACAACTCGAGTGAACTCCAAGACGCCGCCAAATATGTCTAA

>44FY25294
ATGTTGCCTATTGGGATTTTCTATCAATTTTATGCTTACTTTGCCCTTGTTTTGTCTATCCCCATCTTATACATGCAGTTGCGTGCGAGAAACATTCCCTGCCTTTTGCTTTTATTTTGGTTAACCCTAACAACTCTCATCTACGTTGTCGAGTCTGCTATTTGGAGCAATCCCTACGCAGAAACAATTAGATGGATGGGTTATGGATTGTGTGATATTACATCTAGAATTGTCACATGTTCAAGTATTGGAATTCCTGCATCTGCCTTCACTTTGGTCCTGTATCTTGATACAGTCATTCGCAGAGACCACCCTCTCAAACGATATGAAAATTGGATTTGGCATGTATGCTTATCCATCCTGCTGCCATTGATTATCATGGCAATGATGGTTCCTTTGGAAAGTAACCGTTATGTGGTAATATGCATGAATGGATGCTACAGCTCTTTTTACCAAACGTGGTACACGCTTTTATTTTTTTACATCCCTCCATGCCTGTTGTCTTTTGGTGGCTTGTTCTTCGTTTCCCGAATCGTCGTGCTTTACTGGCGTCGACAAAGAGAACTGCAGCAATTTTTTCAGAGAGATTCTCAACTAACCTCAAAACGATTCTTACGCTTGCTATGTTTGGCAGCTGTATTTTTCCTCGGTTATTTTCCACTAACCATTTTCATGGTCGTAGCTAATGGAAAACTACAGCAGTTTTTACCATTCAACCATGAACTAGTAGAAGCCTGGCATCAGGAATCAATTACCTATTATCCTACAACTAAGGTTGGACTAAACGACTGGGTCCCTCCAACCGTTCTTTACCTCATGTCTTTGTTTTTCAGTACAAGTGGTGGTTGGACAGAAAAGGTTGCATTAATCCTTTGGTCTCTTTTGGTATGGCTTCCTTTTACCAAAAATACCGCGTTGGGTCGTCATGCACAATTCAAATTGGATTGCTGTAAGAGTATCGAATCAACTATGGCAGGAAAGACTTTGGATTCTACTGATTTTAAGGAAAAATGTTTAGTCTTGGAGAGGCAATGGAGTAAATCGTCGATTCCAAGCGACAACTCGAGTGAACTCCAAGACGCCGCCAAATATGTCTAA

>45FY25295
ATGTTGCCTATTGGGATTTTCTATCAATTTTATGCTTACTTTGCCCTTGTTTTGTCTATCCCCATCTTATACATGCAGTTGCGTGCGAGAAACATTCCCTGCCTTTTGCTTTTATTTTGGTTAACCCTAACAACTCTCATCTACGTTGTCGAGTCTGCTATTTGGAGCAATCCCTACGCAGAAACAATTAGATGGATGGGTTATGGATTGTGTGATATTACATCTAGAATTGTCACATGTTCAAGTATTGGAATTCCTGCATCTGCCTTCACTTTGGTCCTGTATCTTGATACAGTCATTCGCAGAGACCACCCTCTCAAACGATATGAAAATTGGATTTGGCATGTATGCTTATCCATCCTGCTGCCATTGATTATCATGGCAATGATGGTTCCTTTGGAAAGTAACCGTTATGTGGTAATATGCATGAATGGATGCTACAGCTCTTTTTACCAAACGTGGTACACGCTTTTATTTTTTTACATCCCTCCATGCCTGTTGTCTTTTGGTGGCTTGTTCTTCGTTTCCCGAATCGTCGTGCTTTACTGGCGTCGACAAAGAGAACTGCAGCAATTTTTTCAGAGAGATTCTCAACTAACCTCAAAACGATTCTTACGCTTGCTATGTTTGGCAGCTGTATTTTTCCTCGGTTATTTTCCACTAACCATTTTCATGGTCGTAGCTAATGGAAAACTACAGCAGTTTTTACCATTCAACCATGAACTAGTAGAAGCCTGGCATCAGGAATCAATTACCTATTATCCTACAACTAAGGTTGGACTAAACGACTGGGTCCCTCCAACCGTTCTTTACCTCATGTCTTTGTTTTTCAGTACAAGTGGTGGTTGGACAGAAAAGGTTGCATTAATCCTTTGGTCTCTTTTGGTATGGCTTCCTTTTACCAAAAATACCGCGTTGGGTCGTCATGCACAATTCAAATTGGATTGCTGTAAGAGTATCGAATCAACTATGGCAGGAAAGACTTTGGATTCTACTGATTTTAAGGAAAAATGTTTAGTCTTGGAGAGGCAATGGAGTAAATCGTCGATTCCAAGCGACAACTCGAGTGAACTCCAAGACGCCGCCAAATATGTCTAA

>46FY25301
ATGTTGCCTATTGGGATTTTCTATCAATTTTATGCTTACTTTGCCCTTGTTTTGTCTATCCCCATCTTATACATGCAGTTGCGTGCGAGAAACATTCCCTGCCTTTTGCTTTTATTTTGGTTAACCCTAACAACTCTCATCTACGTTGTCGAGTCTGCTATTTGGAGCAATCCCTACGCAGAAACAATTAGATGGATGGGTTATGGATTGTGTGATATTACATCTAGAATTGTCACATGTTCAAGTATTGGAATTCCTGCATCTGCCTTCACTTTGGTCCTGTATCTTGATACAGTCATTCGCAGAGACCACCCTCTCAAACGATATGAAAATTGGATTTGGCATGTATGCTTATCCATCCTGCTGCCATTGATTATCATGGCAATGATGGTTCCTTTGGAAAGTAACCGTTATGTGGTAATATGCATGAATGGATGCTACAGCTCTTTTTACCAAACGTGGTACACGCTTTTATTTTTTTACATCCCTCCATGCCTGTTGTCTTTTGGTGGCTTGTTCTTCGTTTCCCGAATCGTCGTGCTTTACTGGCGTCGACAAAGAGAACTGCAGCAATTTTTTCAGAGAGATTCTCAACTAACCTCAAAACGATTCTTACGCTTGCTATGTTTGGCAGCTGTATTTTTCCTCGGTTATTTTCCACTAACCATTTTCATGGTCGTAGCTAATGGAAAACTACAGCAGTTTTTACCATTCAACCATGAACTAGTAGAAGCCTGGCATCAGGAATCAATTACCTATTATCCTACAACTAAGGTTGGACTAAACGACTGGGTCCCTCCAACCGTTCTTTACCTCATGTCTTTGTTTTTCAGTACAAGTGGTGGTTGGACAGAAAAGGTTGCATTAATCCTTTGGTCTCTTTTGGTATGGCTTCCTTTTACCAAAAATACCGCGTTGGGTCGTCATGCACAATTCAAATTGGATTGCTGTAAGAGTATCGAATCAACTATGGCAGGAAAGACTTTGGATTCTACTGATTTTAAGGAAAAATGTTTAGTCTTGGAGAGGCAATGGAGTAAATCGTCGATTCCAAGCGACAACTCGAGTGAACTCCAAGACGCCGCCAAATATGTCTAA

>47FY25305
ATGTTGCCTATTGGGATTTTCTATCAATTTTATGCTTACTTTGCCCTTGTTTTGTCTATCCCCATCTTATACATGCAGTTGCGTGCGAGAAACATTCCCTGCCTTTTGCTTTTATTTTGGTTAACCCTAACAACTCTCATCTACGTTGTCGAGTCTGCTATTTGGAGCAATCCCTACGCAGAAACAATTAGATGGATGGGTTATGGATTGTGTGATATTACATCTAGAATTGTCACATGTTCAAGTATTGGAATTCCTGCATCTGCCTTCACTTTGGTCCTGTATCTTGATACAGTCATTCGCAGAGACCACCCTCTCAAACGATATGAAAATTGGATTTGGCATGTATGCTTATCCATCCTGCTGCCATTGATTATCATGGCAATGATGGTTCCTTTGGAAAGTAACCGTTATGTGGTAATATGCATGAATGGATGCTACAGCTCTTTTTACCAAACGTGGTACACGCTTTTATTTTTTTACATCCCTCCATGCCTGTTGTCTTTTGGTGGCTTGTTCTTCGTTTCCCGAATCGTCGTGCTTTACTGGCGTCGACAAAGAGAACTGCAGCAATTTTTTCAGAGAGATTCTCAACTAACCTCAAAACGATTCTTACGCTTGCTATGTTTGGCAGCTGTATTTTTCCTCGGTTATTTTCCACTAACCATTTTCATGGTCGTAGCTAATGGAAAACTACAGCAGTTTTTACCATTCAACCATGAACTAGTAGAAGCCTGGCATCAGGAATCAATTACCTATTATCCTACAACTAAGGTTGGACTAAACGACTGGGTCCCTCCAACCGTTCTTTACCTCATGTCTTTGTTTTTCAGTACAAGTGGTGGTTGGACAGAAAAGGTTGCATTAATCCTTTGGTCTCTTTTGGTATGGCTTCCTTTTACCAAAAATACCGCGTTGGGTCGTCATGCACAATTCAAATTGGATTGCTGTAAGAGTATCGAATCAACTATGGCAGGAAAGACTTTGGATTCTACTGATTTTAAGGAAAAATGTTTAGTCTTGGAGAGGCAATGGAGTAAATCGTCGATTCCAAGCGACAACTCGAGTGAACTCCAAGACGCCGCCAAATATGTCTAA

>48FY25306
ATGTTGCCTATTGGGATTTTCTATCAATTTTATGCTTACTTTGCCCTTGTTTTGTCTATCCCCATCTTATACATGCAGTTGCGTGCGAGAAACATTCCCTGCCTTTTGCTTTTATTTTGGTTAACCCTAACAACTCTCATCTACGTTGTCGAGTCTGCTATTTGGAGCAATCCCTACGCAGAAACAATTAGATGGATGGGTTATGGATTGTGTGATATTACATCTAGAATTGTCACATGTTCAAGTATTGGAATTCCTGCATCTGCCTTCACTTTGGTCCTGTATCTTGATACAGTCATTCGCAGAGACCACCCTCTCAAACGATATGAAAATTGGATTTGGCATGTATGCTTATCCATCCTGCTGCCATTGATTATCATGGCAATGATGGTTCCTTTGGAAAGTAACCGTTATGTGGTAATATGCATGAATGGATGCTACAGCTCTTTTTACCAAACGTGGTACACGCTTTTATTTTTTTACATCCCTCCATGCCTGTTGTCTTTTGGTGGCTTGTTCTTCGTTTCCCGAATCGTCGTGCTTTACTGGCGTCGACAAAGAGAACTGCAGCAATTTTTTCAGAGAGATTCTCAACTAACCTCAAAACGATTCTTACGCTTGCTATGTTTGGCAGCTGTATTTTTCCTCGGTTATTTTCCACTAACCATTTTCATGGTCGTAGCTAATGGAAAACTACAGCAGTTTTTACCATTCAACCATGAACTAGTAGAAGCCTGGCATCAGGAATCAATTACCTATTATCCTACAACTAAGGTTGGACTAAACGACTGGGTCCCTCCAACCGTTCTTTACCTCATGTCTTTGTTTTTCAGTACAAGTGGTGGTTGGACAGAAAAGGTTGCATTAATCCTTTGGTCTCTTTTGGTATGGCTTCCTTTTACCAAAAATACCGCGTTGGGTCGTCATGCACAATTCAAATTGGATTGCTGTAAGAGTATCGAATCAACTATGGCAGGAAAGACTTTGGATTCTACTGATTTTAAGGAAAAATGTTTAGTCTTGGAGAGGCAATGGAGTAAATCGTCGATTCCAAGCGACAACTCGAGTGAACTCCAAGACGCCGCCAAATATGTCTAA

>49FY25307
ATGTTGCCTATTGGGATTTTCTATCAATTTTATGCTTACTTTGCCCTTGTTTTGTCTATCCCCATCTTATACATGCAGTTGCGTGCGAGAAACATTCCCTGCCTTTTGCTTTTATTTTGGTTAACCCTAACAACTCTCATCTACGTTGTCGAGTCTGCTATTTGGAGCAATCCCTACGCAGAAACAATTAGATGGATGGGTTATGGATTGTGTGATATTACATCTAGAATTGTCACATGTTCAAGTATTGGAATTCCTGCATCTGCCTTCACTTTGGTCCTGTATCTTGATACAGTCATTCGCAGAGACCACCCTCTCAAACGATATGAAAATTGGATTTGGCATGTATGCTTATCCATCCTGCTGCCATTGATTATCATGGCAATGATGGTTCCTTTGGAAAGTAACCGTTATGTGGTAATATGCATGAATGGATGCTACAGCTCTTTTTACCAAACGTGGTACACGCTTTTATTTTTTTACATCCCTCCATGCCTGTTGTCTTTTGGTGGCTTGTTCTTCGTTTCCCGAATCGTCGTGCTTTACTGGCGTCGACAAAGAGAACTGCAGCAATTTTTTCAGAGAGATTCTCAACTAACCTCAAAACGATTCTTACGCTTGCTATGTTTGGCAGCTGTATTTTTCCTCGGTTATTTTCCACTAACCATTTTCATGGTCGTAGCTAATGGAAAACTACAGCAGTTTTTACCATTCAACCATGAACTAGTAGAAGCCTGGCATCAGGAATCAATTACCTATTATCCTACAACTAAGGTTGGACTAAACGACTGGGTCCCTCCAACCGTTCTTTACCTCATGTCTTTGTTTTTCAGTACAAGTGGTGGTTGGACAGAAAAGGTTGCATTAATCCTTTGGTCTCTTTTGGTATGGCTTCCTTTTACCAAAAATACCGCGTTGGGTCGTCATGCACAATTCAAATTGGATTGCTGTAAGAGTATCGAATCAACTATGGCAGGAAAGACTTTGGATTCTACTGATTTTAAGGAAAAATGTTTAGTCTTGGAGAGGCAATGGAGTAAATCGTCGATTCCAAGCGACAACTCGAGTGAACTCCAAGACGCCGCCAAATATGTCTAA

>50FY25308
ATGTTGCCTATTGGGATTTTCTATCAATTTTATGCTTACTTTGCCCTTGTTTTGTCTATCCCCATCTTATACATGCAGTTGCGTGCGAGAAACATTCCCTGCCTTTTGCTTTTATTTTGGTTAACCCTAACAACTCTCATCTACGTTGTCGAGTCTGCTATTTGGAGCAATCCCTACGCAGAAACAATTAGATGGATGGGTTATGGATTGTGTGATATTACATCTAGAATTGTCACATGTTCAAGTATTGGAATTCCTGCATCTGCCTTCACTTTGGTCCTGTATCTTGATACAGTCATTCGCAGAGACCACCCTCTCAAACGATATGAAAATTGGATTTGGCATGTATGCTTATCCATCCTGCTGCCATTGATTATCATGGCAATGATGGTTCCTTTGGAAAGTAACCGTTATGTGGTAATATGCATGAATGGATGCTACAGCTCTTTTTACCAAACGTGGTACACGCTTTTATTTTTTTACATCCCTCCATGCCTGTTGTCTTTTGGTGGCTTGTTCTTCGTTTCCCGAATCGTCGTGCTTTACTGGCGTCGACAAAGAGAACTGCAGCAATTTTTTCAGAGAGATTCTCAACTAACCTCAAAACGATTCTTACGCTTGCTATGTTTGGCAGCTGTATTTTTCCTCGGTTATTTTCCACTAACCATTTTCATGGTCGTAGCTAATGGAAAACTACAGCAGTTTTTACCATTCAACCATGAACTAGTAGAAGCCTGGCATCAGGAATCAATTACCTATTATCCTACAACTAAGGTTGGACTAAACGACTGGGTCCCTCCAACCGTTCTTTACCTCATGTCTTTGTTTTTCAGTACAAGTGGTGGTTGGACAGAAAAGGTTGCATTAATCCTTTGGTCTCTTTTGGTATGGCTTCCTTTTACCAAAAATACCGCGTTGGGTCGTCATGCACAATTCAAATTGGATTGCTGTAAGAGTATCGAATCAACTATGGCAGGAAAGACTTTGGATTCTACTGATTTTAAGGAAAAATGTTTAGTCTTGGAGAGGCAATGGAGTAAATCGTCGATTCCAAGCGACAACTCGAGTGAACTCCAAGACGCCGCCAAATATGTCTAA

>51FY28956
ATGTTGCCTATTGGGATTTTCTATCAATTTTATGCTTACTTTGCCCTTGTTTTGTCTATCCCCATCTTATACATGCAGTTGCGTGCGAGAAACATTCCCTGCCTTTTGCTTTTATTTTGGTTAACCCTAACAACTCTCATCTACGTTGTCGAGTCTGCTATTTGGAGCAATCCCTACGCAGAAACAATTAGATGGATGGGTTATGGATTGTGTGATATTACATCTAGAATTGTCACATGTTCAAGTATTGGAATTCCTGCATCTGCCTTCACTTTGGTCCTGTATCTTGATACAGTCATTCGCAGAGACCACCCTCTCAAACGATATGAAAATTGGATTTGGCATGTATGCTTATCCATCCTGCTGCCATTGATTATCATGGCAATGATGGTTCCTTTGGAAAGTAACCGTTATGTGGTAATATGCATGAATGGATGCTACAGCTCTTTTTACCAAACGTGGTACACGCTTTTATTTTTTTACATCCCTCCATGCCTGTTGTCTTTTGGTGGCTTGTTCTTCGTTTCCCGAATCGTCGTGCTTTACTGGCGTCGACAAAGAGAACTGCAGCAATTTTTTCAGAGAGATTCTCAACTAACCTCAAAACGATTCTTACGCTTGCTATGTTTGGCAGCTGTATTTTTCCTCGGTTATTTTCCACTAACCATTTTCATGGTCGTAGCTAATGGAAAACTACAGCAGTTTTTACCATTCAACCATGAACTAGTAGAAGCCTGGCATCAGGAATCAATTACCTATTATCCTACAACTAAGGTTGGACTAAACGACTGGGTCCCTCCAACCGTTCTTTACCTCATGTCTTTGTTTTTCAGTACAAGTGGTGGTTGGACAGAAAAGGTTGCATTAATCCTTTGGTCTCTTTTGGTATGGCTTCCTTTTACCAAAAATACCGCGTTGGGTCGTCATGCACAATTCAAATTGGATTGCTGTAAGAGTATCGAATCAACTATGGCAGGAAAGACTTTGGATTCTACTGATTTTAAGGAAAAATGTTTAGTCTTGGAGAGGCAATGGAGTAAATCGTCGATTCCAAGCGACAACTCGAGTGAACTCCAAGACGCCGCCAAATATGTCTAA

>52FY28961
ATGTTGCCTATTGGGATTTTCTATCAATTTTATGCTTACTTTGCCCTTGTTTTGTCTATCCCCATCTTATACATGCAGTTGCGTGCGAGAAACATTCCCTGCCTTTTGCTTTTATTTTGGTTAACCCTAACAACTCTCATCTACGTTGTCGAGTCTGCTATTTGGAGCAATCCCTACGCAGAAACAATTAGATGGATGGGTTATGGATTGTGTGATATTACATCTAGAATTGTCACATGTTCAAGTATTGGAATTCCTGCATCTGCCTTCACTTTGGTCCTGTATCTTGATACAGTCATTCGCAGAGACCACCCTCTCAAACGATATGAAAATTGGATTTGGCATGTATGCTTATCCATCCTGCTGCCATTGATTATCATGGCAATGATGGTTCCTTTGGAAAGTAACCGTTATGTGGTAATATGCATGAATGGATGCTACAGCTCTTTTTACCAAACGTGGTACACGCTTTTATTTTTTTACATCCCTCCATGCCTGTTGTCTTTTGGTGGCTTGTTCTTCGTTTCCCGAATCGTCGTGCTTTACTGGCGTCGACAAAGAGAACTGCAGCAATTTTTTCAGAGAGATTCTCAACTAACCTCAAAACGATTCTTACGCTTGCTATGTTTGGCAGCTGTATTTTTCCTCGGTTATTTTCCACTAACCATTTTCATGGTCGTAGCTAATGGAAAACTACAGCAGTTTTTACCATTCAACCATGAACTAGTAGAAGCCTGGCATCAGGAATCAATTACCTATTATCCTACAACTAAGGTTGGACTAAACGACTGGGTCCCTCCAACCGTTCTTTACCTCATGTCTTTGTTTTTCAGTACAAGTGGTGGTTGGACAGAAAAGGTTGCATTAATCCTTTGGTCTCTTTTGGTATGGCTTCCTTTTACCAAAAATACCGCGTTGGGTCGTCATGCACAATTCAAATTGGATTGCTGTAAGAGTATCGAATCAACTATGGCAGGAAAGACTTTGGATTCTACTGATTTTAAGGAAAAATGTTTAGTCTTGGAGAGGCAATGGAGTAAATCGTCGATTCCAAGCGACAACTCGAGTGAACTCCAAGACGCCGCCAAATATGTCTAA

>53FY28962
ATGTTGCCTATTGGGATTTTCTATCAATTTTATGCTTACTTTGCCCTTGTTTTGTCTATCCCCATCTTATACATGCAGTTGCGTGCGAGAAACATTCCCTGCCTTTTGCTTTTATTTTGGTTAACCCTAACAACTCTCATCTACGTTGTCGAGTCTGCTATTTGGAGCAATCCCTACGCAGAAACAATTAGATGGATGGGTTATGGATTGTGTGATATTACATCTAGAATTGTCACATGTTCAAGTATTGGAATTCCTGCATCTGCCTTCACTTTGGTCCTGTATCTTGATACAGTCATTCGCAGAGACCACCCTCTCAAACGATATGAAAATTGGATTTGGCATGTATGCTTATCCATCCTGCTGCCATTGATTATCATGGCAATGATGGTTCCTTTGGAAAGTAACCGTTATGTGGTAATATGCATGAATGGATGCTACAGCTCTTTTTACCAAACGTGGTACACGCTTTTATTTTTTTACATCCCTCCATGCCTGTTGTCTTTTGGTGGCTTGTTCTTCGTTTCCCGAATCGTCGTGCTTTACTGGCGTCGACAAAGAGAACTGCAGCAATTTTTTCAGAGAGATTCTCAACTAACCTCAAAACGATTCTTACGCTTGCTATGTTTGGCAGCTGTATTTTTCCTCGGTTATTTTCCACTAACCATTTTCATGGTCGTAGCTAATGGAAAACTACAGCAGTTTTTACCATTCAACCATGAACTAGTAGAAGCCTGGCATCAGGAATCAATTACCTATTATCCTACAACTAAGGTTGGACTAAACGACTGGGTCCCTCCAACCGTTCTTTACCTCATGTCTTTGTTTTTCAGTACAAGTGGTGGTTGGACAGAAAAGGTTGCATTAATCCTTTGGTCTCTTTTGGTATGGCTTCCTTTTACCAAAAATACCGCGTTGGGTCGTCATGCACAATTCAAATTGGATTGCTGTAAGAGTATCGAATCAACTATGGCAGGAAAGACTTTGGATTCTACTGATTTTAAGGAAAAATGTTTAGTCTTGGAGAGGCAATGGAGTAAATCGTCGATTCCAAGCGACAACTCGAGTGAACTCCAAGACGCCGCCAAATATGTCTAA

>54FY28963
ATGTTGCCTATTGGGATTTTCTATCAATTTTATGCTTACTTTGCCCTTGTTTTGTCTATCCCCATCTTATACATGCAGTTGCGTGCGAGAAACATTCCCTGCCTTTTGCTTTTATTTTGGTTAACCCTAACAACTCTCATCTACGTTGTCGAGTCTGCTATTTGGAGCAATCCCTACGCAGAAACAATTAGATGGATGGGTTATGGATTGTGTGATATTACATCTAGAATTGTCACATGTTCAAGTATTGGAATTCCTGCATCTGCCTTCACTTTGGTCCTGTATCTTGATACAGTCATTCGCAGAGACCACCCTCTCAAACGATATGAAAATTGGATTTGGCATGTATGCTTATCCATCCTGCTGCCATTGATTATCATGGCAATGATGGTTCCTTTGGAAAGTAACCGTTATGTGGTAATATGCATGAATGGATGCTACAGCTCTTTTTACCAAACGTGGTACACGCTTTTATTTTTTTACATCCCTCCATGCCTGTTGTCTTTTGGTGGCTTGTTCTTCGTTTCCCGAATCGTCGTGCTTTACTGGCGTCGACAAAGAGAACTGCAGCAATTTTTTCAGAGAGATTCTCAACTAACCTCAAAACGATTCTTACGCTTGCTATGTTTGGCAGCTGTATTTTTCCTCGGTTATTTTCCACTAACCATTTTCATGGTCGTAGCTAATGGAAAACTACAGCAGTTTTTACCATTCAACCATGAACTAGTAGAAGCCTGGCATCAGGAATCAATTACCTATTATCCTACAACTAAGGTTGGACTAAACGACTGGGTCCCTCCAACCGTTCTTTACCTCATGTCTTTGTTTTTCAGTACAAGTGGTGGTTGGACAGAAAAGGTTGCATTAATCCTTTGGTCTCTTTTGGTATGGCTTCCTTTTACCAAAAATACCGCGTTGGGTCGTCATGCACAATTCAAATTGGATTGCTGTAAGAGTATCGAATCAACTATGGCAGGAAAGACTTTGGATTCTACTGATTTTAAGGAAAAATGTTTAGTCTTGGAGAGGCAATGGAGTAAATCGTCGATTCCAAGCGACAACTCGAGTGAACTCCAAGACGCCGCCAAATATGTCTAA

>55FY28965
ATGTTGCCTATTGGGATTTTCTATCAATTTTATGCTTACTTTGCCCTTGTTTTGTCTATCCCCATTTTATACATGCAGTTGCGTGCGAGAAACATTCCCTGCCTTTTGCTTTTATTTTGGTTAACCCTAACAACTCTCATCTATGTTGTCGAGTCTGCTATTTGGAGCAATCCCTACGCAGAGACAATTAGGTGGATGGGTTATGGATTGTGTGATATTACATCTAGAATTGTCACATGTTCAAGTATTGGAATTCCTGCATCTGCCTTCACTTTAGTCCTGTATCTTGATACAGTCATTCGCAGAGACCACCCTCTCAAACGATATGAAAATTGGATTTGGCATGTATGCTTATCCATCCTGCTGCCATTGATTATCATGGCAATGATGGTTCCCTTGGAAAGTAACCGTTATGTGGTAATATGCATGAATGGATGCTACAGCTCTTTTTACCAAACGTGGTACACGCTCTTATTTTTTTACATCCCTCCATGCCTGTTGTCTTTTGGTGGCTTGTTCTTCGTTTCCCGAATCGTCGTGCTTTACTGGCGTCGACAAAGAGAACTGCAGCAATTTTTTCAGAGAGATTCTCAACTAACCTCAAAACGATTCTTACGCTTGCTATGTTTGGCAGCTGTATTTTTCCTCGGTTATTTTCCACTAACCATTTTCATGGTCGTAGCTAATGGAAAACTACAGCAGTTTTTACCATTCAACCATGAACTAGTAGAAGCCTGGCATCAGGAATCAATTACCTATTATCCTACAACTAAGGTTGGACTAAACGACTGGGTCCCTCCAACCGTTCTTTACCTCATGTCTTTGTTTTTCAGTACAAGTGGTGGTTGGACAGAAAAGGTTGCATTAATCCTTTGGTCTCTTTTGGTATGGCTTCCTTTTACCAAAAATACCGCGTTGGGTCGTCATGCACAATTCAAATTGGATTGCTGTAAGAGTATCGAATCAACTATGGCAGGAAAGACTTTGGATTCTACTGATTTTAAGGAAAAATGTTTAGTCTTGGAGAGGCAATGGAGTAAATCGTCGATTCCAAGCGACAACTCGAGTGAACTCCAAGACGCCGCCAAATATGTCTAA

>56FY28966
ATGTTGCCTATTGGGATTTTCTATCAATTTTATGCTTACTTTGCCCTTGTTTTGTCTATCCCCATCTTATACATGCAGTTGCGTGCGAGAAACATTCCCTGCCTTTTGCTTTTATTTTGGTTAACCCTAACAACTCTCATCTACGTTGTCGAGTCTGCTATTTGGAGCAATCCCTACGCAGAAACAATTAGATGGATGGGTTATGGATTGTGTGATATTACATCTAGAATTGTCACATGTTCAAGTATTGGAATTCCTGCATCTGCCTTCACTTTGGTCCTGTATCTTGATACAGTCATTCGCAGAGACCACCCTCTCAAACGATATGAAAATTGGATTTGGCATGTATGCTTATCCATCCTGCTGCCATTGATTATCATGGCAATGATGGTTCCTTTGGAAAGTAACCGTTATGTGGTAATATGCATGAATGGATGCTACAGCTCTTTTTACCAAACGTGGTACACGCTTTTATTTTTTTACATCCCTCCATGCCTGTTGTCTTTTGGTGGCTTGTTCTTCGTTTCCCGAATCGTCGTGCTTTACTGGCGTCGACAAAGAGAACTGCAGCAATTTTTTCAGAGAGATTCTCAACTAACCTCAAAACGATTCTTACGCTTGCTATGTTTGGCAGCTGTATTTTTCCTCGGTTATTTTCCACTAACCATTTTCATGGTCGTAGCTAATGGAAAACTACAGCAGTTTTTACCATTCAACCATGAACTAGTAGAAGCCTGGCATCAGGAATCAATTACCTATTATCCTACAACTAAGGTTGGACTAAACGACTGGGTCCCTCCAACCGTTCTTTACCTCATGTCTTTGTTTTTCAGTACAAGTGGTGGTTGGACAGAAAAGGTTGCATTAATCCTTTGGTCTCTTTTGGTATGGCTTCCTTTTACCAAAAATACCGCGTTGGGTCGTCATGCACAATTCAAATTGGATTGCTGTAAGAGTATCGAATCAACTATGGCAGGAAAGACTTTGGATTCTACTGATTTTAAGGAAAAATGTTTAGTCTTGGAGAGGCAATGGAGTAAATCGTCGATTCCAAGCGACAACTCGAGTGAACTCCAAGACGCCGCCAAATATGTCTAA

>57FY28967
ATGTTGCCTATTGGGATTTTCTATCAATTTTATGCTTACTTTGCCCTTGTTTTGTCTATCCCCATCTTATACATGCAGTTGCGTGCGAGAAACATTCCCTGCCTTTTGCTTTTATTTTGGTTAACCCTAACAACTCTCATCTACGTTGTCGAGTCTGCTATTTGGAGCAATCCCTACGCAGAAACAATTAGATGGATGGGTTATGGATTGTGTGATATTACATCTAGAATTGTCACATGTTCAAGTATTGGAATTCCTGCATCTGCCTTCACTTTGGTCCTGTATCTTGATACAGTCATTCGCAGAGACCACCCTCTCAAACGATATGAAAATTGGATTTGGCATGTATGCTTATCCATCCTGCTGCCATTGATTATCATGGCAATGATGGTTCCTTTGGAAAGTAACCGTTATGTGGTAATATGCATGAATGGATGCTACAGCTCTTTTTACCAAACGTGGTACACGCTTTTATTTTTTTACATCCCTCCATGCCTGTTGTCTTTTGGTGGCTTGTTCTTCGTTTCCCGAATCGTCGTGCTTTACTGGCGTCGACAAAGAGAACTGCAGCAATTTTTTCAGAGAGATTCTCAACTAACCTCAAAACGATTCTTACGCTTGCTATGTTTGGCAGCTGTATTTTTCCTCGGTTATTTTCCACTAACCATTTTCATGGTCGTAGCTAATGGAAAACTACAGCAGTTTTTACCATTCAACCATGAACTAGTAGAAGCCTGGCATCAGGAATCAATTACCTATTATCCTACAACTAAGGTTGGACTAAACGACTGGGTCCCTCCAACCGTTCTTTACCTCATGTCTTTGTTTTTCAGTACAAGTGGTGGTTGGACAGAAAAGGTTGCATTAATCCTTTGGTCTCTTTTGGTATGGCTTCCTTTTACCAAAAATACCGCGTTGGGTCGTCATGCACAATTCAAATTGGATTGCTGTAAGAGTATCGAATCAACTATGGCAGGAAAGACTTTGGATTCTACTGATTTTAAGGAAAAATGTTTAGTCTTGGAGAGGCAATGGAGTAAATCGTCGATTCCAAGCGACAACTCGAGTGAACTCCAAGACGCCGCCAAATATGTCTAA

>58FY28971
ATGTTGCCTATTGGGATTTTCTATCAATTTTATGCTTACTTTGCCCTTGTTTTGTCTATCCCCATCTTATACATGCAGTTGCGTGCGAGAAACATTCCCTGCCTTTTGCTTTTATTTTGGTTAACCCTAACAACTCTCATCTACGTTGTCGAGTCTGCTATTTGGAGCAATCCCTACGCAGAAACAATTAGATGGATGGGTTATGGATTGTGTGATATTACATCTAGAATTGTCACATGTTCAAGTATTGGAATTCCTGCATCTGCCTTCACTTTGGTCCTGTATCTTGATACAGTCATTCGCAGAGACCACCCTCTCAAACGATATGAAAATTGGATTTGGCATGTATGCTTATCCATCCTGCTGCCATTGATTATCATGGCAATGATGGTTCCTTTGGAAAGTAACCGTTATGTGGTAATATGCATGAATGGATGCTACAGCTCTTTTTACCAAACGTGGTACACGCTTTTATTTTTTTACATCCCTCCATGCCTGTTGTCTTTTGGTGGCTTGTTCTTCGTTTCCCGAATCGTCGTGCTTTACTGGCGTCGACAAAGAGAACTGCAGCAATTTTTTCAGAGAGATTCTCAACTAACCTCAAAACGATTCTTACGCTTGCTATGTTTGGCAGCTGTATTTTTCCTCGGTTATTTTCCACTAACCATTTTCATGGTCGTAGCTAATGGAAAACTACAGCAGTTTTTACCATTCAACCATGAACTAGTAGAAGCCTGGCATCAGGAATCAATTACCTATTATCCTACAACTAAGGTTGGACTAAACGACTGGGTCCCTCCAACCGTTCTTTACCTCATGTCTTTGTTTTTCAGTACAAGTGGTGGTTGGACAGAAAAGGTTGCATTAATCCTTTGGTCTCTTTTGGTATGGCTTCCTTTTACCAAAAATACCGCGTTGGGTCGTCATGCACAATTCAAATTGGATTGCTGTAAGAGTATCGAATCAACTATGGCAGGAAAGACTTTGGATTCTACTGATTTTAAGGAAAAATGTTTAGTCTTGGAGAGGCAATGGAGTAAATCGTCGATTCCAAGCGACAACTCGAGTGAACTCCAAGACGCCGCCAAATATGTCTAA

>59FY28973
ATGTTGCCTATTGGGATTTTCTATCAATTTTATGCTTACTTTGCCCTTGTTTTGTCTATCCCCATCTTATACATGCAGTTGCGTGCGAGAAACATTCCCTGCCTTTTGCTTTTATTTTGGTTAACCCTAACAACTCTCATCTACGTTGTCGAGTCTGCTATTTGGAGCAATCCCTACGCAGAAACAATTAGATGGATGGGTTATGGATTGTGTGATATTACATCTAGAATTGTCACATGTTCAAGTATTGGAATTCCTGCATCTGCCTTCACTTTGGTCCTGTATCTTGATACAGTCATTCGCAGAGACCACCCTCTCAAACGATATGAAAATTGGATTTGGCATGTATGCTTATCCATCCTGCTGCCATTGATTATCATGGCAATGATGGTTCCTTTGGAAAGTAACCGTTATGTGGTAATATGCATGAATGGATGCTACAGCTCTTTTTACCAAACGTGGTACACGCTTTTATTTTTTTACATCCCTCCATGCCTGTTGTCTTTTGGTGGCTTGTTCTTCGTTTCCCGAATCGTCGTGCTTTACTGGCGTCGACAAAGAGAACTGCAGCAATTTTTTCAGAGAGATTCTCAACTAACCTCAAAACGATTCTTACGCTTGCTATGTTTGGCAGCTGTATTTTTCCTCGGTTATTTTCCACTAACCATTTTCATGGTCGTAGCTAATGGAAAACTACAGCAGTTTTTACCATTCAACCATGAACTAGTAGAAGCCTGGCATCAGGAATCAATTACCTATTATCCTACAACTAAGGTTGGACTAAACGACTGGGTCCCTCCAACCGTTCTTTACCTCATGTCTTTGTTTTTCAGTACAAGTGGTGGTTGGACAGAAAAGGTTGCATTAATCCTTTGGTCTCTTTTGGTATGGCTTCCTTTTACCAAAAATACCGCGTTGGGTCGTCATGCACAATTCAAATTGGATTGCTGTAAGAGTATCGAATCAACTATGGCAGGAAAGACTTTGGATTCTACTGATTTTAAGGAAAAATGTTTAGTCTTGGAGAGGCAATGGAGTAAATCGTCGATTCCAAGCGACAACTCGAGTGAACTCCAAGACGCCGCCAAATATGTCTAA

>60FY28974
ATGTTGCCTATTGGGATTTTCTATCAATTTTATGCTTACTTTGCCCTTGTTTTGTCTATCCCCATCTTATACATGCAGTTGCGTGCGAGAAACATTCCCTGCCTTTTGCTTTTATTTTGGTTAACCCTAACAACTCTCATCTACGTTGTCGAGTCTGCTATTTGGAGCAATCCCTACGCAGAAACAATTAGATGGATGGGTTATGGATTGTGTGATATTACATCTAGAATTGTCACATGTTCAAGTATTGGAATTCCTGCATCTGCCTTCACTTTGGTCCTGTATCTTGATACAGTCATTCGCAGAGACCACCCTCTCAAACGATATGAAAATTGGATTTGGCATGTATGCTTATCCATCCTGCTGCCATTGATTATCATGGCAATGATGGTTCCTTTGGAAAGTAACCGTTATGTGGTAATATGCATGAATGGATGCTACAGCTCTTTTTACCAAACGTGGTACACGCTTTTATTTTTTTACATCCCTCCATGCCTGTTGTCTTTTGGTGGCTTGTTCTTCGTTTCCCGAATCGTCGTGCTTTACTGGCGTCGACAAAGAGAACTGCAGCAATTTTTTCAGAGAGATTCTCAACTAACCTCAAAACGATTCTTACGCTTGCTATGTTTGGCAGCTGTATTTTTCCTCGGTTATTTTCCACTAACCATTTTCATGGTCGTAGCTAATGGAAAACTACAGCAGTTTTTACCATTCAACCATGAACTAGTAGAAGCCTGGCATCAGGAATCAATTACCTATTATCCTACAACTAAGGTTGGACTAAACGACTGGGTCCCTCCAACCGTTCTTTACCTCATGTCTTTGTTTTTCAGTACAAGTGGTGGTTGGACAGAAAAGGTTGCATTAATCCTTTGGTCTCTTTTGGTATGGCTTCCTTTTACCAAAAATACCGCGTTGGGTCGTCATGCACAATTCAAATTGGATTGCTGTAAGAGTATCGAATCAACTATGGCAGGAAAGACTTTGGATTCTACTGATTTTAAGGAAAAATGTTTAGTCTTGGAGAGGCAATGGAGTAAATCGTCGATTCCAAGCGACAACTCGAGTGAACTCCAAGACGCCGCCAAATATGTCTAA

>61FY28975
ATGTTGCCTATTGGGATTTTCTATCAATTTTATGCTTACTTTGCCCTTGTTTTGTCTATCCCCATCTTATACATGCAGTTGCGTGCGAGAAACATTCCCTGCCTTTTGCTTTTATTTTGGTTAACCCTAACAACTCTCATCTACGTTGTCGAGTCTGCTATTTGGAGCAATCCCTACGCAGAAACAATTAGATGGATGGGTTATGGATTGTGTGATATTACATCTAGAATTGTCACATGTTCAAGTATTGGAATTCCTGCATCTGCCTTCACTTTGGTCCTGTATCTTGATACAGTCATTCGCAGAGACCACCCTCTCAAACGATATGAAAATTGGATTTGGCATGTATGCTTATCCATCCTGCTGCCATTGATTATCATGGCAATGATGGTTCCTTTGGAAAGTAACCGTTATGTGGTAATATGCATGAATGGATGCTACAGCTCTTTTTACCAAACGTGGTACACGCTTTTATTTTTTTACATCCCTCCATGCCTGTTGTCTTTTGGTGGCTTGTTCTTCGTTTCCCGAATCGTCGTGCTTTACTGGCGTCGACAAAGAGAACTGCAGCAATTTTTTCAGAGAGATTCTCAACTAACCTCAAAACGATTCTTACGCTTGCTATGTTTGGCAGCTGTATTTTTCCTCGGTTATTTTCCACTAACCATTTTCATGGTCGTAGCTAATGGAAAACTACAGCAGTTTTTACCATTCAACCATGAACTAGTAGAAGCCTGGCATCAGGAATCAATTACCTATTATCCTACAACTAAGGTTGGACTAAACGACTGGGTCCCTCCAACCGTTCTTTACCTCATGTCTTTGTTTTTCAGTACAAGTGGTGGTTGGACAGAAAAGGTTGCATTAATCCTTTGGTCTCTTTTGGTATGGCTTCCTTTTACCAAAAATACCGCGTTGGGTCGTCATGCACAATTCAAATTGGATTGCTGTAAGAGTATCGAATCAACTATGGCAGGAAAGACTTTGGATTCTACTGATTTTAAGGAAAAATGTTTAGTCTTGGAGAGGCAATGGAGTAAATCGTCGATTCCAAGCGACAACTCGAGTGAACTCCAAGACGCCGCCAAATATGTCTAA

>62FY28977
ATGTTGCCTATTGGGATTTTCTATCAATTTTATGCTTACTTTGCCCTTGTTTTGTCTATCCCCATTTTATACATGCAGTTGCGTGCGAGAAACATTCCCTGCCTTTTGCTTTTATTTTGGTTAACCCTAACAACTCTCATCTATGTTGTCGAGTCTGCTATTTGGAGCAATCCCTACGCAGAAACAATTAGGTGGATGGGTTATGGATTGTGTGATATTACATCTAGAATTGTTACATGTTCAAGTATTGGAATTCCTGCATCTGCCTTCACTTTAGTCCTGTATCTTGATACAGTCATTCGCAGAGACCACCCTCTCAAACGATATGAAAATTGGATTTGGCATGTATGCTTATCCATCCTGCTGCCATTGATTATCATGGCAATGATGGTTCCCTTGGAAAGTAACCGTTATGTGGTAATATGCATGAATGGATGCTACAGCTCTTTTTACCAAACGTGGTACACGCTCTTGTTTTTTTACATCCCTCCATGCCTGTTGTCTTTTGGTGGCTTGTTCTTCGTTTCCCGAATCGTCGTGCTTTACTGGCGTCGACAAAGAGAACTGCAGCAATTTTTTCAGAGAGATTCTCAACTAACCTCAAAACGATTCTTACGCTTGCTATGTTTGGCAGCTGTATTTTTCCTCGGTTATTTTCCACTAACCATTTTCATGGTCGTAGCTAATGGAAAACTACAGCAGTTTTTACCATTCAACCATGAACTAGTAGAAGCCTGGCATCAGGAATCAATTACCTATTATCCTACAACTAAGGTTGGACTAAACGACTGGGTCCCTCCAACCGTTCTTTACCTCATGTCTTTGTTTTTCAGTACAAGTGGTGGTTGGACAGAAAAGGTTGCATTAATCCTTTGGTCTCTTTTGGTATGGCTTCCTTTTACCAAAAATACCGCGTTGGGTCGTCATGCACAATTCAAATTGGATTGCTGTAAGAGTATCGAATCAACTATGGCAGGAAAGACTTTGGATTCTACTGATTTTAAGGAAAAATGTTTAGTCTTGGAGAGGCAATGGAGTAAATCGTCGATTCCAAGCGACAACTCGAGTGAACTCCAAGACGCCGCCAAATATGTCTAA

>63FY28978
ATGTTGCCTATTGGGATTTTCTATCAATTTTATGCTTACTTTGCCCTTGTTTTGTCTATCCCCATCTTATACATGCAGTTGCGTGCGAGAAACATTCCCTGCCTTTTGCTTTTATTTTGGTTAACCCTAACAACTCTCATCTACGTTGTCGAGTCTGCTATTTGGAGCAATCCCTACGCAGAAACAATTAGATGGATGGGTTATGGATTGTGTGATATTACATCTAGAATTGTCACATGTTCAAGTATTGGAATTCCTGCATCTGCCTTCACTTTGGTCCTGTATCTTGATACAGTCATTCGCAGAGACCACCCTCTCAAACGATATGAAAATTGGATTTGGCATGTATGCTTATCCATCCTGCTGCCATTGATTATCATGGCAATGATGGTTCCTTTGGAAAGTAACCGTTATGTGGTAATATGCATGAATGGATGCTACAGCTCTTTTTACCAAACGTGGTACACGCTTTTATTTTTTTACATCCCTCCATGCCTGTTGTCTTTTGGTGGCTTGTTCTTCGTTTCCCGAATCGTCGTGCTTTACTGGCGTCGACAAAGAGAACTGCAGCAATTTTTTCAGAGAGATTCTCAACTAACCTCAAAACGATTCTTACGCTTGCTATGTTTGGCAGCTGTATTTTTCCTCGGTTATTTTCCACTAACCATTTTCATGGTCGTAGCTAATGGAAAACTACAGCAGTTTTTACCATTCAACCATGAACTAGTAGAAGCCTGGCATCAGGAATCAATTACCTATTATCCTACAACTAAGGTTGGACTAAACGACTGGGTCCCTCCAACCGTTCTTTACCTCATGTCTTTGTTTTTCAGTACAAGTGGTGGTTGGACAGAAAAGGTTGCATTAATCCTTTGGTCTCTTTTGGTATGGCTTCCTTTTACCAAAAATACCGCGTTGGGTCGTCATGCACAATTCAAATTGGATTGCTGTAAGAGTATCGAATCAACTATGGCAGGAAAGACTTTGGATTCTACTGATTTTAAGGAAAAATGTTTAGTCTTGGAGAGGCAATGGAGTAAATCGTCGATTCCAAGCGACAACTCGAGTGAACTCCAAGACGCCGCCAAATATGTCTAA

>64FY28979
ATGTTGCCTATTGGGATTTTCTATCAATTTTATGCTTACTTTGCCCTTGTTTTGTCTATCCCCATCTTATACATGCAGTTGCGTGCGAGAAACATTCCCTGCCTTTTGCTTTTATTTTGGTTAACCCTAACAACTCTCATCTACGTTGTCGAGTCTGCTATTTGGAGCAATCCCTACGCAGAAACAATTAGATGGATGGGTTATGGATTGTGTGATATTACATCTAGAATTGTCACATGTTCAAGTATTGGAATTCCTGCATCTGCCTTCACTTTGGTCCTGTATCTTGATACAGTCATTCGCAGAGACCACCCTCTCAAACGATATGAAAATTGGATTTGGCATGTATGCTTATCCATCCTGCTGCCATTGATTATCATGGCAATGATGGTTCCTTTGGAAAGTAACCGTTATGTGGTAATATGCATGAATGGATGCTACAGCTCTTTTTACCAAACGTGGTACACGCTTTTATTTTTTTACATCCCTCCATGCCTGTTGTCTTTTGGTGGCTTGTTCTTCGTTTCCCGAATCGTCGTGCTTTACTGGCGTCGACAAAGAGAACTGCAGCAATTTTTTCAGAGAGATTCTCAACTAACCTCAAAACGATTCTTACGCTTGCTATGTTTGGCAGCTGTATTTTTCCTCGGTTATTTTCCACTAACCATTTTCATGGTCGTAGCTAATGGAAAACTACAGCAGTTTTTACCATTCAACCATGAACTAGTAGAAGCCTGGCATCAGGAATCAATTACCTATTATCCTACAACTAAGGTTGGACTAAACGACTGGGTCCCTCCAACCGTTCTTTACCTCATGTCTTTGTTTTTCAGTACAAGTGGTGGTTGGACAGAAAAGGTTGCATTAATCCTTTGGTCTCTTTTGGTATGGCTTCCTTTTACCAAAAATACCGCGTTGGGTCGTCATGCACAATTCAAATTGGATTGCTGTAAGAGTATCGAATCAACTATGGCAGGAAAGACTTTGGATTCTACTGATTTTAAGGAAAAATGTTTAGTCTTGGAGAGGCAATGGAGTAAATCGTCGATTCCAAGCGACAACTCGAGTGAACTCCAAGACGCCGCCAAATATGTCTAA

>65FY28980
ATGTTGCCTATTGGGATTTTCTATCAATTTTATGCTTACTTTGCCCTTGTTTTGTCTATCCCCATTTTATACATGCAGTTGCGTGCGAGAAACATTCCCTGCCTTTTGCTTTTATTTTGGTTAACCCTAACAACTCTCATCTATGTTGTCGAGTCTGCTATTTGGAGCAATCCCTACGCAGAAACAATTAGATGGATGGGTTATGGATTGTGTGATATTACATCTAGAATTGTCACATGTTCAAGTATTGGAATTCCTGCATCTGCCTTCACTTTAGTCCTGTATCTTGATACAGTCATTCGCAGAGACCACCCTCTCAAACGATATGAAAATTGGATTTGGCATGTATGCTTATCCATCCTGCTGCCATTGATTATCATGGCAATGATGGTTCCCTTGGAAAGTAACCGTTATGTGGTAATATGCATGAATGGATGCTACAGCTCTTTTTACCAAACGTGGTACACGCTCTTATTTTTTTACATCCCTCCATGCCTGTTGTCTTTTGGTGGCTTGTTCTTCGTTTCCCGAATCGTCGTGCTTTACTGGCGTCGACAAAGAGAACTGCAGCAATTTTTTCAGAGAGATTCTCAACTAACCTCAAAACGATTCTTACGCTTGCTATGTTTGGCAGCTGTATTTTTCCTCGGTTATTTTCCACTAACCATTTTCATGGTCGTAGCTAATGGAAAACTACAGCAGTTTTTACCATTCAACCATGAACTAGTAGAAGCCTGGCATCAGGAATCAATTACCTATTATCCTACAACTAAGGTTGGACTAAACGACTGGGTCCCTCCAACCGTTCTTTACCTCATGTCTTTGTTTTTCAGTACAAGTGGTGGTTGGACAGAAAAGGTTGCATTAATCCTTTGGTCTCTTTTGGTATGGCTTCCTTTTACCAAAAATACCGCGTTGGGTCGTCATGCACAATTCAAATTGGATTGCTGTAAGAGTATCGAATCAACTATGGCAGGAAAGACTTTGGATTCTACTGATTTTAAGGAAAAATGTTTAGTCTTGGAGAGGCAATGGAGTAAATCGTCGATTCCAAGCGACAACTCGAGTGAACTCCAAGACGCCGCCAAATATGTCTAA

>66FY28984
ATGTTGCCTATTGGGATTTTCTATCAATTTTATGCTTACTTTGCCCTTGTTTTGTCTATCCCCATCTTATACATGCAGTTGCGTGCGAGAAACATTCCCTGCCTTTTGCTTTTATTTTGGTTAACCCTAACAACTCTCATCTACGTTGTCGAGTCTGCTATTTGGAGCAATCCCTACGCAGAAACAATTAGATGGATGGGTTATGGATTGTGTGATATTACATCTAGAATTGTCACATGTTCAAGTATTGGAATTCCTGCATCTGCCTTCACTTTGGTCCTGTATCTTGATACAGTCATTCGCAGAGACCACCCTCTCAAACGATATGAAAATTGGATTTGGCATGTATGCTTATCCATCCTGCTGCCATTGATTATCATGGCAATGATGGTTCCTTTGGAAAGTAACCGTTATGTGGTAATATGCATGAATGGATGCTACAGCTCTTTTTACCAAACGTGGTACACGCTTTTATTTTTTTACATCCCTCCATGCCTGTTGTCTTTTGGTGGCTTGTTCTTCGTTTCCCGAATCGTCGTGCTTTACTGGCGTCGACAAAGAGAACTGCAGCAATTTTTTCAGAGAGATTCTCAACTAACCTCAAAACGATTCTTACGCTTGCTATGTTTGGCAGCTGTATTTTTCCTCGGTTATTTTCCACTAACCATTTTCATGGTCGTAGCTAATGGAAAACTACAGCAGTTTTTACCATTCAACCATGAACTAGTAGAAGCCTGGCATCAGGAATCAATTACCTATTATCCTACAACTAAGGTTGGACTAAACGACTGGGTCCCTCCAACCGTTCTTTACCTCATGTCTTTGTTTTTCAGTACAAGTGGTGGTTGGACAGAAAAGGTTGCATTAATCCTTTGGTCTCTTTTGGTATGGCTTCCTTTTACCAAAAATACCGCGTTGGGTCGTCATGCACAATTCAAATTGGATTGCTGTAAGAGTATCGAATCAACTATGGCAGGAAAGACTTTGGATTCTACTGATTTTAAGGAAAAATGTTTAGTCTTGGAGAGGCAATGGAGTAAATCGTCGATTCCAAGCGACAACTCGAGTGAACTCCAAGACGCCGCCAAATATGTCTAA

>67FY28985
ATGTTGCCTATTGGGATTTTCTATCAATTTTATGCTTACTTTGCCCTTGTTTTGTCTATCCCCATCTTATACATGCAGTTGCGTGCGAGAAACATTCCCTGCCTTTTGCTTTTATTTTGGTTAACCCTAACAACTCTCATCTACGTTGTCGAGTCTGCTATTTGGAGCAATCCCTACGCAGAAACAATTAGATGGATGGGTTATGGATTGTGTGATATTACATCTAGAATTGTCACATGTTCAAGTATTGGAATTCCTGCATCTGCCTTCACTTTGGTCCTGTATCTTGATACAGTCATTCGCAGAGACCACCCTCTCAAACGATATGAAAATTGGATTTGGCATGTATGCTTATCCATCCTGCTGCCATTGATTATCATGGCAATGATGGTTCCTTTGGAAAGTAACCGTTATGTGGTAATATGCATGAATGGATGCTACAGCTCTTTTTACCAAACGTGGTACACGCTTTTATTTTTTTACATCCCTCCATGCCTGTTGTCTTTTGGTGGCTTGTTCTTCGTTTCCCGAATCGTCGTGCTTTACTGGCGTCGACAAAGAGAACTGCAGCAATTTTTTCAGAGAGATTCTCAACTAACCTCAAAACGATTCTTACGCTTGCTATGTTTGGCAGCTGTATTTTTCCTCGGTTATTTTCCACTAACCATTTTCATGGTCGTAGCTAATGGAAAACTACAGCAGTTTTTACCATTCAACCATGAACTAGTAGAAGCCTGGCATCAGGAATCAATTACCTATTATCCTACAACTAAGGTTGGACTAAACGACTGGGTCCCTCCAACCGTTCTTTACCTCATGTCTTTGTTTTTCAGTACAAGTGGTGGTTGGACAGAAAAGGTTGCATTAATCCTTTGGTCTCTTTTGGTATGGCTTCCTTTTACCAAAAATACCGCGTTGGGTCGTCATGCACAATTCAAATTGGATTGCTGTAAGAGTATCGAATCAACTATGGCAGGAAAGACTTTGGATTCTACTGATTTTAAGGAAAAATGTTTAGTCTTGGAGAGGCAATGGAGTAAATCGTCGATTCCAAGCGACAACTCGAGTGAACTCCAAGACGCCGCCAAATATGTCTAA

>68FY28987
ATGTTGCCTATTGGGATTTTCTATCAATTTTATGCTTACTTTGCCCTTGTTTTGTCTATCCCCATCTTATACATGCAGTTGCGTGCGAGAAACATTCCCTGCCTTTTGCTTTTATTTTGGTTAACCCTAACAACTCTCATCTACGTTGTCGAGTCTGCTATTTGGAGCAATCCCTACGCAGAAACAATTAGATGGATGGGTTATGGATTGTGTGATATTACATCTAGAATTGTCACATGTTCAAGTATTGGAATTCCTGCATCTGCCTTCACTTTGGTCCTGTATCTTGATACAGTCATTCGCAGAGACCACCCTCTCAAACGATATGAAAATTGGATTTGGCATGTATGCTTATCCATCCTGCTGCCATTGATTATCATGGCAATGATGGTTCCTTTGGAAAGTAACCGTTATGTGGTAATATGCATGAATGGATGCTACAGCTCTTTTTACCAAACGTGGTACACGCTTTTATTTTTTTACATCCCTCCATGCCTGTTGTCTTTTGGTGGCTTGTTCTTCGTTTCCCGAATCGTCGTGCTTTACTGGCGTCGACAAAGAGAACTGCAGCAATTTTTTCAGAGAGATTCTCAACTAACCTCAAAACGATTCTTACGCTTGCTATGTTTGGCAGCTGTATTTTTCCTCGGTTATTTTCCACTAACCATTTTCATGGTCGTAGCTAATGGAAAACTACAGCAGTTTTTACCATTCAACCATGAACTAGTAGAAGCCTGGCATCAGGAATCAATTACCTATTATCCTACAACTAAGGTTGGACTAAACGACTGGGTCCCTCCAACCGTTCTTTACCTCATGTCTTTGTTTTTCAGTACAAGTGGTGGTTGGACAGAAAAGGTTGCATTAATCCTTTGGTCTCTTTTGGTATGGCTTCCTTTTACCAAAAATACCGCGTTGGGTCGTCATGCACAATTCAAATTGGATTGCTGTAAGAGTATCGAATCAACTATGGCAGGAAAGACTTTGGATTCTACTGATTTTAAGGAAAAATGTTTAGTCTTGGAGAGGCAATGGAGTAAATCGTCGATTCCAAGCGACAACTCGAGTGAACTCCAAGACGCCGCCAAATATGTCTAA

>69FY28988
ATGTTGCCTATTGGGATTTTCTATCAATTTTATGCTTACTTTGCCCTTGTTTTGTCTATCCCCATCTTATACATGCAGTTGCGTGCGAGAAACATTCCCTGCCTTTTGCTTTTATTTTGGTTAACCCTAACAACTCTCATCTACGTTGTCGAGTCTGCTATTTGGAGCAATCCCTACGCAGAAACAATTAGATGGATGGGTTATGGATTGTGTGATATTACATCTAGAATTGTCACATGTTCAAGTATTGGAATTCCTGCATCTGCCTTCACTTTGGTCCTGTATCTTGATACAGTCATTCGCAGAGACCACCCTCTCAAACGATATGAAAATTGGATTTGGCATGTATGCTTATCCATCCTGCTGCCATTGATTATCATGGCAATGATGGTTCCTTTGGAAAGTAACCGTTATGTGGTAATATGCATGAATGGATGCTACAGCTCTTTTTACCAAACGTGGTACACGCTTTTATTTTTTTACATCCCTCCATGCCTGTTGTCTTTTGGTGGCTTGTTCTTCGTTTCCCGAATCGTCGTGCTTTACTGGCGTCGACAAAGAGAACTGCAGCAATTTTTTCAGAGAGATTCTCAACTAACCTCAAAACGATTCTTACGCTTGCTATGTTTGGCAGCTGTATTTTTCCTCGGTTATTTTCCACTAACCATTTTCATGGTCGTAGCTAATGGAAAACTACAGCAGTTTTTACCATTCAACCATGAACTAGTAGAAGCCTGGCATCAGGAATCAATTACCTATTATCCTACAACTAAGGTTGGACTAAACGACTGGGTCCCTCCAACCGTTCTTTACCTCATGTCTTTGTTTTTCAGTACAAGTGGTGGTTGGACAGAAAAGGTTGCATTAATCCTTTGGTCTCTTTTGGTATGGCTTCCTTTTACCAAAAATACCGCGTTGGGTCGTCATGCACAATTCAAATTGGATTGCTGTAAGAGTATCGAATCAACTATGGCAGGAAAGACTTTGGATTCTACTGATTTTAAGGAAAAATGTTTAGTCTTGGAGAGGCAATGGAGTAAATCGTCGATTCCAAGCGACAACTCGAGTGAACTCCAAGACGCCGCCAAATATGTCTAA

>70FY28991
ATGTTGCCTATTGGGATTTTCTATCAATTTTATGCTTACTTTGCCCTTGTTTTGTCTATCCCCATCTTATACATGCAGTTGCGTGCGAGAAACATTCCCTGCCTTTTGCTTTTATTTTGGTTAACCCTAACAACTCTCATCTACGTTGTCGAGTCTGCTATTTGGAGCAATCCCTACGCAGAAACAATTAGATGGATGGGTTATGGATTGTGTGATATTACATCTAGAATTGTCACATGTTCAAGTATTGGAATTCCTGCATCTGCCTTCACTTTGGTCCTGTATCTTGATACAGTCATTCGCAGAGACCACCCTCTCAAACGATATGAAAATTGGATTTGGCATGTATGCTTATCCATCCTGCTGCCATTGATTATCATGGCAATGATGGTTCCTTTGGAAAGTAACCGTTATGTGGTAATATGCATGAATGGATGCTACAGCTCTTTTTACCAAACGTGGTACACGCTTTTATTTTTTTACATCCCTCCATGCCTGTTGTCTTTTGGTGGCTTGTTCTTCGTTTCCCGAATCGTCGTGCTTTACTGGCGTCGACAAAGAGAACTGCAGCAATTTTTTCAGAGAGATTCTCAACTAACCTCAAAACGATTCTTACGCTTGCTATGTTTGGCAGCTGTATTTTTCCTCGGTTATTTTCCACTAACCATTTTCATGGTCGTAGCTAATGGAAAACTACAGCAGTTTTTACCATTCAACCATGAACTAGTAGAAGCCTGGCATCAGGAATCAATTACCTATTATCCTACAACTAAGGTTGGACTAAACGACTGGGTCCCTCCAACCGTTCTTTACCTCATGTCTTTGTTTTTCAGTACAAGTGGTGGTTGGACAGAAAAGGTTGCATTAATCCTTTGGTCTCTTTTGGTATGGCTTCCTTTTACCAAAAATACCGCGTTGGGTCGTCATGCACAATTCAAATTGGATTGCTGTAAGAGTATCGAATCAACTATGGCAGGAAAGACTTTGGATTCTACTGATTTTAAGGAAAAATGTTTAGTCTTGGAGAGGCAATGGAGTAAATCGTCGATTCCAAGCGACAACTCGAGTGAACTCCAAGACGCCGCCAAATATGTCTAA

>71FY28998
ATGTTGCCTATTGGGATTTTCTATCAATTTTATGCTTACTTTGCCCTTGTTTTGTCTATCCCCATCTTATACATGCAGTTGCGTGCGAGAAACATTCCCTGCCTTTTGCTTTTATTTTGGTTAACCCTAACAACTCTCATCTACGTTGTCGAGTCTGCTATTTGGAGCAATCCCTACGCAGAAACAATTAGATGGATGGGTTATGGATTGTGTGATATTACATCTAGAATTGTCACATGTTCAAGTATTGGAATTCCTGCATCTGCCTTCACTTTGGTCCTGTATCTTGATACAGTCATTCGCAGAGACCACCCTCTCAAACGATATGAAAATTGGATTTGGCATGTATGCTTATCCATCCTGCTGCCATTGATTATCATGGCAATGATGGTTCCTTTGGAAAGTAACCGTTATGTGGTAATATGCATGAATGGATGCTACAGCTCTTTTTACCAAACGTGGTACACGCTTTTATTTTTTTACATCCCTCCATGCCTGTTGTCTTTTGGTGGCTTGTTCTTCGTTTCCCGAATCGTCGTGCTTTACTGGCGTCGACAAAGAGAACTGCAGCAATTTTTTCAGAGAGATTCTCAACTAACCTCAAAACGATTCTTACGCTTGCTATGTTTGGCAGCTGTATTTTTCCTCGGTTATTTTCCACTAACCATTTTCATGGTCGTAGCTAATGGAAAACTACAGCAGTTTTTACCATTCAACCATGAACTAGTAGAAGCCTGGCATCAGGAATCAATTACCTATTATCCTACAACTAAGGTTGGACTAAACGACTGGGTCCCTCCAACCGTTCTTTACCTCATGTCTTTGTTTTTCAGTACAAGTGGTGGTTGGACAGAAAAGGTTGCATTAATCCTTTGGTCTCTTTTGGTATGGCTTCCTTTTACCAAAAATACCGCGTTGGGTCGTCATGCACAATTCAAATTGGATTGCTGTAAGAGTATCGAATCAACTATGGCAGGAAAGACTTTGGATTCTACTGATTTTAAGGAAAAATGTTTAGTCTTGGAGAGGCAATGGAGTAAATCGTCGATTCCAAGCGACAACTCGAGTGAACTCCAAGACGCCGCCAAATATGTCTAA

>72FY28999
ATGTTGCCTATTGGGATTTTCTATCAATTTTATGCTTACTTTGCCCTTGTTTTGTCTATCCCCATTTTATACATGCAGTTGCGTGCGAGAAACATTCCCTGCCTTTTGCTTTTATTTTGGTTAACCCTAACAACTCTCATCTATGTTGTCGAGTCTGCTATTTGGAGCAATCCCTACGCAGAAACAATTAGGTGGATGGGTTATGGATTGTGTGATATTACATCTAGAATTGTCACATGTTCAAGTATTGGAATTCCTGCATCTGCCTTCACTTTAGTCCTGTATCTTGATACAGTCATTCGCAGAGACCACCCTCTCAAACGATATGAAAATTGGATTTGGCATGTATGCTTATCCATCCTGCTGCCATTGATTATCATGGCAATGATGGTTCCCTTGGAAAGTAACCGTTATGTGGTAATATGCATGAATGGATGCTACAGCTCTTTTTACCAAACGTGGTACACGCTCTTATTTTTTTACATCCCTCCATGCCTGTTGTCTTTTGGTGGCTTGTTCTTCGTTTCCCGAATCGTCGTGCTTTACTGGCGTCGACAAAGAGAACTGCAGCAATTTTTTCAGAGAGATTCTCAACTAACCTCAAAACGATTCTTACGCTTGCTATGTTTGGCAGCTGTATTTTTCCTCGGTTATTTTCCACTAACCATTTTCATGGTCGTAGCTAATGGAAAACTACAGCAGTTTTTACCATTCAACCATGAACTAGTAGAAGCCTGGCATCAGGAATCAATTACCTATTATCCTACAACTAAGGTTGGACTAAACGACTGGGTCCCTCCAACCGTTCTTTACCTCATGTCTTTGTTTTTCAGTACAAGTGGTGGTTGGACAGAAAAGGTTGCATTAATCCTTTGGTCTCTTTTGGTATGGCTTCCTTTTACCAAAAATACCGCGTTGGGTCGTCATGCACAATTCAAATTGGATTGCTGTAAGAGTATCGAATCAACTATGGCAGGAAAGACTTTGGATTCTACTGATTTTAAGGAAAAATGTTTAGTCTTGGAGAGGCAATGGAGTAAATCGTCGATTCCAAGCGACAACTCGAGTGAACTCCAAGACGCCGCCAAATATGTCTAA

>73FY29000
ATGTTGCCTATTGGGATTTTCTATCAATTTTATGCTTACTTTGCCCTTGTTTTGTCTATCCCCATCTTATACATGCAGTTGCGTGCGAGAAACATTCCCTGCCTTTTGCTTTTATTTTGGTTAACCCTAACAACTCTCATCTACGTTGTCGAGTCTGCTATTTGGAGCAATCCCTACGCAGAAACAATTAGATGGATGGGTTATGGATTGTGTGATATTACATCTAGAATTGTCACATGTTCAAGTATTGGAATTCCTGCATCTGCCTTCACTTTGGTCCTGTATCTTGATACAGTCATTCGCAGAGACCACCCTCTCAAACGATATGAAAATTGGATTTGGCATGTATGCTTATCCATCCTGCTGCCATTGATTATCATGGCAATGATGGTTCCTTTGGAAAGTAACCGTTATGTGGTAATATGCATGAATGGATGCTACAGCTCTTTTTACCAAACGTGGTACACGCTTTTATTTTTTTACATCCCTCCATGCCTGTTGTCTTTTGGTGGCTTGTTCTTCGTTTCCCGAATCGTCGTGCTTTACTGGCGTCGACAAAGAGAACTGCAGCAATTTTTTCAGAGAGATTCTCAACTAACCTCAAAACGATTCTTACGCTTGCTATGTTTGGCAGCTGTATTTTTCCTCGGTTATTTTCCACTAACCATTTTCATGGTCGTAGCTAATGGAAAACTACAGCAGTTTTTACCATTCAACCATGAACTAGTAGAAGCCTGGCATCAGGAATCAATTACCTATTATCCTACAACTAAGGTTGGACTAAACGACTGGGTCCCTCCAACCGTTCTTTACCTCATGTCTTTGTTTTTCAGTACAAGTGGTGGTTGGACAGAAAAGGTTGCATTAATCCTTTGGTCTCTTTTGGTATGGCTTCCTTTTACCAAAAATACCGCGTTGGGTCGTCATGCACAATTCAAATTGGATTGCTGTAAGAGTATCGAATCAACTATGGCAGGAAAGACTTTGGATTCTACTGATTTTAAGGAAAAATGTTTAGTCTTGGAGAGGCAATGGAGTAAATCGTCGATTCCAAGCGACAACTCGAGTGAACTCCAAGACGCCGCCAAATATGTCTAA

>74FY29001
ATGTTGCCTATTGGGATTTTCTATCAATTTTATGCTTACTTTGCCCTTGTTTTGTCTATCCCCATCTTATACATGCAGTTGCGTGCGAGAAACATTCCCTGCCTTTTGCTTTTATTTTGGTTAACCCTAACAACTCTCATCTACGTTGTCGAGTCTGCTATTTGGAGCAATCCCTACGCAGAAACAATTAGATGGATGGGTTATGGATTGTGTGATATTACATCTAGAATTGTCACATGTTCAAGTATTGGAATTCCTGCATCTGCCTTCACTTTGGTCCTGTATCTTGATACAGTCATTCGCAGAGACCACCCTCTCAAACGATATGAAAATTGGATTTGGCATGTATGCTTATCCATCCTGCTGCCATTGATTATCATGGCAATGATGGTTCCTTTGGAAAGTAACCGTTATGTGGTAATATGCATGAATGGATGCTACAGCTCTTTTTACCAAACGTGGTACACGCTTTTATTTTTTTACATCCCTCCATGCCTGTTGTCTTTTGGTGGCTTGTTCTTCGTTTCCCGAATCGTCGTGCTTTACTGGCGTCGACAAAGAGAACTGCAGCAATTTTTTCAGAGAGATTCTCAACTAACCTCAAAACGATTCTTACGCTTGCTATGTTTGGCAGCTGTATTTTTCCTCGGTTATTTTCCACTAACCATTTTCATGGTCGTAGCTAATGGAAAACTACAGCAGTTTTTACCATTCAACCATGAACTAGTAGAAGCCTGGCATCAGGAATCAATTACCTATTATCCTACAACTAAGGTTGGACTAAACGACTGGGTCCCTCCAACCGTTCTTTACCTCATGTCTTTGTTTTTCAGTACAAGTGGTGGTTGGACAGAAAAGGTTGCATTAATCCTTTGGTCTCTTTTGGTATGGCTTCCTTTTACCAAAAATACCGCGTTGGGTCGTCATGCACAATTCAAATTGGATTGCTGTAAGAGTATCGAATCAACTATGGCAGGAAAGACTTTGGATTCTACTGATTTTAAGGAAAAATGTTTAGTCTTGGAGAGGCAATGGAGTAAATCGTCGATTCCAAGCGACAACTCGAGTGAACTCCAAGACGCCGCCAAATATGTCTAA

>75FY29002
ATGTTGCCTATTGGGATTTTCTATCAATTTTATGCTTACTTTGCCCTTGTTTTGTCTATCCCCATCTTATACATGCAGTTGCGTGCGAGAAACATTCCCTGCCTTTTGCTTTTATTTTGGTTAACCCTAACAACTCTCATCTACGTTGTCGAGTCTGCTATTTGGAGCAATCCCTACGCAGAAACAATTAGATGGATGGGTTATGGATTGTGTGATATTACATCTAGAATTGTCACATGTTCAAGTATTGGAATTCCTGCATCTGCCTTCACTTTGGTCCTGTATCTTGATACAGTCATTCGCAGAGACCACCCTCTCAAACGATATGAAAATTGGATTTGGCATGTATGCTTATCCATCCTGCTGCCATTGATTATCATGGCAATGATGGTTCCTTTGGAAAGTAACCGTTATGTGGTAATATGCATGAATGGATGCTACAGCTCTTTTTACCAAACGTGGTACACGCTTTTATTTTTTTACATCCCTCCATGCCTGTTGTCTTTTGGTGGCTTGTTCTTCGTTTCCCGAATCGTCGTGCTTTACTGGCGTCGACAAAGAGAACTGCAGCAATTTTTTCAGAGAGATTCTCAACTAACCTCAAAACGATTCTTACGCTTGCTATGTTTGGCAGCTGTATTTTTCCTCGGTTATTTTCCACTAACCATTTTCATGGTCGTAGCTAATGGAAAACTACAGCAGTTTTTACCATTCAACCATGAACTAGTAGAAGCCTGGCATCAGGAATCAATTACCTATTATCCTACAACTAAGGTTGGACTAAACGACTGGGTCCCTCCAACCGTTCTTTACCTCATGTCTTTGTTTTTCAGTACAAGTGGTGGTTGGACAGAAAAGGTTGCATTAATCCTTTGGTCTCTTTTGGTATGGCTTCCTTTTACCAAAAATACCGCGTTGGGTCGTCATGCACAATTCAAATTGGATTGCTGTAAGAGTATCGAATCAACTATGGCAGGAAAGACTTTGGATTCTACTGATTTTAAGGAAAAATGTTTAGTCTTGGAGAGGCAATGGAGTAAATCGTCGATTCCAAGCGACAACTCGAGTGAACTCCAAGACGCCGCCAAATATGTCTAA

>76FY29003
ATGTTGCCTATTGGGATTTTCTATCAATTTTATGCTTACTTTGCCCTTGTTTTGTCTATCCCCATCTTATACATGCAGTTGCGTGCGAGAAACATTCCCTGCCTTTTGCTTTTATTTTGGTTAACCCTAACAACTCTCATCTACGTTGTCGAGTCTGCTATTTGGAGCAATCCCTACGCAGAAACAATTAGATGGATGGGTTATGGATTGTGTGATATTACATCTAGAATTGTCACATGTTCAAGTATTGGAATTCCTGCATCTGCCTTCACTTTGGTCCTGTATCTTGATACAGTCATTCGCAGAGACCACCCTCTCAAACGATATGAAAATTGGATTTGGCATGTATGCTTATCCATCCTGCTGCCATTGATTATCATGGCAATGATGGTTCCTTTGGAAAGTAACCGTTATGTGGTAATATGCATGAATGGATGCTACAGCTCTTTTTACCAAACGTGGTACACGCTTTTATTTTTTTACATCCCTCCATGCCTGTTGTCTTTTGGTGGCTTGTTCTTCGTTTCCCGAATCGTCGTGCTTTACTGGCGTCGACAAAGAGAACTGCAGCAATTTTTTCAGAGAGATTCTCAACTAACCTCAAAACGATTCTTACGCTTGCTATGTTTGGCAGCTGTATTTTTCCTCGGTTATTTTCCACTAACCATTTTCATGGTCGTAGCTAATGGAAAACTACAGCAGTTTTTACCATTCAACCATGAACTAGTAGAAGCCTGGCATCAGGAATCAATTACCTATTATCCTACAACTAAGGTTGGACTAAACGACTGGGTCCCTCCAACCGTTCTTTACCTCATGTCTTTGTTTTTCAGTACAAGTGGTGGTTGGACAGAAAAGGTTGCATTAATCCTTTGGTCTCTTTTGGTATGGCTTCCTTTTACCAAAAATACCGCGTTGGGTCGTCATGCACAATTCAAATTGGATTGCTGTAAGAGTATCGAATCAACTATGGCAGGAAAGACTTTGGATTCTACTGATTTTAAGGAAAAATGTTTAGTCTTGGAGAGGCAATGGAGTAAATCGTCGATTCCAAGCGACAACTCGAGTGAACTCCAAGACGCCGCCAAATATGTCTAA

>77FY29004
ATGTTGCCTATTGGGATTTTCTATCAATTTTATGCTTACTTTGCCCTTGTTTTGTCTATCCCCATCTTATACATGCAGTTGCGTGCGAGAAACATTCCCTGCCTTTTGCTTTTATTTTGGTTAACCCTAACAACTCTCATCTACGTTGTCGAGTCTGCTATTTGGAGCAATCCCTACGCAGAAACAATTAGATGGATGGGTTATGGATTGTGTGATATTACATCTAGAATTGTCACATGTTCAAGTATTGGAATTCCTGCATCTGCCTTCACTTTGGTCCTGTATCTTGATACAGTCATTCGCAGAGACCACCCTCTCAAACGATATGAAAATTGGATTTGGCATGTATGCTTATCCATCCTGCTGCCATTGATTATCATGGCAATGATGGTTCCTTTGGAAAGTAACCGTTATGTGGTAATATGCATGAATGGATGCTACAGCTCTTTTTACCAAACGTGGTACACGCTTTTATTTTTTTACATCCCTCCATGCCTGTTGTCTTTTGGTGGCTTGTTCTTCGTTTCCCGAATCGTCGTGCTTTACTGGCGTCGACAAAGAGAACTGCAGCAATTTTTTCAGAGAGATTCTCAACTAACCTCAAAACGATTCTTACGCTTGCTATGTTTGGCAGCTGTATTTTTCCTCGGTTATTTTCCACTAACCATTTTCATGGTCGTAGCTAATGGAAAACTACAGCAGTTTTTACCATTCAACCATGAACTAGTAGAAGCCTGGCATCAGGAATCAATTACCTATTATCCTACAACTAAGGTTGGACTAAACGACTGGGTCCCTCCAACCGTTCTTTACCTCATGTCTTTGTTTTTCAGTACAAGTGGTGGTTGGACAGAAAAGGTTGCATTAATCCTTTGGTCTCTTTTGGTATGGCTTCCTTTTACCAAAAATACCGCGTTGGGTCGTCATGCACAATTCAAATTGGATTGCTGTAAGAGTATCGAATCAACTATGGCAGGAAAGACTTTGGATTCTACTGATTTTAAGGAAAAATGTTTAGTCTTGGAGAGGCAATGGAGTAAATCGTCGATTCCAAGCGACAACTCGAGTGAACTCCAAGACGCCGCCAAATATGTCTAA

>78FY29005
ATGTTGCCTATTGGGATTTTCTATCAATTTTATGCTTACTTTGCCCTTGTTTTGTCTATCCCCATCTTATACATGCAGTTGCGTGCGAGAAACATTCCCTGCCTTTTGCTTTTATTTTGGTTAACCCTAACAACTCTCATCTACGTTGTCGAGTCTGCTATTTGGAGCAATCCCTACGCAGAAACAATTAGATGGATGGGTTATGGATTGTGTGATATTACATCTAGAATTGTCACATGTTCAAGTATTGGAATTCCTGCATCTGCCTTCACTTTGGTCCTGTATCTTGATACAGTCATTCGCAGAGACCACCCTCTCAAACGATATGAAAATTGGATTTGGCATGTATGCTTATCCATCCTGCTGCCATTGATTATCATGGCAATGATGGTTCCTTTGGAAAGTAACCGTTATGTGGTAATATGCATGAATGGATGCTACAGCTCTTTTTACCAAACGTGGTACACGCTTTTATTTTTTTACATCCCTCCATGCCTGTTGTCTTTTGGTGGCTTGTTCTTCGTTTCCCGAATCGTCGTGCTTTACTGGCGTCGACAAAGAGAACTGCAGCAATTTTTTCAGAGAGATTCTCAACTAACCTCAAAACGATTCTTACGCTTGCTATGTTTGGCAGCTGTATTTTTCCTCGGTTATTTTCCACTAACCATTTTCATGGTCGTAGCTAATGGAAAACTACAGCAGTTTTTACCATTCAACCATGAACTAGTAGAAGCCTGGCATCAGGAATCAATTACCTATTATCCTACAACTAAGGTTGGACTAAACGACTGGGTCCCTCCAACCGTTCTTTACCTCATGTCTTTGTTTTTCAGTACAAGTGGTGGTTGGACAGAAAAGGTTGCATTAATCCTTTGGTCTCTTTTGGTATGGCTTCCTTTTACCAAAAATACCGCGTTGGGTCGTCATGCACAATTCAAATTGGATTGCTGTAAGAGTATCGAATCAACTATGGCAGGAAAGACTTTGGATTCTACTGATTTTAAGGAAAAATGTTTAGTCTTGGAGAGGCAATGGAGTAAATCGTCGATTCCAAGCGACAACTCGAGTGAACTCCAAGACGCCGCCAAATATGTCTAA

>79FY29006
ATGTTGCCTATTGGGATTTTCTATCAATTTTATGCTTACTTTGCCCTTGTTTTGTCTATCCCCATCTTATACATGCAGTTGCGTGCGAGAAACATTCCCTGCCTTTTGCTTTTATTTTGGTTAACCCTAACAACTCTCATCTACGTTGTCGAGTCTGCTATTTGGAGCAATCCCTACGCAGAAACAATTAGATGGATGGGTTATGGATTGTGTGATATTACATCTAGAATTGTCACATGTTCAAGTATTGGAATTCCTGCATCTGCCTTCACTTTGGTCCTGTATCTTGATACAGTCATTCGCAGAGACCACCCTCTCAAACGATATGAAAATTGGATTTGGCATGTATGCTTATCCATCCTGCTGCCATTGATTATCATGGCAATGATGGTTCCTTTGGAAAGTAACCGTTATGTGGTAATATGCATGAATGGATGCTACAGCTCTTTTTACCAAACGTGGTACACGCTTTTATTTTTTTACATCCCTCCATGCCTGTTGTCTTTTGGTGGCTTGTTCTTCGTTTCCCGAATCGTCGTGCTTTACTGGCGTCGACAAAGAGAACTGCAGCAATTTTTTCAGAGAGATTCTCAACTAACCTCAAAACGATTCTTACGCTTGCTATGTTTGGCAGCTGTATTTTTCCTCGGTTATTTTCCACTAACCATTTTCATGGTCGTAGCTAATGGAAAACTACAGCAGTTTTTACCATTCAACCATGAACTAGTAGAAGCCTGGCATCAGGAATCAATTACCTATTATCCTACAACTAAGGTTGGACTAAACGACTGGGTCCCTCCAACCGTTCTTTACCTCATGTCTTTGTTTTTCAGTACAAGTGGTGGTTGGACAGAAAAGGTTGCATTAATCCTTTGGTCTCTTTTGGTATGGCTTCCTTTTACCAAAAATACCGCGTTGGGTCGTCATGCACAATTCAAATTGGATTGCTGTAAGAGTATCGAATCAACTATGGCAGGAAAGACTTTGGATTCTACTGATTTTAAGGAAAAATGTTTAGTCTTGGAGAGGCAATGGAGTAAATCGTCGATTCCAAGCGACAACTCGAGTGAACTCCAAGACGCCGCCAAATATGTCTAA

>80FY29007
ATGTTGCCTATTGGGATTTTCTATCAATTTTATGCTTACTTTGCCCTTGTTTTGTCTATCCCCATCTTATACATGCAGTTGCGTGCGAGAAACATTCCCTGCCTTTTGCTTTTATTTTGGTTAACCCTAACAACTCTCATCTACGTTGTCGAGTCTGCTATTTGGAGCAATCCCTACGCAGAAACAATTAGATGGATGGGTTATGGATTGTGTGATATTACATCTAGAATTGTCACATGTTCAAGTATTGGAATTCCTGCATCTGCCTTCACTTTGGTCCTGTATCTTGATACAGTCATTCGCAGAGACCACCCTCTCAAACGATATGAAAATTGGATTTGGCATGTATGCTTATCCATCCTGCTGCCATTGATTATCATGGCAATGATGGTTCCTTTGGAAAGTAACCGTTATGTGGTAATATGCATGAATGGATGCTACAGCTCTTTTTACCAAACGTGGTACACGCTTTTATTTTTTTACATCCCTCCATGCCTGTTGTCTTTTGGTGGCTTGTTCTTCGTTTCCCGAATCGTCGTGCTTTACTGGCGTCGACAAAGAGAACTGCAGCAATTTTTTCAGAGAGATTCTCAACTAACCTCAAAACGATTCTTACGCTTGCTATGTTTGGCAGCTGTATTTTTCCTCGGTTATTTTCCACTAACCATTTTCATGGTCGTAGCTAATGGAAAACTACAGCAGTTTTTACCATTCAACCATGAACTAGTAGAAGCCTGGCATCAGGAATCAATTACCTATTATCCTACAACTAAGGTTGGACTAAACGACTGGGTCCCTCCAACCGTTCTTTACCTCATGTCTTTGTTTTTCAGTACAAGTGGTGGTTGGACAGAAAAGGTTGCATTAATCCTTTGGTCTCTTTTGGTATGGCTTCCTTTTACCAAAAATACCGCGTTGGGTCGTCATGCACAATTCAAATTGGATTGCTGTAAGAGTATCGAATCAACTATGGCAGGAAAGACTTTGGATTCTACTGATTTTAAGGAAAAATGTTTAGTCTTGGAGAGGCAATGGAGTAAATCGTCGATTCCAAGCGACAACTCGAGTGAACTCCAAGACGCCGCCAAATATGTCTAA

>81FY29008
ATGTTGCCTATTGGGATTTTCTATCAATTTTATGCTTACTTTGCCCTTGTTTTGTCTATCCCCATCTTATACATGCAGTTGCGTGCGAGAAACATTCCCTGCCTTTTGCTTTTATTTTGGTTAACCCTAACAACTCTCATCTACGTTGTCGAGTCTGCTATTTGGAGCAATCCCTACGCAGAAACAATTAGATGGATGGGTTATGGATTGTGTGATATTACATCTAGAATTGTCACATGTTCAAGTATTGGAATTCCTGCATCTGCCTTCACTTTGGTCCTGTATCTTGATACAGTCATTCGCAGAGACCACCCTCTCAAACGATATGAAAATTGGATTTGGCATGTATGCTTATCCATCCTGCTGCCATTGATTATCATGGCAATGATGGTTCCTTTGGAAAGTAACCGTTATGTGGTAATATGCATGAATGGATGCTACAGCTCTTTTTACCAAACGTGGTACACGCTTTTATTTTTTTACATCCCTCCATGCCTGTTGTCTTTTGGTGGCTTGTTCTTCGTTTCCCGAATCGTCGTGCTTTACTGGCGTCGACAAAGAGAACTGCAGCAATTTTTTCAGAGAGATTCTCAACTAACCTCAAAACGATTCTTACGCTTGCTATGTTTGGCAGCTGTATTTTTCCTCGGTTATTTTCCACTAACCATTTTCATGGTCGTAGCTAATGGAAAACTACAGCAGTTTTTACCATTCAACCATGAACTAGTAGAAGCCTGGCATCAGGAATCAATTACCTATTATCCTACAACTAAGGTTGGACTAAACGACTGGGTCCCTCCAACCGTTCTTTACCTCATGTCTTTGTTTTTCAGTACAAGTGGTGGTTGGACAGAAAAGGTTGCATTAATCCTTTGGTCTCTTTTGGTATGGCTTCCTTTTACCAAAAATACCGCGTTGGGTCGTCATGCACAATTCAAATTGGATTGCTGTAAGAGTATCGAATCAACTATGGCAGGAAAGACTTTGGATTCTACTGATTTTAAGGAAAAATGTTTAGTCTTGGAGAGGCAATGGAGTAAATCGTCGATTCCAAGCGACAACTCGAGTGAACTCCAAGACGCCGCCAAATATGTCTAA

>82FY29009
ATGTTGCCTATTGGGATTTTCTATCAATTTTATGCTTACTTTGCCCTTGTTTTGTCTATCCCCATCTTATACATGCAGTTGCGTGCGAGAAACATTCCCTGCCTTTTGCTTTTATTTTGGTTAACCCTAACAACTCTCATCTACGTTGTCGAGTCTGCTATTTGGAGCAATCCCTACGCAGAAACAATTAGATGGATGGGTTATGGATTGTGTGATATTACATCTAGAATTGTCACATGTTCAAGTATTGGAATTCCTGCATCTGCCTTCACTTTGGTCCTGTATCTTGATACAGTCATTCGCAGAGACCACCCTCTCAAACGATATGAAAATTGGATTTGGCATGTATGCTTATCCATCCTGCTGCCATTGATTATCATGGCAATGATGGTTCCTTTGGAAAGTAACCGTTATGTGGTAATATGCATGAATGGATGCTACAGCTCTTTTTACCAAACGTGGTACACGCTTTTATTTTTTTACATCCCTCCATGCCTGTTGTCTTTTGGTGGCTTGTTCTTCGTTTCCCGAATCGTCGTGCTTTACTGGCGTCGACAAAGAGAACTGCAGCAATTTTTTCAGAGAGATTCTCAACTAACCTCAAAACGATTCTTACGCTTGCTATGTTTGGCAGCTGTATTTTTCCTCGGTTATTTTCCACTAACCATTTTCATGGTCGTAGCTAATGGAAAACTACAGCAGTTTTTACCATTCAACCATGAACTAGTAGAAGCCTGGCATCAGGAATCAATTACCTATTATCCTACAACTAAGGTTGGACTAAACGACTGGGTCCCTCCAACCGTTCTTTACCTCATGTCTTTGTTTTTCAGTACAAGTGGTGGTTGGACAGAAAAGGTTGCATTAATCCTTTGGTCTCTTTTGGTATGGCTTCCTTTTACCAAAAATACCGCGTTGGGTCGTCATGCACAATTCAAATTGGATTGCTGTAAGAGTATCGAATCAACTATGGCAGGAAAGACTTTGGATTCTACTGATTTTAAGGAAAAATGTTTAGTCTTGGAGAGGCAATGGAGTAAATCGTCGATTCCAAGCGACAACTCGAGTGAACTCCAAGACGCCGCCAAATATGTCTAA

>83FY29010
ATGTTGCCTATTGGGATTTTCTATCAATTTTATGCTTACTTTGCCCTTGTTTTGTCTATCCCCATCTTATACATGCAGTTGCGTGCGAGAAACATTCCCTGCCTTTTGCTTTTATTTTGGTTAACCCTAACAACTCTCATCTACGTTGTCGAGTCTGCTATTTGGAGCAATCCCTACGCAGAAACAATTAGATGGATGGGTTATGGATTGTGTGATATTACATCTAGAATTGTCACATGTTCAAGTATTGGAATTCCTGCATCTGCCTTCACTTTGGTCCTGTATCTTGATACAGTCATTCGCAGAGACCACCCTCTCAAACGATATGAAAATTGGATTTGGCATGTATGCTTATCCATCCTGCTGCCATTGATTATCATGGCAATGATGGTTCCTTTGGAAAGTAACCGTTATGTGGTAATATGCATGAATGGATGCTACAGCTCTTTTTACCAAACGTGGTACACGCTTTTATTTTTTTACATCCCTCCATGCCTGTTGTCTTTTGGTGGCTTGTTCTTCGTTTCCCGAATCGTCGTGCTTTACTGGCGTCGACAAAGAGAACTGCAGCAATTTTTTCAGAGAGATTCTCAACTAACCTCAAAACGATTCTTACGCTTGCTATGTTTGGCAGCTGTATTTTTCCTCGGTTATTTTCCACTAACCATTTTCATGGTCGTAGCTAATGGAAAACTACAGCAGTTTTTACCATTCAACCATGAACTAGTAGAAGCCTGGCATCAGGAATCAATTACCTATTATCCTACAACTAAGGTTGGACTAAACGACTGGGTCCCTCCAACCGTTCTTTACCTCATGTCTTTGTTTTTCAGTACAAGTGGTGGTTGGACAGAAAAGGTTGCATTAATCCTTTGGTCTCTTTTGGTATGGCTTCCTTTTACCAAAAATACCGCGTTGGGTCGTCATGCACAATTCAAATTGGATTGCTGTAAGAGTATCGAATCAACTATGGCAGGAAAGACTTTGGATTCTACTGATTTTAAGGAAAAATGTTTAGTCTTGGAGAGGCAATGGAGTAAATCGTCGATTCCAAGCGACAACTCGAGTGAACTCCAAGACGCCGCCAAATATGTCTAA

>84FY29011
ATGTTGCCTATTGGGATTTTCTATCAATTTTATGCTTACTTTGCCCTTGTTTTGTCTATCCCCATCTTATACATGCAGTTGCGTGCGAGAAACATTCCCTGCCTTTTGCTTTTATTTTGGTTAACCCTAACAACTCTCATCTACGTTGTCGAGTCTGCTATTTGGAGCAATCCCTACGCAGAAACAATTAGATGGATGGGTTATGGATTGTGTGATATTACATCTAGAATTGTCACATGTTCAAGTATTGGAATTCCTGCATCTGCCTTCACTTTGGTCCTGTATCTTGATACAGTCATTCGCAGAGACCACCCTCTCAAACGATATGAAAATTGGATTTGGCATGTATGCTTATCCATCCTGCTGCCATTGATTATCATGGCAATGATGGTTCCTTTGGAAAGTAACCGTTATGTGGTAATATGCATGAATGGATGCTACAGCTCTTTTTACCAAACGTGGTACACGCTTTTATTTTTTTACATCCCTCCATGCCTGTTGTCTTTTGGTGGCTTGTTCTTCGTTTCCCGAATCGTCGTGCTTTACTGGCGTCGACAAAGAGAACTGCAGCAATTTTTTCAGAGAGATTCTCAACTAACCTCAAAACGATTCTTACGCTTGCTATGTTTGGCAGCTGTATTTTTCCTCGGTTATTTTCCACTAACCATTTTCATGGTCGTAGCTAATGGAAAACTACAGCAGTTTTTACCATTCAACCATGAACTAGTAGAAGCCTGGCATCAGGAATCAATTACCTATTATCCTACAACTAAGGTTGGACTAAACGACTGGGTCCCTCCAACCGTTCTTTACCTCATGTCTTTGTTTTTCAGTACAAGTGGTGGTTGGACAGAAAAGGTTGCATTAATCCTTTGGTCTCTTTTGGTATGGCTTCCTTTTACCAAAAATACCGCGTTGGGTCGTCATGCACAATTCAAATTGGATTGCTGTAAGAGTATCGAATCAACTATGGCAGGAAAGACTTTGGATTCTACTGATTTTAAGGAAAAATGTTTAGTCTTGGAGAGGCAATGGAGTAAATCGTCGATTCCAAGCGACAACTCGAGTGAACTCCAAGACGCCGCCAAATATGTCTAA

>85FY29012
ATGTTGCCTATTGGGATTTTCTATCAATTTTATGCTTACTTTGCCCTTGTTTTGTCTATCCCCATCTTATACATGCAGTTGCGTGCGAGAAACATTCCCTGCCTTTTGCTTTTATTTTGGTTAACCCTAACAACTCTCATCTACGTTGTCGAGTCTGCTATTTGGAGCAATCCCTACGCAGAAACAATTAGATGGATGGGTTATGGATTGTGTGATATTACATCTAGAATTGTCACATGTTCAAGTATTGGAATTCCTGCATCTGCCTTCACTTTGGTCCTGTATCTTGATACAGTCATTCGCAGAGACCACCCTCTCAAACGATATGAAAATTGGATTTGGCATGTATGCTTATCCATCCTGCTGCCATTGATTATCATGGCAATGATGGTTCCTTTGGAAAGTAACCGTTATGTGGTAATATGCATGAATGGATGCTACAGCTCTTTTTACCAAACGTGGTACACGCTTTTATTTTTTTACATCCCTCCATGCCTGTTGTCTTTTGGTGGCTTGTTCTTCGTTTCCCGAATCGTCGTGCTTTACTGGCGTCGACAAAGAGAACTGCAGCAATTTTTTCAGAGAGATTCTCAACTAACCTCAAAACGATTCTTACGCTTGCTATGTTTGGCAGCTGTATTTTTCCTCGGTTATTTTCCACTAACCATTTTCATGGTCGTAGCTAATGGAAAACTACAGCAGTTTTTACCATTCAACCATGAACTAGTAGAAGCCTGGCATCAGGAATCAATTACCTATTATCCTACAACTAAGGTTGGACTAAACGACTGGGTCCCTCCAACCGTTCTTTACCTCATGTCTTTGTTTTTCAGTACAAGTGGTGGTTGGACAGAAAAGGTTGCATTAATCCTTTGGTCTCTTTTGGTATGGCTTCCTTTTACCAAAAATACCGCGTTGGGTCGTCATGCACAATTCAAATTGGATTGCTGTAAGAGTATCGAATCAACTATGGCAGGAAAGACTTTGGATTCTACTGATTTTAAGGAAAAATGTTTAGTCTTGGAGAGGCAATGGAGTAAATCGTCGATTCCAAGCGACAACTCGAGTGAACTCCAAGACGCCGCCAAATATGTCTAA

>86FY29013
ATGTTGCCTATTGGGATTTTCTATCAATTTTATGCTTACTTTGCCCTTGTTTTGTCTATCCCCATCTTATACATGCAGTTGCGTGCGAGAAACATTCCCTGCCTTTTGCTTTTATTTTGGTTAACCCTAACAACTCTCATCTACGTTGTCGAGTCTGCTATTTGGAGCAATCCCTACGCAGAAACAATTAGATGGATGGGTTATGGATTGTGTGATATTACATCTAGAATTGTCACATGTTCAAGTATTGGAATTCCTGCATCTGCCTTCACTTTGGTCCTGTATCTTGATACAGTCATTCGCAGAGACCACCCTCTCAAACGATATGAAAATTGGATTTGGCATGTATGCTTATCCATCCTGCTGCCATTGATTATCATGGCAATGATGGTTCCTTTGGAAAGTAACCGTTATGTGGTAATATGCATGAATGGATGCTACAGCTCTTTTTACCAAACGTGGTACACGCTTTTATTTTTTTACATCCCTCCATGCCTGTTGTCTTTTGGTGGCTTGTTCTTCGTTTCCCGAATCGTCGTGCTTTACTGGCGTCGACAAAGAGAACTGCAGCAATTTTTTCAGAGAGATTCTCAACTAACCTCAAAACGATTCTTACGCTTGCTATGTTTGGCAGCTGTATTTTTCCTCGGTTATTTTCCACTAACCATTTTCATGGTCGTAGCTAATGGAAAACTACAGCAGTTTTTACCATTCAACCATGAACTAGTAGAAGCCTGGCATCAGGAATCAATTACCTATTATCCTACAACTAAGGTTGGACTAAACGACTGGGTCCCTCCAACCGTTCTTTACCTCATGTCTTTGTTTTTCAGTACAAGTGGTGGTTGGACAGAAAAGGTTGCATTAATCCTTTGGTCTCTTTTGGTATGGCTTCCTTTTACCAAAAATACCGCGTTGGGTCGTCATGCACAATTCAAATTGGATTGCTGTAAGAGTATCGAATCAACTATGGCAGGAAAGACTTTGGATTCTACTGATTTTAAGGAAAAATGTTTAGTCTTGGAGAGGCAATGGAGTAAATCGTCGATTCCAAGCGACAACTCGAGTGAACTCCAAGACGCCGCCAAATATGTCTAA

>87FY29014
ATGTTGCCTATTGGGATTTTCTATCAATTTTATGCTTACTTTGCCCTTGTTTTGTCTATCCCCATCTTATACATGCAGTTGCGTGCGAGAAACATTCCCTGCCTTTTGCTTTTATTTTGGTTAACCCTAACAACTCTCATCTACGTTGTCGAGTCTGCTATTTGGAGCAATCCCTACGCAGAAACAATTAGATGGATGGGTTATGGATTGTGTGATATTACATCTAGAATTGTCACATGTTCAAGTATTGGAATTCCTGCATCTGCCTTCACTTTGGTCCTGTATCTTGATACAGTCATTCGCAGAGACCACCCTCTCAAACGATATGAAAATTGGATTTGGCATGTATGCTTATCCATCCTGCTGCCATTGATTATCATGGCAATGATGGTTCCTTTGGAAAGTAACCGTTATGTGGTAATATGCATGAATGGATGCTACAGCTCTTTTTACCAAACGTGGTACACGCTTTTATTTTTTTACATCCCTCCATGCCTGTTGTCTTTTGGTGGCTTGTTCTTCGTTTCCCGAATCGTCGTGCTTTACTGGCGTCGACAAAGAGAACTGCAGCAATTTTTTCAGAGAGATTCTCAACTAACCTCAAAACGATTCTTACGCTTGCTATGTTTGGCAGCTGTATTTTTCCTCGGTTATTTTCCACTAACCATTTTCATGGTCGTAGCTAATGGAAAACTACAGCAGTTTTTACCATTCAACCATGAACTAGTAGAAGCCTGGCATCAGGAATCAATTACCTATTATCCTACAACTAAGGTTGGACTAAACGACTGGGTCCCTCCAACCGTTCTTTACCTCATGTCTTTGTTTTTCAGTACAAGTGGTGGTTGGACAGAAAAGGTTGCATTAATCCTTTGGTCTCTTTTGGTATGGCTTCCTTTTACCAAAAATACCGCGTTGGGTCGTCATGCACAATTCAAATTGGATTGCTGTAAGAGTATCGAATCAACTATGGCAGGAAAGACTTTGGATTCTACTGATTTTAAGGAAAAATGTTTAGTCTTGGAGAGGCAATGGAGTAAATCGTCGATTCCAAGCGACAACTCGAGTGAACTCCAAGACGCCGCCAAATATGTCTAA

>88FY29015
ATGTTGCCTATTGGGATTTTCTATCAATTTTATGCTTACTTTGCCCTTGTTTTGTCTATCCCCATCTTATACATGCAGTTGCGTGCGAGAAACATTCCCTGCCTTTTGCTTTTATTTTGGTTAACCCTAACAACTCTCATCTACGTTGTCGAGTCTGCTATTTGGAGCAATCCCTACGCAGAAACAATTAGATGGATGGGTTATGGATTGTGTGATATTACATCTAGAATTGTCACATGTTCAAGTATTGGAATTCCTGCATCTGCCTTCACTTTGGTCCTGTATCTTGATACAGTCATTCGCAGAGACCACCCTCTCAAACGATATGAAAATTGGATTTGGCATGTATGCTTATCCATCCTGCTGCCATTGATTATCATGGCAATGATGGTTCCTTTGGAAAGTAACCGTTATGTGGTAATATGCATGAATGGATGCTACAGCTCTTTTTACCAAACGTGGTACACGCTTTTATTTTTTTACATCCCTCCATGCCTGTTGTCTTTTGGTGGCTTGTTCTTCGTTTCCCGAATCGTCGTGCTTTACTGGCGTCGACAAAGAGAACTGCAGCAATTTTTTCAGAGAGATTCTCAACTAACCTCAAAACGATTCTTACGCTTGCTATGTTTGGCAGCTGTATTTTTCCTCGGTTATTTTCCACTAACCATTTTCATGGTCGTAGCTAATGGAAAACTACAGCAGTTTTTACCATTCAACCATGAACTAGTAGAAGCCTGGCATCAGGAATCAATTACCTATTATCCTACAACTAAGGTTGGACTAAACGACTGGGTCCCTCCAACCGTTCTTTACCTCATGTCTTTGTTTTTCAGTACAAGTGGTGGTTGGACAGAAAAGGTTGCATTAATCCTTTGGTCTCTTTTGGTATGGCTTCCTTTTACCAAAAATACCGCGTTGGGTCGTCATGCACAATTCAAATTGGATTGCTGTAAGAGTATCGAATCAACTATGGCAGGAAAGACTTTGGATTCTACTGATTTTAAGGAAAAATGTTTAGTCTTGGAGAGGCAATGGAGTAAATCGTCGATTCCAAGCGACAACTCGAGTGAACTCCAAGACGCCGCCAAATATGTCTAA

>89FY29016
ATGTTGCCTATTGGGATTTTCTATCAATTTTATGCTTACTTTGCCCTTGTTTTGTCTATCCCCATCTTATACATGCAGTTGCGTGCGAGAAACATTCCCTGCCTTTTGCTTTTATTTTGGTTAACCCTAACAACTCTCATCTACGTTGTCGAGTCTGCTATTTGGAGCAATCCCTACGCAGAAACAATTAGATGGATGGGTTATGGATTGTGTGATATTACATCTAGAATTGTCACATGTTCAAGTATTGGAATTCCTGCATCTGCCTTCACTTTGGTCCTGTATCTTGATACAGTCATTCGCAGAGACCACCCTCTCAAACGATATGAAAATTGGATTTGGCATGTATGCTTATCCATCCTGCTGCCATTGATTATCATGGCAATGATGGTTCCTTTGGAAAGTAACCGTTATGTGGTAATATGCATGAATGGATGCTACAGCTCTTTTTACCAAACGTGGTACACGCTTTTATTTTTTTACATCCCTCCATGCCTGTTGTCTTTTGGTGGCTTGTTCTTCGTTTCCCGAATCGTCGTGCTTTACTGGCGTCGACAAAGAGAACTGCAGCAATTTTTTCAGAGAGATTCTCAACTAACCTCAAAACGATTCTTACGCTTGCTATGTTTGGCAGCTGTATTTTTCCTCGGTTATTTTCCACTAACCATTTTCATGGTCGTAGCTAATGGAAAACTACAGCAGTTTTTACCATTCAACCATGAACTAGTAGAAGCCTGGCATCAGGAATCAATTACCTATTATCCTACAACTAAGGTTGGACTAAACGACTGGGTCCCTCCAACCGTTCTTTACCTCATGTCTTTGTTTTTCAGTACAAGTGGTGGTTGGACAGAAAAGGTTGCATTAATCCTTTGGTCTCTTTTGGTATGGCTTCCTTTTACCAAAAATACCGCGTTGGGTCGTCATGCACAATTCAAATTGGATTGCTGTAAGAGTATCGAATCAACTATGGCAGGAAAGACTTTGGATTCTACTGATTTTAAGGAAAAATGTTTAGTCTTGGAGAGGCAATGGAGTAAATCGTCGATTCCAAGCGACAACTCGAGTGAACTCCAAGACGCCGCCAAATATGTCTAA

>90FY29017
ATGTTGCCTATTGGGATTTTCTATCAATTTTATGCTTACTTTGCCCTTGTTTTGTCTATCCCCATCTTATACATGCAGTTGCGTGCGAGAAACATTCCCTGCCTTTTGCTTTTATTTTGGTTAACCCTAACAACTCTCATCTACGTTGTCGAGTCTGCTATTTGGAGCAATCCCTACGCAGAAACAATTAGATGGATGGGTTATGGATTGTGTGATATTACATCTAGAATTGTCACATGTTCAAGTATTGGAATTCCTGCATCTGCCTTCACTTTGGTCCTGTATCTTGATACAGTCATTCGCAGAGACCACCCTCTCAAACGATATGAAAATTGGATTTGGCATGTATGCTTATCCATCCTGCTGCCATTGATTATCATGGCAATGATGGTTCCTTTGGAAAGTAACCGTTATGTGGTAATATGCATGAATGGATGCTACAGCTCTTTTTACCAAACGTGGTACACGCTTTTATTTTTTTACATCCCTCCATGCCTGTTGTCTTTTGGTGGCTTGTTCTTCGTTTCCCGAATCGTCGTGCTTTACTGGCGTCGACAAAGAGAACTGCAGCAATTTTTTCAGAGAGATTCTCAACTAACCTCAAAACGATTCTTACGCTTGCTATGTTTGGCAGCTGTATTTTTCCTCGGTTATTTTCCACTAACCATTTTCATGGTCGTAGCTAATGGAAAACTACAGCAGTTTTTACCATTCAACCATGAACTAGTAGAAGCCTGGCATCAGGAATCAATTACCTATTATCCTACAACTAAGGTTGGACTAAACGACTGGGTCCCTCCAACCGTTCTTTACCTCATGTCTTTGTTTTTCAGTACAAGTGGTGGTTGGACAGAAAAGGTTGCATTAATCCTTTGGTCTCTTTTGGTATGGCTTCCTTTTACCAAAAATACCGCGTTGGGTCGTCATGCACAATTCAAATTGGATTGCTGTAAGAGTATCGAATCAACTATGGCAGGAAAGACTTTGGATTCTACTGATTTTAAGGAAAAATGTTTAGTCTTGGAGAGGCAATGGAGTAAATCGTCGATTCCAAGCGACAACTCGAGTGAACTCCAAGACGCCGCCAAATATGTCTAA

>91FY29018
ATGTTGCCTATTGGGATTTTCTATCAATTTTATGCTTACTTTGCCCTTGTTTTGTCTATCCCCATCTTATACATGCAGTTGCGTGCGAGAAACATTCCCTGCCTTTTGCTTTTATTTTGGTTAACCCTAACAACTCTCATCTACGTTGTCGAGTCTGCTATTTGGAGCAATCCCTACGCAGAAACAATTAGATGGATGGGTTATGGATTGTGTGATATTACATCTAGAATTGTCACATGTTCAAGTATTGGAATTCCTGCATCTGCCTTCACTTTGGTCCTGTATCTTGATACAGTCATTCGCAGAGACCACCCTCTCAAACGATATGAAAATTGGATTTGGCATGTATGCTTATCCATCCTGCTGCCATTGATTATCATGGCAATGATGGTTCCTTTGGAAAGTAACCGTTATGTGGTAATATGCATGAATGGATGCTACAGCTCTTTTTACCAAACGTGGTACACGCTTTTATTTTTTTACATCCCTCCATGCCTGTTGTCTTTTGGTGGCTTGTTCTTCGTTTCCCGAATCGTCGTGCTTTACTGGCGTCGACAAAGAGAACTGCAGCAATTTTTTCAGAGAGATTCTCAACTAACCTCAAAACGATTCTTACGCTTGCTATGTTTGGCAGCTGTATTTTTCCTCGGTTATTTTCCACTAACCATTTTCATGGTCGTAGCTAATGGAAAACTACAGCAGTTTTTACCATTCAACCATGAACTAGTAGAAGCCTGGCATCAGGAATCAATTACCTATTATCCTACAACTAAGGTTGGACTAAACGACTGGGTCCCTCCAACCGTTCTTTACCTCATGTCTTTGTTTTTCAGTACAAGTGGTGGTTGGACAGAAAAGGTTGCATTAATCCTTTGGTCTCTTTTGGTATGGCTTCCTTTTACCAAAAATACCGCGTTGGGTCGTCATGCACAATTCAAATTGGATTGCTGTAAGAGTATCGAATCAACTATGGCAGGAAAGACTTTGGATTCTACTGATTTTAAGGAAAAATGTTTAGTCTTGGAGAGGCAATGGAGTAAATCGTCGATTCCAAGCGACAACTCGAGTGAACTCCAAGACGCCGCCAAATATGTCTAA

>92FY29019
ATGTTGCCTATTGGGATTTTCTATCAATTTTATGCTTACTTTGCCCTTGTTTTGTCTATCCCCATCTTATACATGCAGTTGCGTGCGAGAAACATTCCCTGCCTTTTGCTTTTATTTTGGTTAACCCTAACAACTCTCATCTACGTTGTCGAGTCTGCTATTTGGAGCAATCCCTACGCAGAAACAATTAGATGGATGGGTTATGGATTGTGTGATATTACATCTAGAATTGTCACATGTTCAAGTATTGGAATTCCTGCATCTGCCTTCACTTTGGTCCTGTATCTTGATACAGTCATTCGCAGAGACCACCCTCTCAAACGATATGAAAATTGGATTTGGCATGTATGCTTATCCATCCTGCTGCCATTGATTATCATGGCAATGATGGTTCCTTTGGAAAGTAACCGTTATGTGGTAATATGCATGAATGGATGCTACAGCTCTTTTTACCAAACGTGGTACACGCTTTTATTTTTTTACATCCCTCCATGCCTGTTGTCTTTTGGTGGCTTGTTCTTCGTTTCCCGAATCGTCGTGCTTTACTGGCGTCGACAAAGAGAACTGCAGCAATTTTTTCAGAGAGATTCTCAACTAACCTCAAAACGATTCTTACGCTTGCTATGTTTGGCAGCTGTATTTTTCCTCGGTTATTTTCCACTAACCATTTTCATGGTCGTAGCTAATGGAAAACTACAGCAGTTTTTACCATTCAACCATGAACTAGTAGAAGCCTGGCATCAGGAATCAATTACCTATTATCCTACAACTAAGGTTGGACTAAACGACTGGGTCCCTCCAACCGTTCTTTACCTCATGTCTTTGTTTTTCAGTACAAGTGGTGGTTGGACAGAAAAGGTTGCATTAATCCTTTGGTCTCTTTTGGTATGGCTTCCTTTTACCAAAAATACCGCGTTGGGTCGTCATGCACAATTCAAATTGGATTGCTGTAAGAGTATCGAATCAACTATGGCAGGAAAGACTTTGGATTCTACTGATTTTAAGGAAAAATGTTTAGTCTTGGAGAGGCAATGGAGTAAATCGTCGATTCCAAGCGACAACTCGAGTGAACTCCAAGACGCCGCCAAATATGTCTAA

>93FY29020
ATGTTGCCTATTGGGATTTTCTATCAATTTTATGCTTACTTTGCCCTTGTTTTGTCTATCCCCATCTTATACATGCAGTTGCGTGCGAGAAACATTCCCTGCCTTTTGCTTTTATTTTGGTTAACCCTAACAACTCTCATCTACGTTGTCGAGTCTGCTATTTGGAGCAATCCCTACGCAGAAACAATTAGATGGATGGGTTATGGATTGTGTGATATTACATCTAGAATTGTCACATGTTCAAGTATTGGAATTCCTGCATCTGCCTTCACTTTGGTCCTGTATCTTGATACAGTCATTCGCAGAGACCACCCTCTCAAACGATATGAAAATTGGATTTGGCATGTATGCTTATCCATCCTGCTGCCATTGATTATCATGGCAATGATGGTTCCTTTGGAAAGTAACCGTTATGTGGTAATATGCATGAATGGATGCTACAGCTCTTTTTACCAAACGTGGTACACGCTTTTATTTTTTTACATCCCTCCATGCCTGTTGTCTTTTGGTGGCTTGTTCTTCGTTTCCCGAATCGTCGTGCTTTACTGGCGTCGACAAAGAGAACTGCAGCAATTTTTTCAGAGAGATTCTCAACTAACCTCAAAACGATTCTTACGCTTGCTATGTTTGGCAGCTGTATTTTTCCTCGGTTATTTTCCACTAACCATTTTCATGGTCGTAGCTAATGGAAAACTACAGCAGTTTTTACCATTCAACCATGAACTAGTAGAAGCCTGGCATCAGGAATCAATTACCTATTATCCTACAACTAAGGTTGGACTAAACGACTGGGTCCCTCCAACCGTTCTTTACCTCATGTCTTTGTTTTTCAGTACAAGTGGTGGTTGGACAGAAAAGGTTGCATTAATCCTTTGGTCTCTTTTGGTATGGCTTCCTTTTACCAAAAATACCGCGTTGGGTCGTCATGCACAATTCAAATTGGATTGCTGTAAGAGTATCGAATCAACTATGGCAGGAAAGACTTTGGATTCTACTGATTTTAAGGAAAAATGTTTAGTCTTGGAGAGGCAATGGAGTAAATCGTCGATTCCAAGCGACAACTCGAGTGAACTCCAAGACGCCGCCAAATATGTCTAA

>94FY29021
ATGTTGCCTATTGGGATTTTCTATCAATTTTATGCTTACTTTGCCCTTGTTTTGTCTATCCCCATCTTATACATGCAGTTGCGTGCGAGAAACATTCCCTGCCTTTTGCTTTTATTTTGGTTAACCCTAACAACTCTCATCTACGTTGTCGAGTCTGCTATTTGGAGCAATCCCTACGCAGAAACAATTAGATGGATGGGTTATGGATTGTGTGATATTACATCTAGAATTGTCACATGTTCAAGTATTGGAATTCCTGCATCTGCCTTCACTTTGGTCCTGTATCTTGATACAGTCATTCGCAGAGACCACCCTCTCAAACGATATGAAAATTGGATTTGGCATGTATGCTTATCCATCCTGCTGCCATTGATTATCATGGCAATGATGGTTCCTTTGGAAAGTAACCGTTATGTGGTAATATGCATGAATGGATGCTACAGCTCTTTTTACCAAACGTGGTACACGCTTTTATTTTTTTACATCCCTCCATGCCTGTTGTCTTTTGGTGGCTTGTTCTTCGTTTCCCGAATCGTCGTGCTTTACTGGCGTCGACAAAGAGAACTGCAGCAATTTTTTCAGAGAGATTCTCAACTAACCTCAAAACGATTCTTACGCTTGCTATGTTTGGCAGCTGTATTTTTCCTCGGTTATTTTCCACTAACCATTTTCATGGTCGTAGCTAATGGAAAACTACAGCAGTTTTTACCATTCAACCATGAACTAGTAGAAGCCTGGCATCAGGAATCAATTACCTATTATCCTACAACTAAGGTTGGACTAAACGACTGGGTCCCTCCAACCGTTCTTTACCTCATGTCTTTGTTTTTCAGTACAAGTGGTGGTTGGACAGAAAAGGTTGCATTAATCCTTTGGTCTCTTTTGGTATGGCTTCCTTTTACCAAAAATACCGCGTTGGGTCGTCATGCACAATTCAAATTGGATTGCTGTAAGAGTATCGAATCAACTATGGCAGGAAAGACTTTGGATTCTACTGATTTTAAGGAAAAATGTTTAGTCTTGGAGAGGCAATGGAGTAAATCGTCGATTCCAAGCGACAACTCGAGTGAACTCCAAGACGCCGCCAAATATGTCTAA

>95FY29024
ATGTTGCCTATTGGGATTTTCTATCAATTTTATGCTTACTTTGCCCTTGTTTTGTCTATCCCCATCTTATACATGCAGTTGCGTGCGAGAAACATTCCCTGCCTTTTGCTTTTATTTTGGTTAACCCTAACAACTCTCATCTACGTTGTCGAGTCTGCTATTTGGAGCAATCCCTACGCAGAAACAATTAGATGGATGGGTTATGGATTGTGTGATATTACATCTAGAATTGTCACATGTTCAAGTATTGGAATTCCTGCATCTGCCTTCACTTTGGTCCTGTATCTTGATACAGTCATTCGCAGAGACCACCCTCTCAAACGATATGAAAATTGGATTTGGCATGTATGCTTATCCATCCTGCTGCCATTGATTATCATGGCAATGATGGTTCCTTTGGAAAGTAACCGTTATGTGGTAATATGCATGAATGGATGCTACAGCTCTTTTTACCAAACGTGGTACACGCTTTTATTTTTTTACATCCCTCCATGCCTGTTGTCTTTTGGTGGCTTGTTCTTCGTTTCCCGAATCGTCGTGCTTTACTGGCGTCGACAAAGAGAACTGCAGCAATTTTTTCAGAGAGATTCTCAACTAACCTCAAAACGATTCTTACGCTTGCTATGTTTGGCAGCTGTATTTTTCCTCGGTTATTTTCCACTAACCATTTTCATGGTCGTAGCTAATGGAAAACTACAGCAGTTTTTACCATTCAACCATGAACTAGTAGAAGCCTGGCATCAGGAATCAATTACCTATTATCCTACAACTAAGGTTGGACTAAACGACTGGGTCCCTCCAACCGTTCTTTACCTCATGTCTTTGTTTTTCAGTACAAGTGGTGGTTGGACAGAAAAGGTTGCATTAATCCTTTGGTCTCTTTTGGTATGGCTTCCTTTTACCAAAAATACCGCGTTGGGTCGTCATGCACAATTCAAATTGGATTGCTGTAAGAGTATCGAATCAACTATGGCAGGAAAGACTTTGGATTCTACTGATTTTAAGGAAAAATGTTTAGTCTTGGAGAGGCAATGGAGTAAATCGTCGATTCCAAGCGACAACTCGAGTGAACTCCAAGACGCCGCCAAATATGTCTAA

>96FY29025
ATGTTGCCTATTGGGATTTTCTATCAATTTTATGCTTACTTTGCCCTTGTTTTGTCTATCCCCATCTTATACATGCAGTTGCGTGCGAGAAACATTCCCTGCCTTTTGCTTTTATTTTGGTTAACCCTAACAACTCTCATCTACGTTGTCGAGTCTGCTATTTGGAGCAATCCCTACGCAGAAACAATTAGATGGATGGGTTATGGATTGTGTGATATTACATCTAGAATTGTCACATGTTCAAGTATTGGAATTCCTGCATCTGCCTTCACTTTGGTCCTGTATCTTGATACAGTCATTCGCAGAGACCACCCTCTCAAACGATATGAAAATTGGATTTGGCATGTATGCTTATCCATCCTGCTGCCATTGATTATCATGGCAATGATGGTTCCTTTGGAAAGTAACCGTTATGTGGTAATATGCATGAATGGATGCTACAGCTCTTTTTACCAAACGTGGTACACGCTTTTATTTTTTTACATCCCTCCATGCCTGTTGTCTTTTGGTGGCTTGTTCTTCGTTTCCCGAATCGTCGTGCTTTACTGGCGTCGACAAAGAGAACTGCAGCAATTTTTTCAGAGAGATTCTCAACTAACCTCAAAACGATTCTTACGCTTGCTATGTTTGGCAGCTGTATTTTTCCTCGGTTATTTTCCACTAACCATTTTCATGGTCGTAGCTAATGGAAAACTACAGCAGTTTTTACCATTCAACCATGAACTAGTAGAAGCCTGGCATCAGGAATCAATTACCTATTATCCTACAACTAAGGTTGGACTAAACGACTGGGTCCCTCCAACCGTTCTTTACCTCATGTCTTTGTTTTTCAGTACAAGTGGTGGTTGGACAGAAAAGGTTGCATTAATCCTTTGGTCTCTTTTGGTATGGCTTCCTTTTACCAAAAATACCGCGTTGGGTCGTCATGCACAATTCAAATTGGATTGCTGTAAGAGTATCGAATCAACTATGGCAGGAAAGACTTTGGATTCTACTGATTTTAAGGAAAAATGTTTAGTCTTGGAGAGGCAATGGAGTAAATCGTCGATTCCAAGCGACAACTCGAGTGAACTCCAAGACGCCGCCAAATATGTCTAA

>97FY29026
ATGTTGCCTATTGGGATTTTCTATCAATTTTATGCTTACTTTGCCCTTGTTTTGTCTATCCCCATCTTATACATGCAGTTGCGTGCGAGAAACATTCCCTGCCTTTTGCTTTTATTTTGGTTAACCCTAACAACTCTCATCTACGTTGTCGAGTCTGCTATTTGGAGCAATCCCTACGCAGAAACAATTAGATGGATGGGTTATGGATTGTGTGATATTACATCTAGAATTGTCACATGTTCAAGTATTGGAATTCCTGCATCTGCCTTCACTTTGGTCCTGTATCTTGATACAGTCATTCGCAGAGACCACCCTCTCAAACGATATGAAAATTGGATTTGGCATGTATGCTTATCCATCCTGCTGCCATTGATTATCATGGCAATGATGGTTCCTTTGGAAAGTAACCGTTATGTGGTAATATGCATGAATGGATGCTACAGCTCTTTTTACCAAACGTGGTACACGCTTTTATTTTTTTACATCCCTCCATGCCTGTTGTCTTTTGGTGGCTTGTTCTTCGTTTCCCGAATCGTCGTGCTTTACTGGCGTCGACAAAGAGAACTGCAGCAATTTTTTCAGAGAGATTCTCAACTAACCTCAAAACGATTCTTACGCTTGCTATGTTTGGCAGCTGTATTTTTCCTCGGTTATTTTCCACTAACCATTTTCATGGTCGTAGCTAATGGAAAACTACAGCAGTTTTTACCATTCAACCATGAACTAGTAGAAGCCTGGCATCAGGAATCAATTACCTATTATCCTACAACTAAGGTTGGACTAAACGACTGGGTCCCTCCAACCGTTCTTTACCTCATGTCTTTGTTTTTCAGTACAAGTGGTGGTTGGACAGAAAAGGTTGCATTAATCCTTTGGTCTCTTTTGGTATGGCTTCCTTTTACCAAAAATACCGCGTTGGGTCGTCATGCACAATTCAAATTGGATTGCTGTAAGAGTATCGAATCAACTATGGCAGGAAAGACTTTGGATTCTACTGATTTTAAGGAAAAATGTTTAGTCTTGGAGAGGCAATGGAGTAAATCGTCGATTCCAAGCGACAACTCGAGTGAACTCCAAGACGCCGCCAAATATGTCTAA

>98FY29027
ATGTTGCCTATTGGGATTTTCTATCAATTTTATGCTTACTTTGCCCTTGTTTTGTCTATCCCCATCTTATACATGCAGTTGCGTGCGAGAAACATTCCCTGCCTTTTGCTTTTATTTTGGTTAACCCTAACAACTCTCATCTACGTTGTCGAGTCTGCTATTTGGAGCAATCCCTACGCAGAAACAATTAGATGGATGGGTTATGGATTGTGTGATATTACATCTAGAATTGTCACATGTTCAAGTATTGGAATTCCTGCATCTGCCTTCACTTTGGTCCTGTATCTTGATACAGTCATTCGCAGAGACCACCCTCTCAAACGATATGAAAATTGGATTTGGCATGTATGCTTATCCATCCTGCTGCCATTGATTATCATGGCAATGATGGTTCCTTTGGAAAGTAACCGTTATGTGGTAATATGCATGAATGGATGCTACAGCTCTTTTTACCAAACGTGGTACACGCTTTTATTTTTTTACATCCCTCCATGCCTGTTGTCTTTTGGTGGCTTGTTCTTCGTTTCCCGAATCGTCGTGCTTTACTGGCGTCGACAAAGAGAACTGCAGCAATTTTTTCAGAGAGATTCTCAACTAACCTCAAAACGATTCTTACGCTTGCTATGTTTGGCAGCTGTATTTTTCCTCGGTTATTTTCCACTAACCATTTTCATGGTCGTAGCTAATGGAAAACTACAGCAGTTTTTACCATTCAACCATGAACTAGTAGAAGCCTGGCATCAGGAATCAATTACCTATTATCCTACAACTAAGGTTGGACTAAACGACTGGGTCCCTCCAACCGTTCTTTACCTCATGTCTTTGTTTTTCAGTACAAGTGGTGGTTGGACAGAAAAGGTTGCATTAATCCTTTGGTCTCTTTTGGTATGGCTTCCTTTTACCAAAAATACCGCGTTGGGTCGTCATGCACAATTCAAATTGGATTGCTGTAAGAGTATCGAATCAACTATGGCAGGAAAGACTTTGGATTCTACTGATTTTAAGGAAAAATGTTTAGTCTTGGAGAGGCAATGGAGTAAATCGTCGATTCCAAGCGACAACTCGAGTGAACTCCAAGACGCCGCCAAATATGTCTAA

>99FY29036
ATGTTGCCTATTGGGATTTTCTATCAATTTTATGCTTACTTTGCCCTTGTTTTGTCTATCCCCATCTTATACATGCAGTTGCGTGCGAGAAACATTCCCTGCCTTTTGCTTTTATTTTGGTTAACCCTAACAACTCTCATCTACGTTGTCGAGTCTGCTATTTGGAGCAATCCCTACGCAGAAACAATTAGATGGATGGGTTATGGATTGTGTGATATTACATCTAGAATTGTCACATGTTCAAGTATTGGAATTCCTGCATCTGCCTTCACTTTGGTCCTGTATCTTGATACAGTCATTCGCAGAGACCACCCTCTCAAACGATATGAAAATTGGATTTGGCATGTATGCTTATCCATCCTGCTGCCATTGATTATCATGGCAATGATGGTTCCTTTGGAAAGTAACCGTTATGTGGTAATATGCATGAATGGATGCTACAGCTCTTTTTACCAAACGTGGTACACGCTTTTATTTTTTTACATCCCTCCATGCCTGTTGTCTTTTGGTGGCTTGTTCTTCGTTTCCCGAATCGTCGTGCTTTACTGGCGTCGACAAAGAGAACTGCAGCAATTTTTTCAGAGAGATTCTCAACTAACCTCAAAACGATTCTTACGCTTGCTATGTTTGGCAGCTGTATTTTTCCTCGGTTATTTTCCACTAACCATTTTCATGGTCGTAGCTAATGGAAAACTACAGCAGTTTTTACCATTCAACCATGAACTAGTAGAAGCCTGGCATCAGGAATCAATTACCTATTATCCTACAACTAAGGTTGGACTAAACGACTGGGTCCCTCCAACCGTTCTTTACCTCATGTCTTTGTTTTTCAGTACAAGTGGTGGTTGGACAGAAAAGGTTGCATTAATCCTTTGGTCTCTTTTGGTATGGCTTCCTTTTACCAAAAATACCGCGTTGGGTCGTCATGCACAATTCAAATTGGATTGCTGTAAGAGTATCGAATCAACTATGGCAGGAAAGACTTTGGATTCTACTGATTTTAAGGAAAAATGTTTAGTCTTGGAGAGGCAATGGAGTAAATCGTCGATTCCAAGCGACAACTCGAGTGAACTCCAAGACGCCGCCAAATATGTCTAA

>100FY29037
ATGTTGCCTATTGGGATTTTCTATCAATTTTATGCTTACTTTGCCCTTGTTTTGTCTATCCCCATCTTATACATGCAGTTGCGTGCGAGAAACATTCCCTGCCTTTTGCTTTTATTTTGGTTAACCCTAACAACTCTCATCTACGTTGTCGAGTCTGCTATTTGGAGCAATCCCTACGCAGAAACAATTAGATGGATGGGTTATGGATTGTGTGATATTACATCTAGAATTGTCACATGTTCAAGTATTGGAATTCCTGCATCTGCCTTCACTTTGGTCCTGTATCTTGATACAGTCATTCGCAGAGACCACCCTCTCAAACGATATGAAAATTGGATTTGGCATGTATGCTTATCCATCCTGCTGCCATTGATTATCATGGCAATGATGGTTCCTTTGGAAAGTAACCGTTATGTGGTAATATGCATGAATGGATGCTACAGCTCTTTTTACCAAACGTGGTACACGCTTTTATTTTTTTACATCCCTCCATGCCTGTTGTCTTTTGGTGGCTTGTTCTTCGTTTCCCGAATCGTCGTGCTTTACTGGCGTCGACAAAGAGAACTGCAGCAATTTTTTCAGAGAGATTCTCAACTAACCTCAAAACGATTCTTACGCTTGCTATGTTTGGCAGCTGTATTTTTCCTCGGTTATTTTCCACTAACCATTTTCATGGTCGTAGCTAATGGAAAACTACAGCAGTTTTTACCATTCAACCATGAACTAGTAGAAGCCTGGCATCAGGAATCAATTACCTATTATCCTACAACTAAGGTTGGACTAAACGACTGGGTCCCTCCAACCGTTCTTTACCTCATGTCTTTGTTTTTCAGTACAAGTGGTGGTTGGACAGAAAAGGTTGCATTAATCCTTTGGTCTCTTTTGGTATGGCTTCCTTTTACCAAAAATACCGCGTTGGGTCGTCATGCACAATTCAAATTGGATTGCTGTAAGAGTATCGAATCAACTATGGCAGGAAAGACTTTGGATTCTACTGATTTTAAGGAAAAATGTTTAGTCTTGGAGAGGCAATGGAGTAAATCGTCGATTCCAAGCGACAACTCGAGTGAACTCCAAGACGCCGCCAAATATGTCTAA

>101FY29038
ATGTTGCCTATTGGGATTTTCTATCAATTTTATGCTTACTTTGCCCTTGTTTTGTCTATCCCCATCTTATACATGCAGTTGCGTGCGAGAAACATTCCCTGCCTTTTGCTTTTATTTTGGTTAACCCTAACAACTCTCATCTACGTTGTCGAGTCTGCTATTTGGAGCAATCCCTACGCAGAAACAATTAGATGGATGGGTTATGGATTGTGTGATATTACATCTAGAATTGTCACATGTTCAAGTATTGGAATTCCTGCATCTGCCTTCACTTTGGTCCTGTATCTTGATACAGTCATTCGCAGAGACCACCCTCTCAAACGATATGAAAATTGGATTTGGCATGTATGCTTATCCATCCTGCTGCCATTGATTATCATGGCAATGATGGTTCCTTTGGAAAGTAACCGTTATGTGGTAATATGCATGAATGGATGCTACAGCTCTTTTTACCAAACGTGGTACACGCTTTTATTTTTTTACATCCCTCCATGCCTGTTGTCTTTTGGTGGCTTGTTCTTCGTTTCCCGAATCGTCGTGCTTTACTGGCGTCGACAAAGAGAACTGCAGCAATTTTTTCAGAGAGATTCTCAACTAACCTCAAAACGATTCTTACGCTTGCTATGTTTGGCAGCTGTATTTTTCCTCGGTTATTTTCCACTAACCATTTTCATGGTCGTAGCTAATGGAAAACTACAGCAGTTTTTACCATTCAACCATGAACTAGTAGAAGCCTGGCATCAGGAATCAATTACCTATTATCCTACAACTAAGGTTGGACTAAACGACTGGGTCCCTCCAACCGTTCTTTACCTCATGTCTTTGTTTTTCAGTACAAGTGGTGGTTGGACAGAAAAGGTTGCATTAATCCTTTGGTCTCTTTTGGTATGGCTTCCTTTTACCAAAAATACCGCGTTGGGTCGTCATGCACAATTCAAATTGGATTGCTGTAAGAGTATCGAATCAACTATGGCAGGAAAGACTTTGGATTCTACTGATTTTAAGGAAAAATGTTTAGTCTTGGAGAGGCAATGGAGTAAATCGTCGATTCCAAGCGACAACTCGAGTGAACTCCAAGACGCCGCCAAATATGTCTAA

>102FY29039
ATGTTGCCTATTGGGATTTTCTATCAATTTTATGCTTACTTTGCCCTTGTTTTGTCTATCCCCATCTTATACATGCAGTTGCGTGCGAGAAACATTCCCTGCCTTTTGCTTTTATTTTGGTTAACCCTAACAACTCTCATCTACGTTGTCGAGTCTGCTATTTGGAGCAATCCCTACGCAGAAACAATTAGATGGATGGGTTATGGATTGTGTGATATTACATCTAGAATTGTCACATGTTCAAGTATTGGAATTCCTGCATCTGCCTTCACTTTGGTCCTGTATCTTGATACAGTCATTCGCAGAGACCACCCTCTCAAACGATATGAAAATTGGATTTGGCATGTATGCTTATCCATCCTGCTGCCATTGATTATCATGGCAATGATGGTTCCTTTGGAAAGTAACCGTTATGTGGTAATATGCATGAATGGATGCTACAGCTCTTTTTACCAAACGTGGTACACGCTTTTATTTTTTTACATCCCTCCATGCCTGTTGTCTTTTGGTGGCTTGTTCTTCGTTTCCCGAATCGTCGTGCTTTACTGGCGTCGACAAAGAGAACTGCAGCAATTTTTTCAGAGAGATTCTCAACTAACCTCAAAACGATTCTTACGCTTGCTATGTTTGGCAGCTGTATTTTTCCTCGGTTATTTTCCACTAACCATTTTCATGGTCGTAGCTAATGGAAAACTACAGCAGTTTTTACCATTCAACCATGAACTAGTAGAAGCCTGGCATCAGGAATCAATTACCTATTATCCTACAACTAAGGTTGGACTAAACGACTGGGTCCCTCCAACCGTTCTTTACCTCATGTCTTTGTTTTTCAGTACAAGTGGTGGTTGGACAGAAAAGGTTGCATTAATCCTTTGGTCTCTTTTGGTATGGCTTCCTTTTACCAAAAATACCGCGTTGGGTCGTCATGCACAATTCAAATTGGATTGCTGTAAGAGTATCGAATCAACTATGGCAGGAAAGACTTTGGATTCTACTGATTTTAAGGAAAAATGTTTAGTCTTGGAGAGGCAATGGAGTAAATCGTCGATTCCAAGCGACAACTCGAGTGAACTCCAAGACGCCGCCAAATATGTCTAA

>103FY29040
ATGTTGCCTATTGGGATTTTCTATCAATTTTATGCTTACTTTGCCCTTGTTTTGTCTATCCCCATCTTATACATGCAGTTGCGTGCGAGAAACATTCCCTGCCTTTTGCTTTTATTTTGGTTAACCCTAACAACTCTCATCTACGTTGTCGAGTCTGCTATTTGGAGCAATCCCTACGCAGAAACAATTAGATGGATGGGTTATGGATTGTGTGATATTACATCTAGAATTGTCACATGTTCAAGTATTGGAATTCCTGCATCTGCCTTCACTTTGGTCCTGTATCTTGATACAGTCATTCGCAGAGACCACCCTCTCAAACGATATGAAAATTGGATTTGGCATGTATGCTTATCCATCCTGCTGCCATTGATTATCATGGCAATGATGGTTCCTTTGGAAAGTAACCGTTATGTGGTAATATGCATGAATGGATGCTACAGCTCTTTTTACCAAACGTGGTACACGCTTTTATTTTTTTACATCCCTCCATGCCTGTTGTCTTTTGGTGGCTTGTTCTTCGTTTCCCGAATCGTCGTGCTTTACTGGCGTCGACAAAGAGAACTGCAGCAATTTTTTCAGAGAGATTCTCAACTAACCTCAAAACGATTCTTACGCTTGCTATGTTTGGCAGCTGTATTTTTCCTCGGTTATTTTCCACTAACCATTTTCATGGTCGTAGCTAATGGAAAACTACAGCAGTTTTTACCATTCAACCATGAACTAGTAGAAGCCTGGCATCAGGAATCAATTACCTATTATCCTACAACTAAGGTTGGACTAAACGACTGGGTCCCTCCAACCGTTCTTTACCTCATGTCTTTGTTTTTCAGTACAAGTGGTGGTTGGACAGAAAAGGTTGCATTAATCCTTTGGTCTCTTTTGGTATGGCTTCCTTTTACCAAAAATACCGCGTTGGGTCGTCATGCACAATTCAAATTGGATTGCTGTAAGAGTATCGAATCAACTATGGCAGGAAAGACTTTGGATTCTACTGATTTTAAGGAAAAATGTTTAGTCTTGGAGAGGCAATGGAGTAAATCGTCGATTCCAAGCGACAACTCGAGTGAACTCCAAGACGCCGCCAAATATGTCTAA

>104FY29041
ATGTTGCCTATTGGGATTTTCTATCAATTTTATGCTTACTTTGCCCTTGTTTTGTCTATCCCCATCTTATACATGCAGTTGCGTGCGAGAAACATTCCCTGCCTTTTGCTTTTATTTTGGTTAACCCTAACAACTCTCATCTACGTTGTCGAGTCTGCTATTTGGAGCAATCCCTACGCAGAAACAATTAGATGGATGGGTTATGGATTGTGTGATATTACATCTAGAATTGTCACATGTTCAAGTATTGGAATTCCTGCATCTGCCTTCACTTTGGTCCTGTATCTTGATACAGTCATTCGCAGAGACCACCCTCTCAAACGATATGAAAATTGGATTTGGCATGTATGCTTATCCATCCTGCTGCCATTGATTATCATGGCAATGATGGTTCCTTTGGAAAGTAACCGTTATGTGGTAATATGCATGAATGGATGCTACAGCTCTTTTTACCAAACGTGGTACACGCTTTTATTTTTTTACATCCCTCCATGCCTGTTGTCTTTTGGTGGCTTGTTCTTCGTTTCCCGAATCGTCGTGCTTTACTGGCGTCGACAAAGAGAACTGCAGCAATTTTTTCAGAGAGATTCTCAACTAACCTCAAAACGATTCTTACGCTTGCTATGTTTGGCAGCTGTATTTTTCCTCGGTTATTTTCCACTAACCATTTTCATGGTCGTAGCTAATGGAAAACTACAGCAGTTTTTACCATTCAACCATGAACTAGTAGAAGCCTGGCATCAGGAATCAATTACCTATTATCCTACAACTAAGGTTGGACTAAACGACTGGGTCCCTCCAACCGTTCTTTACCTCATGTCTTTGTTTTTCAGTACAAGTGGTGGTTGGACAGAAAAGGTTGCATTAATCCTTTGGTCTCTTTTGGTATGGCTTCCTTTTACCAAAAATACCGCGTTGGGTCGTCATGCACAATTCAAATTGGATTGCTGTAAGAGTATCGAATCAACTATGGCAGGAAAGACTTTGGATTCTACTGATTTTAAGGAAAAATGTTTAGTCTTGGAGAGGCAATGGAGTAAATCGTCGATTCCAAGCGACAACTCGAGTGAACTCCAAGACGCCGCCAAATATGTCTAA

>105FY29042
ATGTTGCCTATTGGGATTTTCTATCAATTTTATGCTTACTTTGCCCTTGTTTTGTCTATCCCCATCTTATACATGCAGTTGCGTGCGAGAAACATTCCCTGCCTTTTGCTTTTATTTTGGTTAACCCTAACAACTCTCATCTACGTTGTCGAGTCTGCTATTTGGAGCAATCCCTACGCAGAAACAATTAGATGGATGGGTTATGGATTGTGTGATATTACATCTAGAATTGTCACATGTTCAAGTATTGGAATTCCTGCATCTGCCTTCACTTTGGTCCTGTATCTTGATACAGTCATTCGCAGAGACCACCCTCTCAAACGATATGAAAATTGGATTTGGCATGTATGCTTATCCATCCTGCTGCCATTGATTATCATGGCAATGATGGTTCCTTTGGAAAGTAACCGTTATGTGGTAATATGCATGAATGGATGCTACAGCTCTTTTTACCAAACGTGGTACACGCTTTTATTTTTTTACATCCCTCCATGCCTGTTGTCTTTTGGTGGCTTGTTCTTCGTTTCCCGAATCGTCGTGCTTTACTGGCGTCGACAAAGAGAACTGCAGCAATTTTTTCAGAGAGATTCTCAACTAACCTCAAAACGATTCTTACGCTTGCTATGTTTGGCAGCTGTATTTTTCCTCGGTTATTTTCCACTAACCATTTTCATGGTCGTAGCTAATGGAAAACTACAGCAGTTTTTACCATTCAACCATGAACTAGTAGAAGCCTGGCATCAGGAATCAATTACCTATTATCCTACAACTAAGGTTGGACTAAACGACTGGGTCCCTCCAACCGTTCTTTACCTCATGTCTTTGTTTTTCAGTACAAGTGGTGGTTGGACAGAAAAGGTTGCATTAATCCTTTGGTCTCTTTTGGTATGGCTTCCTTTTACCAAAAATACCGCGTTGGGTCGTCATGCACAATTCAAATTGGATTGCTGTAAGAGTATCGAATCAACTATGGCAGGAAAGACTTTGGATTCTACTGATTTTAAGGAAAAATGTTTAGTCTTGGAGAGGCAATGGAGTAAATCGTCGATTCCAAGCGACAACTCGAGTGAACTCCAAGACGCCGCCAAATATGTCTAA

>106FY29043
ATGTTGCCTATTGGGATTTTCTATCAATTTTATGCTTACTTTGCCCTTGTTTTGTCTATCCCCATCTTATACATGCAGTTGCGTGCGAGAAACATTCCCTGCCTTTTGCTTTTATTTTGGTTAACCCTAACAACTCTCATCTACGTTGTCGAGTCTGCTATTTGGAGCAATCCCTACGCAGAAACAATTAGATGGATGGGTTATGGATTGTGTGATATTACATCTAGAATTGTCACATGTTCAAGTATTGGAATTCCTGCATCTGCCTTCACTTTGGTCCTGTATCTTGATACAGTCATTCGCAGAGACCACCCTCTCAAACGATATGAAAATTGGATTTGGCATGTATGCTTATCCATCCTGCTGCCATTGATTATCATGGCAATGATGGTTCCTTTGGAAAGTAACCGTTATGTGGTAATATGCATGAATGGATGCTACAGCTCTTTTTACCAAACGTGGTACACGCTTTTATTTTTTTACATCCCTCCATGCCTGTTGTCTTTTGGTGGCTTGTTCTTCGTTTCCCGAATCGTCGTGCTTTACTGGCGTCGACAAAGAGAACTGCAGCAATTTTTTCAGAGAGATTCTCAACTAACCTCAAAACGATTCTTACGCTTGCTATGTTTGGCAGCTGTATTTTTCCTCGGTTATTTTCCACTAACCATTTTCATGGTCGTAGCTAATGGAAAACTACAGCAGTTTTTACCATTCAACCATGAACTAGTAGAAGCCTGGCATCAGGAATCAATTACCTATTATCCTACAACTAAGGTTGGACTAAACGACTGGGTCCCTCCAACCGTTCTTTACCTCATGTCTTTGTTTTTCAGTACAAGTGGTGGTTGGACAGAAAAGGTTGCATTAATCCTTTGGTCTCTTTTGGTATGGCTTCCTTTTACCAAAAATACCGCGTTGGGTCGTCATGCACAATTCAAATTGGATTGCTGTAAGAGTATCGAATCAACTATGGCAGGAAAGACTTTGGATTCTACTGATTTTAAGGAAAAATGTTTAGTCTTGGAGAGGCAATGGAGTAAATCGTCGATTCCAAGCGACAACTCGAGTGAACTCCAAGACGCCGCCAAATATGTCTAA

>107FY29044
ATGTTGCCTATTGGGATTTTCTATCAATTTTATGCTTACTTTGCCCTTGTTTTGTCTATCCCCATTTTATACATGCAGTTGCGTGCGAGAAACATTCCCTGCCTTTTGCTTTTATTTTGGTTAACCCTAACAACTCTCATCTATGTTGTCGAGTCTGCTATTTGGAGCAATCCCTACGCAGAAACAATTAGGTGGATGGGTTATGGATTGTGTGATATTACATCTAGAATTGTCACATGTTCAAGTATTGGAATTCCTGCATCTGCCTTCACTTTAGTCCTGTATCTTGATACAGTCATTCGCAGAGACCACCCTCTCAAACGATATGAAAATTGGATTTGGCATGTATGCTTATCCATCCTGCTGCCATTGATTATCATGGCAATGATGGTTCCCTTGGAAAGTAACCGTTATGTGGTAATATGCATGAATGGATGCTACAGCTCTTTTTACCAAACGTGGTACACGCTCTTATTTTTTTACATCCCTCCATGCCTGTTGTCTTTTGGTGGCTTGTTCTTCGTTTCCCGAATCGTCGTGCTTTACTGGCGTCGACAAAGAGAACTGCAGCAATTTTTTCAGAGAGATTCTCAACTAACCTCAAAACGATTCTTACGCTTGCTATGTTTGGCAGCTGTATTTTTCCTCGGTTATTTTCCACTAACCATTTTCATGGTCGTAGCTAATGGAAAACTACAGCAGTTTTTACCATTCAACCATGAACTAGTAGAAGCCTGGCATCAGGAATCAATTACCTATTATCCTACAACTAAGGTTGGACTAAACGACTGGGTCCCTCCAACCGTTCTTTACCTCATGTCTTTGTTTTTCAGTACAAGTGGTGGTTGGACAGAAAAGGTTGCATTAATCCTTTGGTCTCTTTTGGTATGGCTTCCTTTTACCAAAAATACCGCGTTGGGTCGTCATGCACAATTCAAATTGGATTGCTGTAAGAGTATCGAATCAACTATGGCAGGAAAGACTTTGGATTCTACTGATTTTAAGGAAAAATGTTTAGTCTTGGAGAGGCAATGGAGTAAATCGTCGATTCCAAGCGACAACTCGAGTGAACTCCAAGACGCCGCCAAATATGTCTAA

>108FY29045
ATGTTGCCTATTGGGATTTTCTATCAATTTTATGCTTACTTTGCCCTTGTTTTGTCTATCCCCATCTTATACATGCAGTTGCGTGCGAGAAACATTCCCTGCCTTTTGCTTTTATTTTGGTTAACCCTAACAACTCTCATCTACGTTGTCGAGTCTGCTATTTGGAGCAATCCCTACGCAGAAACAATTAGATGGATGGGTTATGGATTGTGTGATATTACATCTAGAATTGTCACATGTTCAAGTATTGGAATTCCTGCATCTGCCTTCACTTTGGTCCTGTATCTTGATACAGTCATTCGCAGAGACCACCCTCTCAAACGATATGAAAATTGGATTTGGCATGTATGCTTATCCATCCTGCTGCCATTGATTATCATGGCAATGATGGTTCCTTTGGAAAGTAACCGTTATGTGGTAATATGCATGAATGGATGCTACAGCTCTTTTTACCAAACGTGGTACACGCTTTTATTTTTTTACATCCCTCCATGCCTGTTGTCTTTTGGTGGCTTGTTCTTCGTTTCCCGAATCGTCGTGCTTTACTGGCGTCGACAAAGAGAACTGCAGCAATTTTTTCAGAGAGATTCTCAACTAACCTCAAAACGATTCTTACGCTTGCTATGTTTGGCAGCTGTATTTTTCCTCGGTTATTTTCCACTAACCATTTTCATGGTCGTAGCTAATGGAAAACTACAGCAGTTTTTACCATTCAACCATGAACTAGTAGAAGCCTGGCATCAGGAATCAATTACCTATTATCCTACAACTAAGGTTGGACTAAACGACTGGGTCCCTCCAACCGTTCTTTACCTCATGTCTTTGTTTTTCAGTACAAGTGGTGGTTGGACAGAAAAGGTTGCATTAATCCTTTGGTCTCTTTTGGTATGGCTTCCTTTTACCAAAAATACCGCGTTGGGTCGTCATGCACAATTCAAATTGGATTGCTGTAAGAGTATCGAATCAACTATGGCAGGAAAGACTTTGGATTCTACTGATTTTAAGGAAAAATGTTTAGTCTTGGAGAGGCAATGGAGTAAATCGTCGATTCCAAGCGACAACTCGAGTGAACTCCAAGACGCCGCCAAATATGTCTAA

>109FY29046
ATGTTGCCTATTGGGATTTTCTATCAATTTTATGCTTACTTTGCCCTTGTTTTGTCTATCCCCATCTTATACATGCAGTTGCGTGCGAGAAACATTCCCTGCCTTTTGCTTTTATTTTGGTTAACCCTAACAACTCTCATCTACGTTGTCGAGTCTGCTATTTGGAGCAATCCCTACGCAGAAACAATTAGATGGATGGGTTATGGATTGTGTGATATTACATCTAGAATTGTCACATGTTCAAGTATTGGAATTCCTGCATCTGCCTTCACTTTGGTCCTGTATCTTGATACAGTCATTCGCAGAGACCACCCTCTCAAACGATATGAAAATTGGATTTGGCATGTATGCTTATCCATCCTGCTGCCATTGATTATCATGGCAATGATGGTTCCTTTGGAAAGTAACCGTTATGTGGTAATATGCATGAATGGATGCTACAGCTCTTTTTACCAAACGTGGTACACGCTTTTATTTTTTTACATCCCTCCATGCCTGTTGTCTTTTGGTGGCTTGTTCTTCGTTTCCCGAATCGTCGTGCTTTACTGGCGTCGACAAAGAGAACTGCAGCAATTTTTTCAGAGAGATTCTCAACTAACCTCAAAACGATTCTTACGCTTGCTATGTTTGGCAGCTGTATTTTTCCTCGGTTATTTTCCACTAACCATTTTCATGGTCGTAGCTAATGGAAAACTACAGCAGTTTTTACCATTCAACCATGAACTAGTAGAAGCCTGGCATCAGGAATCAATTACCTATTATCCTACAACTAAGGTTGGACTAAACGACTGGGTCCCTCCAACCGTTCTTTACCTCATGTCTTTGTTTTTCAGTACAAGTGGTGGTTGGACAGAAAAGGTTGCATTAATCCTTTGGTCTCTTTTGGTATGGCTTCCTTTTACCAAAAATACCGCGTTGGGTCGTCATGCACAATTCAAATTGGATTGCTGTAAGAGTATCGAATCAACTATGGCAGGAAAGACTTTGGATTCTACTGATTTTAAGGAAAAATGTTTAGTCTTGGAGAGGCAATGGAGTAAATCGTCGATTCCAAGCGACAACTCGAGTGAACTCCAAGACGCCGCCAAATATGTCTAA

>110FY29047
ATGTTGCCTATTGGGATTTTCTATCAATTTTATGCTTACTTTGCCCTTGTTTTGTCTATCCCCATCTTATACATGCAGTTGCGTGCGAGAAACATTCCCTGCCTTTTGCTTTTATTTTGGTTAACCCTAACAACTCTCATCTACGTTGTCGAGTCTGCTATTTGGAGCAATCCCTACGCAGAAACAATTAGATGGATGGGTTATGGATTGTGTGATATTACATCTAGAATTGTCACATGTTCAAGTATTGGAATTCCTGCATCTGCCTTCACTTTGGTCCTGTATCTTGATACAGTCATTCGCAGAGACCACCCTCTCAAACGATATGAAAATTGGATTTGGCATGTATGCTTATCCATCCTGCTGCCATTGATTATCATGGCAATGATGGTTCCTTTGGAAAGTAACCGTTATGTGGTAATATGCATGAATGGATGCTACAGCTCTTTTTACCAAACGTGGTACACGCTTTTATTTTTTTACATCCCTCCATGCCTGTTGTCTTTTGGTGGCTTGTTCTTCGTTTCCCGAATCGTCGTGCTTTACTGGCGTCGACAAAGAGAACTGCAGCAATTTTTTCAGAGAGATTCTCAACTAACCTCAAAACGATTCTTACGCTTGCTATGTTTGGCAGCTGTATTTTTCCTCGGTTATTTTCCACTAACCATTTTCATGGTCGTAGCTAATGGAAAACTACAGCAGTTTTTACCATTCAACCATGAACTAGTAGAAGCCTGGCATCAGGAATCAATTACCTATTATCCTACAACTAAGGTTGGACTAAACGACTGGGTCCCTCCAACCGTTCTTTACCTCATGTCTTTGTTTTTCAGTACAAGTGGTGGTTGGACAGAAAAGGTTGCATTAATCCTTTGGTCTCTTTTGGTATGGCTTCCTTTTACCAAAAATACCGCGTTGGGTCGTCATGCACAATTCAAATTGGATTGCTGTAAGAGTATCGAATCAACTATGGCAGGAAAGACTTTGGATTCTACTGATTTTAAGGAAAAATGTTTAGTCTTGGAGAGGCAATGGAGTAAATCGTCGATTCCAAGCGACAACTCGAGTGAACTCCAAGACGCCGCCAAATATGTCTAA

>111FY29048
ATGTTGCCTATTGGGATTTTCTATCAATTTTATGCTTACTTTGCCCTTGTTTTGTCTATCCCCATCTTATACATGCAGTTGCGTGCGAGAAACATTCCCTGCCTTTTGCTTTTATTTTGGTTAACCCTAACAACTCTCATCTACGTTGTCGAGTCTGCTATTTGGAGCAATCCCTACGCAGAAACAATTAGATGGATGGGTTATGGATTGTGTGATATTACATCTAGAATTGTCACATGTTCAAGTATTGGAATTCCTGCATCTGCCTTCACTTTGGTCCTGTATCTTGATACAGTCATTCGCAGAGACCACCCTCTCAAACGATATGAAAATTGGATTTGGCATGTATGCTTATCCATCCTGCTGCCATTGATTATCATGGCAATGATGGTTCCTTTGGAAAGTAACCGTTATGTGGTAATATGCATGAATGGATGCTACAGCTCTTTTTACCAAACGTGGTACACGCTTTTATTTTTTTACATCCCTCCATGCCTGTTGTCTTTTGGTGGCTTGTTCTTCGTTTCCCGAATCGTCGTGCTTTACTGGCGTCGACAAAGAGAACTGCAGCAATTTTTTCAGAGAGATTCTCAACTAACCTCAAAACGATTCTTACGCTTGCTATGTTTGGCAGCTGTATTTTTCCTCGGTTATTTTCCACTAACCATTTTCATGGTCGTAGCTAATGGAAAACTACAGCAGTTTTTACCATTCAACCATGAACTAGTAGAAGCCTGGCATCAGGAATCAATTACCTATTATCCTACAACTAAGGTTGGACTAAACGACTGGGTCCCTCCAACCGTTCTTTACCTCATGTCTTTGTTTTTCAGTACAAGTGGTGGTTGGACAGAAAAGGTTGCATTAATCCTTTGGTCTCTTTTGGTATGGCTTCCTTTTACCAAAAATACCGCGTTGGGTCGTCATGCACAATTCAAATTGGATTGCTGTAAGAGTATCGAATCAACTATGGCAGGAAAGACTTTGGATTCTACTGATTTTAAGGAAAAATGTTTAGTCTTGGAGAGGCAATGGAGTAAATCGTCGATTCCAAGCGACAACTCGAGTGAACTCCAAGACGCCGCCAAATATGTCTAA

>112FY29051
ATGTTGCCTATTGGGATTTTCTATCAATTTTATGCTTACTTTGCCCTTGTTTTGTCTATCCCCATCTTATACATGCAGTTGCGTGCGAGAAACATTCCCTGCCTTTTGCTTTTATTTTGGTTAACCCTAACAACTCTCATCTACGTTGTCGAGTCTGCTATTTGGAGCAATCCCTACGCAGAAACAATTAGATGGATGGGTTATGGATTGTGTGATATTACATCTAGAATTGTCACATGTTCAAGTATTGGAATTCCTGCATCTGCCTTCACTTTGGTCCTGTATCTTGATACAGTCATTCGCAGAGACCACCCTCTCAAACGATATGAAAATTGGATTTGGCATGTATGCTTATCCATCCTGCTGCCATTGATTATCATGGCAATGATGGTTCCTTTGGAAAGTAACCGTTATGTGGTAATATGCATGAATGGATGCTACAGCTCTTTTTACCAAACGTGGTACACGCTTTTATTTTTTTACATCCCTCCATGCCTGTTGTCTTTTGGTGGCTTGTTCTTCGTTTCCCGAATCGTCGTGCTTTACTGGCGTCGACAAAGAGAACTGCAGCAATTTTTTCAGAGAGATTCTCAACTAACCTCAAAACGATTCTTACGCTTGCTATGTTTGGCAGCTGTATTTTTCCTCGGTTATTTTCCACTAACCATTTTCATGGTCGTAGCTAATGGAAAACTACAGCAGTTTTTACCATTCAACCATGAACTAGTAGAAGCCTGGCATCAGGAATCAATTACCTATTATCCTACAACTAAGGTTGGACTAAACGACTGGGTCCCTCCAACCGTTCTTTACCTCATGTCTTTGTTTTTCAGTACAAGTGGTGGTTGGACAGAAAAGGTTGCATTAATCCTTTGGTCTCTTTTGGTATGGCTTCCTTTTACCAAAAATACCGCGTTGGGTCGTCATGCACAATTCAAATTGGATTGCTGTAAGAGTATCGAATCAACTATGGCAGGAAAGACTTTGGATTCTACTGATTTTAAGGAAAAATGTTTAGTCTTGGAGAGGCAATGGAGTAAATCGTCGATTCCAAGCGACAACTCGAGTGAACTCCAAGACGCCGCCAAATATGTCTAA

>113FY29052
ATGTTGCCTATTGGGATTTTCTATCAATTTTATGCTTACTTTGCCCTTGTTTTGTCTATCCCCATTTTATACATGCAGTTGCGTGCGAGAAACATTCCCTGCCTTTTGCTTTTATTTTGGTTAACCCTAACAACTCTCATCTATGTTGTCGAGTCTGCTATTTGGAGCAATCCCTACGCAGAAACAATTAGGTGGATGGGTTATGGATTGTGTGATATTACATCTAGAATTGTCACATGTTCAAGTATTGGAATTCCTGCATCTGCCTTCACTTTAGTCCTGTATCTTGATACAGTCATTCGCAGAGACCACCCTCTCAAACGATATGAAAATTGGATTTGGCATGTATGCTTATCCATCCTGCTGCCATTGATTATCATGGCAATGATGGTTCCCTTGGAAAGTAACCGTTATGTGGTAATATGCATGAATGGATGCTACAGCTCTTTTTACCAAACGTGGTACACGCTCTTATTTTTTTACATCCCTCCATGCCTGTTGTCTTTTGGTGGCTTGTTCTTCGTTTCCCGAATCGTCGTGCTTTACTGGCGTCGACAAAGAGAACTGCAGCAATTTTTTCAGAGAGATTCTCAACTAACCTCAAAACGATTCTTACGCTTGCTATGTTTGGCAGCTGTATTTTTCCTCGGTTATTTTCCACTAACCATTTTCATGGTCGTAGCTAATGGAAAACTACAGCAGTTTTTACCATTCAACCATGAACTAGTAGAAGCCTGGCATCAGGAATCAATTACCTATTATCCTACAACTAAGGTTGGACTAAACGACTGGGTCCCTCCAACCGTTCTTTACCTCATGTCTTTGTTTTTCAGTACAAGTGGTGGTTGGACAGAAAAGGTTGCATTAATCCTTTGGTCTCTTTTGGTATGGCTTCCTTTTACCAAAAATACCGCGTTGGGTCGTCATGCACAATTCAAATTGGATTGCTGTAAGAGTATCGAATCAACTATGGCAGGAAAGACTTTGGATTCTACTGATTTTAAGGAAAAATGTTTAGTCTTGGAGAGGCAATGGAGTAAATCGTCGATTCCAAGCGACAACTCGAGTGAACTCCAAGACGCCGCCAAATATGTCTAA

>114FY29053
ATGTTGCCTATTGGGATTTTCTATCAATTTTATGCTTACTTTGCCCTTGTTTTGTCTATCCCCATCTTATACATGCAGTTGCGTGCGAGAAACATTCCCTGCCTTTTGCTTTTATTTTGGTTAACCCTAACAACTCTCATCTACGTTGTCGAGTCTGCTATTTGGAGCAATCCCTACGCAGAAACAATTAGATGGATGGGTTATGGATTGTGTGATATTACATCTAGAATTGTCACATGTTCAAGTATTGGAATTCCTGCATCTGCCTTCACTTTGGTCCTGTATCTTGATACAGTCATTCGCAGAGACCACCCTCTCAAACGATATGAAAATTGGATTTGGCATGTATGCTTATCCATCCTGCTGCCATTGATTATCATGGCAATGATGGTTCCTTTGGAAAGTAACCGTTATGTGGTAATATGCATGAATGGATGCTACAGCTCTTTTTACCAAACGTGGTACACGCTTTTATTTTTTTACATCCCTCCATGCCTGTTGTCTTTTGGTGGCTTGTTCTTCGTTTCCCGAATCGTCGTGCTTTACTGGCGTCGACAAAGAGAACTGCAGCAATTTTTTCAGAGAGATTCTCAACTAACCTCAAAACGATTCTTACGCTTGCTATGTTTGGCAGCTGTATTTTTCCTCGGTTATTTTCCACTAACCATTTTCATGGTCGTAGCTAATGGAAAACTACAGCAGTTTTTACCATTCAACCATGAACTAGTAGAAGCCTGGCATCAGGAATCAATTACCTATTATCCTACAACTAAGGTTGGACTAAACGACTGGGTCCCTCCAACCGTTCTTTACCTCATGTCTTTGTTTTTCAGTACAAGTGGTGGTTGGACAGAAAAGGTTGCATTAATCCTTTGGTCTCTTTTGGTATGGCTTCCTTTTACCAAAAATACCGCGTTGGGTCGTCATGCACAATTCAAATTGGATTGCTGTAAGAGTATCGAATCAACTATGGCAGGAAAGACTTTGGATTCTACTGATTTTAAGGAAAAATGTTTAGTCTTGGAGAGGCAATGGAGTAAATCGTCGATTCCAAGCGACAACTCGAGTGAACTCCAAGACGCCGCCAAATATGTCTAA

>115FY29054
ATGTTGCCTATTGGGATTTTCTATCAATTTTATGCTTACTTTGCCCTTGTTTTGTCTATCCCCATCTTATACATGCAGTTGCGTGCGAGAAACATTCCCTGCCTTTTGCTTTTATTTTGGTTAACCCTAACAACTCTCATCTACGTTGTCGAGTCTGCTATTTGGAGCAATCCCTACGCAGAAACAATTAGATGGATGGGTTATGGATTGTGTGATATTACATCTAGAATTGTCACATGTTCAAGTATTGGAATTCCTGCATCTGCCTTCACTTTGGTCCTGTATCTTGATACAGTCATTCGCAGAGACCACCCTCTCAAACGATATGAAAATTGGATTTGGCATGTATGCTTATCCATCCTGCTGCCATTGATTATCATGGCAATGATGGTTCCTTTGGAAAGTAACCGTTATGTGGTAATATGCATGAATGGATGCTACAGCTCTTTTTACCAAACGTGGTACACGCTTTTATTTTTTTACATCCCTCCATGCCTGTTGTCTTTTGGTGGCTTGTTCTTCGTTTCCCGAATCGTCGTGCTTTACTGGCGTCGACAAAGAGAACTGCAGCAATTTTTTCAGAGAGATTCTCAACTAACCTCAAAACGATTCTTACGCTTGCTATGTTTGGCAGCTGTATTTTTCCTCGGTTATTTTCCACTAACCATTTTCATGGTCGTAGCTAATGGAAAACTACAGCAGTTTTTACCATTCAACCATGAACTAGTAGAAGCCTGGCATCAGGAATCAATTACCTATTATCCTACAACTAAGGTTGGACTAAACGACTGGGTCCCTCCAACCGTTCTTTACCTCATGTCTTTGTTTTTCAGTACAAGTGGTGGTTGGACAGAAAAGGTTGCATTAATCCTTTGGTCTCTTTTGGTATGGCTTCCTTTTACCAAAAATACCGCGTTGGGTCGTCATGCACAATTCAAATTGGATTGCTGTAAGAGTATCGAATCAACTATGGCAGGAAAGACTTTGGATTCTACTGATTTTAAGGAAAAATGTTTAGTCTTGGAGAGGCAATGGAGTAAATCGTCGATTCCAAGCGACAACTCGAGTGAACTCCAAGACGCCGCCAAATATGTCTAA

>116FY29055
ATGTTGCCTATTGGGATTTTCTATCAATTTTATGCTTACTTTGCCCTTGTTTTGTCTATCCCCATTTTATACATGCAGTTGCGTGCGAGAAACATTCCCTGCCTTTTGCTTTTATTTTGGTTAACCCTAACAACTCTCATCTATGTTGTCGAGTCTGCTATTTGGAGCAATCCCTACGCAGAAACAATTAGGTGGATGGGTTATGGATTGTGTGATATTACATCTAGAATTGTCACATGTTCAAGTATTGGAATTCCTGCATCTGCCTTCACTTTAGTCCTGTATCTTGATACAGTCATTCGCAGAGACCACCCTCTCAAACGATATGAAAATTGGATTTGGCATGTATGCTTATCCATCCTGCTGCCATTGATTATCATGGCAATGATGGTTCCCTTGGAAAGTAACCGTTATGTGGTAATATGCATGAATGGATGCTACAGCTCTTTTTACCAAACGTGGTACACGCTCTTATTTTTTTACATCCCTCCATGCCTGTTGTCTTTTGGTGGCTTGTTCTTCGTTTCCCGAATCGTCGTGCTTTACTGGCGTCGACAAAGAGAACTGCAGCAATTTTTTCAGAGAGATTCTCAACTAACCTCAAAACGATTCTTACGCTTGCTATGTTTGGCAGCTGTATTTTTCCTCGGTTATTTTCCACTAACCATTTTCATGGTCGTAGCTAATGGAAAACTACAGCAGTTTTTACCATTCAACCATGAACTAGTAGAAGCCTGGCATCAGGAATCAATTACCTATTATCCTACAACTAAGGTTGGACTAAACGACTGGGTCCCTCCAACCGTTCTTTACCTCATGTCTTTGTTTTTCAGTACAAGTGGTGGTTGGACAGAAAAGGTTGCATTAATCCTTTGGTCTCTTTTGGTATGGCTTCCTTTTACCAAAAATACCGCGTTGGGTCGTCATGCACAATTCAAATTGGATTGCTGTAAGAGTATCGAATCAACTATGGCAGGAAAGACTTTGGATTCTACTGATTTTAAGGAAAAATGTTTAGTCTTGGAGAGGCAATGGAGTAAATCGTCGATTCCAAGCGACAACTCGAGTGAACTCCAAGACGCCGCCAAATATGTCTAA

>117FY29056
ATGTTGCCTATTGGGATTTTCTATCAATTTTATGCTTACTTTGCCCTTGTTTTGTCTATCCCCATCTTATACATGCAGTTGCGTGCGAGAAACATTCCCTGCCTTTTGCTTTTATTTTGGTTAACCCTAACAACTCTCATCTACGTTGTCGAGTCTGCTATTTGGAGCAATCCCTACGCAGAAACAATTAGATGGATGGGTTATGGATTGTGTGATATTACATCTAGAATTGTCACATGTTCAAGTATTGGAATTCCTGCATCTGCCTTCACTTTGGTCCTGTATCTTGATACAGTCATTCGCAGAGACCACCCTCTCAAACGATATGAAAATTGGATTTGGCATGTATGCTTATCCATCCTGCTGCCATTGATTATCATGGCAATGATGGTTCCTTTGGAAAGTAACCGTTATGTGGTAATATGCATGAATGGATGCTACAGCTCTTTTTACCAAACGTGGTACACGCTTTTATTTTTTTACATCCCTCCATGCCTGTTGTCTTTTGGTGGCTTGTTCTTCGTTTCCCGAATCGTCGTGCTTTACTGGCGTCGACAAAGAGAACTGCAGCAATTTTTTCAGAGAGATTCTCAACTAACCTCAAAACGATTCTTACGCTTGCTATGTTTGGCAGCTGTATTTTTCCTCGGTTATTTTCCACTAACCATTTTCATGGTCGTAGCTAATGGAAAACTACAGCAGTTTTTACCATTCAACCATGAACTAGTAGAAGCCTGGCATCAGGAATCAATTACCTATTATCCTACAACTAAGGTTGGACTAAACGACTGGGTCCCTCCAACCGTTCTTTACCTCATGTCTTTGTTTTTCAGTACAAGTGGTGGTTGGACAGAAAAGGTTGCATTAATCCTTTGGTCTCTTTTGGTATGGCTTCCTTTTACCAAAAATACCGCGTTGGGTCGTCATGCACAATTCAAATTGGATTGCTGTAAGAGTATCGAATCAACTATGGCAGGAAAGACTTTGGATTCTACTGATTTTAAGGAAAAATGTTTAGTCTTGGAGAGGCAATGGAGTAAATCGTCGATTCCAAGCGACAACTCGAGTGAACTCCAAGACGCCGCCAAATATGTCTAA

>118FY29057
ATGTTGCCTATTGGGATTTTCTATCAATTTTATGCTTACTTTGCCCTTGTTTTGTCTATCCCCATCTTATACATGCAGTTGCGTGCGAGAAACATTCCCTGCCTTTTGCTTTTATTTTGGTTAACCCTAACAACTCTCATCTACGTTGTCGAGTCTGCTATTTGGAGCAATCCCTACGCAGAAACAATTAGATGGATGGGTTATGGATTGTGTGATATTACATCTAGAATTGTCACATGTTCAAGTATTGGAATTCCTGCATCTGCCTTCACTTTGGTCCTGTATCTTGATACAGTCATTCGCAGAGACCACCCTCTCAAACGATATGAAAATTGGATTTGGCATGTATGCTTATCCATCCTGCTGCCATTGATTATCATGGCAATGATGGTTCCTTTGGAAAGTAACCGTTATGTGGTAATATGCATGAATGGATGCTACAGCTCTTTTTACCAAACGTGGTACACGCTTTTATTTTTTTACATCCCTCCATGCCTGTTGTCTTTTGGTGGCTTGTTCTTCGTTTCCCGAATCGTCGTGCTTTACTGGCGTCGACAAAGAGAACTGCAGCAATTTTTTCAGAGAGATTCTCAACTAACCTCAAAACGATTCTTACGCTTGCTATGTTTGGCAGCTGTATTTTTCCTCGGTTATTTTCCACTAACCATTTTCATGGTCGTAGCTAATGGAAAACTACAGCAGTTTTTACCATTCAACCATGAACTAGTAGAAGCCTGGCATCAGGAATCAATTACCTATTATCCTACAACTAAGGTTGGACTAAACGACTGGGTCCCTCCAACCGTTCTTTACCTCATGTCTTTGTTTTTCAGTACAAGTGGTGGTTGGACAGAAAAGGTTGCATTAATCCTTTGGTCTCTTTTGGTATGGCTTCCTTTTACCAAAAATACCGCGTTGGGTCGTCATGCACAATTCAAATTGGATTGCTGTAAGAGTATCGAATCAACTATGGCAGGAAAGACTTTGGATTCTACTGATTTTAAGGAAAAATGTTTAGTCTTGGAGAGGCAATGGAGTAAATCGTCGATTCCAAGCGACAACTCGAGTGAACTCCAAGACGCCGCCAAATATGTCTAA

>119FY29058
ATGTTGCCTATTGGGATTTTCTATCAATTTTATGCTTACTTTGCCCTTGTTTTGTCTATCCCCATCTTATACATGCAGTTGCGTGCGAGAAACATTCCCTGCCTTTTGCTTTTATTTTGGTTAACCCTAACAACTCTCATCTACGTTGTCGAGTCTGCTATTTGGAGCAATCCCTACGCAGAAACAATTAGATGGATGGGTTATGGATTGTGTGATATTACATCTAGAATTGTCACATGTTCAAGTATTGGAATTCCTGCATCTGCCTTCACTTTGGTCCTGTATCTTGATACAGTCATTCGCAGAGACCACCCTCTCAAACGATATGAAAATTGGATTTGGCATGTATGCTTATCCATCCTGCTGCCATTGATTATCATGGCAATGATGGTTCCTTTGGAAAGTAACCGTTATGTGGTAATATGCATGAATGGATGCTACAGCTCTTTTTACCAAACGTGGTACACGCTTTTATTTTTTTACATCCCTCCATGCCTGTTGTCTTTTGGTGGCTTGTTCTTCGTTTCCCGAATCGTCGTGCTTTACTGGCGTCGACAAAGAGAACTGCAGCAATTTTTTCAGAGAGATTCTCAACTAACCTCAAAACGATTCTTACGCTTGCTATGTTTGGCAGCTGTATTTTTCCTCGGTTATTTTCCACTAACCATTTTCATGGTCGTAGCTAATGGAAAACTACAGCAGTTTTTACCATTCAACCATGAACTAGTAGAAGCCTGGCATCAGGAATCAATTACCTATTATCCTACAACTAAGGTTGGACTAAACGACTGGGTCCCTCCAACCGTTCTTTACCTCATGTCTTTGTTTTTCAGTACAAGTGGTGGTTGGACAGAAAAGGTTGCATTAATCCTTTGGTCTCTTTTGGTATGGCTTCCTTTTACCAAAAATACCGCGTTGGGTCGTCATGCACAATTCAAATTGGATTGCTGTAAGAGTATCGAATCAACTATGGCAGGAAAGACTTTGGATTCTACTGATTTTAAGGAAAAATGTTTAGTCTTGGAGAGGCAATGGAGTAAATCGTCGATTCCAAGCGACAACTCGAGTGAACTCCAAGACGCCGCCAAATATGTCTAA

>120FY29059
ATGTTGCCTATTGGGATTTTCTATCAATTTTATGCTTACTTTGCCCTTGTTTTGTCTATCCCCATCTTATACATGCAGTTGCGTGCGAGAAACATTCCCTGCCTTTTGCTTTTATTTTGGTTAACCCTAACAACTCTCATCTACGTTGTCGAGTCTGCTATTTGGAGCAATCCCTACGCAGAAACAATTAGATGGATGGGTTATGGATTGTGTGATATTACATCTAGAATTGTCACATGTTCAAGTATTGGAATTCCTGCATCTGCCTTCACTTTGGTCCTGTATCTTGATACAGTCATTCGCAGAGACCACCCTCTCAAACGATATGAAAATTGGATTTGGCATGTATGCTTATCCATCCTGCTGCCATTGATTATCATGGCAATGATGGTTCCTTTGGAAAGTAACCGTTATGTGGTAATATGCATGAATGGATGCTACAGCTCTTTTTACCAAACGTGGTACACGCTTTTATTTTTTTACATCCCTCCATGCCTGTTGTCTTTTGGTGGCTTGTTCTTCGTTTCCCGAATCGTCGTGCTTTACTGGCGTCGACAAAGAGAACTGCAGCAATTTTTTCAGAGAGATTCTCAACTAACCTCAAAACGATTCTTACGCTTGCTATGTTTGGCAGCTGTATTTTTCCTCGGTTATTTTCCACTAACCATTTTCATGGTCGTAGCTAATGGAAAACTACAGCAGTTTTTACCATTCAACCATGAACTAGTAGAAGCCTGGCATCAGGAATCAATTACCTATTATCCTACAACTAAGGTTGGACTAAACGACTGGGTCCCTCCAACCGTTCTTTACCTCATGTCTTTGTTTTTCAGTACAAGTGGTGGTTGGACAGAAAAGGTTGCATTAATCCTTTGGTCTCTTTTGGTATGGCTTCCTTTTACCAAAAATACCGCGTTGGGTCGTCATGCACAATTCAAATTGGATTGCTGTAAGAGTATCGAATCAACTATGGCAGGAAAGACTTTGGATTCTACTGATTTTAAGGAAAAATGTTTAGTCTTGGAGAGGCAATGGAGTAAATCGTCGATTCCAAGCGACAACTCGAGTGAACTCCAAGACGCCGCCAAATATGTCTAA

>121FY29060
ATGTTGCCTATTGGGATTTTCTATCAATTTTATGCTTACTTTGCCCTTGTTTTGTCTATCCCCATCTTATACATGCAGTTGCGTGCGAGAAACATTCCCTGCCTTTTGCTTTTATTTTGGTTAACCCTAACAACTCTCATCTACGTTGTCGAGTCTGCTATTTGGAGCAATCCCTACGCAGAAACAATTAGATGGATGGGTTATGGATTGTGTGATATTACATCTAGAATTGTCACATGTTCAAGTATTGGAATTCCTGCATCTGCCTTCACTTTGGTCCTGTATCTTGATACAGTCATTCGCAGAGACCACCCTCTCAAACGATATGAAAATTGGATTTGGCATGTATGCTTATCCATCCTGCTGCCATTGATTATCATGGCAATGATGGTTCCTTTGGAAAGTAACCGTTATGTGGTAATATGCATGAATGGATGCTACAGCTCTTTTTACCAAACGTGGTACACGCTTTTATTTTTTTACATCCCTCCATGCCTGTTGTCTTTTGGTGGCTTGTTCTTCGTTTCCCGAATCGTCGTGCTTTACTGGCGTCGACAAAGAGAACTGCAGCAATTTTTTCAGAGAGATTCTCAACTAACCTCAAAACGATTCTTACGCTTGCTATGTTTGGCAGCTGTATTTTTCCTCGGTTATTTTCCACTAACCATTTTCATGGTCGTAGCTAATGGAAAACTACAGCAGTTTTTACCATTCAACCATGAACTAGTAGAAGCCTGGCATCAGGAATCAATTACCTATTATCCTACAACTAAGGTTGGACTAAACGACTGGGTCCCTCCAACCGTTCTTTACCTCATGTCTTTGTTTTTCAGTACAAGTGGTGGTTGGACAGAAAAGGTTGCATTAATCCTTTGGTCTCTTTTGGTATGGCTTCCTTTTACCAAAAATACCGCGTTGGGTCGTCATGCACAATTCAAATTGGATTGCTGTAAGAGTATCGAATCAACTATGGCAGGAAAGACTTTGGATTCTACTGATTTTAAGGAAAAATGTTTAGTCTTGGAGAGGCAATGGAGTAAATCGTCGATTCCAAGCGACAACTCGAGTGAACTCCAAGACGCCGCCAAATATGTCTAA

>122FY29061
ATGTTGCCTATTGGGATTTTCTATCAATTTTATGCTTACTTTGCCCTTGTTTTGTCTATCCCCATTTTATACATGCAGTTGCGTGCGAGAAACATTCCCTGCCTTTTGCTTTTATTTTGGTTAACCCTAACAACTCTCATCTATGTTGTCGAGTCTGCTATTTGGAGCAATCCCTACGCAGAAACAATTAGGTGGATGGGTTATGGATTGTGTGATATTACATCTAGAATTGTCACATGTTCAAGTATTGGAATTCCTGCATCTGCCTTCACTTTAGTCCTGTATCTTGATACAGTCATTCGCAGAGACCACCCTCTCAAACGATATGAAAATTGGATTTGGCATGTATGCTTATCCATCCTGCTGCCATTGATTATCATGGCAATGATGGTTCCCTTGGAAAGTAACCGTTATGTGGTAATATGCATGAATGGATGCTACAGCTCTTTTTACCAAACGTGGTACACGCTCTTATTTTTTTACATCCCTCCATGCCTGTTGTCTTTTGGTGGCTTGTTCTTCGTTTCCCGAATCGTCGTGCTTTACTGGCGTCGACAAAGAGAACTGCAGCAATTTTTTCAGAGAGATTCTCAACTAACCTCAAAACGATTCTTACGCTTGCTATGTTTGGCAGCTGTATTTTTCCTCGGTTATTTTCCACTAACCATTTTCATGGTCGTAGCTAATGGAAAACTACAGCAGTTTTTACCATTCAACCATGAACTAGTAGAAGCCTGGCATCAGGAATCAATTACCTATTATCCTACAACTAAGGTTGGACTAAACGACTGGGTCCCTCCAACCGTTCTTTACCTCATGTCTTTGTTTTTCAGTACAAGTGGTGGTTGGACAGAAAAGGTTGCATTAATCCTTTGGTCTCTTTTGGTATGGCTTCCTTTTACCAAAAATACCGCGTTGGGTCGTCATGCACAATTCAAATTGGATTGCTGTAAGAGTATCGAATCAACTATGGCAGGAAAGACTTTGGATTCTACTGATTTTAAGGAAAAATGTTTAGTCTTGGAGAGGCAATGGAGTAAATCGTCGATTCCAAGCGACAACTCGAGTGAACTCCAAGACGCCGCCAAATATGTCTAA

>123FY29062
ATGTTGCCTATTGGGATTTTCTATCAATTTTATGCTTACTTTGCCCTTGTTTTGTCTATCCCCATCTTATACATGCAGTTGCGTGCGAGAAACATTCCCTGCCTTTTGCTTTTATTTTGGTTAACCCTAACAACTCTCATCTACGTTGTCGAGTCTGCTATTTGGAGCAATCCCTACGCAGAAACAATTAGATGGATGGGTTATGGATTGTGTGATATTACATCTAGAATTGTCACATGTTCAAGTATTGGAATTCCTGCATCTGCCTTCACTTTGGTCCTGTATCTTGATACAGTCATTCGCAGAGACCACCCTCTCAAACGATATGAAAATTGGATTTGGCATGTATGCTTATCCATCCTGCTGCCATTGATTATCATGGCAATGATGGTTCCTTTGGAAAGTAACCGTTATGTGGTAATATGCATGAATGGATGCTACAGCTCTTTTTACCAAACGTGGTACACGCTTTTATTTTTTTACATCCCTCCATGCCTGTTGTCTTTTGGTGGCTTGTTCTTCGTTTCCCGAATCGTCGTGCTTTACTGGCGTCGACAAAGAGAACTGCAGCAATTTTTTCAGAGAGATTCTCAACTAACCTCAAAACGATTCTTACGCTTGCTATGTTTGGCAGCTGTATTTTTCCTCGGTTATTTTCCACTAACCATTTTCATGGTCGTAGCTAATGGAAAACTACAGCAGTTTTTACCATTCAACCATGAACTAGTAGAAGCCTGGCATCAGGAATCAATTACCTATTATCCTACAACTAAGGTTGGACTAAACGACTGGGTCCCTCCAACCGTTCTTTACCTCATGTCTTTGTTTTTCAGTACAAGTGGTGGTTGGACAGAAAAGGTTGCATTAATCCTTTGGTCTCTTTTGGTATGGCTTCCTTTTACCAAAAATACCGCGTTGGGTCGTCATGCACAATTCAAATTGGATTGCTGTAAGAGTATCGAATCAACTATGGCAGGAAAGACTTTGGATTCTACTGATTTTAAGGAAAAATGTTTAGTCTTGGAGAGGCAATGGAGTAAATCGTCGATTCCAAGCGACAACTCGAGTGAACTCCAAGACGCCGCCAAATATGTCTAA

>124FY29064
ATGTTGCCTATTGGGATTTTCTATCAATTTTATGCTTACTTTGCCCTTGTTTTGTCTATCCCCATCTTATACATGCAGTTGCGTGCGAGAAACATTCCCTGCCTTTTGCTTTTATTTTGGTTAACCCTAACAACTCTCATCTACGTTGTCGAGTCTGCTATTTGGAGCAATCCCTACGCAGAAACAATTAGATGGATGGGTTATGGATTGTGTGATATTACATCTAGAATTGTCACATGTTCAAGTATTGGAATTCCTGCATCTGCCTTCACTTTGGTCCTGTATCTTGATACAGTCATTCGCAGAGACCACCCTCTCAAACGATATGAAAATTGGATTTGGCATGTATGCTTATCCATCCTGCTGCCATTGATTATCATGGCAATGATGGTTCCTTTGGAAAGTAACCGTTATGTGGTAATATGCATGAATGGATGCTACAGCTCTTTTTACCAAACGTGGTACACGCTTTTATTTTTTTACATCCCTCCATGCCTGTTGTCTTTTGGTGGCTTGTTCTTCGTTTCCCGAATCGTCGTGCTTTACTGGCGTCGACAAAGAGAACTGCAGCAATTTTTTCAGAGAGATTCTCAACTAACCTCAAAACGATTCTTACGCTTGCTATGTTTGGCAGCTGTATTTTTCCTCGGTTATTTTCCACTAACCATTTTCATGGTCGTAGCTAATGGAAAACTACAGCAGTTTTTACCATTCAACCATGAACTAGTAGAAGCCTGGCATCAGGAATCAATTACCTATTATCCTACAACTAAGGTTGGACTAAACGACTGGGTCCCTCCAACCGTTCTTTACCTCATGTCTTTGTTTTTCAGTACAAGTGGTGGTTGGACAGAAAAGGTTGCATTAATCCTTTGGTCTCTTTTGGTATGGCTTCCTTTTACCAAAAATACCGCGTTGGGTCGTCATGCACAATTCAAATTGGATTGCTGTAAGAGTATCGAATCAACTATGGCAGGAAAGACTTTGGATTCTACTGATTTTAAGGAAAAATGTTTAGTCTTGGAGAGGCAATGGAGTAAATCGTCGATTCCAAGCGACAACTCGAGTGAACTCCAAGACGCCGCCAAATATGTCTAA

>125FY29065
ATGTTGCCTATTGGGATTTTCTATCAATTTTATGCTTACTTTGCCCTTGTTTTGTCTATCCCCATCTTATACATGCAGTTGCGTGCGAGAAACATTCCCTGCCTTTTGCTTTTATTTTGGTTAACCCTAACAACTCTCATCTACGTTGTCGAGTCTGCTATTTGGAGCAATCCCTACGCAGAAACAATTAGATGGATGGGTTATGGATTGTGTGATATTACATCTAGAATTGTCACATGTTCAAGTATTGGAATTCCTGCATCTGCCTTCACTTTGGTCCTGTATCTTGATACAGTCATTCGCAGAGACCACCCTCTCAAACGATATGAAAATTGGATTTGGCATGTATGCTTATCCATCCTGCTGCCATTGATTATCATGGCAATGATGGTTCCTTTGGAAAGTAACCGTTATGTGGTAATATGCATGAATGGATGCTACAGCTCTTTTTACCAAACGTGGTACACGCTTTTATTTTTTTACATCCCTCCATGCCTGTTGTCTTTTGGTGGCTTGTTCTTCGTTTCCCGAATCGTCGTGCTTTACTGGCGTCGACAAAGAGAACTGCAGCAATTTTTTCAGAGAGATTCTCAACTAACCTCAAAACGATTCTTACGCTTGCTATGTTTGGCAGCTGTATTTTTCCTCGGTTATTTTCCACTAACCATTTTCATGGTCGTAGCTAATGGAAAACTACAGCAGTTTTTACCATTCAACCATGAACTAGTAGAAGCCTGGCATCAGGAATCAATTACCTATTATCCTACAACTAAGGTTGGACTAAACGACTGGGTCCCTCCAACCGTTCTTTACCTCATGTCTTTGTTTTTCAGTACAAGTGGTGGTTGGACAGAAAAGGTTGCATTAATCCTTTGGTCTCTTTTGGTATGGCTTCCTTTTACCAAAAATACCGCGTTGGGTCGTCATGCACAATTCAAATTGGATTGCTGTAAGAGTATCGAATCAACTATGGCAGGAAAGACTTTGGATTCTACTGATTTTAAGGAAAAATGTTTAGTCTTGGAGAGGCAATGGAGTAAATCGTCGATTCCAAGCGACAACTCGAGTGAACTCCAAGACGCCGCCAAATATGTCTAA

>126FY29067
ATGTTGCCTATTGGGATTTTCTATCAATTTTATGCTTACTTTGCCCTTGTTTTGTCTATCCCCATCTTATACATGCAGTTGCGTGCGAGAAACATTCCCTGCCTTTTGCTTTTATTTTGGTTAACCCTAACAACTCTCATCTACGTTGTCGAGTCTGCTATTTGGAGCAATCCCTACGCAGAAACAATTAGATGGATGGGTTATGGATTGTGTGATATTACATCTAGAATTGTCACATGTTCAAGTATTGGAATTCCTGCATCTGCCTTCACTTTGGTCCTGTATCTTGATACAGTCATTCGCAGAGACCACCCTCTCAAACGATATGAAAATTGGATTTGGCATGTATGCTTATCCATCCTGCTGCCATTGATTATCATGGCAATGATGGTTCCTTTGGAAAGTAACCGTTATGTGGTAATATGCATGAATGGATGCTACAGCTCTTTTTACCAAACGTGGTACACGCTTTTATTTTTTTACATCCCTCCATGCCTGTTGTCTTTTGGTGGCTTGTTCTTCGTTTCCCGAATCGTCGTGCTTTACTGGCGTCGACAAAGAGAACTGCAGCAATTTTTTCAGAGAGATTCTCAACTAACCTCAAAACGATTCTTACGCTTGCTATGTTTGGCAGCTGTATTTTTCCTCGGTTATTTTCCACTAACCATTTTCATGGTCGTAGCTAATGGAAAACTACAGCAGTTTTTACCATTCAACCATGAACTAGTAGAAGCCTGGCATCAGGAATCAATTACCTATTATCCTACAACTAAGGTTGGACTAAACGACTGGGTCCCTCCAACCGTTCTTTACCTCATGTCTTTGTTTTTCAGTACAAGTGGTGGTTGGACAGAAAAGGTTGCATTAATCCTTTGGTCTCTTTTGGTATGGCTTCCTTTTACCAAAAATACCGCGTTGGGTCGTCATGCACAATTCAAATTGGATTGCTGTAAGAGTATCGAATCAACTATGGCAGGAAAGACTTTGGATTCTACTGATTTTAAGGAAAAATGTTTAGTCTTGGAGAGGCAATGGAGTAAATCGTCGATTCCAAGCGACAACTCGAGTGAACTCCAAGACGCCGCCAAATATGTCTAA

>127FY29068
ATGTTGCCTATTGGGATTTTCTATCAATTTTATGCTTACTTTGCCCTTGTTTTGTCTATCCCCATCTTATACATGCAGTTGCGTGCGAGAAACATTCCCTGCCTTTTGCTTTTATTTTGGTTAACCCTAACAACTCTCATCTACGTTGTCGAGTCTGCTATTTGGAGCAATCCCTACGCAGAAACAATTAGATGGATGGGTTATGGATTGTGTGATATTACATCTAGAATTGTCACATGTTCAAGTATTGGAATTCCTGCATCTGCCTTCACTTTGGTCCTGTATCTTGATACAGTCATTCGCAGAGACCACCCTCTCAAACGATATGAAAATTGGATTTGGCATGTATGCTTATCCATCCTGCTGCCATTGATTATCATGGCAATGATGGTTCCTTTGGAAAGTAACCGTTATGTGGTAATATGCATGAATGGATGCTACAGCTCTTTTTACCAAACGTGGTACACGCTTTTATTTTTTTACATCCCTCCATGCCTGTTGTCTTTTGGTGGCTTGTTCTTCGTTTCCCGAATCGTCGTGCTTTACTGGCGTCGACAAAGAGAACTGCAGCAATTTTTTCAGAGAGATTCTCAACTAACCTCAAAACGATTCTTACGCTTGCTATGTTTGGCAGCTGTATTTTTCCTCGGTTATTTTCCACTAACCATTTTCATGGTCGTAGCTAATGGAAAACTACAGCAGTTTTTACCATTCAACCATGAACTAGTAGAAGCCTGGCATCAGGAATCAATTACCTATTATCCTACAACTAAGGTTGGACTAAACGACTGGGTCCCTCCAACCGTTCTTTACCTCATGTCTTTGTTTTTCAGTACAAGTGGTGGTTGGACAGAAAAGGTTGCATTAATCCTTTGGTCTCTTTTGGTATGGCTTCCTTTTACCAAAAATACCGCGTTGGGTCGTCATGCACAATTCAAATTGGATTGCTGTAAGAGTATCGAATCAACTATGGCAGGAAAGACTTTGGATTCTACTGATTTTAAGGAAAAATGTTTAGTCTTGGAGAGGCAATGGAGTAAATCGTCGATTCCAAGCGACAACTCGAGTGAACTCCAAGACGCCGCCAAATATGTCTAA

>128FY29069
ATGTTGCCTATTGGGATTTTCTATCAATTTTATGCTTACTTTGCCCTTGTTTTGTCTATCCCCATCTTATACATGCAGTTGCGTGCGAGAAACATTCCCTGCCTTTTGCTTTTATTTTGGTTAACCCTAACAACTCTCATCTACGTTGTCGAGTCTGCTATTTGGAGCAATCCCTACGCAGAAACAATTAGATGGATGGGTTATGGATTGTGTGATATTACATCTAGAATTGTCACATGTTCAAGTATTGGAATTCCTGCATCTGCCTTCACTTTGGTCCTGTATCTTGATACAGTCATTCGCAGAGACCACCCTCTCAAACGATATGAAAATTGGATTTGGCATGTATGCTTATCCATCCTGCTGCCATTGATTATCATGGCAATGATGGTTCCTTTGGAAAGTAACCGTTATGTGGTAATATGCATGAATGGATGCTACAGCTCTTTTTACCAAACGTGGTACACGCTTTTATTTTTTTACATCCCTCCATGCCTGTTGTCTTTTGGTGGCTTGTTCTTCGTTTCCCGAATCGTCGTGCTTTACTGGCGTCGACAAAGAGAACTGCAGCAATTTTTTCAGAGAGATTCTCAACTAACCTCAAAACGATTCTTACGCTTGCTATGTTTGGCAGCTGTATTTTTCCTCGGTTATTTTCCACTAACCATTTTCATGGTCGTAGCTAATGGAAAACTACAGCAGTTTTTACCATTCAACCATGAACTAGTAGAAGCCTGGCATCAGGAATCAATTACCTATTATCCTACAACTAAGGTTGGACTAAACGACTGGGTCCCTCCAACCGTTCTTTACCTCATGTCTTTGTTTTTCAGTACAAGTGGTGGTTGGACAGAAAAGGTTGCATTAATCCTTTGGTCTCTTTTGGTATGGCTTCCTTTTACCAAAAATACCGCGTTGGGTCGTCATGCACAATTCAAATTGGATTGCTGTAAGAGTATCGAATCAACTATGGCAGGAAAGACTTTGGATTCTACTGATTTTAAGGAAAAATGTTTAGTCTTGGAGAGGCAATGGAGTAAATCGTCGATTCCAAGCGACAACTCGAGTGAACTCCAAGACGCCGCCAAATATGTCTAA

>129FY29070
ATGTTGCCTATTGGGATTTTCTATCAATTTTATGCTTACTTTGCCCTTGTTTTGTCTATCCCCATCTTATACATGCAGTTGCGTGCGAGAAACATTCCCTGCCTTTTGCTTTTATTTTGGTTAACCCTAACAACTCTCATCTACGTTGTCGAGTCTGCTATTTGGAGCAATCCCTACGCAGAAACAATTAGATGGATGGGTTATGGATTGTGTGATATTACATCTAGAATTGTCACATGTTCAAGTATTGGAATTCCTGCATCTGCCTTCACTTTGGTCCTGTATCTTGATACAGTCATTCGCAGAGACCACCCTCTCAAACGATATGAAAATTGGATTTGGCATGTATGCTTATCCATCCTGCTGCCATTGATTATCATGGCAATGATGGTTCCTTTGGAAAGTAACCGTTATGTGGTAATATGCATGAATGGATGCTACAGCTCTTTTTACCAAACGTGGTACACGCTTTTATTTTTTTACATCCCTCCATGCCTGTTGTCTTTTGGTGGCTTGTTCTTCGTTTCCCGAATCGTCGTGCTTTACTGGCGTCGACAAAGAGAACTGCAGCAATTTTTTCAGAGAGATTCTCAACTAACCTCAAAACGATTCTTACGCTTGCTATGTTTGGCAGCTGTATTTTTCCTCGGTTATTTTCCACTAACCATTTTCATGGTCGTAGCTAATGGAAAACTACAGCAGTTTTTACCATTCAACCATGAACTAGTAGAAGCCTGGCATCAGGAATCAATTACCTATTATCCTACAACTAAGGTTGGACTAAACGACTGGGTCCCTCCAACCGTTCTTTACCTCATGTCTTTGTTTTTCAGTACAAGTGGTGGTTGGACAGAAAAGGTTGCATTAATCCTTTGGTCTCTTTTGGTATGGCTTCCTTTTACCAAAAATACCGCGTTGGGTCGTCATGCACAATTCAAATTGGATTGCTGTAAGAGTATCGAATCAACTATGGCAGGAAAGACTTTGGATTCTACTGATTTTAAGGAAAAATGTTTAGTCTTGGAGAGGCAATGGAGTAAATCGTCGATTCCAAGCGACAACTCGAGTGAACTCCAAGACGCCGCCAAATATGTCTAA

>130FY29071
ATGTTGCCTATTGGGATTTTCTATCAATTTTATGCTTACTTTGCCCTTGTTTTGTCTATCCCCATCTTATACATGCAGTTGCGTGCGAGAAACATTCCCTGCCTTTTGCTTTTATTTTGGTTAACCCTAACAACTCTCATCTACGTTGTCGAGTCTGCTATTTGGAGCAATCCCTACGCAGAAACAATTAGATGGATGGGTTATGGATTGTGTGATATTACATCTAGAATTGTCACATGTTCAAGTATTGGAATTCCTGCATCTGCCTTCACTTTGGTCCTGTATCTTGATACAGTCATTCGCAGAGACCACCCTCTCAAACGATATGAAAATTGGATTTGGCATGTATGCTTATCCATCCTGCTGCCATTGATTATCATGGCAATGATGGTTCCTTTGGAAAGTAACCGTTATGTGGTAATATGCATGAATGGATGCTACAGCTCTTTTTACCAAACGTGGTACACGCTTTTATTTTTTTACATCCCTCCATGCCTGTTGTCTTTTGGTGGCTTGTTCTTCGTTTCCCGAATCGTCGTGCTTTACTGGCGTCGACAAAGAGAACTGCAGCAATTTTTTCAGAGAGATTCTCAACTAACCTCAAAACGATTCTTACGCTTGCTATGTTTGGCAGCTGTATTTTTCCTCGGTTATTTTCCACTAACCATTTTCATGGTCGTAGCTAATGGAAAACTACAGCAGTTTTTACCATTCAACCATGAACTAGTAGAAGCCTGGCATCAGGAATCAATTACCTATTATCCTACAACTAAGGTTGGACTAAACGACTGGGTCCCTCCAACCGTTCTTTACCTCATGTCTTTGTTTTTCAGTACAAGTGGTGGTTGGACAGAAAAGGTTGCATTAATCCTTTGGTCTCTTTTGGTATGGCTTCCTTTTACCAAAAATACCGCGTTGGGTCGTCATGCACAATTCAAATTGGATTGCTGTAAGAGTATCGAATCAACTATGGCAGGAAAGACTTTGGATTCTACTGATTTTAAGGAAAAATGTTTAGTCTTGGAGAGGCAATGGAGTAAATCGTCGATTCCAAGCGACAACTCGAGTGAACTCCAAGACGCCGCCAAATATGTCTAA

>131FY29072
ATGTTGCCTATTGGGATTTTCTATCAATTTTATGCTTACTTTGCCCTTGTTTTGTCTATCCCCATCTTATACATGCAGTTGCGTGCGAGAAACATTCCCTGCCTTTTGCTTTTATTTTGGTTAACCCTAACAACTCTCATCTACGTTGTCGAGTCTGCTATTTGGAGCAATCCCTACGCAGAAACAATTAGATGGATGGGTTATGGATTGTGTGATATTACATCTAGAATTGTCACATGTTCAAGTATTGGAATTCCTGCATCTGCCTTCACTTTGGTCCTGTATCTTGATACAGTCATTCGCAGAGACCACCCTCTCAAACGATATGAAAATTGGATTTGGCATGTATGCTTATCCATCCTGCTGCCATTGATTATCATGGCAATGATGGTTCCTTTGGAAAGTAACCGTTATGTGGTAATATGCATGAATGGATGCTACAGCTCTTTTTACCAAACGTGGTACACGCTTTTATTTTTTTACATCCCTCCATGCCTGTTGTCTTTTGGTGGCTTGTTCTTCGTTTCCCGAATCGTCGTGCTTTACTGGCGTCGACAAAGAGAACTGCAGCAATTTTTTCAGAGAGATTCTCAACTAACCTCAAAACGATTCTTACGCTTGCTATGTTTGGCAGCTGTATTTTTCCTCGGTTATTTTCCACTAACCATTTTCATGGTCGTAGCTAATGGAAAACTACAGCAGTTTTTACCATTCAACCATGAACTAGTAGAAGCCTGGCATCAGGAATCAATTACCTATTATCCTACAACTAAGGTTGGACTAAACGACTGGGTCCCTCCAACCGTTCTTTACCTCATGTCTTTGTTTTTCAGTACAAGTGGTGGTTGGACAGAAAAGGTTGCATTAATCCTTTGGTCTCTTTTGGTATGGCTTCCTTTTACCAAAAATACCGCGTTGGGTCGTCATGCACAATTCAAATTGGATTGCTGTAAGAGTATCGAATCAACTATGGCAGGAAAGACTTTGGATTCTACTGATTTTAAGGAAAAATGTTTAGTCTTGGAGAGGCAATGGAGTAAATCGTCGATTCCAAGCGACAACTCGAGTGAACTCCAAGACGCCGCCAAATATGTCTAA

>132FY29073
ATGTTGCCTATTGGGATTTTCTATCAATTTTATGCTTACTTTGCCCTTGTTTTGTCTATCCCCATCTTATACATGCAGTTGCGTGCGAGAAACATTCCCTGCCTTTTGCTTTTATTTTGGTTAACCCTAACAACTCTCATCTACGTTGTCGAGTCTGCTATTTGGAGCAATCCCTACGCAGAAACAATTAGATGGATGGGTTATGGATTGTGTGATATTACATCTAGAATTGTCACATGTTCAAGTATTGGAATTCCTGCATCTGCCTTCACTTTGGTCCTGTATCTTGATACAGTCATTCGCAGAGACCACCCTCTCAAACGATATGAAAATTGGATTTGGCATGTATGCTTATCCATCCTGCTGCCATTGATTATCATGGCAATGATGGTTCCTTTGGAAAGTAACCGTTATGTGGTAATATGCATGAATGGATGCTACAGCTCTTTTTACCAAACGTGGTACACGCTTTTATTTTTTTACATCCCTCCATGCCTGTTGTCTTTTGGTGGCTTGTTCTTCGTTTCCCGAATCGTCGTGCTTTACTGGCGTCGACAAAGAGAACTGCAGCAATTTTTTCAGAGAGATTCTCAACTAACCTCAAAACGATTCTTACGCTTGCTATGTTTGGCAGCTGTATTTTTCCTCGGTTATTTTCCACTAACCATTTTCATGGTCGTAGCTAATGGAAAACTACAGCAGTTTTTACCATTCAACCATGAACTAGTAGAAGCCTGGCATCAGGAATCAATTACCTATTATCCTACAACTAAGGTTGGACTAAACGACTGGGTCCCTCCAACCGTTCTTTACCTCATGTCTTTGTTTTTCAGTACAAGTGGTGGTTGGACAGAAAAGGTTGCATTAATCCTTTGGTCTCTTTTGGTATGGCTTCCTTTTACCAAAAATACCGCGTTGGGTCGTCATGCACAATTCAAATTGGATTGCTGTAAGAGTATCGAATCAACTATGGCAGGAAAGACTTTGGATTCTACTGATTTTAAGGAAAAATGTTTAGTCTTGGAGAGGCAATGGAGTAAATCGTCGATTCCAAGCGACAACTCGAGTGAACTCCAAGACGCCGCCAAATATGTCTAA

>133FY29074
ATGTTGCCTATTGGGATTTTCTATCAATTTTATGCTTACTTTGCCCTTGTTTTGTCTATCCCCATCTTATACATGCAGTTGCGTGCGAGAAACATTCCCTGCCTTTTGCTTTTATTTTGGTTAACCCTAACAACTCTCATCTACGTTGTCGAGTCTGCTATTTGGAGCAATCCCTACGCAGAAACAATTAGATGGATGGGTTATGGATTGTGTGATATTACATCTAGAATTGTCACATGTTCAAGTATTGGAATTCCTGCATCTGCCTTCACTTTGGTCCTGTATCTTGATACAGTCATTCGCAGAGACCACCCTCTCAAACGATATGAAAATTGGATTTGGCATGTATGCTTATCCATCCTGCTGCCATTGATTATCATGGCAATGATGGTTCCTTTGGAAAGTAACCGTTATGTGGTAATATGCATGAATGGATGCTACAGCTCTTTTTACCAAACGTGGTACACGCTTTTATTTTTTTACATCCCTCCATGCCTGTTGTCTTTTGGTGGCTTGTTCTTCGTTTCCCGAATCGTCGTGCTTTACTGGCGTCGACAAAGAGAACTGCAGCAATTTTTTCAGAGAGATTCTCAACTAACCTCAAAACGATTCTTACGCTTGCTATGTTTGGCAGCTGTATTTTTCCTCGGTTATTTTCCACTAACCATTTTCATGGTCGTAGCTAATGGAAAACTACAGCAGTTTTTACCATTCAACCATGAACTAGTAGAAGCCTGGCATCAGGAATCAATTACCTATTATCCTACAACTAAGGTTGGACTAAACGACTGGGTCCCTCCAACCGTTCTTTACCTCATGTCTTTGTTTTTCAGTACAAGTGGTGGTTGGACAGAAAAGGTTGCATTAATCCTTTGGTCTCTTTTGGTATGGCTTCCTTTTACCAAAAATACCGCGTTGGGTCGTCATGCACAATTCAAATTGGATTGCTGTAAGAGTATCGAATCAACTATGGCAGGAAAGACTTTGGATTCTACTGATTTTAAGGAAAAATGTTTAGTCTTGGAGAGGCAATGGAGTAAATCGTCGATTCCAAGCGACAACTCGAGTGAACTCCAAGACGCCGCCAAATATGTCTAA

>134FY29075
ATGTTGCCTATTGGGATTTTCTATCAATTTTATGCTTACTTTGCCCTTGTTTTGTCTATCCCCATCTTATACATGCAGTTGCGTGCGAGAAACATTCCCTGCCTTTTGCTTTTATTTTGGTTAACCCTAACAACTCTCATCTACGTTGTCGAGTCTGCTATTTGGAGCAATCCCTACGCAGAAACAATTAGATGGATGGGTTATGGATTGTGTGATATTACATCTAGAATTGTCACATGTTCAAGTATTGGAATTCCTGCATCTGCCTTCACTTTGGTCCTGTATCTTGATACAGTCATTCGCAGAGACCACCCTCTCAAACGATATGAAAATTGGATTTGGCATGTATGCTTATCCATCCTGCTGCCATTGATTATCATGGCAATGATGGTTCCTTTGGAAAGTAACCGTTATGTGGTAATATGCATGAATGGATGCTACAGCTCTTTTTACCAAACGTGGTACACGCTTTTATTTTTTTACATCCCTCCATGCCTGTTGTCTTTTGGTGGCTTGTTCTTCGTTTCCCGAATCGTCGTGCTTTACTGGCGTCGACAAAGAGAACTGCAGCAATTTTTTCAGAGAGATTCTCAACTAACCTCAAAACGATTCTTACGCTTGCTATGTTTGGCAGCTGTATTTTTCCTCGGTTATTTTCCACTAACCATTTTCATGGTCGTAGCTAATGGAAAACTACAGCAGTTTTTACCATTCAACCATGAACTAGTAGAAGCCTGGCATCAGGAATCAATTACCTATTATCCTACAACTAAGGTTGGACTAAACGACTGGGTCCCTCCAACCGTTCTTTACCTCATGTCTTTGTTTTTCAGTACAAGTGGTGGTTGGACAGAAAAGGTTGCATTAATCCTTTGGTCTCTTTTGGTATGGCTTCCTTTTACCAAAAATACCGCGTTGGGTCGTCATGCACAATTCAAATTGGATTGCTGTAAGAGTATCGAATCAACTATGGCAGGAAAGACTTTGGATTCTACTGATTTTAAGGAAAAATGTTTAGTCTTGGAGAGGCAATGGAGTAAATCGTCGATTCCAAGCGACAACTCGAGTGAACTCCAAGACGCCGCCAAATATGTCTAA

>135FY29076
ATGTTGCCTATTGGGATTTTCTATCAATTTTATGCTTACTTTGCCCTTGTTTTGTCTATCCCCATCTTATACATGCAGTTGCGTGCGAGAAACATTCCCTGCCTTTTGCTTTTATTTTGGTTAACCCTAACAACTCTCATCTACGTTGTCGAGTCTGCTATTTGGAGCAATCCCTACGCAGAAACAATTAGATGGATGGGTTATGGATTGTGTGATATTACATCTAGAATTGTCACATGTTCAAGTATTGGAATTCCTGCATCTGCCTTCACTTTGGTCCTGTATCTTGATACAGTCATTCGCAGAGACCACCCTCTCAAACGATATGAAAATTGGATTTGGCATGTATGCTTATCCATCCTGCTGCCATTGATTATCATGGCAATGATGGTTCCTTTGGAAAGTAACCGTTATGTGGTAATATGCATGAATGGATGCTACAGCTCTTTTTACCAAACGTGGTACACGCTTTTATTTTTTTACATCCCTCCATGCCTGTTGTCTTTTGGTGGCTTGTTCTTCGTTTCCCGAATCGTCGTGCTTTACTGGCGTCGACAAAGAGAACTGCAGCAATTTTTTCAGAGAGATTCTCAACTAACCTCAAAACGATTCTTACGCTTGCTATGTTTGGCAGCTGTATTTTTCCTCGGTTATTTTCCACTAACCATTTTCATGGTCGTAGCTAATGGAAAACTACAGCAGTTTTTACCATTCAACCATGAACTAGTAGAAGCCTGGCATCAGGAATCAATTACCTATTATCCTACAACTAAGGTTGGACTAAACGACTGGGTCCCTCCAACCGTTCTTTACCTCATGTCTTTGTTTTTCAGTACAAGTGGTGGTTGGACAGAAAAGGTTGCATTAATCCTTTGGTCTCTTTTGGTATGGCTTCCTTTTACCAAAAATACCGCGTTGGGTCGTCATGCACAATTCAAATTGGATTGCTGTAAGAGTATCGAATCAACTATGGCAGGAAAGACTTTGGATTCTACTGATTTTAAGGAAAAATGTTTAGTCTTGGAGAGGCAATGGAGTAAATCGTCGATTCCAAGCGACAACTCGAGTGAACTCCAAGACGCCGCCAAATATGTCTAA

>136FY29077
ATGTTGCCTATTGGGATTTTCTATCAATTTTATGCTTACTTTGCCCTTGTTTTGTCTATCCCCATCTTATACATGCAGTTGCGTGCGAGAAACATTCCCTGCCTTTTGCTTTTATTTTGGTTAACCCTAACAACTCTCATCTACGTTGTCGAGTCTGCTATTTGGAGCAATCCCTACGCAGAAACAATTAGATGGATGGGTTATGGATTGTGTGATATTACATCTAGAATTGTCACATGTTCAAGTATTGGAATTCCTGCATCTGCCTTCACTTTGGTCCTGTATCTTGATACAGTCATTCGCAGAGACCACCCTCTCAAACGATATGAAAATTGGATTTGGCATGTATGCTTATCCATCCTGCTGCCATTGATTATCATGGCAATGATGGTTCCTTTGGAAAGTAACCGTTATGTGGTAATATGCATGAATGGATGCTACAGCTCTTTTTACCAAACGTGGTACACGCTTTTATTTTTTTACATCCCTCCATGCCTGTTGTCTTTTGGTGGCTTGTTCTTCGTTTCCCGAATCGTCGTGCTTTACTGGCGTCGACAAAGAGAACTGCAGCAATTTTTTCAGAGAGATTCTCAACTAACCTCAAAACGATTCTTACGCTTGCTATGTTTGGCAGCTGTATTTTTCCTCGGTTATTTTCCACTAACCATTTTCATGGTCGTAGCTAATGGAAAACTACAGCAGTTTTTACCATTCAACCATGAACTAGTAGAAGCCTGGCATCAGGAATCAATTACCTATTATCCTACAACTAAGGTTGGACTAAACGACTGGGTCCCTCCAACCGTTCTTTACCTCATGTCTTTGTTTTTCAGTACAAGTGGTGGTTGGACAGAAAAGGTTGCATTAATCCTTTGGTCTCTTTTGGTATGGCTTCCTTTTACCAAAAATACCGCGTTGGGTCGTCATGCACAATTCAAATTGGATTGCTGTAAGAGTATCGAATCAACTATGGCAGGAAAGACTTTGGATTCTACTGATTTTAAGGAAAAATGTTTAGTCTTGGAGAGGCAATGGAGTAAATCGTCGATTCCAAGCGACAACTCGAGTGAACTCCAAGACGCCGCCAAATATGTCTAA

>137FY29078
ATGTTGCCTATTGGGATTTTCTATCAATTTTATGCTTACTTTGCCCTTGTTTTGTCTATCCCCATCTTATACATGCAGTTGCGTGCGAGAAACATTCCCTGCCTTTTGCTTTTATTTTGGTTAACCCTAACAACTCTCATCTACGTTGTCGAGTCTGCTATTTGGAGCAATCCCTACGCAGAAACAATTAGATGGATGGGTTATGGATTGTGTGATATTACATCTAGAATTGTCACATGTTCAAGTATTGGAATTCCTGCATCTGCCTTCACTTTGGTCCTGTATCTTGATACAGTCATTCGCAGAGACCACCCTCTCAAACGATATGAAAATTGGATTTGGCATGTATGCTTATCCATCCTGCTGCCATTGATTATCATGGCAATGATGGTTCCTTTGGAAAGTAACCGTTATGTGGTAATATGCATGAATGGATGCTACAGCTCTTTTTACCAAACGTGGTACACGCTTTTATTTTTTTACATCCCTCCATGCCTGTTGTCTTTTGGTGGCTTGTTCTTCGTTTCCCGAATCGTCGTGCTTTACTGGCGTCGACAAAGAGAACTGCAGCAATTTTTTCAGAGAGATTCTCAACTAACCTCAAAACGATTCTTACGCTTGCTATGTTTGGCAGCTGTATTTTTCCTCGGTTATTTTCCACTAACCATTTTCATGGTCGTAGCTAATGGAAAACTACAGCAGTTTTTACCATTCAACCATGAACTAGTAGAAGCCTGGCATCAGGAATCAATTACCTATTATCCTACAACTAAGGTTGGACTAAACGACTGGGTCCCTCCAACCGTTCTTTACCTCATGTCTTTGTTTTTCAGTACAAGTGGTGGTTGGACAGAAAAGGTTGCATTAATCCTTTGGTCTCTTTTGGTATGGCTTCCTTTTACCAAAAATACCGCGTTGGGTCGTCATGCACAATTCAAATTGGATTGCTGTAAGAGTATCGAATCAACTATGGCAGGAAAGACTTTGGATTCTACTGATTTTAAGGAAAAATGTTTAGTCTTGGAGAGGCAATGGAGTAAATCGTCGATTCCAAGCGACAACTCGAGTGAACTCCAAGACGCCGCCAAATATGTCTAA

>138FY29079
ATGTTGCCTATTGGGATTTTCTATCAATTTTATGCTTACTTTGCCCTTGTTTTGTCTATCCCCATCTTATACATGCAGTTGCGTGCGAGAAACATTCCCTGCCTTTTGCTTTTATTTTGGTTAACCCTAACAACTCTCATCTACGTTGTCGAGTCTGCTATTTGGAGCAATCCCTACGCAGAAACAATTAGATGGATGGGTTATGGATTGTGTGATATTACATCTAGAATTGTCACATGTTCAAGTATTGGAATTCCTGCATCTGCCTTCACTTTGGTCCTGTATCTTGATACAGTCATTCGCAGAGACCACCCTCTCAAACGATATGAAAATTGGATTTGGCATGTATGCTTATCCATCCTGCTGCCATTGATTATCATGGCAATGATGGTTCCTTTGGAAAGTAACCGTTATGTGGTAATATGCATGAATGGATGCTACAGCTCTTTTTACCAAACGTGGTACACGCTTTTATTTTTTTACATCCCTCCATGCCTGTTGTCTTTTGGTGGCTTGTTCTTCGTTTCCCGAATCGTCGTGCTTTACTGGCGTCGACAAAGAGAACTGCAGCAATTTTTTCAGAGAGATTCTCAACTAACCTCAAAACGATTCTTACGCTTGCTATGTTTGGCAGCTGTATTTTTCCTCGGTTATTTTCCACTAACCATTTTCATGGTCGTAGCTAATGGAAAACTACAGCAGTTTTTACCATTCAACCATGAACTAGTAGAAGCCTGGCATCAGGAATCAATTACCTATTATCCTACAACTAAGGTTGGACTAAACGACTGGGTCCCTCCAACCGTTCTTTACCTCATGTCTTTGTTTTTCAGTACAAGTGGTGGTTGGACAGAAAAGGTTGCATTAATCCTTTGGTCTCTTTTGGTATGGCTTCCTTTTACCAAAAATACCGCGTTGGGTCGTCATGCACAATTCAAATTGGATTGCTGTAAGAGTATCGAATCAACTATGGCAGGAAAGACTTTGGATTCTACTGATTTTAAGGAAAAATGTTTAGTCTTGGAGAGGCAATGGAGTAAATCGTCGATTCCAAGCGACAACTCGAGTGAACTCCAAGACGCCGCCAAATATGTCTAA

>139FY29080
ATGTTGCCTATTGGGATTTTCTATCAATTTTATGCTTACTTTGCCCTTGTTTTGTCTATCCCCATCTTATACATGCAGTTGCGTGCGAGAAACATTCCCTGCCTTTTGCTTTTATTTTGGTTAACCCTAACAACTCTCATCTACGTTGTCGAGTCTGCTATTTGGAGCAATCCCTACGCAGAAACAATTAGATGGATGGGTTATGGATTGTGTGATATTACATCTAGAATTGTCACATGTTCAAGTATTGGAATTCCTGCATCTGCCTTCACTTTGGTCCTGTATCTTGATACAGTCATTCGCAGAGACCACCCTCTCAAACGATATGAAAATTGGATTTGGCATGTATGCTTATCCATCCTGCTGCCATTGATTATCATGGCAATGATGGTTCCTTTGGAAAGTAACCGTTATGTGGTAATATGCATGAATGGATGCTACAGCTCTTTTTACCAAACGTGGTACACGCTTTTATTTTTTTACATCCCTCCATGCCTGTTGTCTTTTGGTGGCTTGTTCTTCGTTTCCCGAATCGTCGTGCTTTACTGGCGTCGACAAAGAGAACTGCAGCAATTTTTTCAGAGAGATTCTCAACTAACCTCAAAACGATTCTTACGCTTGCTATGTTTGGCAGCTGTATTTTTCCTCGGTTATTTTCCACTAACCATTTTCATGGTCGTAGCTAATGGAAAACTACAGCAGTTTTTACCATTCAACCATGAACTAGTAGAAGCCTGGCATCAGGAATCAATTACCTATTATCCTACAACTAAGGTTGGACTAAACGACTGGGTCCCTCCAACCGTTCTTTACCTCATGTCTTTGTTTTTCAGTACAAGTGGTGGTTGGACAGAAAAGGTTGCATTAATCCTTTGGTCTCTTTTGGTATGGCTTCCTTTTACCAAAAATACCGCGTTGGGTCGTCATGCACAATTCAAATTGGATTGCTGTAAGAGTATCGAATCAACTATGGCAGGAAAGACTTTGGATTCTACTGATTTTAAGGAAAAATGTTTAGTCTTGGAGAGGCAATGGAGTAAATCGTCGATTCCAAGCGACAACTCGAGTGAACTCCAAGACGCCGCCAAATATGTCTAA

>140FY29081
ATGTTGCCTATTGGGATTTTCTATCAATTTTATGCTTACTTTGCCCTTGTTTTGTCTATCCCCATCTTATACATGCAGTTGCGTGCGAGAAACATTCCCTGCCTTTTGCTTTTATTTTGGTTAACCCTAACAACTCTCATCTACGTTGTCGAGTCTGCTATTTGGAGCAATCCCTACGCAGAAACAATTAGATGGATGGGTTATGGATTGTGTGATATTACATCTAGAATTGTCACATGTTCAAGTATTGGAATTCCTGCATCTGCCTTCACTTTGGTCCTGTATCTTGATACAGTCATTCGCAGAGACCACCCTCTCAAACGATATGAAAATTGGATTTGGCATGTATGCTTATCCATCCTGCTGCCATTGATTATCATGGCAATGATGGTTCCTTTGGAAAGTAACCGTTATGTGGTAATATGCATGAATGGATGCTACAGCTCTTTTTACCAAACGTGGTACACGCTTTTATTTTTTTACATCCCTCCATGCCTGTTGTCTTTTGGTGGCTTGTTCTTCGTTTCCCGAATCGTCGTGCTTTACTGGCGTCGACAAAGAGAACTGCAGCAATTTTTTCAGAGAGATTCTCAACTAACCTCAAAACGATTCTTACGCTTGCTATGTTTGGCAGCTGTATTTTTCCTCGGTTATTTTCCACTAACCATTTTCATGGTCGTAGCTAATGGAAAACTACAGCAGTTTTTACCATTCAACCATGAACTAGTAGAAGCCTGGCATCAGGAATCAATTACCTATTATCCTACAACTAAGGTTGGACTAAACGACTGGGTCCCTCCAACCGTTCTTTACCTCATGTCTTTGTTTTTCAGTACAAGTGGTGGTTGGACAGAAAAGGTTGCATTAATCCTTTGGTCTCTTTTGGTATGGCTTCCTTTTACCAAAAATACCGCGTTGGGTCGTCATGCACAATTCAAATTGGATTGCTGTAAGAGTATCGAATCAACTATGGCAGGAAAGACTTTGGATTCTACTGATTTTAAGGAAAAATGTTTAGTCTTGGAGAGGCAATGGAGTAAATCGTCGATTCCAAGCGACAACTCGAGTGAACTCCAAGACGCCGCCAAATATGTCTAA

>141FY29082
ATGTTGCCTATTGGGATTTTCTATCAATTTTATGCTTACTTTGCCCTTGTTTTGTCTATCCCCATCTTATACATGCAGTTGCGTGCGAGAAACATTCCCTGCCTTTTGCTTTTATTTTGGTTAACCCTAACAACTCTCATCTACGTTGTCGAGTCTGCTATTTGGAGCAATCCCTACGCAGAAACAATTAGATGGATGGGTTATGGATTGTGTGATATTACATCTAGAATTGTCACATGTTCAAGTATTGGAATTCCTGCATCTGCCTTCACTTTGGTCCTGTATCTTGATACAGTCATTCGCAGAGACCACCCTCTCAAACGATATGAAAATTGGATTTGGCATGTATGCTTATCCATCCTGCTGCCATTGATTATCATGGCAATGATGGTTCCTTTGGAAAGTAACCGTTATGTGGTAATATGCATGAATGGATGCTACAGCTCTTTTTACCAAACGTGGTACACGCTTTTATTTTTTTACATCCCTCCATGCCTGTTGTCTTTTGGTGGCTTGTTCTTCGTTTCCCGAATCGTCGTGCTTTACTGGCGTCGACAAAGAGAACTGCAGCAATTTTTTCAGAGAGATTCTCAACTAACCTCAAAACGATTCTTACGCTTGCTATGTTTGGCAGCTGTATTTTTCCTCGGTTATTTTCCACTAACCATTTTCATGGTCGTAGCTAATGGAAAACTACAGCAGTTTTTACCATTCAACCATGAACTAGTAGAAGCCTGGCATCAGGAATCAATTACCTATTATCCTACAACTAAGGTTGGACTAAACGACTGGGTCCCTCCAACCGTTCTTTACCTCATGTCTTTGTTTTTCAGTACAAGTGGTGGTTGGACAGAAAAGGTTGCATTAATCCTTTGGTCTCTTTTGGTATGGCTTCCTTTTACCAAAAATACCGCGTTGGGTCGTCATGCACAATTCAAATTGGATTGCTGTAAGAGTATCGAATCAACTATGGCAGGAAAGACTTTGGATTCTACTGATTTTAAGGAAAAATGTTTAGTCTTGGAGAGGCAATGGAGTAAATCGTCGATTCCAAGCGACAACTCGAGTGAACTCCAAGACGCCGCCAAATATGTCTAA

>142FY29083
ATGTTGCCTATTGGGATTTTCTATCAATTTTATGCTTACTTTGCCCTTGTTTTGTCTATCCCCATCTTATACATGCAGTTGCGTGCGAGAAACATTCCCTGCCTTTTGCTTTTATTTTGGTTAACCCTAACAACTCTCATCTACGTTGTCGAGTCTGCTATTTGGAGCAATCCCTACGCAGAAACAATTAGATGGATGGGTTATGGATTGTGTGATATTACATCTAGAATTGTCACATGTTCAAGTATTGGAATTCCTGCATCTGCCTTCACTTTGGTCCTGTATCTTGATACAGTCATTCGCAGAGACCACCCTCTCAAACGATATGAAAATTGGATTTGGCATGTATGCTTATCCATCCTGCTGCCATTGATTATCATGGCAATGATGGTTCCTTTGGAAAGTAACCGTTATGTGGTAATATGCATGAATGGATGCTACAGCTCTTTTTACCAAACGTGGTACACGCTTTTATTTTTTTACATCCCTCCATGCCTGTTGTCTTTTGGTGGCTTGTTCTTCGTTTCCCGAATCGTCGTGCTTTACTGGCGTCGACAAAGAGAACTGCAGCAATTTTTTCAGAGAGATTCTCAACTAACCTCAAAACGATTCTTACGCTTGCTATGTTTGGCAGCTGTATTTTTCCTCGGTTATTTTCCACTAACCATTTTCATGGTCGTAGCTAATGGAAAACTACAGCAGTTTTTACCATTCAACCATGAACTAGTAGAAGCCTGGCATCAGGAATCAATTACCTATTATCCTACAACTAAGGTTGGACTAAACGACTGGGTCCCTCCAACCGTTCTTTACCTCATGTCTTTGTTTTTCAGTACAAGTGGTGGTTGGACAGAAAAGGTTGCATTAATCCTTTGGTCTCTTTTGGTATGGCTTCCTTTTACCAAAAATACCGCGTTGGGTCGTCATGCACAATTCAAATTGGATTGCTGTAAGAGTATCGAATCAACTATGGCAGGAAAGACTTTGGATTCTACTGATTTTAAGGAAAAATGTTTAGTCTTGGAGAGGCAATGGAGTAAATCGTCGATTCCAAGCGACAACTCGAGTGAACTCCAAGACGCCGCCAAATATGTCTAA

>143FY29084
ATGTTGCCTATTGGGATTTTCTATCAATTTTATGCTTACTTTGCCCTTGTTTTGTCTATCCCCATCTTATACATGCAGTTGCGTGCGAGAAACATTCCCTGCCTTTTGCTTTTATTTTGGTTAACCCTAACAACTCTCATCTACGTTGTCGAGTCTGCTATTTGGAGCAATCCCTACGCAGAAACAATTAGATGGATGGGTTATGGATTGTGTGATATTACATCTAGAATTGTCACATGTTCAAGTATTGGAATTCCTGCATCTGCCTTCACTTTGGTCCTGTATCTTGATACAGTCATTCGCAGAGACCACCCTCTCAAACGATATGAAAATTGGATTTGGCATGTATGCTTATCCATCCTGCTGCCATTGATTATCATGGCAATGATGGTTCCTTTGGAAAGTAACCGTTATGTGGTAATATGCATGAATGGATGCTACAGCTCTTTTTACCAAACGTGGTACACGCTTTTATTTTTTTACATCCCTCCATGCCTGTTGTCTTTTGGTGGCTTGTTCTTCGTTTCCCGAATCGTCGTGCTTTACTGGCGTCGACAAAGAGAACTGCAGCAATTTTTTCAGAGAGATTCTCAACTAACCTCAAAACGATTCTTACGCTTGCTATGTTTGGCAGCTGTATTTTTCCTCGGTTATTTTCCACTAACCATTTTCATGGTCGTAGCTAATGGAAAACTACAGCAGTTTTTACCATTCAACCATGAACTAGTAGAAGCCTGGCATCAGGAATCAATTACCTATTATCCTACAACTAAGGTTGGACTAAACGACTGGGTCCCTCCAACCGTTCTTTACCTCATGTCTTTGTTTTTCAGTACAAGTGGTGGTTGGACAGAAAAGGTTGCATTAATCCTTTGGTCTCTTTTGGTATGGCTTCCTTTTACCAAAAATACCGCGTTGGGTCGTCATGCACAATTCAAATTGGATTGCTGTAAGAGTATCGAATCAACTATGGCAGGAAAGACTTTGGATTCTACTGATTTTAAGGAAAAATGTTTAGTCTTGGAGAGGCAATGGAGTAAATCGTCGATTCCAAGCGACAACTCGAGTGAACTCCAAGACGCCGCCAAATATGTCTAA

>144FY29085
ATGTTGCCTATTGGGATTTTCTATCAATTTTATGCTTACTTTGCCCTTGTTTTGTCTATCCCCATCTTATACATGCAGTTGCGTGCGAGAAACATTCCCTGCCTTTTGCTTTTATTTTGGTTAACCCTAACAACTCTCATCTACGTTGTCGAGTCTGCTATTTGGAGCAATCCCTACGCAGAAACAATTAGATGGATGGGTTATGGATTGTGTGATATTACATCTAGAATTGTCACATGTTCAAGTATTGGAATTCCTGCATCTGCCTTCACTTTGGTCCTGTATCTTGATACAGTCATTCGCAGAGACCACCCTCTCAAACGATATGAAAATTGGATTTGGCATGTATGCTTATCCATCCTGCTGCCATTGATTATCATGGCAATGATGGTTCCTTTGGAAAGTAACCGTTATGTGGTAATATGCATGAATGGATGCTACAGCTCTTTTTACCAAACGTGGTACACGCTTTTATTTTTTTACATCCCTCCATGCCTGTTGTCTTTTGGTGGCTTGTTCTTCGTTTCCCGAATCGTCGTGCTTTACTGGCGTCGACAAAGAGAACTGCAGCAATTTTTTCAGAGAGATTCTCAACTAACCTCAAAACGATTCTTACGCTTGCTATGTTTGGCAGCTGTATTTTTCCTCGGTTATTTTCCACTAACCATTTTCATGGTCGTAGCTAATGGAAAACTACAGCAGTTTTTACCATTCAACCATGAACTAGTAGAAGCCTGGCATCAGGAATCAATTACCTATTATCCTACAACTAAGGTTGGACTAAACGACTGGGTCCCTCCAACCGTTCTTTACCTCATGTCTTTGTTTTTCAGTACAAGTGGTGGTTGGACAGAAAAGGTTGCATTAATCCTTTGGTCTCTTTTGGTATGGCTTCCTTTTACCAAAAATACCGCGTTGGGTCGTCATGCACAATTCAAATTGGATTGCTGTAAGAGTATCGAATCAACTATGGCAGGAAAGACTTTGGATTCTACTGATTTTAAGGAAAAATGTTTAGTCTTGGAGAGGCAATGGAGTAAATCGTCGATTCCAAGCGACAACTCGAGTGAACTCCAAGACGCCGCCAAATATGTCTAA

>145FY29086
ATGTTGCCTATTGGGATTTTCTATCAATTTTATGCTTACTTTGCCCTTGTTTTGTCTATCCCCATCTTATACATGCAGTTGCGTGCGAGAAACATTCCCTGCCTTTTGCTTTTATTTTGGTTAACCCTAACAACTCTCATCTACGTTGTCGAGTCTGCTATTTGGAGCAATCCCTACGCAGAAACAATTAGATGGATGGGTTATGGATTGTGTGATATTACATCTAGAATTGTCACATGTTCAAGTATTGGAATTCCTGCATCTGCCTTCACTTTGGTCCTGTATCTTGATACAGTCATTCGCAGAGACCACCCTCTCAAACGATATGAAAATTGGATTTGGCATGTATGCTTATCCATCCTGCTGCCATTGATTATCATGGCAATGATGGTTCCTTTGGAAAGTAACCGTTATGTGGTAATATGCATGAATGGATGCTACAGCTCTTTTTACCAAACGTGGTACACGCTTTTATTTTTTTACATCCCTCCATGCCTGTTGTCTTTTGGTGGCTTGTTCTTCGTTTCCCGAATCGTCGTGCTTTACTGGCGTCGACAAAGAGAACTGCAGCAATTTTTTCAGAGAGATTCTCAACTAACCTCAAAACGATTCTTACGCTTGCTATGTTTGGCAGCTGTATTTTTCCTCGGTTATTTTCCACTAACCATTTTCATGGTCGTAGCTAATGGAAAACTACAGCAGTTTTTACCATTCAACCATGAACTAGTAGAAGCCTGGCATCAGGAATCAATTACCTATTATCCTACAACTAAGGTTGGACTAAACGACTGGGTCCCTCCAACCGTTCTTTACCTCATGTCTTTGTTTTTCAGTACAAGTGGTGGTTGGACAGAAAAGGTTGCATTAATCCTTTGGTCTCTTTTGGTATGGCTTCCTTTTACCAAAAATACCGCGTTGGGTCGTCATGCACAATTCAAATTGGATTGCTGTAAGAGTATCGAATCAACTATGGCAGGAAAGACTTTGGATTCTACTGATTTTAAGGAAAAATGTTTAGTCTTGGAGAGGCAATGGAGTAAATCGTCGATTCCAAGCGACAACTCGAGTGAACTCCAAGACGCCGCCAAATATGTCTAA

>146FY29087
ATGTTGCCTATTGGGATTTTCTATCAATTTTATGCTTACTTTGCCCTTGTTTTGTCTATCCCCATCTTATACATGCAGTTGCGTGCGAGAAACATTCCCTGCCTTTTGCTTTTATTTTGGTTAACCCTAACAACTCTCATCTACGTTGTCGAGTCTGCTATTTGGAGCAATCCCTACGCAGAAACAATTAGATGGATGGGTTATGGATTGTGTGATATTACATCTAGAATTGTCACATGTTCAAGTATTGGAATTCCTGCATCTGCCTTCACTTTGGTCCTGTATCTTGATACAGTCATTCGCAGAGACCACCCTCTCAAACGATATGAAAATTGGATTTGGCATGTATGCTTATCCATCCTGCTGCCATTGATTATCATGGCAATGATGGTTCCTTTGGAAAGTAACCGTTATGTGGTAATATGCATGAATGGATGCTACAGCTCTTTTTACCAAACGTGGTACACGCTTTTATTTTTTTACATCCCTCCATGCCTGTTGTCTTTTGGTGGCTTGTTCTTCGTTTCCCGAATCGTCGTGCTTTACTGGCGTCGACAAAGAGAACTGCAGCAATTTTTTCAGAGAGATTCTCAACTAACCTCAAAACGATTCTTACGCTTGCTATGTTTGGCAGCTGTATTTTTCCTCGGTTATTTTCCACTAACCATTTTCATGGTCGTAGCTAATGGAAAACTACAGCAGTTTTTACCATTCAACCATGAACTAGTAGAAGCCTGGCATCAGGAATCAATTACCTATTATCCTACAACTAAGGTTGGACTAAACGACTGGGTCCCTCCAACCGTTCTTTACCTCATGTCTTTGTTTTTCAGTACAAGTGGTGGTTGGACAGAAAAGGTTGCATTAATCCTTTGGTCTCTTTTGGTATGGCTTCCTTTTACCAAAAATACCGCGTTGGGTCGTCATGCACAATTCAAATTGGATTGCTGTAAGAGTATCGAATCAACTATGGCAGGAAAGACTTTGGATTCTACTGATTTTAAGGAAAAATGTTTAGTCTTGGAGAGGCAATGGAGTAAATCGTCGATTCCAAGCGACAACTCGAGTGAACTCCAAGACGCCGCCAAATATGTCTAA

>147FY29088
ATGTTGCCTATTGGGATTTTCTATCAATTTTATGCTTACTTTGCCCTTGTTTTGTCTATCCCCATCTTATACATGCAGTTGCGTGCGAGAAACATTCCCTGCCTTTTGCTTTTATTTTGGTTAACCCTAACAACTCTCATCTACGTTGTCGAGTCTGCTATTTGGAGCAATCCCTACGCAGAAACAATTAGATGGATGGGTTATGGATTGTGTGATATTACATCTAGAATTGTCACATGTTCAAGTATTGGAATTCCTGCATCTGCCTTCACTTTGGTCCTGTATCTTGATACAGTCATTCGCAGAGACCACCCTCTCAAACGATATGAAAATTGGATTTGGCATGTATGCTTATCCATCCTGCTGCCATTGATTATCATGGCAATGATGGTTCCTTTGGAAAGTAACCGTTATGTGGTAATATGCATGAATGGATGCTACAGCTCTTTTTACCAAACGTGGTACACGCTTTTATTTTTTTACATCCCTCCATGCCTGTTGTCTTTTGGTGGCTTGTTCTTCGTTTCCCGAATCGTCGTGCTTTACTGGCGTCGACAAAGAGAACTGCAGCAATTTTTTCAGAGAGATTCTCAACTAACCTCAAAACGATTCTTACGCTTGCTATGTTTGGCAGCTGTATTTTTCCTCGGTTATTTTCCACTAACCATTTTCATGGTCGTAGCTAATGGAAAACTACAGCAGTTTTTACCATTCAACCATGAACTAGTAGAAGCCTGGCATCAGGAATCAATTACCTATTATCCTACAACTAAGGTTGGACTAAACGACTGGGTCCCTCCAACCGTTCTTTACCTCATGTCTTTGTTTTTCAGTACAAGTGGTGGTTGGACAGAAAAGGTTGCATTAATCCTTTGGTCTCTTTTGGTATGGCTTCCTTTTACCAAAAATACCGCGTTGGGTCGTCATGCACAATTCAAATTGGATTGCTGTAAGAGTATCGAATCAACTATGGCAGGAAAGACTTTGGATTCTACTGATTTTAAGGAAAAATGTTTAGTCTTGGAGAGGCAATGGAGTAAATCGTCGATTCCAAGCGACAACTCGAGTGAACTCCAAGACGCCGCCAAATATGTCTAA

>148FY29089
ATGTTGCCTATTGGGATTTTCTATCAATTTTATGCTTACTTTGCCCTTGTTTTGTCTATCCCCATCTTATACATGCAGTTGCGTGCGAGAAACATTCCCTGCCTTTTGCTTTTATTTTGGTTAACCCTAACAACTCTCATCTACGTTGTCGAGTCTGCTATTTGGAGCAATCCCTACGCAGAAACAATTAGATGGATGGGTTATGGATTGTGTGATATTACATCTAGAATTGTCACATGTTCAAGTATTGGAATTCCTGCATCTGCCTTCACTTTGGTCCTGTATCTTGATACAGTCATTCGCAGAGACCACCCTCTCAAACGATATGAAAATTGGATTTGGCATGTATGCTTATCCATCCTGCTGCCATTGATTATCATGGCAATGATGGTTCCTTTGGAAAGTAACCGTTATGTGGTAATATGCATGAATGGATGCTACAGCTCTTTTTACCAAACGTGGTACACGCTTTTATTTTTTTACATCCCTCCATGCCTGTTGTCTTTTGGTGGCTTGTTCTTCGTTTCCCGAATCGTCGTGCTTTACTGGCGTCGACAAAGAGAACTGCAGCAATTTTTTCAGAGAGATTCTCAACTAACCTCAAAACGATTCTTACGCTTGCTATGTTTGGCAGCTGTATTTTTCCTCGGTTATTTTCCACTAACCATTTTCATGGTCGTAGCTAATGGAAAACTACAGCAGTTTTTACCATTCAACCATGAACTAGTAGAAGCCTGGCATCAGGAATCAATTACCTATTATCCTACAACTAAGGTTGGACTAAACGACTGGGTCCCTCCAACCGTTCTTTACCTCATGTCTTTGTTTTTCAGTACAAGTGGTGGTTGGACAGAAAAGGTTGCATTAATCCTTTGGTCTCTTTTGGTATGGCTTCCTTTTACCAAAAATACCGCGTTGGGTCGTCATGCACAATTCAAATTGGATTGCTGTAAGAGTATCGAATCAACTATGGCAGGAAAGACTTTGGATTCTACTGATTTTAAGGAAAAATGTTTAGTCTTGGAGAGGCAATGGAGTAAATCGTCGATTCCAAGCGACAACTCGAGTGAACTCCAAGACGCCGCCAAATATGTCTAA

>149FY29090
ATGTTGCCTATTGGGATTTTCTATCAATTTTATGCTTACTTTGCCCTTGTTTTGTCTATCCCCATTTTATACATGCAGTTGCGTGCGAGAAACATTCCCTGCCTTTTGCTTTTATTTTGGTTAACCCTAACAACTCTCATCTATGTTGTCGAGTCTGCTATTTGGAGCAATCCCTACGCAGAAACAATTAGGTGGATGGGTTATGGATTGTGTGATATTACATCTAGAATTGTCACATGTTCAAGTATTGGAATTCCTGCATCTGCCTTCACTTTAGTCCTGTATCTTGATACAGTCATTCGCAGAGACCACCCTCTCAAACGATATGAAAATTGGATTTGGCATGTATGCTTATCCATCCTGCTGCCATTGATTATCATGGCAATGATGGTTCCCTTGGAAAGTAACCGTTATGTGGTAATATGCATGAATGGATGCTACAGCTCTTTTTACCAAACGTGGTACACGCTCTTATTTTTTTACATCCCTCCATGCCTGTTGTCTTTTGGTGGCTTGTTCTTCGTTTCCCGAATCGTCGTGCTTTACTGGCGTCGACAAAGAGAACTGCAGCAATTTTTTCAGAGAGATTCTCAACTAACCTCAAAACGATTCTTACGCTTGCTATGTTTGGCAGCTGTATTTTTCCTCGGTTATTTTCCACTAACCATTTTCATGGTCGTAGCTAATGGAAAACTACAGCAGTTTTTACCATTCAACCATGAACTAGTAGAAGCCTGGCATCAGGAATCAATTACCTATTATCCTACAACTAAGGTTGGACTAAACGACTGGGTCCCTCCAACCGTTCTTTACCTCATGTCTTTGTTTTTCAGTACAAGTGGTGGTTGGACAGAAAAGGTTGCATTAATCCTTTGGTCTCTTTTGGTATGGCTTCCTTTTACCAAAAATACCGCGTTGGGTCGTCATGCACAATTCAAATTGGATTGCTGTAAGAGTATCGAATCAACTATGGCAGGAAAGACTTTGGATTCTACTGATTTTAAGGAAAAATGTTTAGTCTTGGAGAGGCAATGGAGTAAATCGTCGATTCCAAGCGACAACTCGAGTGAACTCCAAGACGCCGCCAAATATGTCTAA

>150FY29091
ATGTTGCCTATTGGGATTTTCTATCAATTTTATGCTTACTTTGCCCTTGTTTTGTCTATCCCCATTTTATACATGCAGTTGCGTGCGAGAAACATTCCCTGCCTTTTGCTTTTATTTTGGTTAACCCTAACAACTCTCATCTATGTTGTCGAGTCTGCTATTTGGAGCAATCCCTACGCAGAAACAATTAGGTGGATGGGTTATGGATTGTGTGATATTACATCTAGAATTGTCACATGTTCAAGTATTGGAATTCCTGCATCTGCCTTCACTTTAGTCCTGTATCTTGATACAGTCATTCGCAGAGACCACCCTCTCAAACGATATGAAAATTGGATTTGGCATGTATGCTTATCCATCCTGCTGCCATTGATTATCATGGCAATGATGGTTCCCTTGGAAAGTAACCGTTATGTGGTAATATGCATGAATGGATGCTACAGCTCTTTTTACCAAACGTGGTACACGCTCTTATTTTTTTACATCCCTCCATGCCTGTTGTCTTTTGGTGGCTTGTTCTTCGTTTCCCGAATCGTCGTGCTTTACTGGCGTCGACAAAGAGAACTGCAGCAATTTTTTCAGAGAGATTCTCAACTAACCTCAAAACGATTCTTACGCTTGCTATGTTTGGCAGCTGTATTTTTCCTCGGTTATTTTCCACTAACCATTTTCATGGTCGTAGCTAATGGAAAACTACAGCAGTTTTTACCATTCAACCATGAACTAGTAGAAGCCTGGCATCAGGAATCAATTACCTATTATCCTACAACTAAGGTTGGACTAAACGACTGGGTCCCTCCAACCGTTCTTTACCTCATGTCTTTGTTTTTCAGTACAAGTGGTGGTTGGACAGAAAAGGTTGCATTAATCCTTTGGTCTCTTTTGGTATGGCTTCCTTTTACCAAAAATACCGCGTTGGGTCGTCATGCACAATTCAAATTGGATTGCTGTAAGAGTATCGAATCAACTATGGCAGGAAAGACTTTGGATTCTACTGATTTTAAGGAAAAATGTTTAGTCTTGGAGAGGCAATGGAGTAAATCGTCGATTCCAAGCGACAACTCGAGTGAACTCCAAGACGCCGCCAAATATGTCTAA

>L968
ATGTTGCCTATTGGGATTTTCTATCAATTTTATGCTTACTTTGCCCTTGTTTTGTCTATCCCCATCTTATACATGCAGTTGCGTGCGAGAAACATTCCCTGCCTTTTGCTTTTATTTTGGTTAACCCTAACAACTCTCATCTACGTTGTCGAGTCTGCTATTTGGAGCAATCCCTACGCAGAAACAATTAGATGGATGGGTTATGGATTGTGTGATATTACATCTAGAATTGTCACATGTTCAAGTATTGGAATTCCTGCATCTGCCTTCACTTTGGTCCTGTATCTTGATACAGTCATTCGCAGAGACCACCCTCTCAAACGATATGAAAATTGGATTTGGCATGTATGCTTATCCATCCTGCTGCCATTGATTATCATGGCAATGATGGTTCCTTTGGAAAGTAACCGTTATGTGGTAATATGCATGAATGGATGCTACAGCTCTTTTTACCAAACGTGGTACACGCTTTTATTTTTTTACATCCCTCCATGCCTGTTGTCTTTTGGTGGCTTGTTCTTCGTTTCCCGAATCGTCGTGCTTTACTGGCGTCGACAAAGAGAACTGCAGCAATTTTTTCAGAGAGATTCTCAACTAACCTCAAAACGATTCTTACGCTTGCTATGTTTGGCAGCTGTATTTTTCCTCGGTTATTTTCCACTAACCATTTTCATGGTCGTAGCTAATGGAAAACTACAGCAGTTTTTACCATTCAACCATGAACTAGTAGAAGCCTGGCATCAGGAATCAATTACCTATTATCCTACAACTAAGGTTGGACTAAACGACTGGGTCCCTCCAACCGTTCTTTACCTCATGTCTTTGTTTTTCAGTACAAGTGGTGGTTGGACAGAAAAGGTTGCATTAATCCTTTGGTCTCTTTTGGTATGGCTTCCTTTTACCAAAAATACCGCGTTGGGTCGTCATGCACAATTCAAATTGGATTGCTGTAAGAGTATCGAATCAACTATGGCAGGAAAGACTTTGGATTCTACTGATTTTAAGGAAAAATGTTTAGTCTTGGAGAGGCAATGGAGTAAATCGTCGATTCCAAGCGACAACTCGAGTGAACTCCAAGACGCCGCCAAATATGTCTAA
