# Supplementary material for: Asymmetric diversification of mating pheromones in fission yeast
Source: PLoS Biol. 2019 Jan 22;17(1):e3000101. doi: 10.1371/journal.pbio.3000101 (PMC6342294; doi:10.1371/journal.pbio.3000101)
Supplement: S1 Data — (ZIP) [file pbio.3000101.s015.zip › S1_Data/mfm1_gene.txt]

>01CBS10391
ATGGACTCAATGGCTAACTCCGTTTCTTCCTCCTCTGTCGTCAACGCTGGCAACAAGCCTGCTGAAACTCTTAACAAGACCGTTAAGAATTATACCCCCAAGGTTCCTTACATGTGGTAAGTCAATAATTTCCCAAATACTTCGTAGACAGGATGTGTTCAAAATTTACTAACCGATTTCATTTTAGTGTCATTGCATAA

>02CBS2628
ATGGACTCAATGGCTAACTCCGTTTCTTCCTCCTCTGTCGTCAACGCTGGCAACAAGCCTGCTGAAACTCTTAACAAGACCGTTAAGAATTATACCCCCAAGGTTCCTTACATGTGGTAAGTCAATAATTTCCCAAATACTTCGTAGACAGGATGTGTTCAAAATTTACTAACCGATTTCATTTTAGTGTCATTGCATAA

>03CBS1063
ATGGACTCAATGGCTAACTCCGTTTCTTCCTCCTCTGTCGTCAACGCTGGCAACAAGCCTGCTGAAACTCTTAACAAGACCGTTAAGAATTATACCCCCAAGGTTCCTTACATGTGGTAAGTCAATAATTTCCCAAATACTTCGTAGACAGGATGTGTTCAAAATTTACTAACCGATTTCATTTTAGTGTCATTGCATAA

>04CBS2775
ATGGACTCAATGGCTAACTCCGTTTCTTCCTCCTCTGTCGTCAACGCTGGCAACAAGCCTGCTGAAACTCTTAACAAGACCGTTAAGAATTATACCCCCAAGGTTCCTTACATGTGGTAAGTCAATAATTTCCCAAATACTTCGTAGACAGGATGTGTTCAAAATTTACTAACCGATTTCATTTTAGTGTCATTGCATAA

>05CBS7335
ATGGACTCAATGGCTAACTCCGTTTCTTCCTCCTCTGTCGTCAACGCTGGCAACAAGCCTGCTGAAACTCTTAACAAGACCGTTAAGAATTATACCCCCAAGGTTCCTTACATGTGGTAAGTCAATAATTTCCCAAATACTTCGTAGACAGGATGTGTTCAAAATTTACTAACCGATTTCATTTTAGTGTCATTGCATAA

>06CBS10460
ATGGACTCAATGGCTAACTCCGTTTCTTCCTCCTCTGTCGTCAACGCTGGCAACAAGCCTGCTGAAACTCTTAACAAGACCGTTAAGAATTATACCCCCAAGGTTCCTTACATGTGGTAAGTCAATAATTTCCCAAATACTTCGTAGACAGGATGTGTTCAAAATTTACTAACCGATTTCATTTTAGTGTCATTGCATAA

>07CBS10458
ATGGACTCAATAGCTAACTCCGTTTCTTCCTCCTCTGTCGTCAACGCTGGCAACAAGCCTGCTGAAACTCTTAACAAGACCGTTAAGAATTATACCCCCAAGGTTCCTTACATGTGGTAAGTCAATAATTTCCCAAATACTTCGTAGACAGGATGTGTTCAAAATTTACTAACCGATTTCATTTTAGTGTCATTGCATAA

>08CBS10474
ATGGACTCAATGGCTAACTCCGTTTCTTCCTCCTCTGTCGTCAACGCTGGCAACAAGCCTGCTGAAACTCTTAACAAGACCGTTAAGAATTATACCCCCAAGGTTCCTTACATGTGGTAAGTCAATAATTTCCCAAATACTTCGTAGACAGGATGTGTTCAAAATTTACTAACCGATTTCATTTTAGTGTCATTGCATAA

>09CBS10394
ATGGACTCAATGGCTAACTCCGTTTCTTCCTCCTCTGTCGTCAACGCTGGCAACAAGCCTGCTGAAACTCTTAACAAGACCGTTAAGAATTATACCCCCAAGGTTCCTTACATGTGGTAAGTCAATAATTTCCCAAATACTTCGTAGACAGGATGTGTTCAAAATTTACTAACCGATTTCATTTTAGTGTCATTGCATAA

>10CBS374
ATGGACTCAATAGCTAACTCCGTTTCTTCCTCCTCTGTCGTCAACGCTGGCAACAAGCCTGCTGAAACTCTTAACAAGACCGTTAAGAATTATACCCCCAAGGTTCCTTACATGTGGTAAGTCAATAATTTCCCAAATACTTCGTAGACAGGATGTGTTCAAAATTTACTAACCGATTTCATTTTAGTGTCATTGCATAA

>11CBS2777
ATGGACTCAATGGCTAACTCCGTTTCTTCCTCCTCTGTCGTCAACGCTGGCAACAAGCCTGCTGAAACTCTTAACAAGACCGTTAAGAATTATACCCCCAAGGTTCCTTACATGTGGTAAGTCAATAATTTCCCAAATACTTCGTAGACAGGATGTGTTCAAAATTTACTAACCGATTTCATTTTAGTGTCATTGCATAA

>12CBS1059
ATGGACTCAATGGCTAACTCCGTTTCTTCCTCCTCTGTCGTCAACGCTGGCAACAAGCCTGCTGAAACTCTTAACAAGACCGTTAAGAATTATACCCCCAAGGTTCCTTACATGTGGTAAGTCAATAATTTCCCAAATACTTCGTAGACAGGATGTGTTCAAAATTTACTAACCGATTTCATTTTAGTGTCATTGCATAA

>13CBS10504
ATGGACTCAATGGCTAACTCCGTTTCTTCCTCCTCTGTCGTCAACGCTGGCAACAAGCCTGCTGAAACTCTTAACAAGACCGTTAAGAATTATACCCCCAAGGTTCCTTACATGTGGTAAGTCAATAATTTCCCAAATACTTCGTAGACAGGATGTGTTCAAAATTTACTAACCGATTTCATTTTAGTGTCATTGCATAA

>14CBS10502
ATGGACTCAATGGCTAACTCCGTTTCTTCCTCCTCTGTCGTCAACGCTGGCAACAAGCCTGCTGAAACTCTTAACAAGACCGTTAAGGATTATACCCCCAAGGTTCCTTACATGTGGTAAGTCAATAATTTCCCAAATACTTCGTAGACAGGATGTGTTCAAAATTTACTAACCGATTTCATTTTAGTGTCATTGCATAA

>15CBS10501
ATGGACTCAATGGCTAACTCCGTTTCTTCCTCCTCTGTCGTCAACGCTGGCAACAAGCCTGCTGAAACTCTTAACAAGACCGTTAAGAATTATACCCCCAAGGTTCCTTACATGTGGTAAGTCAATAATTTCCCAAATACTTCGTAGACAGGATGTGTTCAAAATTTACTAACCGATTTCATTTTAGTGTCATTGCATAA

>16CBS10500
ATGGACTCAATGGCTAACTCCGTTTCTTCCTCCTCTGTCGTCAACGCTGGCAACAAGCCTGCTGAAACTCTTAACAAGACCGTTAAGAATTATACCCCCAAGGTTCCTTACATGTGGTAAGTCAATAATTTCCCAAATACTTCGTAGACAGGATGTGTTCAAAATTTACTAACCGATTTCATTTTAGTGTCATTGCATAA

>17CBS10499
ATGGACTCAATGGCTAACTCCGTTTCTTCCTCCTCTGTCGTCAACGCTGGCAACAAGCCTGCTGAAACTCTTAACAAGACCGTTAAGAATTATACCCCCAAGGTTCCTTACATGTGGTAAGTCAATAATTTCCCAAATACTTCGTAGACAGGATGTGTTCAAAATTTACTAACCGATTTCATTTTAGTGTCATTGCATAA

>18CBS10498
ATGGACTCAATGGCTAACTCCGTTTCTTCCTCCTCTGTCGTCAACGCTGGCAACAAGCCTGCTGAAACTCTTAACAAGACCGTTAAGAATTATACCCCCAAGGTTCCTTACATGTGGTAAGTCAATAATTTCCCAAATACTTCGTAGACAGGATGTGTTCAAAATTTACTAACCGATTTCATTTTAGTGTCATTGCATAA

>19CBS10477
ATGGACTCAATAGCTAACTCCGTTTCTTCCTCCTCTGTCGTCAACGCTGGCAACAAGCCTGCTGAAACTCTTAACAAGACCGTTAAGAATTATACCCCCAAGGTTCCTTACATGTGGTAAGTCAATAATTTCCCAAATACTTCGTAGACAGGATGTGTTCAAAATTTACTAACCGATTTCATTTTAGTGTCATTGCATAA

>20CBS10475
ATGGACTCAATGGCTAACTCCGTTTCTTCCTCCTCTGTCGTCAACGCTGGCAACAAGCCTGCTGAAACTCTTAACAAGACCGTTAAGAATTATACCCCCAAGGTTCCTTACATGTGGTAAGTCAATAATTTCCCAAATACTTCGTAGACAGGATGTGTTCAAAATTTACTAACCGATTTCATTTTAGTGTCATTGCATAA

>21CBS10469
ATGGACTCAATGGCTAACTCCGTTTCTTCCTCCTCTGTCGTCAACGCTGGCAACAAGCCTGCTGAAACTCTTAACAAGACCGTTAAGAATTATACCCCCAAGGTTCCTTACATGTGGTAAGTCAATAATTTCCCAAATACTTCGTAGACAGGATGTGTTCAAAATTTACTAACCGATTTCATTTTAGTGTCATTGCATAA

>22CBS10468
ATGGACTCAATAGCTAACTCCGTTTCTTCCTCCTCTGTCGTCAACGCTGGCAACAAGCCTGCTGAAACTCTTAACAAGACCGTTAAGAATTATACCCCCAAGGTTCCTTACATGTGGTAAGTCAATAATTTCCCAAATACTTCGTAGACAGGATGTGTTCAAAATTTACTAACCGATTTCATTTTAGTGTCATTGCATAA

>23CBS10464
ATGGACTCAATGGCTAACTCCGTTTCTTCCTCCTCTGTCGTCAACGCTGGCAACAAGCCTGCTGAAACTCTTAACAAGACCGTTAAGAATTATACCCCCAAGGTTCCTTACATGTGGTAAGTCAATAATTTCCCAAATACTTCGTAGACAGGATGTGTTCAAAATTTACTAACCGATTTCATTTTAGTGTCATTGCATAA

>24CBS5682
ATGGACTCAATGGCTAACTCCGTTTCTTCCTCCTCTGTCGTCAACGCTGGCAACAAGCCTGCTGAAACTCTTAACAAGACCGTTAAGAATTATACCCCCAAGGTTCCTTACATGTGGTAAGTCAATAATTTCCCAAATACTTCGTAGACAGGATGTGTTCAAAATTTACTAACCGATTTCATTTTAGTGTCATTGCATAA

>25CBS5680
ATGGACTCAATGGCTAACTCCGTTTCTTCCTCCTCTGTCGTCAACGCTGGCAACAAGCCTGCTGAAACTCTTAACAAGACCGTTAAGAATTATACCCCCAAGGTTCCTTACATGTGGTAAGTCAATAATTTCCCAAATACTTCGTAGACAGGATGTGTTCAAAATTTACTAACCGATTTCATTTTAGTGTCATTGCATAA

>26CBS5557
ATGGACTCAATGGCTAACTCCGTTTCTTCCTCCTCTGTCGTCAACGCTGGCAACAAGCCTGCTGAAACTCTTAACAAGACCGTTAAGGATTATACCCCCAAGGTTCCTTACATGTGGTAAGTCAATAATTTCCCAAATACTTCGTAGACAGGATGTGTTCAAAATTTACTAACCGATTTCATTTTAGTGTCATTGCATAA

>27CBS1061
ATGGACTCAATGGCTAACTCCGTTTCTTCCTCCTCTGTCGTCAACGCTGGCAACAAGCCTGCTGAAACTCTTAACAAGACCGTTAAGAATTATACCCCCAAGGTTCCTTACATGTGGTAAGTCAATAATTTCCCAAATACTTCGTAGACAGGATGTGTTCAAAATTTACTAACCGATTTCATTTTAGTGTCATTGCATAA

>28CBS1058
ATGGACTCAATGGCTAACTCCGTTTCTTCCTCCTCTGTCGTCAACGCTGGCAACAAGCCTGCTGAAACTCTTAACAAGACCGTTAAGAATTATACCCCCAAGGTTCCTTACATGTGGTAAGTCAATAATTTCCCAAATACTTCGTAGACAGGATGTGTTCAAAATTTACTAACCGATTTCATTTTAGTGTCATTGCATAA

>29CBS1057
ATGGACTCAATAGCTAACTCCGTTTCTTCCTCCTCTGTCGTCAACGCTGGCAACAAGCCTGCTGAAACTCTTAACAAGACCGTTAAGAATTATACCCCCAAGGTTCCTTACATGTGGTAAGTCAATAATTTCCCAAATACTTCGTAGACAGGATGTGTTCAAAATTTACTAACCGATTTCATTTTAGTGTCATTGCATAA

>30CBS1042
ATGGACTCAATGGCTAACTCCGTTTCTTCCTCCTCTGTCGTCAACGCTGGCAACAAGCCTGCTGAAACTCTTAACAAGACCGTTAAGAATTATACCCCCAAGGTTCCTTACATGTGGTAAGTCAATAATTTCCCAAATACTTCGTAGACAGGATGTGTTCAAAATTTACTAACCGATTTCATTTTAGTGTCATTGCATAA

>31CBS357
ATGGACTCAATAGCTAACTCCGTTTCTTCCTCCTCTGTCGTCAACGCTGGCAACAAGCCTGCTGAAACTCTTAACAAGACCGTTAAGAATTATACCCCCAAGGTTCCTTACATGTGGTAAGTCAATAATTTCCCAAATACTTCGTAGACAGGATGTGTTCAAAATTTACTAACCGATTTCATTTTAGTGTCATTGCATAA

>32CBS352
ATGGACTCAATGGCTAACTCCGTTTCTTCCTCCTCTGTCGTCAACGCTGGCAACAAGCCTGCTGAAACTCTTAACAAGACCGTTAAGAATTATACCCCCAAGGTTCCTTACATGTGGTAAGTCAATAATTTCCCAAATACTTCGTAGACAGGATGTGTTCAAAATTTACTAACCGATTTCATTTTAGTGTCATTGCATAA

>33FY25279
ATGGACTCAATGGCTAACTCCGTTTCTTCCTCCTCTGTCGTCAACGCTGGCAACAAGCCTGCTGAAACTCTTAACAAGACCGTTAAGAATTATACCCCCAAGGTTCCTTACATGTGGTAAGTCAATAATTTCCCAAATACTTCGTAGACAGGATGTGTTCAAAATTTACTAACCGATTTCATTTTAATGTCATTGCATAA

>34FY25281
ATGGACTCAATGGCTAACTCCGTTTCTTCCTCCTCTGTCGTCAACGCTGGCAACAAGCCTGCTGAAACTCTTAACAAGACCGTTAAGAATTATACCCCCAAGGTTCCTTACATGTGGTAAGTCAATAATTTCCCAAATACTTCGTAGACAGGATGTGTTCAAAATTTACTAACCGATTTCATTTTAGTGTCATTGCATAA

>35FY25282
ATGGACTCAATGGCTAACTCCGTTTCTTCCTCCTCTGTCGTCAACGCTGGCAACAAGCCTGCTGAAACTCTTAACAAGACCGTTAAGAATTATACCCCCAAGGTTCCTTACATGTGGTAAGTCAATAATTTCCCAAATACTTCGTAGACAGGATGTGTTCAAAATTTACTAACCGATTTCATTTTAGTGTCATTGCATAA

>36FY25283
ATGGACTCAATAGCTAACTCCGTTTCTTCCTCCTCTGTCGTCAACGCTGGCAACAAGCCTGCTGAAACTCTTAACAAGACCGTTAAGAATTATACCCCCAAGGTTCCTTACATGTGGTAAGTCAATAATTTCCCAAATACTTCGTAGACAGGATGTGTTCAAAATTTACTAACCGATTTCATTTTAGTGTCATTGCATAA

>37FY25284
ATGGACTCAATGGCTAACTCCGTTTCTTCCTCCTCTGTCGTCAACGCTGGCAACAAGCCTGCTGAAACTCTTAACAAGACCGTTAAGAATTATACCCCCAAGGTTCCTTACATGTGGTAAGTCAATAATTTCCCAAATACTTCGTAGACAGGATGTGTTCAAAATTTACTAACCGATTTCATTTTAGTGTCATTGCATAA

>38FY25285
ATGGACTCAATAGCTAACTCCGTCTCTTCCTCCTCTGTCGTCAACGCTGGCAACAAGCCTGCTGAAACTCTTAACAAGACCGTTAAGAATTATACCCCCAAGGTTCCTTACATGTGGTAAGTCAATAATTTCCCAAATACTTCGTAGACAGGATGTGTTCAAAATTTACTAACCGATTTCATTTTAGTGTCATTGCATAA

>39FY25287
ATGGACTCAATGGCTAACTCCGTTTCTTCCTCCTCTGTCGTCAACGCTGGCAACAAGCCTGCTGAAACTCTTAACAAGACCGTTAAGAATTATACCCCCAAGGTTCCTTACATGTGGTAAGTCAATAATTTCCCAAATACTTCGTAGACAGGATGTGTTCAAAATTTACTAACCGATTTCATTTTAATGTCATTGCATAA

>40FY25288
ATGGACTCAATGGCTAACTCCGTTTCTTCCTCCTCTGTCGTCAACGCTGGCAACAAGCCTGCTGAAACTCTTAACAAGACCGTTAAGAATTATACCCCCAAGGTTCCTTACATGTGGTAAGTCAATAATTTCCCAAATACTTCGTAGACAGGATGTGTTCAAAATTTACTAACCGATTTCATTTTAGTGTCATTGCATAA

>41FY25289
ATGGACTCAATGGCTAACTCCGTTTCTTCCTCCTCTGTCGTCAACGCTGGCAACAAGCCTGCTGAAACTCTTAACAAGACCGTTAAGAATTATACCCCCAAGGTTCCTTACATGTGGTAAGTCAATAATTTCCCAAATACTTCGTAGACAGGATGTGTTCAAAATTTACTAACCGATTTCATTTTAGTGTCATTGCATAA

>42FY25290
ATGGACTCAATGGCTAACTCCGTTTCTTCCTCCTCTGTCGTCAACGCTGGCAACAAGCCTGCTGAAACTCTTAACAAGACCGTTAAGAATTATACCCCCAAGGTTCCTTACATGTGGTAAGTCAATAATTTCCCAAATACTTCGTAGACAGGATGTGTTCAAAATTTACTAACCGATTTCATTTTAGTGTCATTGCATAA

>43FY25291
ATGGACTCAATGGCTAACTCCGTTTCTTCCTCCTCTGTCGTCAACGCTGGCAACAAGCCTGCTGAAACTCTTAACAAGACCGTTAAGAATTATACCCCCAAGGTTCCTTACATGTGGTAAGTCAATAATTTCCCAAATACTTCGTAGACAGGATGTGTTCAAAATTTACTAACCGATTTCATTTTAGTGTCATTGCATAA

>44FY25294
ATGGACTCAATGGCTAACTCCGTTTCTTCCTCCTCTGTCGTCAACGCTGGCAACAAGCCTGCTGAAACTCTTAACAAGACCGTTAAGAATTATACCCCCAAGGTTCCTTACATGTGGTAAGTCAATAATTTCCCAAATACTTCGTATACAGGATGTGTTCAAAATTTACTAACCGATTTCATTTTAGTGTCATTGCATAA

>45FY25295
ATGGACTCAATGGCTAACTCCGTTTCTTCCTCCTCTGTCGTCAACGCTGGCAACAAGCCTGCTGAAACTCTTAACAAGACCGTTAAGAATTATACCCCCAAGGTTCCTTACATGTGGTAAGTCAATAATTTCCCAAATACTTCGTAGACAGGATGTGTTCAAAATTTACTAACCGATTTCATTTTAATGTCATTGCATAA

>46FY25301
ATGGACTCAAAGGCTAACTCCGTTTCTTCCTCCTCTGTCGTCAACGCTGGCAACAAGCCTGCTGAAACTCTTAACAAGACCGTTAAGAATTATACCCCCAAGGTTCCTTACATGTGGTAAGTCAATAATTTCCCAAATACTTCGTAGACAGGATGTGTTCAAAATTTACTAACCGATTTCATTTTAATGTCATTGCATAA

>47FY25305
ATGGACTCAATGGCTAACTCCGTTTCTTCCTCCTCTGTCGTCAACGCTGGCAACAAGCCTGCTGAAACTCTTAACAAGACCGTTAAGAATTATACCCCCAAGGTTCCTTACATGTGGTAAGTCAATAATTTCCCAAATACTTCGTAGACAGGATGTGTTCAAAATTTACTAACCGATTTCATTTTAGTGTCATTGCATAA

>48FY25306
ATGGACTCAATGGCTAACTCCGTTTCTTCCTCCTCTGTCGTCAACGCTGGCAACAAGCCTGCTGAAACTCTTAACAAGACCGTTAAGAATTATACCCCCAAGGTTCCTTACATGTGGTAAGTCAATAATTTCCCAAATACTTCGTAGACAGGATGTGTTCAAAATTTACTAACCGATTTCATTTTAGTGTCATTGCATAA

>49FY25307
ATGGACTCAATAGCTAACTCCGTTTCTTCCTCCTCTGTCGTCAACGCTGGCAACAAGCCTGCTGAAACTCTTAACAAGACCGTTAAGAATTATACCCCCAAGGTTCCTTACATGTGGTAAGTCAATAATTTCCCAAATACTTCGTAGACAGGATGTGTTCAAAATTTACTAACCGATTTCATTTTAGTGTCATTGCATAA

>50FY25308
ATGGACTCAATGGCTAACTCCGTTTCTTCCTCCTCTGTCGTCAACGCTGGCAACAAGCCTGCTGAAACTCTTAACAAGACCGTTAAGAATTATACCCCCAAGGTTCCTTACATGTGGTAAGTCAATAATTTCCCAAATACTTCGTAGACAGGATGTGTTCAAAATTTACTAACCGATTTCATTTTAGTGTCATTGCATAA

>51FY28956
ATGGACTCAATGGCTAACTCCGTTTCTTCCTCCTCTGTCGTCAACGCTGGCAACAAGCCTGCTGAAACTCTTAACAAGACCGTTAAGAATTATACCCCCAAGGTTCCTTACATGTGGTAAGTCAATAATTTCCCAAATACTTCGTAGACAGGATGTGTTCAAAATTTACTAACCGATTTCATTTTAGTGTCATTGCATAA

>52FY28961
ATGGACTCAATGGCTAACTCCGTTTCTTCCTCCTCTGTCGTCAACGCTGGCAACAAGCCTGCTGAAACTCTTAACAAGACCGTTAAGAATTATACCCCCAAGGTTCCTTACATGTGGTAAGTCAATAATTTCCCAAATACTTCGTAGACAGGATGTGTTCAAAATTTACTAACCGATTTCATTTTAGTGTCATTGCATAA

>53FY28962
ATGGACTCAATGGCTAACTCCGTTTCTTCCTCCTCTGTCGTCAACGCTGGCAACAAGCCTGCTGAAACTCTTAACAAGACCGTTAAGAATTATACCCCCAAGGTTCCTTACATGTGGTAAGTCAATAATTTCCCAAATACTTCGTAGACAGGATGTGTTCAAAATTTACTAACCGATTTCATTTTAGTGTCATTGCATAA

>54FY28963
ATGGACTCAATGGCTAACTCCGTTTCTTCCTCCTCTGTCGTCAACGCTGGCAACAAGCCTGCTGAAACTCTTAACAAGACCGTTAAGAATTATACCCCCAAGGTTCCTTACATGTGGTAAGTCAATAATTTCCCAAATACTTCGTAGACAGGATGTGTTCAAAATTTACTAACCGATTTCATTTTAGTGTCATTGCATAA

>55FY28965
ATGGACTCAATGGCTAACTCCGTTTCTTCCTCCTCTGTCGTCAACGCTGGCAACAAGCCTGCTGAAACTCTTAACAAGACCGTTAAGAATTATACCCCCAAGGTTCCTTACATGTGGTAAGTCAATAATTTCCCAAATACTTCGTAGACAGGATGTGTTCAAAATTTACTAACCGATTTCATTTTAGTGTCATTGCATAA

>56FY28966
ATGGACTCAATAGCTAACTCCGTTTCTTCCTCCTCTGTCGTCAACGCTGGCAACAAGCCTGCTGAAACTCTTAACAAGACCGTTAAGAATTATACCCCCAAGGTTCCTTACATGTGGTAAGTCAATAATTTCCCAAATACTTCGTAGACAGGATGTGTTCAAAATTTACTAACCGATTTCATTTTAGTGTCATTGCATAA

>57FY28967
ATGGACTCAATGGCTAACTCCGTTTCTTCCTCCTCTGTCGTCAACGCTGGCAACAAGCCTGCTGAAACTCTTAACAAGACCGTTAAGAATTATACCCCCAAGGTTCCTTACATGTGGTAAGTCAATAATTTCCCAAATACTTCGTAGACAGGATGTGTTCAAAATTTACTAACCGATTTCATTTTAGTGTCATTGCATAA

>58FY28971
ATGGACTCAATAGCTAACTCCGTTTCTTCCTCCTCTGTCGTCAACGCTGGCAACAAGCCTGCTGAAACTCTTAACAAGACCGTTAAGAATTATACCCCCAAGGTTCCTTACATGTGGTAAGTCAATAATTTCCCAAATACTTCGTAGACAGGATGTGTTCAAAATTTACTAACCGATTTCATTTTAGTGTCATTGCATAA

>59FY28973
ATGGACTCAATGGCTAACTCCGTTTCTTCCTCCTCTGTCGTCAACGCTGGCAACAAGCCTGCTGAAACTCTTAACAAGACCGTTAAGAATTATACCCCCAAGGTTCCTTACATGTGGTAAGTCAATAATTTCCCAAATACTTCGTAGACAGGATGTGTTCAAAATTTACTAACCGATTTCATTTTAGTGTCATTGCATAA

>60FY28974
ATGGACTCAATGGCTAACTCCGTTTCTTCCTCCTCTGTCGTCAACGCTGGCAACAAGCCTGCTGAAACTCTTAACAAGACCGTTAAGAATTATACCCCCAAGGTTCCTTACATGTGGTAAGTCAATAATTTCCCAAATACTTCGTAGACAGGATGTGTTCAAAATTTACTAACCGATTTCATTTTAGTGTCATTGCATAA

>61FY28975
ATGGACTCAATAGCTAACTCCGTTTCTTCCTCCTCTGTCGTCAACGCTGGCAACAAGCCTGCTGAAACTCTTAACAAGACCGTTAAGAATTATACCCCCAAGGTTCCTTACATGTGGTAAGTCAATAATTTCCCAAATACTTCGTAGACAGGATGTGTTCAAAATTTACTAACCGATTTCATTTTAGTGTCATTGCATAA

>62FY28977
ATGGACTCAATAGCTAACTCCGTTTCTTCCTCCTCTGTCGTCAACGCTGGCAACAAGCCTGCTGAAACTCTTAACAAGACCGTTAAGAATTATACCCCCAAGGTTCCTTACATGTGGTAAGTCAATAATTTCCCAAATACTTCGTAGACAGGATGTGTTCAAAATTTACTAACCGATTTCATTTTAGTGTCATTGCATAA

>63FY28978
ATGGACTCAATAGCTAACTCCGTTTCTTCCTCCTCTGTCGTCAACGCTGGCAACAAGCCTGCTGAAACTCTTAACAAGACCGTTAAGAATTATACCCCCAAGGTTCCTTACATGTGGTAAGTCAATAATTTCCCAAATACTTCGTAGACAGGATGTGTTCAAAATTTACTAACCGATTTCATTTTAGTGTCATTGCATAA

>64FY28979
ATGGACTCAATGGCTAACTCCGTTTCTTCCTCCTCTGTCGTCAACGCTGGCAACAAGCCTGCTGAAACTCTTAACAAGACCGTTAAGAATTATACCCCCAAGGTTCCTTACATGTGGTAAGTCAATAATTTCCCAAATACTTCGTAGACAGGATGTGTTCAAAATTTACTAACCGATTTCATTTTAGTGTCATTGCATAA

>65FY28980
ATGGACTCAATGGCTAACTCCGTTTCTTCCTCCTCTGTCGTCAACGCTGGCAACAAGCCTGCTGAAACTCTTAACAAGACCGTTAAGAATTATACCCCCAAGGTTCCTTACATGTGGTAAGTCAATAATTTCCCAAATACTTCGTAGACAGGATGTGTTCAAAATTTACTAACCGATTTCATTTTAGTGTCATTGCATAA

>66FY28984
ATGGACTCAATAGCTAACTCCGTTTCTTCCTCCTCTGTCGTCAACGCTGGCAACAAGCCTGCTGAAACTCTTAACAAGACCGTTAAGAATTATACCCCCAAGGTTCCTTACATGTGGTAAGTCAATAATTTCCCAAATACTTCGTAGACAGGATGTGTTCAAAATTTACTAACCGATTTCATTTTAGTGTCATTGCATAA

>67FY28985
ATGGACTCAATGGCTAACTCCGTTTCTTCCTCCTCTGTCGTCAACGCTGGCAACAAGCCTGCTGAAACTCTTAACAAGACCGTTAAGAATTATACCCCCAAGGTTCCTTACATGTGGTAAGTCAATAATTTCCCAAATACTTCGTAGACAGGATGTGTTCAAAATTTACTAACCGATTTCATTTTAGTGTCATTGCATAA

>68FY28987
ATGGACTCAATGGCTAACTCCGTTTCTTCCTCCTCTGTCGTCAACGCTGGCAACAAGCCTGCTGAAACTCTTAACAAGACCGTTAAGGATTATACCCCCAAGGTTCCTTACATGTGGTAAGTCAATAATTTCCCAAATACTTCGTAGACAGGATGTGTTCAAAATTTACTAACCGATTTCATTTTAGTGTCATTGCATAA

>69FY28988
ATGGACTCAATGGCTAACTCCGTTTCTTCCTCCTCTGTCGTCAACGCTGGCAACAAGCCTGCTGAAACTCTTAACAAGACCGTTAAGAATTATACCCCCAAGGTTCCTTACATGTGGTAAGTCAATAATTTCCCAAATACTTCGTAGACAGGATGTGTTCAAAATTTACTAACCGATTTCATTTTAGTGTCATTGCATAA

>70FY28991
ATGGACTCAATGGCTAACTCCGTTTCTTCCTCCTCTGTCGTCAACGCTGGCAACAAGCCTGCTGAAACTCTTAACAAGACCGTTAAGAATTATACCCCCAAGGTTCCTTACATGTGGTAAGTCAATAATTTCCCAAATACTTCGTAGACAGGATGTGTTCAAAATTTACTAACCGATTTCATTTTAGTGTCATTGCATAA

>71FY28998
ATGGACTCAATGGCTAACTCCGTTTCTTCCTCCTCTGTCGTCAACGCTGGCAACAAGCCTGCTGAAACTCTTAACAAGACCGTTAAGAATTATACCCCCAAGGTTCCTTACATGTGGTAAGTCAATAATTTCCCAAATACTTCGTAGACAGGATGTGTTCAAAATTTACTAACCGATTTCATTTTAATGTCATTGCATAA

>72FY28999
ATGGACTCAATGGCTAACTCCGTTTCTTCCTCCTCTGTCGTCAACGCTGGCAACAAGCCTGCTGAAACTCTTAACAAGACCGTTAAGAATTATACCCCCAAGGTTCCTTACATGTGGTAAGTCAATAATTTCCCAAATACTTCGTAGACAGGATGTGTTCAAAATTTACTAACCGATTTCATTTTAGTGTCATTGCATAA

>73FY29000
ATGGACTCAATGGCTAACTCCGTTTCTTCCTCCTCTGTCGTCAACGCTGGCAACAAGCCTGCTGAAACTCTTAACAAGACCGTTAAGAATTATACCCCCAAGGTTCCTTACATGTGGTAAGTCAATAATTTCCCAAATACTTCGTAGACAGGATGTGTTCAAAATTTACTAACCGATTTCATTTTAGTGTCATTGCATAA

>74FY29001
ATGGACTCAATGGCTAACTCCGTTTCTTCCTCCTCTGTCGTCAACGCTGGCAACAAGCCTGCTGAAACTCTTAACAAGACCGTTAAGAATTATACCCCCAAGGTTCCTTACATGTGGTAAGTCAATAATTTCCCAAATACTTCGTAGACAGGATGTGTTCAAAATTTACTAACCGATTTCATTTTAGTGTCATTGCATAA

>75FY29002
ATGGACTCAATGGCTAACTCCGTTTCTTCCTCCTCTGTCGTCAACGCTGGCAACAAGCCTGCTGAAACTCTTAACAAGACCGTTAAGAATTATACCCCCAAGGTTCCTTACATGTGGTAAGTCAATAATTTCCCAAATACTTCGTAGACAGGATGTGTTCAAAATTTACTAACCGATTTCATTTTAGTGTCATTGCATAA

>76FY29003
ATGGACTCAATGGCTAACTCCGTTTCTTCCTCCTCTGTCGTCAACGCTGGCAACAAGCCTGCTGAAACTCTTAACAAGACCGTTAAGAATTATACCCCCAAGGTTCCTTACATGTGGTAAGTCAATAATTTCCCAAATACTTCGTAGACAGGATGTGTTCAAAATTTACTAACCGATTTCATTTTAGTGTCATTGCATAA

>77FY29004
ATGGACTCAATGGCTAACTCCGTTTCTTCCTCCTCTGTCGTCAACGCTGGCAACAAGCCTGCTGAAACTCTTAACAAGACCGTTAAGAATTATACCCCCAAGGTTCCTTACATGTGGTAAGTCAATAATTTCCCAAATACTTCGTAGACAGGATGTGTTCAAAATTTACTAACCGATTTCATTTTAGTGTCATTGCATAA

>78FY29005
ATGGACTCAATGGCTAACTCCGTTTCTTCCTCCTCTGTCGTCAACGCTGGCAACAAGCCTGCTGAAACTCTTAACAAGACCGTTAAGAATTATACCCCCAAGGTTCCTTACATGTGGTAAGTCAATAATTTCCCAAATACTTCGTAGACAGGATGTGTTCAAAATTTACTAACCGATTTCATTTTAGTGTCATTGCATAA

>79FY29006
ATGGACTCAATGGCTAACTCCGTTTCTTCCTCCTCTGTCGTCAACGCTGGCAACAAGCCTGCTGAAACTCTTAACAAGACCGTTAAGAATTATACCCCCAAGGTTCCTTACATGTGGTAAGTCAATAATTTCCCAAATACTTCGTAGACAGGATGTGTTCAAAATTTACTAACCGATTTCATTTTAGTGTCATTGCATAA

>80FY29007
ATGGACTCAATGGCTAACTCCGTTTCTTCCTCCTCTGTCGTCAACGCTGGCAACAAGCCTGCTGAAACTCTTAACAAGACCGTTAAGAATTATACCCCCAAGGTTCCTTACATGTGGTAAGTCAATAATTTCCCAAATACTTCGTAGACAGGATGTGTTCAAAATTTACTAACCGATTTCATTTTAGTGTCATTGCATAA

>81FY29008
ATGGACTCAATGGCTAACTCCGTTTCTTCCTCCTCTGTCGTCAACGCTGGCAACAAGCCTGCTGAAACTCTTAACAAGACCGTTAAGAATTATACCCCCAAGGTTCCTTACATGTGGTAAGTCAATAATTTCCCAAATACTTCGTAGACAGGATGTGTTCAAAATTTACTAACCGATTTCATTTTAGTGTCATTGCATAA

>82FY29009
ATGGACTCAATGGCTAACTCCGTTTCTTCCTCCTCTGTCGTCAACGCTGGCAACAAGCCTGCTGAAACTCTTAACAAGACCGTTAAGAATTATACCCCCAAGGTTCCTTACATGTGGTAAGTCAATAATTTCCCAAATACTTCGTAGACAGGATGTGTTCAAAATTTACTAACCGATTTCATTTTAGTGTCATTGCATAA

>83FY29010
ATGGACTCAATGGCTAACTCCGTTTCTTCCTCCTCTGTCGTCAACGCTGGCAACAAGCCTGCTGAAACTCTTAACAAGACCGTTAAGAATTATACCCCCAAGGTTCCTTACATGTGGTAAGTCAATAATTTCCCAAATACTTCGTAGACAGGATGTGTTCAAAATTTACTAACCGATTTCATTTTAGTGTCATTGCATAA

>84FY29011
ATGGACTCAATGGCTAACTCCGTTTCTTCCTCCTCTGTCGTCAACGCTGGCAACAAGCCTGCTGAAACTCTTAACAAGACCGTTAAGAATTATACCCCCAAGGTTCCTTACATGTGGTAAGTCAATAATTTCCCAAATACTTCGTAGACAGGATGTGTTCAAAATTTACTAACCGATTTCATTTTAGTGTCATTGCATAA

>85FY29012
ATGGACTCAATGGCTAACTCCGTTTCTTCCTCCTCTGTCGTCAACGCTGGCAACAAGCCTGCTGAAACTCTTAACAAGACCGTTAAGAATTATACCCCCAAGGTTCCTTACATGTGGTAAGTCAATAATTTCCCAAATACTTCGTAGACAGGATGTGTTCAAAATTTACTAACCGATTTCATTTTAATGTCATTGCATAA

>86FY29013
ATGGACTCAATGGCTAACTCCGTTTCTTCCTCCTCTGTCGTCAACGCTGGCAACAAGCCTGCTGAAACTCTTAACAAGACCGTTAAGAATTATACCCCCAAGGTTCCTTACATGTGGTAAGTCAATAATTTCCCAAATACTTCGTAGACAGGATGTGTTCAAAATTTACTAACCGATTTCATTTTAGTGTCATTGCATAA

>87FY29014
ATGGACTCAATGGCTAACTCCGTTTCTTCCTCCTCTGTCGTCAACGCTGGCAACAAGCCTGCTGAAACTCTTAACAAGACCGTTAAGAATTATACCCCCAAGGTTCCTTACATGTGGTAAGTCAATAATTTCCCAAATACTTCGTAGACAGGATGTGTTCAAAATTTACTAACCGATTTCATTTTAGTGTCATTGCATAA

>88FY29015
ATGGACTCAATGGCTAACTCCGTTTCTTCCTCCTCTGTCGTCAACGCTGGCAACAAGCCTGCTGAAACTCTTAACAAGACCGTTAAGGATTATACCCCCAAGGTTCCTTACATGTGGTAAGTCAATAATTTCCCAAATACTTCGTAGACAGGATGTGTTCAAAATTTACTAACCGATTTCATTTTAGTGTCATTGCATAA

>89FY29016
ATGGACTCAATGGCTAACTCCGTTTCTTCCTCCTCTGTCGTCAACGCTGGCAACAAGCCTGCTGAAACTCTTAACAAGACCGTTAAGAATTATACCCCCAAGGTTCCTTACATGTGGTAAGTCAATAATTTCCCAAATACTTCGTAGACAGGATGTGTTCAAAATTTACTAACCGATTTCATTTTAATGTCATTGCATAA

>90FY29017
ATGGACTCAATGGCTAACTCCGTTTCTTCCTCCTCTGTCGTCAACGCTGGCAACAAGCCTGCTGAAACTCTTAACAAGACCGTTAAGAATTATACCCCCAAGGTTCCTTACATGTGGTAAGTCAATAATTTCCCAAATACTTCGTAGACAGGATGTGTTCAAAATTTACTAACCGATTTCATTTTAGTGTCATTGCATAA

>91FY29018
ATGGACTCAATGGCTAACTCCGTTTCTTCCTCCTCTGTCGTCAACGCTGGCAACAAGCCTGCTGAAACTCTTAACAAGACCGTTAAGAATTATACCCCCAAGGTTCCTTACATGTGGTAAGTCAATAATTTCCCAAATACTTCGTAGACAGGATGTGTTCAAAATTTACTAACCGATTTCATTTTAGTGTCATTGCATAA

>92FY29019
ATGGACTCAATGGCTAACTCCGTTTCTTCCTCCTCTGTCGTCAACGCTGGCAACAAGCCTGCTGAAACTCTTAACAAGACCGTTAAGGATTATACCCCCAAGGTTCCTTACATGTGGTAAGTCAATAATTTCCCAAATACTTCGTAGACAGGATGTGTTCAAAATTTACTAACCGATTTCATTTTAGTGTCATTGCATAA

>93FY29020
ATGGACTCAATGGCTAACTCCGTTTCTTCCTCCTCTGTCGTCAACGCTGGCAACAAGCCTGCTGAAACTCTTAACAAGACCGTTAAGAATTATACCCCCAAGGTTCCTTACATGTGGTAAGTCAATAATTTCCCAAATACTTCGTAGACAGGATGTGTTCAAAATTTACTAACCGATTTCATTTTAGTGTCATTGCATAA

>94FY29021
ATGGACTCAATGGCTAACTCCGTTTCTTCCTCCTCTGTCGTCAACGCTGGCAACAAGCCTGCTGAAACTCTTAACAAGACCGTTAAGAATTATACCCCCAAGGTTCCTTACATGTGGTAAGTCAATAATTTCCCAAATACTTCGTAGACAGGATGTGTTCAAAATTTACTAACCGATTTCATTTTAGTGTCATTGCATAA

>95FY29024
ATGGACTCAATGGCTAACTCCGTTTCTTCCTCCTCTGTCGTCAACGCTGGCAACAAGCCTGCTGAAACTCTTAACAAGACCGTTAAGAATTATACCCCCAAGGTTCCTTACATGTGGTAAGTCAATAATTTCCCAAATACTTCGTAGACAGGATGTGTTCAAAATTTACTAACCGATTTCATTTTAGTGTCATTGCATAA

>96FY29025
ATGGACTCAATGGCTAACTCCGTTTCTTCCTCCTCTGTCGTCAACGCTGGCAACAAGCCTGCTGAAACTCTTAACAAGACCGTTAAGAATTATACCCCCAAGGTTCCTTACATGTGGTAAGTCAATAATTTCCCAAATACTTCGTAGACAGGATGTGTTCAAAATTTACTAACCGATTTCATTTTAGTGTCATTGCATAA

>97FY29026
ATGGACTCAATGGCTAACTCCGTTTCTTCCTCCTCTGTCGTCAACGCTGGCAACAAGCCTGCTGAAACTCTTAACAAGACCGTTAAGAATTATACCCCCAAGGTTCCTTACATGTGGTAAGTCAATAATTTCCCAAATACTTCGTAGACAGGATGTGTTCAAAATTTACTAACCGATTTCATTTTAGTGTCATTGCATAA

>98FY29027
ATGGACTCAATGGCTAACTCCGTTTCTTCCTCCTCTGTCGTCAACGCTGGCAACAAGCCTGCTGAAACTCTTAACAAGACCGTTAAGAATTATACCCCCAAGGTTCCTTACATGTGGTAAGTCAATAATTTCCCAAATACTTCGTAGACAGGATGTGTTCAAAATTTACTAACCGATTTCATTTTAGTGTCATTGCATAA

>99FY29036
ATGGACTCAATGGCTAACTCCGTTTCTTCCTCCTCTGTCGTCAACGCTGGCAACAAGCCTGCTGAAACTCTTAACAAGACCGTTAAGAATTATACCCCCAAGGTTCCTTACATGTGGTAAGTCAATAATTTCCCAAATACTTCGTAGACAGGATGTGTTCAAAATTTACTAACCGATTTCATTTTAGTGTCATTGCATAA

>100FY29037
ATGGACTCAATGGCTAACTCCGTTTCTTCCTCCTCTGTCGTCAACGCTGGCAACAAGCCTGCTGAAACTCTTAACAAGACCGTTAAGAATTATACCCCCAAGGTTCCTTACATGTGGTAAGTCAATAATTTCCCAAATACTTCGTAGACAGGATGTGTTCAAAATTTACTAACCGATTTCATTTTAGTGTCATTGCATAA

>101FY29038
ATGGACTCAATGGCTAACTCCGTTTCTTCCTCCTCTGTCGTCAACGCTGGCAACAAGCCTGCTGAAACTCTTAACAAGACCGTTAAGAATTATACCCCCAAGGTTCCTTACATGTGGTAAGTCAATAATTTCCCAAATACTTCGTAGACAGGATGTGTTCAAAATTTACTAACCGATTTCATTTTAGTGTCATTGCATAA

>102FY29039
ATGGACTCAATGGCTAACTCCGTTTCTTCCTCCTCTGTCGTCAACGCTGGCAACAAGCCTGCTGAAACTCTTAACAAGACCGTTAAGAATTATACCCCCAAGGTTCCTTACATGTGGTAAGTCAATAATTTCCCAAATACTTCGTAGACAGGATGTGTTCAAAATTTACTAACCGATTTCATTTTAGTGTCATTGCATAA

>103FY29040
ATGGACTCAATGGCTAACTCCGTTTCTTCCTCCTCTGTCGTCAACGCTGGCAACAAGCCTGCTGAAACTCTTAACAAGACCGTTAAGAATTATACCCCCAAGGTTCCTTACATGTGGTAAGTCAATAATTTCCCAAATACTTCGTAGACAGGATGTGTTCAAAATTTACTAACCGATTTCATTTTAGTGTCATTGCATAA

>104FY29041
ATGGACTCAATGGCTAACTCCGTTTCTTCCTCCTCTGTCGTCAACGCTGGCAACAAGCCTGCTGAAACTCTTAACAAGACCGTTAAGAATTATACCCCCAAGGTTCCTTACATGTGGTAAGTCAATAATTTCCCAAATACTTCGTAGACAGGATGTGTTCAAAATTTACTAACCGATTTCATTTTAGTGTCATTGCATAA

>105FY29042
ATGGACTCAATGGCTAACTCCGTTTCTTCCTCCTCTGTCGTCAACGCTGGCAACAAGCCTGCTGAAACTCTTAACAAGACCGTTAAGAATTATACCCCCAAGGTTCCTTACATGTGGTAAGTCAATAATTTCCCAAATACTTCGTAGACAGGATGTGTTCAAAATTTACTAACCGATTTCATTTTAGTGTCATTGCATAA

>106FY29043
ATGGACTCAATGGCTAACTCCGTTTCTTCCTCCTCTGTCGTCAACGCTGGCAACAAGCCTGCTGAAACTCTTAACAAGACCGTTAAGAATTATACCCCCAAGGTTCCTTACATGTGGTAAGTCAATAATTTCCCAAATACTTCGTAGACAGGATGTGTTCAAAATTTACTAACCGATTTCATTTTAGTGTCATTGCATAA

>107FY29044
ATGGACTCAATGGCTAACTCCGTTTCTTCCTCCTCTGTCGTCAACGCTGGCAACAAGCCTGCTGAAACTCTTAACAAGACCGTTAAGAATTATACCCCCAAGGTTCCTTACATGTGGTAAGTCAATAATTTCCCAAATACTTCGTAGACAGGATGTGTTCAAAATTTACTAACCGATTTCATTTTAGTGTCATTGCATAA

>108FY29045
ATGGACTCAATGGCTAACTCCGTTTCTTCCTCCTCTGTCGTCAACGCTGGCAACAAGCCTGCTGAAACTCTTAACAAGACCGTTAAGAATTATACCCCCAAGGTTCCTTACATGTGGTAAGTCAATAATTTCCCAAATACTTCGTAGACAGGATGTGTTCAAAATTTACTAACCGATTTCATTTTAGTGTCATTGCATAA

>109FY29046
ATGGACTCAATGGCTAACTCCGTTTCTTCCTCCTCTGTCGTCAACGCTGGCAACAAGCCTGCTGAAACTCTTAACAAGACCGTTAAGAATTATACCCCCAAGGTTCCTTACATGTGGTAAGTCAATAATTTCCCAAATACTTCGTAGACAGGATGTGTTCAAAATTTACTAACCGATTTCATTTTAGTGTCATTGCATAA

>110FY29047
ATGGACTCAATGGCTAACTCCGTTTCTTCCTCCTCTGTCGTCAACGCTGGCAACAAGCCTGCTGAAACTCTTAACAAGACCGTTAAGAATTATACCCCCAAGGTTCCTTACATGTGGTAAGTCAATAATTTCCCAAATACTTCGTAGACAGGATGTGTTCAAAATTTACTAACCGATTTCATTTTAGTGTCATTGCATAA

>111FY29048
ATGGACTCAATGGCTAACTCCGTTTCTTCCTCCTCTGTCGTCAACGCTGGCAACAAGCCTGCTGAAACTCTTAACAAGACCGTTAAGAATTATACCCCCAAGGTTCCTTACATGTGGTAAGTCAATAATTTCCCAAATACTTCGTAGACAGGATGTGTTCAAAATTTACTAACCGATTTCATTTTAGTGTCATTGCATAA

>112FY29051
ATGGACTCAATGGCTAACTCCGTTTCTTCCTCCTCTGTCGTCAACGCTGGCAACAAGCCTGCTGAAACTCTTAACAAGACCGTTAAGAATTATACCCCCAAGGTTCCTTACATGTGGTAAGTCAATAATTTCCCAAATACTTCGTAGACAGGATGTGTTCAAAATTTACTAACCGATTTCATTTTAGTGTCATTGCATAA

>113FY29052
ATGGACTCAATGGCTAACTCCGTTTCTTCCTCCTCTGTCGTCAACGCTGGCAACAAGCCTGCTGAAACTCTTAACAAGACCGTTAAGAATTATACCCCCAAGGTTCCTTACATGTGGTAAGTCAATAATTTCCCAAATACTTCGTAGACAGGATGTGTTCAAAATTTACTAACCGATTTCATTTTAGTGTCATTGCATAA

>114FY29053
ATGGACTCAATAGCTAACTCCGTTTCTTCCTCCTCTGTCGTCAACGCTGGCAACAAGCCTGCTGAAACTCTTAACAAGACCGTTAAGAATTATACCCCCAAGGTTCCTTACATGTGGTAAGTCAATAATTTCCCAAATACTTCGTAGACAGGATGTGTTCAAAATTTACTAACCGATTTCATTTTAGTGTCATTGCATAA

>115FY29054
ATGGACTCAATGGCTAACTCCGTTTCTTCCTCCTCTGTCGTCAACGCTGGCAACAAGCCTGCTGAAACTCTTAACAAGACCGTTAAGGATTATACCCCCAAGGTTCCTTACATGTGGTAAGTCAATAATTTCCCAAATACTTCGTAGACAGGATGTGTTCAAAATTTACTAACCGATTTCATTTTAGTGTCATTGCATAA

>116FY29055
ATGGACTCAATGGCTAACTCCGTTTCTTCCTCCTCTGTCGTCAACGCTGGCAACAAGCCTGCTGAAACTCTTAACAAGACCGTTAAGAATTATACCCCCAAGGTTCCTTACATGTGGTAAGTCAATAATTTCCCAAATACTTCGTAGACAGGATGTGTTCAAAATTTACTAACCGATTTCATTTTAGTGTCATTGCATAA

>117FY29056
ATGGACTCAATGGCTAACTCCGTTTCTTCCTCCTCTGTCGTCAACGCTGGCAACAAGCCTGCTGAAACTCTTAACAAGACCGTTAAGAATTATACCCCCAAGGTTCCTTACATGTGGTAAGTCAATAATTTCCCAAATACTTCGTAGACAGGATGTGTTCAAAATTTACTAACCGATTTCATTTTAGTGTCATTGCATAA

>118FY29057
ATGGACTCAATGGCTAACTCCGTTTCTTCCTCCTCTGTCGTCAACGCTGGCAACAAGCCTGCTGAAACTCTTAACAAGACCGTTAAGAATTATACCCCCAAGGTTCCTTACATGTGGTAAGTCAATAATTTCCCAAATACTTCGTAGACAGGATGTGTTCAAAATTTACTAACCGATTTCATTTTAGTGTCATTGCATAA

>119FY29058
ATGGACTCAATGGCTAACTCCGTTTCTTCCTCCTCTGTCGTCAACGCTGGCAACAAGCCTGCTGAAACTCTTAACAAGACCGTTAAGAATTATACCCCCAAGGTTCCTTACATGTGGTAAGTCAATAATTTCCCAAATACTTCGTAGACAGGATGTGTTCAAAATTTACTAACCGATTTCATTTTAGTGTCATTGCATAA

>120FY29059
ATGGACTCAATGGCTAACTCCGTTTCTTCCTCCTCTGTCGTCAACGCTGGCAACAAGCCTGCTGAAACTCTTAACAAGACCGTTAAGAATTATACCCCCAAGGTTCCTTACATGTGGTAAGTCAATAATTTCCCAAATACTTCGTAGACAGGATGTGTTCAAAATTTACTAACCGATTTCATTTTAGTGTCATTGCATAA

>121FY29060
ATGGACTCAATGGCTAACTCCGTTTCTTCCTCCTCTGTCGTCAACGCTGGCAACAAGCCTGCTGAAACTCTTAACAAGACCGTTAAGAATTATACCCCCAAGGTTCCTTACATGTGGTAAGTCAATAATTTCCCAAATACTTCGTAGACAGGATGTGTTCAAAATTTACTAACCGATTTCATTTTAGTGTCATTGCATAA

>122FY29061
ATGGACTCAATGGCTAACTCCGTTTCTTCCTCCTCTGTCGTCAACGCTGGCAACAAGCCTGCTGAAACTCTTAACAAGACCGTTAAGAATTATACCCCCAAGGTTCCTTACATGTGGTAAGTCAATAATTTCCCAAATACTTCGTAGACAGGATGTGTTCAAAATTTACTAACCGATTTCATTTTAGTGTCATTGCATAA

>123FY29062
ATGGACTCAATGGCTAACTCCGTTTCTTCCTCCTCTGTCGTCAACGCTGGCAACAAGCCTGCTGAAACTCTTAACAAGACCGTTAAGAATTATACCCCCAAGGTTCCTTACATGTGGTAAGTCAATAATTTCCCAAATACTTCGTAGACAGGATGTGTTCAAAATTTACTAACCGATTTCATTTTAGTGTCATTGCATAA

>124FY29064
ATGGACTCAATGGCTAACTCCGTTTCTTCCTCCTCTGTCGTCAACGCTGGCAACAAGCCTGCTGAAACTCTTAACAAGACCGTTAAGAATTATACCCCCAAGGTTCCTTACATGTGGTAAGTCAATAATTTCCCAAATACTTCGTAGACAGGATGTGTTCAAAATTTACTAACCGATTTCATTTTAATGTCATTGCATAA

>125FY29065
ATGGACTCAATGGCTAACTCCGTTTCTTCCTCCTCTGTCGTCAACGCTGGCAACAAGCCTGCTGAAACTCTTAACAAGACCGTTAAGAATTATACCCCCAAGGTTCCTTACATGTGGTAAGTCAATAATTTCCCAAATACTTCGTAGACAGGATGTGTTCAAAATTTACTAACCGATTTCATTTTAATGTCATTGCATAA

>126FY29067
ATGGACTCAATGGCTAACTCCGTTTCTTCCTCCTCTGTCGTCAACGCTGGCAACAAGCCTGCTGAAACTCTTAACAAGACCGTTAAGAATTATACCCCCAAGGTTCCTTACATGTGGTAAGTCAATAATTTCCCAAATACTTCGTAGACAGGATGTGTTCAAAATTTACTAACCGATTTCATTTTAGTGTCATTGCATAA

>127FY29068
ATGGACTCAATGGCTAACTCCGTTTCTTCCTCCTCTGTCGTCAACGCTGGCAACAAGCCTGCTGAAACTCTTAACAAGACCGTTAAGAATTATACCCCCAAGGTTCCTTACATGTGGTAAGTCAATAATTTCCCAAATACTTCGTAGACAGGATGTGTTCAAAATTTACTAACCGATTTCATTTTAGTGTCATTGCATAA

>128FY29069
ATGGACTCAATGGCTAACTCCGTTTCTTCCTCCTCTGTCGTCAACGCTGGCAACAAGCCTGCTGAAACTCTTAACAAGACCGTTAAGAATTATACCCCCAAGGTTCCTTACATGTGGTAAGTCAATAATTTCCCAAATACTTCGTAGACAGGATGTGTTCAAAATTTACTAACCGATTTCATTTTAGTGTCATTGCATAA

>129FY29070
ATGGACTCAATGGCTAACTCCGTTTCTTCCTCCTCTGTCGTCAACGCTGGCAACAAGCCTGCTGAAACTCTTAACAAGACCGTTAAGAATTATACCCCCAAGGTTCCTTACATGTGGTAAGTCAATAATTTCCCAAATACTTCGTAGACAGGATGTGTTCAAAATTTACTAACCGATTTCATTTTAGTGTCATTGCATAA

>130FY29071
ATGGACTCAATGGCTAACTCCGTTTCTTCCTCCTCTGTCGTCAACGCTGGCAACAAGCCTGCTGAAACTCTTAACAAGACCGTTAAGAATTATACCCCCAAGGTTCCTTACATGTGGTAAGTCAATAATTTCCCAAATACTTCGTAGACAGGATGTGTTCAAAATTTACTAACCGATTTCATTTTAGTGTCATTGCATAA

>131FY29072
ATGGACTCAATGGCTAACTCCGTTTCTTCCTCCTCTGTCGTCAACGCTGGCAACAAGCCTGCTGAAACTCTTAACAAGACCGTTAAGAATTATACCCCCAAGGTTCCTTACATGTGGTAAGTCAATAATTTCCCAAATACTTCGTAGACAGGATGTGTTCAAAATTTACTAACCGATTTCATTTTAGTGTCATTGCATAA

>132FY29073
ATGGACTCAATGGCTAACTCCGTTTCTTCCTCCTCTGTCGTCAACGCTGGCAACAAGCCTGCTGAAACTCTTAACAAGACCGTTAAGAATTATACCCCCAAGGTTCCTTACATGTGGTAAGTCAATAATTTCCCAAATACTTCGTAGACAGGATGTGTTCAAAATTTACTAACCGATTTCATTTTAGTGTCATTGCATAA

>133FY29074
ATGGACTCAATGGCTAACTCCGTTTCTTCCTCCTCTGTCGTCAACGCTGGCAACAAGCCTGCTGAAACTCTTAACAAGACCGTTAAGGATTATACCCCCAAGGTTCCTTACATGTGGTAAGTCAATAATTTCCCAAATACTTCGTAGACAGGATGTGTTCAAAATTTACTAACCGATTTCATTTTAGTGTCATTGCATAA

>134FY29075
ATGGACTCAATGGCTAACTCCGTTTCTTCCTCCTCTGTCGTCAACGCTGGCAACAAGCCTGCTGAAACTCTTAACAAGACCGTTAAGAATTATACCCCCAAGGTTCCTTACATGTGGTAAGTCAATAATTTCCCAAATACTTCGTAGACAGGATGTGTTCAAAATTTACTAACCGATTTCATTTTAGTGTCATTGCATAA

>135FY29076
ATGGACTCAATGGCTAACTCCGTTTCTTCCTCCTCTGTCGTCAACGCTGGCAACAAGCCTGCTGAAACTCTTAACAAGACCGTTAAGAATTATACCCCCAAGGTTCCTTACATGTGGTAAGTCAATAATTTCCCAAATACTTCGTAGACAGGATGTGTTCAAAATTTACTAACCGATTTCATTTTAGTGTCATTGCATAA

>136FY29077
ATGGACTCAATGGCTAACTCCGTTTCTTCCTCCTCTGTCGTCAACGCTGGCAACAAGCCTGCTGAAACTCTTAACAAGACCGTTAAGAATTATACCCCCAAGGTTCCTTACATGTGGTAAGTCAATAATTTCCCAAATACTTCGTAGACAGGATGTGTTCAAAATTTACTAACCGATTTCATTTTAGTGTCATTGCATAA

>137FY29078
ATGGACTCAATGGCTAACTCCGTTTCTTCCTCCTCTGTCGTCAACGCTGGCAACAAGCCTGCTGAAACTCTTAACAAGACCGTTAAGAATTATACCCCCAAGGTTCCTTACATGTGGTAAGTCAATAATTTCCCAAATACTTCGTAGACAGGATGTGTTCAAAATTTACTAACCGATTTCATTTTAGTGTCATTGCATAA

>138FY29079
ATGGACTCAATGGCTAACTCCGTTTCTTCCTCCTCTGTCGTCAACGCTGGCAACAAGCCTGCTGAAACTCTTAACAAGACCGTTAAGAATTATACCCCCAAGGTTCCTTACATGTGGTAAGTCAATAATTTCCCAAATACTTCGTAGACAGGATGTGTTCAAAATTTACTAACCGATTTCATTTTAGTGTCATTGCATAA

>139FY29080
ATGGACTCAATGGCTAACTCCGTTTCTTCCTCCTCTGTCGTCAACGCTGGCAACAAGCCTGCTGAAACTCTTAACAAGACCGTTAAGAATTATACCCCCAAGGTTCCTTACATGTGGTAAGTCAATAATTTCCCAAATACTTCGTAGACAGGATGTGTTCAAAATTTACTAACCGATTTCATTTTAGTGTCATTGCATAA

>140FY29081
ATGGACTCAATGGCTAACTCCGTTTCTTCCTCCTCTGTCGTCAACGCTGGCAACAAGCCTGCTGAAACTCTTAACAAGACCGTTAAGAATTATACCCCCAAGGTTCCTTACATGTGGTAAGTCAATAATTTCCCAAATACTTCGTAGACAGGATGTGTTCAAAATTTACTAACCGATTTCATTTTAGTGTCATTGCATAA

>141FY29082
ATGGACTCAATGGCTAACTCCGTTTCTTCCTCCTCTGTCGTCAACGCTGGCAACAAGCCTGCTGAAACTCTTAACAAGACCGTTAAGAATTATACCCCCAAGGTTCCTTACATGTGGTAAGTCAATAATTTCCCAAATACTTCGTAGACAGGATGTGTTCAAAATTTACTAACCGATTTCATTTTAGTGTCATTGCATAA

>142FY29083
ATGGACTCAATGGCTAACTCCGTTTCTTCCTCCTCTGTCGTCAACGCTGGCAACAAGCCTGCTGAAACTCTTAACAAGACCGTTAAGAATTATACCCCCAAGGTTCCTTACATGTGGTAAGTCAATAATTTCCCAAATACTTCGTAGACAGGATGTGTTCAAAATTTACTAACCGATTTCATTTTAGTGTCATTGCATAA

>143FY29084
ATGGACTCAATGGCTAACTCCGTTTCTTCCTCCTCTGTCGTCAACGCTGGCAACAAGCCTGCTGAAACTCTTAACAAGACCGTTAAGAATTATACCCCCAAGGTTCCTTACATGTGGTAAGTCAATAATTTCCCAAATACTTCGTAGACAGGATGTGTTCAAAATTTACTAACCGATTTCATTTTAGTGTCATTGCATAA

>144FY29085
ATGGACTCAATGGCTAACTCCGTTTCTTCCTCCTCTGTCGTCAACGCTGGCAACAAGCCTGCTGAAACTCTTAACAAGACCGTTAAGAATTATACCCCCAAGGTTCCTTACATGTGGTAAGTCAATAATTTCCCAAATACTTCGTAGACAGGATGTGTTCAAAATTTACTAACCGATTTCATTTTAATGTCATTGCATAA

>145FY29086
ATGGACTCAATGGCTAACTCCGTTTCTTCCTCCTCTGTCGTCAACGCTGGCAACAAGCCTGCTGAAACTCTTAACAAGACCGTTAAGAATTATACCCCCAAGGTTCCTTACATGTGGTAAGTCAATAATTTCCCAAATACTTCGTAGACAGGATGTGTTCAAAATTTACTAACCGATTTCATTTTAATGTCATTGCATAA

>146FY29087
ATGGACTCAATGGCTAACTCCGTTTCTTCCTCCTCTGTCGTCAACGCTGGCAACAAGCCTGCTGAAACTCTTAACAAGACCGTTAAGAATTATACCCCCAAGGTTCCTTACATGTGGTAAGTCAATAATTTCCCAAATACTTCGTAGACAGGATGTGTTCAAAATTTACTAACCGATTTCATTTTAGTGTCATTGCATAA

>147FY29088
ATGGACTCAATGGCTAACTCCGTTTCTTCCTCCTCTGTCGTCAACGCTGGCAACAAGCCTGCTGAAACTCTTAACAAGACCGTTAAGAATTATACCCCCAAGGTTCCTTACATGTGGTAAGTCAATAATTTCCCAAATACTTCGTAGACAGGATGTGTTCAAAATTTACTAACCGATTTCATTTTAGTGTCATTGCATAA

>148FY29089
ATGGACTCAATGGCTAACTCCGTTTCTTCCTCCTCTGTCGTCAACGCTGGCAACAAGCCTGCTGAAACTCTTAACAAGACCGTTAAGAATTATACCCCCAAGGTTCCTTACATGTGGTAAGTCAATAATTTCCCAAATACTTCGTAGACAGGATGTGTTCAAAATTTACTAACCGATTTCATTTTAGTGTCATTGCATAA

>149FY29090
ATGGACTCTATGGCTAACTCCGTTTCTTCCTCCTCTGTCGTCAACGCTGGCAACAAGCCTGCTGAAACTCTTAACAAGACCGTTAAGAATTATACCCCCAAGGTTCCTTACATGTGGTAAGTCAATAATTTCCCAAATACTTCGTAGACAGGATGTGTTCAAAATTTACTAACCGATTTCATTTTAGTGTCATTGCATAA

>150FY29091
ATGGACTCTATGGCTAACTCCGTTTCTTCCTCCTCTGTCGTCAACGCTGGCAACAAGCCTGCTGAAACTCTTAACAAGACCGTTAAGAATTATACCCCCAAGGTTCCTTACATGTGGTAAGTCAATAATTTCCCAAATACTTCGTAGACAGGATGTGTTCAAAATTTACTAACCGATTTCATTTTAGTGTCATTGCATAA

>L968
ATGGACTCAATGGCTAACTCCGTTTCTTCCTCCTCTGTCGTCAACGCTGGCAACAAGCCTGCTGAAACTCTTAACAAGACCGTTAAGAATTATACCCCCAAGGTTCCTTACATGTGGTAAGTCAATAATTTCCCAAATACTTCGTAGACAGGATGTGTTCAAAATTTACTAACCGATTTCATTTTAGTGTCATTGCATAA
