# Supplementary material for: Asymmetric diversification of mating pheromones in fission yeast
Source: PLoS Biol. 2019 Jan 22;17(1):e3000101. doi: 10.1371/journal.pbio.3000101 (PMC6342294; doi:10.1371/journal.pbio.3000101)
Supplement: S1 Data — (ZIP) [file pbio.3000101.s015.zip › S1_Data/mfm2_gene.txt]

>01CBS10391
ATGGACTCCATTGCAACTAACACTCATTCTTCATCCATTGTCAATGCCTACAACAACAATCCTACCGATGTTGTAAAAACTCAAAACATTAAAAATTATACTCCAAAGGTTCCTTATATGTGGTAAGAATTGTTAGTATTTACTCATTCTAATTCAATATATAGTGTAATTGCTTAA

>02CBS2628
ATGGACTCCATTGCAACTAACACTCCTTCTTCATCCATTGTCAATGCCTACAACAACAATCCTACCGATGTTGTAAAAACTCAAAACATTAAAAATTATACTCCAAAGGTTCCTTATATGTGGTAAGAATTGTGCTTAGTATTTACTCATTCTAATTCAATATATAGTGTAATTGCTTAA

>03CBS1063
ATGGACTCCATTGCAACTAACACTCATTCTTCATCCATTGTCAATGCCTACAACAACAATCCTACCGATGTTGTAAAAACTCAAAACATTAAAAATTATACTCCAAAGGTTCCTTATATGTGGTAAGAATTGTTAGTATTTACTCATTCTAATTCAATATATAGTGTAATTGCTTAA

>04CBS2775
ATGGACTCCATTGCAACTAACACTCATTCTTCATCCATTGTCAATGCCTACAACAACAATCCTACCGATGTTGTAAAAACTCAAAACATTAAAAATTATACTCCAAAGGTTCCTTATATGTGGTAAGAATTGTTAGTATTTACTCATTCTAATTCAATATATAGTGTAATTGCTTAA

>05CBS7335
ATGGACTCCATTGCAACTAACACTCATTCTTCATCCATTGTCAATGCCTACAACAACAATCCTACCGATGTTGTAAAAACTCAAAACATTAAAAATTATACTCCAAAGGTTCCTTATATGTGGTAAGAATTGTTAGTATTTACTCATTCTAATTCAATATATAGTGTAATTGCTTAA

>06CBS10460
ATGGACTCCATTGCAACTAACACTCATTCTTCATCCATTGTCAATGCCTACAACAACAATCCTACCGATGTTGTAAAAACTCAAAACATTAAAAATTATACTCCAAAGGTTCCTTATATGTGGTAAGAATTGTTAGTATTTACTCATTCTAATTCAATATATAGTGTAATTGCTTAA

>07CBS10458
ATGGACTCCATTGCAACTAACACTCATTCTTCATCCATTGTCAATGCCTACAACAACAATCCTACCGATGTTGTAAAAACTCAAAACATTAAAAATTATACTCCAAAGGTTCCTTATATGTGGTAAGAATTGTTAGTATTTACTCATTCTAATTCAATATATAGTGTAATTGCTTAA

>08CBS10474
ATGGACTCCATTGCAACTAACACTCCTTCTTCATCCATTGTCAATGCCTACAACAACAATCCTACCGATGTTGTAAAAACTCAAAACATTAAAAATTATACTCCAAAGGTTCCTTATATGTGGTAAGAATTGTGCTTAGTATTTACTCATTCTAATTCAATATATAGTGTAATTGCTTAA

>09CBS10394
ATGGACTCCATTGCAACTAACACTCCTTCTTCATCCATTGTCAATGCCTACAACAACAATCCTACCGATGTTGTAAAAACTCAAAACATTAAAAATTATACTCCAAAGGTTCCTTATATGTGGTAAGAATTGTGCTTAGTATTTACTCATTCTAATTCAATATATAGTGTAATTGCTTAA

>10CBS374
ATGGACTCCATTGCAACTAACACTCATTCTTCATCCATTGTCAATGCCTACAACAACAATCCTACCGATGTTGTAAAAACTCAAAACATTAAAAATTATACTCCAAAGGTTCCTTATATGTGGTAAGAATTGTTAGTATTTACTCATTCTAATTCAATATATAGTGTAATTGCTTAA

>11CBS2777
ATGGACTCCATTGCAACTAACACTCATTCTTCATCCATTGTCAATGCCTACAACAACAATCCTACCGATGTTGTAAAAACTCAAAACATTAAAAATTATACTCCAAAGGTTCCTTATATGTGGTAAGAATTGTTAGTATTTACTCATTCTAATTCAATATATAGTGTAATTGCTTAA

>12CBS1059
ATGGACTCCATTGCAACTAACACTCATTCTTCATCCATTGTCAATGCCTACAACAACAATCCTACCGATGTTGTAAAAACTCAAAACATTAAAAATTATACTCCAAAGGTTCCTTATATGTGGTAAGAATTGTTAGTATTTACTCATTCTAATTCAATATATAGTGTAATTGCTTAA

>13CBS10504
ATGGACTCCATTGCAACTAACACTCATTCTTCATCCATTGTCAATGCCTACAACAACAATCCTACCGATGTTGTAAAAACTCAAAACATTAAAAATTATACTCCAAAGGTTCCTTATATGTGGTAAGAATTGTTAGTATTTACTCATTCTAATTCAATATATAGTGTAATTGCTTAA

>14CBS10502
ATGGACTCCATTGCAACTAACACTCATTCTTCATCCATTGTCAATGCCTACAACAACAATCCTACCGATGTTGTAAAAACTCAAAACATTAAAAATTATACTCCAAAGGTTCCTTATATGTGGTAAGAATTGTTAGTATTTACTCATTCTAATTCAATATATAGTGTAATTGCTTAA

>15CBS10501
ATGGACTCCATTGCAACTAACACTCATTCTTCATCCATTGTCAATGCCTACAACAACAATCCTACCGATGTTGTAAAAACTCAAAACATTAAAAATTATACTCCAAAGGTTCCTTATATGTGGTAAGAATTGTTAGTATTTACTCATTCTAATTCAATATATAGTGTAATTGCTTAA

>16CBS10500
ATGGACTCCATTGCAACTAACACTCATTCTTCATCCATTGTCAATGCCTACAACAACAATCCTACCGATGTTGTAAAAACTCAAAACATTAAAAATTATACTCCAAAGGTTCCTTATATGTGGTAAGAATTGTTAGTATTTACTCATTCTAATTCAATATATAGTGTAATTGCTTAA

>17CBS10499
ATGGACTCCATTGCAACTAACACTCATTCTTCATCCATTGTCAATGCCTACAACAACAATCCTACCGATGTTGTAAAAACTCAAAACATTAAAAATTATACTCCAAAGGTTCCTTATATGTGGTAAGAATTGTTAGTATTTACTCATTCTAATTCAATATATAGTGTAATTGCTTAA

>18CBS10498
ATGGACTCCATTGCAACTAACACTCATTCTTCATCCATTGTCAATGCCTACAACAACAATCCTACCGATGTTGTAAAAACTCAAAACATTAAAAATTATACTCCAAAGGTTCCTTATATGTGGTAAGAATTGTTAGTATTTACTCATTCTAATTCAATATATAGTGTAATTGCTTAA

>19CBS10477
ATGGACTCCATTGCAACTAACACTCATTCTTCATCCATTGTCAATGCCTACAACAACAATCCTACCGATGTTGTAAAAACTCAAAACATTAAAAATTATACTCCAAAGGTTCCTTATATGTGGTAAGAATTGTTAGTATTTACTCATTCTAATTCAATATATAGTGTAATTGCTTAA

>20CBS10475
ATGGACTCCATTGCAACTAACACTCCTTCTTCATCCATTGTCAATGCCTACAACAACAATCCTACCGATGTTGTAAAAACTCAAAACATTAAAAATTATACTCCAAAGGTTCCTTATATGTGGTAAGAATTGTGCTTAGTATTTACTCATTCTAATTCAATATATAGTGTAATTGCTTAA

>21CBS10469
ATGGACTCCATTGCAACTAACACTCATTCTTCATCCATTGTCAATGCCTACAACAACAATCCTACCGATGTTGTAAAAACTCAAAACATTAAAAATTATACTCCAAAGGTTCCTTATATGTGGTAAGAATTGTTAGTATTTACTCATTCTAATTCAATATATAGTGTAATTGCTTAA

>22CBS10468
ATGGACTCCATTGCAACTAACACTCCTTCTTCATCCATTGTCAATGCCTACAACAACAATCCTACCGATGTTGTAAAAACTCAAAACATTAAAAATTATACTCCAAAGGTTCCTTATATGTGGTAAGAATTGTGCTTAGTATTTACTCATTCTAATTCAATATATAGTGTAATTGCTTAA

>23CBS10464
ATGGACTCCATTGCAACTAACACTCATTCTTCATCCATTGTCAATGCCTACAACAACAATCCTACCGATGTTGTAAAAACTCAAAACATTAAAAATTATACTCCAAAGGTTCCTTATATGTGGTAAGAATTGTTAGTATTTACTCATTCTAATTCAATATATAGTGTAATTGCTTAA

>24CBS5682
ATGGACTCCATTGCAACTAACACTCCTTCTTCATCCATTGTCAATGCCTACAACAACAATCCTACCGATGTTGTAAAAACTCAAAACATTAAAAATTATACTCCAAAGGTTCCTTATATGTGGTAAGAATTGTGCTTAGTATTTACTCATTCTAATTCAATATATAGTGTAATTGCTTAA

>25CBS5680
ATGGACTCCATTGCAACTAACACTCATTCTTCATCCATTGTCAATGCCTACAACAACAATCCTACCGATGTTGTAAAAACTCAAAACATTAAAAATTATACTCCAAAGGTTCCTTATATGTGGTAAGAATTGTTAGTATTTACTCATTCTAATTCAATATATAGTGTAATTGCTTAA

>26CBS5557
ATGGACTCCATTGCAACTAACACTCCTTCTTCATCCATTGTCAATGCCTACAACAACAATCCTACCGATGTTGTAAAAACTCAAAACATTAAAAATTATACTCCAAAGGTTCCTTATATGTGGTAAGAATTGTGCTTAGTATTTACTCATATTAATTCAATACGTAGTGTAATTGCTTAA

>27CBS1061
ATGGACTCCATTGCAACTAACACTCATTCTTCATCCATTGTCAATGCCTACAACAACAATCCTACCGATGTTGTAAAAACTCAAAACATTAAAAATTATACTCCAAAGGTTCCTTATATGTGGTAAGAATTGTTAGTATTTACTCATTCTAATTCAATATATAGTGTAATTGCTTAA

>28CBS1058
ATGGACTCCATTGCAACTAACACTCATTCTTCATCCATTGTCAATGCCTACAACAACAATCCTACCGATGTTGTAAAAACTCAAAACATTAAAAATTATACTCCAAAGGTTCCTTATATGTGGTAAGAATTGTTAGTATTTACTCATTCTAATTCAATATATAGTGTAATTGCTTAA

>29CBS1057
ATGGACTCCATTGCAACTAACACTCATTCTTCATCCATTGTCAATGCCTACAACAACAATCCTACCGATGTTGTAAAAACTCAAAACATTAAAAATTATACTCCAAAGGTTCCTTATATGTGGTAAGAATTGTTAGTATTTACTCATTCTAATTCAATATATAGTGTAATTGCTTAA

>30CBS1042
ATGGACTCCATTGCAACTAACACTCATTCTTCATCCATTGTCAATGCCTACAACAACAATCCTACCGATGTTGTAAAAACTCAAAACATTAAAAATTATACTCCAAAGGTTCCTTATATGTGGTAAGAATTGTTAGTATTTACTCATTCTAATTCAATATATAGTGTAATTGCTTAA

>31CBS357
ATGGACTCCATTGCAACTAACACTCATTCTTCATCCATTGTCAATGCCTACAACAACAATCCTACCGATGTTGTAAAAACTCAAAACATTAAAAATTATACTCCAAAGGTTCCTTATATGTGGTAAGAATTGTTAGTATTTACTCATTCTAATTCAATATATAGTGTAATTGCTTAA

>32CBS352
ATGGACTCCATTGCAACTAACACTCATTCTTCATCCATTGTCAATGCCTACAACAACAATCCTACCGATGTTGTAAAAACTCAAAACATTAAAAATTATACTCCAAAGGTTCCTTATATGTGGTAAGAATTGTTAGTATTTACTCATTCTAATTCAATATATAGTGTAATTGCTTAA

>33FY25279
ATGGACTCCATTGCAACTAACACTCATTCTTCATCCATTGTCAATGCCTACAACAACAATCCTACCGATGTTGTAAAAACTCAAAACATTAAAAATTATACTCCAAAGGTTCCTTATATGTGGTAAGAATTGTTAGTATTTACTCATTCTAATTCAATATATAGTGTAATTGCTTAA

>34FY25281
ATGGACTCCATTGCAACTAACACTCATTCTTCATCCATTGTCAATGCCTACAACAACAATCCTACCGATGTTGTAAAAACTCAAAACATTAAAAATTATACTCCAAAGGTTCCTTATATGTGGTAAGAATTGTTAGTATTTACTCATTCTAATTCAATATATAGTGTAATTGCTTAA

>35FY25282
ATGGACTCCATTGCAACTAACACTCCTTCTTCATCCATTGTCAATGCCTACAACAACAATCCTACCGATGTTGTAAAAACTCAAAACATTAAAAATTATACTCCAAAGGTTCCTTATATGTGGTAAGAATTGTGCTTAGTATTTACTCATTCTAATTCAATATATAGTGTAATTGCTTAA

>36FY25283
ATGGACTCCATCGCAACTAACACTCATCCTTCATCCATCGTCAATGCCTACAACAACAATCCTACCGATGTTGTAAAAACTCAAAACATTAAAAATTATACTCCAAAGGTTCCTTATATGTGGTAAGAATTGTTAGTATTTACTCATTCTAATTCAATATATAGTGTAATTGCTTAA

>37FY25284
ATGGACTCCATCGCAACTAACACTCATTCTTCATCCATTGTCAATGCCTACAACAACAATCCTACCGATGTTGTAAAAACTCAAAACATTAAAAATTATACTCCAAAGGTTCCTTATATGTGGTAAGAATTGTTAGTATTTACTCATTCTAATTCAATATATAGTGTAATTGCTTAA

>38FY25285
ATGGACTCCATCGCAACTAACACTCATTCTTCATCCATTGTCAATGCCTACAACAACAATCCTACCGATGTTGTAAAAACTCAAAACATTAAAAATTATACTCCAAAGGTTCCTTATATGTGGTAAGAATTGTTAGTATTTACTCATTCTAATTCAATATATAGTGTAATTGCTTAA

>39FY25287
ATGGACTCCATTGCAACTAACACTCATTCTTCATCCATTGTCAATGCCTACAACAACAATCCTACCGATGTTGTAAAAACTCAAAACATTAAAAATTATACTCCAAAGGTTCCTTATATGTGGTAAGAATTGTTAGTATTTACTCATTCTAATTCAATATATAGTGTAATTGCTTAA

>40FY25288
ATGGACTCCATTGCAACTAACACTCATTCTTCATCCATTGTCAATGCCTACAACAACAATCCTACCGATGTTGTAAAAACTCAAAACATTAAAAATTATACTCCAAAGGTTCCTTATATGTGGTAAGAATTGTTAGTATTTACTCATTCTAATTCAATATATAGTGTAATTGCTTAA

>41FY25289
ATGGACTCCATTGCAACTAACACTCATTCTTCATCCATTGTCAATGCCTACAACAACAATCCTACCGATGTTGTAAAAACTCAAAACATTAAAAATTATACTCCAAAGGTTCCTTATATGTGGTAAGAATTGTTAGTATTTACTCATTCTAATTCAATATATAGTGTAATTGCTTAA

>42FY25290
ATGGACTCCATTGCAACTAACACTCCTTCTTCATCCATTGTCAATGCCTACAACAACAATCCTACCGATGTTGTAAAAACTCAAAACATTAAAAATTATACTCCAAAGGTTCCTTATATGTGGTAAGAATTGTGCTTAGTATTTACTCATTCTAATTCAATATATAGTGTAATTGCTTAA

>43FY25291
ATGGACTCCATTGCAACTAACACTCATTCTTCATCCATTGTCAATGCCTACAACAACAATCCTACCGATGTTGTAAAAACTCAAAACATTAAAAATTATACTCCAAAGGTTCCTTATATGTGGTAAGAATTGTTAGTATTTACTCATTCTAATTCAATATATAGTGTAATTGCTTAA

>44FY25294
ATGGACTCCATTGCAACTAACACTCATTCTTCATCCATTGTCAATGCCTACAACAACAATCCTACCGATGTTGTAAAAACTCAAAACATTAAAAATTATACTCCAAAGGTTCCTTATATGTGGTAAGAATTGTTAGTATTTACTCATTCTAATTCAATATATAGTGTAATTGCTTAA

>45FY25295
ATGGACTCCATTGCAACTAACACTCATTCTTCATCCATTGTCAATGCCTACAACAACAATCCTACCGATGTTGTAAAAACTCAAAACATTAAAAATTATACTCCAAAGGTTCCTTATATGTGGTAAGAATTGTTAGTATTTACTCATTCTAATTCAATATATAGTGTAATTGCTTAA

>46FY25301
ATGGACTCCATCGCAACTAACACTCATTCTTCATCCATTGTCAATGCCTACAACAACAATCCTACCGATGTTGTAAAAACTCAAAACATTAAAAATTATACTCCAAAGGTTCCTTATATGTGGTAAGAATTGTTAGTATTTACTCATTCTAATTCAATATATAGTGTAATTGCTTAA

>47FY25305
ATGGACTCCATTGCAACTAACACTCATTCTTCATCCATTGTCAATGCCTACAACAACAATCCTACCGATGTTGTAAAAACTCAAAACATTAAAAATTATACTCCAAAGGTTCCTTATATGTGGTAAGAATTGTTAGTATTTACTCATTCTAATTCAATATATAGTGTAATTGCTTAA

>48FY25306
ATGGACTCCATTGCAACTAACACTCATTCTTCATCCATTGTCAATGCCTACAACAACAATCCTACCGATGTTGTAAAAACTCAAAACATTAAAAATTATACTCCAAAGGTTCCTTATATGTGGTAAGAATTGTTAGTATTTACTCATTCTAATTCAATATATAGTGTAATTGCTTAA

>49FY25307
ATGGACTCCATCGCAACTAACACTCATCCTTCATCCATTGTCAATGCCTACAACAACAATCCTACCGATGTTGTAAAAACTCAAAACATTAAAAATTATACTCCAAAGGTTCCTTATATGTGGTAAGAATTGTTAGTATTTACTCATTCTAATTCAATATATAGTGTAATTGCTTAA

>50FY25308
ATGGACTCCATTGCAACTAACACTCATTCTTCATCCATTGTCAATGCCTACAACAACAATCCTACCGATGTTGTAAAAACTCAAAACATTAAAAATTATACTCCAAAGGTTCCTTATATGTGGTAAGAATTGTTAGTATTTACTCATTCTAATTCAATATATAGTGTAATTGCTTAA

>51FY28956
ATGGACTCCATTGCAACTAACACTCATTCTTCATCCATTGTCAATGCCTACAACAACAATCCTACCGATGTTGTAAAAACTCAAAACATTAAAAATTATACTCCAAAGGTTCCTTATATGTGGTAAGAATTGTTAGTATTTACTCATTCTAATTCAATATATAGTGTAATTGCTTAA

>52FY28961
ATGGACTCCATTGCAACTAACACTCATTCTTCATCCATTGTCAATGCCTACAACAACAATCCTACCGATGTTGTAAAAACTCAAAACATTAAAAATTATACTCCAAAGGTTCCTTATATGTGGTAAGAATTGTTAGTATTTACTCATTCTAATTCAATATATAGTGTAATTGCTTAA

>53FY28962
ATGGACTCCATTGCAACTAACACTCATTCTTCATCCATTGTCAATGCCTACAACAACAATCCTACCGATGTTGTAAAAACTCAAAACATTAAAAATTATACTCCAAAGGTTCCTTATATGTGGTAAGAATTGTTAGTATTTACTCATTCTAATTCAATATATAGTGTAATTGCTTAA

>54FY28963
ATGGACTCCATTGCAACTAACACTCATTCTTCATCCATTGTCAATGCCTACAACAACAATCCTACCGATGTTGTAAAAACTCAAAACATTAAAAATTATACTCCAAAGGTTCCTTATATGTGGTAAGAATTGTTAGTATTTACTCATTCTAATTCAATATATAGTGTAATTGCTTAA

>55FY28965
ATGGACTCCATTGCAACTAACACTCCTTCTTCATCCATTGTCAATGCCTACAACAACAATCCTACCGATGTTGTAAAAACTCAAAACATTAAAAATTATACTCCAAAGGTTCCTTATATGTGGTAAGAATTGTGCTTAGTATTTACTCATATTAATTCAATACGTAGTGTAATTGCTTAA

>56FY28966
ATGGACTCCATTGCAACTAACACTCATTCTTCATCCATTGTCAATGCCTACAACAACAATCCTACCGATGTTGTAAAAACTCAAAACATTAAAAATTATACTCCAAAGGTTCCTTATATGTGGTAAGAATTGTTAGTATTTACTCATTCTAATTCAATATATAGTGTAATTGCTTAA

>57FY28967
ATGGACTCCATTGCAACTAACACTCATTCTTCATCCATTGTCAATGCCTACAACAACAATCCTACCGATGTTGTAAAAACTCAAAACATTAAAAATTATACTCCAAAGGTTCCTTATATGTGGTAAGAATTGTTAGTATTTACTCATTCTAATTCAATATATAGTGTAATTGCTTAA

>58FY28971
ATGGACTCCATTGCAACTAACACTCATTCTTCATCCATTGTCAATGCCTACAACAACAATCCTACCGATGTTGTAAAAACTCAAAACATTAAAAATTATACTCCAAAGGTTCCTTATATGTGGTAAGAATTGTTAGTATTTACTCATTCTAATTCAATATATAGTGTAATTGCTTAA

>59FY28973
ATGGACTCCATTGCAACTAACACTCCTTCTTCATCCATTGTCAATGCCTACAACAACAATCCTACCGATGTTGTAAAAACTCAAAACATTAAAAATTATACTCCAAAGGTTCCTTATATGTGGTAAGAATTGTGCTTAGTATTTACTCATTCTAATTCAATATATAGTGTAATTGCTTAA

>60FY28974
ATGGACTCCATTGCAACTAACACTCCTTCTTCATCCATTGTCAATGCCTACAACAACAATCCTACCGATGTTGTAAAAACTCAAAACATTAAAAATTATACTCCAAAGGTTCCTTATATGTGGTAAGAATTGTGCTTAGTATTTACTCATTCTAATTCAATATATAGTGTAATTGCTTAA

>61FY28975
ATGGACTCCATTGCAACTAACACTCATTCTTCATCCATTGTCAATGCCTACAACAACAATCCTACCGATGTTGTAAAAACTCAAAACATTAAAAATTATACTCCAAAGGTTCCTTATATGTGGTAAGAATTGTTAGTATTTACTCATTCTAATTCAATATATAGTGTAATTGCTTAA

>62FY28977
ATGGACTCCATTGCAACTAACACTCCTTCTTCATCCATTGTCAATGCCTACAACAACAATCCTACCGATGTTGTAAAAACTCAAAACATTAAAAATTATACTCCAAAGGTTCCTTATATGTGGTAAGAATTGTGCTTAGTATTTACTCATTCTAATTCAATATATAGTGTAATTGCTTAA

>63FY28978
ATGGACTCCATTGCAACTAACACTCATTCTTCATCCATTGTCAATGCCTACAACAACAATCCTACCGATGTTGTAAAAACTCAAAACATTAAAAATTATACTCCAAAGGTTCCTTATATGTGGTAAGAATTGTTAGTATTTACTCATTCTAATTCAATATATAGTGTAATTGCTTAA

>64FY28979
ATGGACTCCATTGCAACTAACACTCATTCTTCATCCATTGTCAATGCCTACAACAACAATCCTACCGATGTTGTAAAAACTCAAAACATTAAAAATTATACTCCAAAGGTTCCTTATATGTGGTAAGAATTGTTAGTATTTACTCATTCTAATTCAATATATAGTGTAATTGCTTAA

>65FY28980
ATGGACTCCATTGCAACTAACACTCATTCTTCATCCATTGTCAATGCCTACAACAACAATCCTACCGATGTTGTAAAAACTCAAAACATTAAAAATTATACTCCAAAGGTTCCTTATATGTGGTAAGAATTGTTAGTATTTACTCATTCTAATTCAATATATAGTGTAATTGCTTAA

>66FY28984
ATGGACTCCATTGCAACTAACACTCATTCTTCATCCATTGTCAATGCCTACAACAACAATCCTACCGATGTTGTAAAAACTCAAAACATTAAAAATTATACTCCAAAGGTTCCTTATATGTGGTAAGAATTGTTAGTATTTACTCATTCTAATTCAATATATAGTGTAATTGCTTAA

>67FY28985
ATGGACTCCATTGCAACTAACACTCATTCTTCATCCATTGTCAATGCCTACAACAACAATCCTACCGATGTTGTAAAAACTCAAAACATTAAAAATTATACTCCAAAGGTTCCTTATATGTGGTAAGAATTGTTAGTATTTACTCATTCTAATTCAATATATAGTGTAATTGCTTAA

>68FY28987
ATGGACTCCATTGCAACTAACACTCCTTCTTCATCCATTGTCAATGCCTACAACAACAATCCTACCGATGTTGTAAAAACTCAAAACATTAAAAATTATACTCCAAAGGTTCCTTATATGTGGTAAGAATTGTGCTTAGTATTTACTCATATTAATTCAATACGTAGTGTAATTGCTTAA

>69FY28988
ATGGACTCCATTGCAACTAACACTCATTCTTCATCCATTGTCAATGCCTACAACAACAATCCTACCGATGTTGTAAAAACTCAAAACATTAAAAATTATACTCCAAAGGTTCCTTATATGTGGTAAGAATTGTTAGTATTTACTCATTCTAATTCAATATATAGTGTAATTGCTTAA

>70FY28991
ATGGACTCCATTGCAACTAACACTCATTCTTCATCCATTGTCAATGCCTACAACAACAATCCTACCGATGTTGTAAAAACTCAAAACATTAAAAATTATACTCCAAAGGTTCCTTATATGTGGTAAGAATTGTTAGTATTTACTCATTCTAATTCAATATATAGTGTAATTGCTTAA

>71FY28998
ATGGACTCCATTGCAACTAACACTCATTCTTCATCCATTGTCAATGCCTACAACAACAATCCTACCGATGTTGTAAAAACTCAAAACATTAAAAATTATACTCCAAAGGTTCCTTATATGTGGTAAGAATTGTTAGTATTTACTCATTCTAATTCAATATATAGTGTAATTGCTTAA

>72FY28999
ATGGACTCCATTGCAACTAACACTCCTTCTTCATCCATTGTCAATGCCTACAACAACAATCCTACCGATGTTGTAAAAACTCAAAACATTAAAAATTATACTCCAAAGGTTCCTTATATGTGGTAAGAATTGTGCTTAGTATTTACTCATTCTAATTCAATATATAGTGTAATTGCTTAA

>73FY29000
ATGGACTCCATTGCAACTAACACTCATTCTTCATCCATTGTCAATGCCTACAACAACAATCCTACCGATGTTGTAAAAACTCAAAACATTAAAAATTATACTCCAAAGGTTCCTTATATGTGGTAAGAATTGTTAGTATTTACTCATTCTAATTCAATATATAGTGTAATTGCTTAA

>74FY29001
ATGGACTCCATTGCAACTAACACTCATTCTTCATCCATTGTCAATGCCTACAACAACAATCCTACCGATGTTGTAAAAACTCAAAACATTAAAAATTATACTCCAAAGGTTCCTTATATGTGGTAAGAATTGTTAGTATTTACTCATTCTAATTCAATATATAGTGTAATTGCTTAA

>75FY29002
ATGGACTCCATTGCAACTAACACTCATTCTTCATCCATTGTCAATGCCTACAACAACAATCCTACCGATGTTGTAAAAACTCAAAACATTAAAAATTATACTCCAAAGGTTCCTTATATGTGGTAAGAATTGTTAGTATTTACTCATTCTAATTCAATATATAGTGTAATTGCTTAA

>76FY29003
ATGGACTCCATTGCAACTAACACTCATTCTTCATCCATTGTCAATGCCTACAACAACAATCCTACCGATGTTGTAAAAACTCAAAACATTAAAAATTATACTCCAAAGGTTCCTTATATGTGGTAAGAATTGTTAGTATTTACTCATTCTAATTCAATATATAGTGTAATTGCTTAA

>77FY29004
ATGGACTCCATTGCAACTAACACTCATTCTTCATCCATTGTCAATGCCTACAACAACAATCCTACCGATGTTGTAAAAACTCAAAACATTAAAAATTATACTCCAAAGGTTCCTTATATGTGGTAAGAATTGTTAGTATTTACTCATTCTAATTCAATATATAGTGTAATTGCTTAA

>78FY29005
ATGGACTCCATTGCAACTAACACTCATTCTTCATCCATTGTCAATGCCTACAACAACAATCCTACCGATGTTGTAAAAACTCAAAACATTAAAAATTATACTCCAAAGGTTCCTTATATGTGGTAAGAATTGTTAGTATTTACTCATTCTAATTCAATATATAGTGTAATTGCTTAA

>79FY29006
ATGGACTCCATTGCAACTAACACTCATTCTTCATCCATTGTCAATGCCTACAACAACAATCCTACCGATGTTGTAAAAACTCAAAACATTAAAAATTATACTCCAAAGGTTCCTTATATGTGGTAAGAATTGTTAGTATTTACTCATTCTAATTCAATATATAGTGTAATTGCTTAA

>80FY29007
ATGGACTCCATTGCAACTAACACTCATTCTTCATCCATTGTCAATGCCTACAACAACAATCCTACCGATGTTGTAAAAACTCAAAACATTAAAAATTATACTCCAAAGGTTCCTTATATGTGGTAAGAATTGTTAGTATTTACTCATTCTAATTCAATATATAGTGTAATTGCTTAA

>81FY29008
ATGGACTCCATTGCAACTAACACTCATTCTTCATCCATTGTCAATGCCTACAACAACAATCCTACCGATGTTGTAAAAACTCAAAACATTAAAAATTATACTCCAAAGGTTCCTTATATGTGGTAAGAATTGTTAGTATTTACTCATTCTAATTCAATATATAGTGTAATTGCTTAA

>82FY29009
ATGGACTCCATTGCAACTAACACTCATTCTTCATCCATTGTCAATGCCTACAACAACAATCCTACCGATGTTGTAAAAACTCAAAACATTAAAAATTATACTCCAAAGGTTCCTTATATGTGGTAAGAATTGTTAGTATTTACTCATTCTAATTCAATATATAGTGTAATTGCTTAA

>83FY29010
ATGGACTCCATTGCAACTAACACTCATTCTTCATCCATTGTCAATGCCTACAACAACAATCCTACCGATGTTGTAAAAACTCAAAACATTAAAAATTATACTCCAAAGGTTCCTTATATGTGGTAAGAATTGTTAGTATTTACTCATTCTAATTCAATATATAGTGTAATTGCTTAA

>84FY29011
ATGGACTCCATTGCAACTAACACTCATTCTTCATCCATTGTCAATGCCTACAACAACAATCCTACCGATGTTGTAAAAACTCAAAACATTAAAAATTATACTCCAAAGGTTCCTTATATGTGGTAAGAATTGTTAGTATTTACTCATTCTAATTCAATATATAGTGTAATTGCTTAA

>85FY29012
ATGGACTCCATTGCAACTAACACTCATTCTTCATCCATTGTCAATGCCTACAACAACAATCCTACCGATGTTGTAAAAACTCAAAACATTAAAAATTATACTCCAAAGGTTCCTTATATGTGGTAAGAATTGTTAGTATTTACTCATTCTAATTCAATATATAGTGTAATTGCTTAA

>86FY29013
ATGGACTCCATTGCAACTAACACTCATTCTTCATCCATTGTCAATGCCTACAACAACAATCCTACCGATGTTGTAAAAACTCAAAACATTAAAAATTATACTCCAAAGGTTCCTTATATGTGGTAAGAATTGTTAGTATTTACTCATTCTAATTCAATATATAGTGTAATTGCTTAA

>87FY29014
ATGGACTCCATTGCAACTAACACTCATTCTTCATCCATTGTCAATGCCTACAACAACAATCCTACCGATGTTGTAAAAACTCAAAACATTAAAAATTATACTCCAAAGGTTCCTTATATGTGGTAAGAATTGTTAGTATTTACTCATTCTAATTCAATATATAGTGTAATTGCTTAA

>88FY29015
ATGGACTCCATTGCAACTAACACTCCTTCTTCATCCATTGTCAATGCCTACAACAACAATCCTACCGATGTTGTAAAAACTCAAAACATTAAAAATTATACTCCAAAGGTTCCTTATATGTGGTAAGAATTGTGCTTAGTATTTACTCATATTAATTCAATACGTAGTGTAATTGCTTAA

>89FY29016
ATGGACTCCATTGCAACTAACACTCATTCTTCATCCATTGTCAATGCCTACAACAACAATCCTACCGATGTTGTAAAAACTCAAAACATTAAAAATTATACTCCAAAGGTTCCTTATATGTGGTAAGAATTGTTAGTATTTACTCATTCTAATTCAATATATAGTGTAATTGCTTAA

>90FY29017
ATGGACTCCATTGCAACTAACACTCATTCTTCATCCATTGTCAATGCCTACAACAACAATCCTACCGATGTTGTAAAAACTCAAAACATTAAAAATTATACTCCAAAGGTTCCTTATATGTGGTAAGAATTGTTAGTATTTACTCATTCTAATTCAATATATAGTGTAATTGCTTAA

>91FY29018
ATGGACTCCATTGCAACTAACACTCATTCTTCATCCATTGTCAATGCCTACAACAACAATCCTACCGATGTTGTAAAAACTCAAAACATTAAAAATTATACTCCAAAGGTTCCTTATATGTGGTAAGAATTGTTAGTATTTACTCATTCTAATTCAATATATAGTGTAATTGCTTAA

>92FY29019
ATGGACTCCATTGCAACTAACACTCATTCTTCATCCATTGTCAATGCCTACAACAACAATCCTACCGATGTTGTAAAAACTCAAAACATTAAAAATTATACTCCAAAGGTTCCTTATATGTGGTAAGAATTGTTAGTATTTACTCATTCTAATTCAATATATAGTGTAATTGCTTAA

>93FY29020
ATGGACTCCATTGCAACTAACACTCATTCTTCATCCATTGTCAATGCCTACAACAACAATCCTACCGATGTTGTAAAAACTCAAAACATTAAAAATTATACTCCAAAGGTTCCTTATATGTGGTAAGAATTGTTAGTATTTACTCATTCTAATTCAATATATAGTGTAATTGCTTAA

>94FY29021
ATGGACTCCATTGCAACTAACACTCATTCTTCATCCATTGTCAATGCCTACAACAACAATCCTACCGATGTTGTAAAAACTCAAAACATTAAAAATTATACTCCAAAGGTTCCTTATATGTGGTAAGAATTGTTAGTATTTACTCATTCTAATTCAATATATAGTGTAATTGCTTAA

>95FY29024
ATGGACTCCATTGCAACTAACACTCATTCTTCATCCATTGTCAATGCCTACAACAACAATCCTACCGATGTTGTAAAAACTCAAAACATTAAAAATTATACTCCAAAGGTTCCTTATATGTGGTAAGAATTGTTAGTATTTACTCATTCTAATTCAATATATAGTGTAATTGCTTAA

>96FY29025
ATGGACTCCATTGCAACTAACACTCATTCTTCATCCATTGTCAATGCCTACAACAACAATCCTACCGATGTTGTAAAAACTCAAAACATTAAAAATTATACTCCAAAGGTTCCTTATATGTGGTAAGAATTGTTAGTATTTACTCATTCTAATTCAATATATAGTGTAATTGCTTAA

>97FY29026
ATGGACTCCATTGCAACTAACACTCATTCTTCATCCATTGTCAATGCCTACAACAACAATCCTACCGATGTTGTAAAAACTCAAAACATTAAAAATTATACTCCAAAGGTTCCTTATATGTGGTAAGAATTGTTAGTATTTACTCATTCTAATTCAATATATAGTGTAATTGCTTAA

>98FY29027
ATGGACTCCATTGCAACTAACACTCATTCTTCATCCATTGTCAATGCCTACAACAACAATCCTACCGATGTTGTAAAAACTCAAAACATTAAAAATTATACTCCAAAGGTTCCTTATATGTGGTAAGAATTGTTAGTATTTACTCATTCTAATTCAATATATAGTGTAATTGCTTAA

>99FY29036
ATGGACTCCATTGCAACTAACACTCATTCTTCATCCATTGTCAATGCCTACAACAACAATCCTACCGATGTTGTAAAAACTCAAAACATTAAAAATTATACTCCAAAGGTTCCTTATATGTGGTAAGAATTGTTAGTATTTACTCATTCTAATTCAATATATAGTGTAATTGCTTAA

>100FY29037
ATGGACTCCATTGCAACTAACACTCATTCTTCATCCATTGTCAATGCCTACAACAACAATCCTACCGATGTTGTAAAAACTCAAAACATTAAAAATTATACTCCAAAGGTTCCTTATATGTGGTAAGAATTGTTAGTATTTACTCATTCTAATTCAATATATAGTGTAATTGCTTAA

>101FY29038
ATGGACTCCATTGCAACTAACACTCATTCTTCATCCATTGTCAATGCCTACAACAACAATCCTACCGATGTTGTAAAAACTCAAAACATTAAAAATTATACTCCAAAGGTTCCTTATATGTGGTAAGAATTGTTAGTATTTACTCATTCTAATTCAATATATAGTGTAATTGCTTAA

>102FY29039
ATGGACTCCATTGCAACTAACACTCATTCTTCATCCATTGTCAATGCCTACAACAACAATCCTACCGATGTTGTAAAAACTCAAAACATTAAAAATTATACTCCAAAGGTTCCTTATATGTGGTAAGAATTGTTAGTATTTACTCATTCTAATTCAATATATAGTGTAATTGCTTAA

>103FY29040
ATGGACTCCATTGCAACTAACACTCATTCTTCATCCATTGTCAATGCCTACAACAACAATCCTACCGATGTTGTAAAAACTCAAAACATTAAAAATTATACTCCAAAGGTTCCTTATATGTGGTAAGAATTGTTAGTATTTACTCATTCTAATTCAATATATAGTGTAATTGCTTAA

>104FY29041
ATGGACTCCATTGCAACTAACACTCATTCTTCATCCATTGTCAATGCCTACAACAACAATCCTACCGATGTTGTAAAAACTCAAAACATTAAAAATTATACTCCAAAGGTTCCTTATATGTGGTAAGAATTGTTAGTATTTACTCATTCTAATTCAATATATAGTGTAATTGCTTAA

>105FY29042
ATGGACTCCATTGCAACTAACACTCATTCTTCATCCATTGTCAATGCCTACAACAACAATCCTACCGATGTTGTAAAAACTCAAAACATTAAAAATTATACTCCAAAGGTTCCTTATATGTGGTAAGAATTGTTAGTATTTACTCATTCTAATTCAATATATAGTGTAATTGCTTAA

>106FY29043
ATGGACTCCATTGCAACTAACACTCATTCTTCATCCATTGTCAATGCCTACAACAACAATCCTACCGATGTTGTAAAAACTCAAAACATTAAAAATTATACTCCAAAGGTTCCTTATATGTGGTAAGAATTGTTAGTATTTACTCATTCTAATTCAATATATAGTGTAATTGCTTAA

>107FY29044
ATGGACTCCATTGCAACTAACACTCCTTCTTCATCCATTGTCAATGCCTACAACAACAATCCTACCGATGTTGTAAAAACTCAAAACATTAAAAATTATACTCCAAAGGTTCCTTATATGTGGTAAGAATTGTGCTTAGTATTTACTCATTCTAATTCAATATATAGTGTAATTGCTTAA

>108FY29045
ATGGACTCCATTGCAACTAACACTCATTCTTCATCCATTGTCAATGCCTACAACAACAATCCTACCGATGTTGTAAAAACTCAAAACATTAAAAATTATACTCCAAAGGTTCCTTATATGTGGTAAGAATTGTTAGTATTTACTCATTCTAATTCAATATATAGTGTAATTGCTTAA

>109FY29046
ATGGACTCCATTGCAACTAACACTCATTCTTCATCCATTGTCAATGCCTACAACAACAATCCTACCGATGTTGTAAAAACTCAAAACATTAAAAATTATACTCCAAAGGTTCCTTATATGTGGTAAGAATTGTTAGTATTTACTCATTCTAATTCAATATATAGTGTAATTGCTTAA

>110FY29047
ATGGACTCCATTGCAACTAACACTCATTCTTCATCCATTGTCAATGCCTACAACAACAATCCTACCGATGTTGTAAAAACTCAAAACATTAAAAATTATACTCCAAAGGTTCCTTATATGTGGTAAGAATTGTTAGTATTTACTCATTCTAATTCAATATATAGTGTAATTGCTTAA

>111FY29048
ATGGACTCCATTGCAACTAACACTCATTCTTCATCCATTGTCAATGCCTACAACAACAATCCTACCGATGTTGTAAAAACTCAAAACATTAAAAATTATACTCCAAAGGTTCCTTATATGTGGTAAGAATTGTTAGTATTTACTCATTCTAATTCAATATATAGTGTAATTGCTTAA

>112FY29051
ATGGACTCCATTGCAACTAACACTCATTCTTCATCCATTGTCAATGCCTACAACAACAATCCTACCGATGTTGTAAAAACTCAAAACATTAAAAATTATACTCCAAAGGTTCCTTATATGTGGTAAGAATTGTTAGTATTTACTCATTCTAATTCAATATATAGTGTAATTGCTTAA

>113FY29052
ATGGACTCCATTGCAACTAACACTCCTTCTTCATCCATTGTCAATGCCTACAACAACAATCCTACCGATGTTGTAAAAACTCAAAACATTAAAAATTATACTCCAAAGGTTCCTTATATGTGGTAAGAATTGTGCTTAGTATTTACTCATTCTAATTCAATATATAGTGTAATTGCTTAA

>114FY29053
ATGGACTCCATTGCAACTAACACTCATTCTTCATCCATTGTCAATGCCTACAACAACAATCCTACCGATGTTGTAAAAACTCAAAACATTAAAAATTATACTCCAAAGGTTCCTTATATGTGGTAAGAATTGTTAGTATTTACTCATTCTAATTCAATATATAGTGTAATTGCTTAA

>115FY29054
ATGGACTCCATTGCAACTAACACTCATTCTTCATCCATTGTCAATGCCTACAACAACAATCCTACCGATGTTGTAAAAACTCAAAACATTAAAAATTATACTCCAAAGGTTCCTTATATGTGGTAAGAATTGTTAGTATTTACTCATTCTAATTCAATATATAGTGTAATTGCTTAA

>116FY29055
ATGGACTCCATTGCAACTAACACTCCTTCTTCATCCATTGTCAATGCCTACAACAACAATCCTACCGATGTTGTAAAAACTCAAAACATTAAAAATTATACTCCAAAGGTTCCTTATATGTGGTAAGAATTGTGCTTAGTATTTACTCATTCTAATTCAATATATAGTGTAATTGCTTAA

>117FY29056
ATGGACTCCATTGCAACTAACACTCATTCTTCATCCATTGTCAATGCCTACAACAACAATCCTACCGATGTTGTAAAAACTCAAAACATTAAAAATTATACTCCAAAGGTTCCTTATATGTGGTAAGAATTGTTAGTATTTACTCATTCTAATTCAATATATAGTGTAATTGCTTAA

>118FY29057
ATGGACTCCATTGCAACTAACACTCATTCTTCATCCATTGTCAATGCCTACAACAACAATCCTACCGATGTTGTAAAAACTCAAAACATTAAAAATTATACTCCAAAGGTTCCTTATATGTGGTAAGAATTGTTAGTATTTACTCATTCTAATTCAATATATAGTGTAATTGCTTAA

>119FY29058
ATGGACTCCATTGCAACTAACACTCATTCTTCATCCATTGTCAATGCCTACAACAACAATCCTACCGATGTTGTAAAAACTCAAAACATTAAAAATTATACTCCAAAGGTTCCTTATATGTGGTAAGAATTGTTAGTATTTACTCATTCTAATTCAATATATAGTGTAATTGCTTAA

>120FY29059
ATGGACTCCATTGCAACTAACACTCATTCTTCATCCATTGTCAATGCCTACAACAACAATCCTACCGATGTTGTAAAAACTCAAAACATTAAAAATTATACTCCAAAGGTTCCTTATATGTGGTAAGAATTGTTAGTATTTACTCATTCTAATTCAATATATAGTGTAATTGCTTAA

>121FY29060
ATGGACTCCATTGCAACTAACACTCATTCTTCATCCATTGTCAATGCCTACAACAACAATCCTACCGATGTTGTAAAAACTCAAAACATTAAAAATTATACTCCAAAGGTTCCTTATATGTGGTAAGAATTGTTAGTATTTACTCATTCTAATTCAATATATAGTGTAATTGCTTAA

>122FY29061
ATGGACTCCATTGCAACTAACACTCCTTCTTCATCCATTGTCAATGCCTACAACAACAATCCTACCGATGTTGTAAAAACTCAAAACATTAAAAATTATACTCCAAAGGTTCCTTATATGTGGTAAGAATTGTGCTTAGTATTTACTCATTCTAATTCAATATATAGTGTAATTGCTTAA

>123FY29062
ATGGACTCCATTGCAACTAACACTCATTCTTCATCCATTGTCAATGCCTACAACAACAATCCTACCGATGTTGTAAAAACTCAAAACATTAAAAATTATACTCCAAAGGTTCCTTATATGTGGTAAGAATTGTTAGTATTTACTCATTCTAATTCAATATATAGTGTAATTGCTTAA

>124FY29064
ATGGACTCCATTGCAACTAACACTCATTCTTCATCCATTGTCAATGCCTACAACAACAATCCTACCGATGTTGTAAAAACTCAAAACATTAAAAATTATACTCCAAAGGTTCCTTATATGTGGTAAGAATTGTTAGTATTTACTCATTCTAATTCAATATATAGTGTAATTGCTTAA

>125FY29065
ATGGACTCCATTGCAACTAACACTCATTCTTCATCCATTGTCAATGCCTACAACAACAATCCTACCGATGTTGTAAAAACTCAAAACATTAAAAATTATACTCCAAAGGTTCCTTATATGTGGTAAGAATTGTTAGTATTTACTCATTCTAATTCAATATATAGTGTAATTGCTTAA

>126FY29067
ATGGACTCCATTGCAACTAACACTCATTCTTCATCCATTGTCAATGCCTACAACAACAATCCTACCGATGTTGTAAAAACTCAAAACATTAAAAATTATACTCCAAAGGTTCCTTATATGTGGTAAGAATTGTTAGTATTTACTCATTCTAATTCAATATATAGTGTAATTGCTTAA

>127FY29068
ATGGACTCCATTGCAACTAACACTCATTCTTCATCCATTGTCAATGCCTACAACAACAATCCTACCGATGTTGTAAAAACTCAAAACATTAAAAATTATACTCCAAAGGTTCCTTATATGTGGTAAGAATTGTTAGTATTTACTCATTCTAATTCAATATATAGTGTAATTGCTTAA

>128FY29069
ATGGACTCCATTGCAACTAACACTCATTCTTCATCCATTGTCAATGCCTACAACAACAATCCTACCGATGTTGTAAAAACTCAAAACATTAAAAATTATACTCCAAAGGTTCCTTATATGTGGTAAGAATTGTTAGTATTTACTCATTCTAATTCAATATATAGTGTAATTGCTTAA

>129FY29070
ATGGACTCCATTGCAACTAACACTCATTCTTCATCCATTGTCAATGCCTACAACAACAATCCTACCGATGTTGTAAAAACTCAAAACATTAAAAATTATACTCCAAAGGTTCCTTATATGTGGTAAGAATTGTTAGTATTTACTCATTCTAATTCAATATATAGTGTAATTGCTTAA

>130FY29071
ATGGACTCCATTGCAACTAACACTCATTCTTCATCCATTGTCAATGCCTACAACAACAATCCTACCGATGTTGTAAAAACTCAAAACATTAAAAATTATACTCCAAAGGTTCCTTATATGTGGTAAGAATTGTTAGTATTTACTCATTCTAATTCAATATATAGTGTAATTGCTTAA

>131FY29072
ATGGACTCCATTGCAACTAACACTCATTCTTCATCCATTGTCAATGCCTACAACAACAATCCTACCGATGTTGTAAAAACTCAAAACATTAAAAATTATACTCCAAAGGTTCCTTATATGTGGTAAGAATTGTTAGTATTTACTCATTCTAATTCAATATATAGTGTAATTGCTTAA

>132FY29073
ATGGACTCCATTGCAACTAACACTCATTCTTCATCCATTGTCAATGCCTACAACAACAATCCTACCGATGTTGTAAAAACTCAAAACATTAAAAATTATACTCCAAAGGTTCCTTATATGTGGTAAGAATTGTTAGTATTTACTCATTCTAATTCAATATATAGTGTAATTGCTTAA

>133FY29074
ATGGACTCCATTGCAACTAACACTCATTCTTCATCCATTGTCAATGCCTACAACAACAATCCTACCGATGTTGTAAAAACTCAAAACATTAAAAATTATACTCCAAAGGTTCCTTATATGTGGTAAGAATTGTTAGTATTTACTCATTCTAATTCAATATATAGTGTAATTGCTTAA

>134FY29075
ATGGACTCCATTGCAACTAACACTCATTCTTCATCCATTGTCAATGCCTACAACAACAATCCTACCGATGTTGTAAAAACTCAAAACATTAAAAATTATACTCCAAAGGTTCCTTATATGTGGTAAGAATTGTTAGTATTTACTCATTCTAATTCAATATATAGTGTAATTGCTTAA

>135FY29076
ATGGACTCCATTGCAACTAACACTCATTCTTCATCCATTGTCAATGCCTACAACAACAATCCTACCGATGTTGTAAAAACTCAAAACATTAAAAATTATACTCCAAAGGTTCCTTATATGTGGTAAGAATTGTTAGTATTTACTCATTCTAATTCAATATATAGTGTAATTGCTTAA

>136FY29077
ATGGACTCCATTGCAACTAACACTCATTCTTCATCCATTGTCAATGCCTACAACAACAATCCTACCGATGTTGTAAAAACTCAAAACATTAAAAATTATACTCCAAAGGTTCCTTATATGTGGTAAGAATTGTTAGTATTTACTCATTCTAATTCAATATATAGTGTAATTGCTTAA

>137FY29078
ATGGACTCCATTGCAACTAACACTCATTCTTCATCCATTGTCAATGCCTACAACAACAATCCTACCGATGTTGTAAAAACTCAAAACATTAAAAATTATACTCCAAAGGTTCCTTATATGTGGTAAGAATTGTTAGTATTTACTCATTCTAATTCAATATATAGTGTAATTGCTTAA

>138FY29079
ATGGACTCCATTGCAACTAACACTCATTCTTCATCCATTGTCAATGCCTACAACAACAATCCTACCGATGTTGTAAAAACTCAAAACATTAAAAATTATACTCCAAAGGTTCCTTATATGTGGTAAGAATTGTTAGTATTTACTCATTCTAATTCAATATATAGTGTAATTGCTTAA

>139FY29080
ATGGACTCCATTGCAACTAACACTCATTCTTCATCCATTGTCAATGCCTACAACAACAATCCTACCGATGTTGTAAAAACTCAAAACATTAAAAATTATACTCCAAAGGTTCCTTATATGTGGTAAGAATTGTTAGTATTTACTCATTCTAATTCAATATATAGTGTAATTGCTTAA

>140FY29081
ATGGACTCCATTGCAACTAACACTCATTCTTCATCCATTGTCAATGCCTACAACAACAATCCTACCGATGTTGTAAAAACTCAAAACATTAAAAATTATACTCCAAAGGTTCCTTATATGTGGTAAGAATTGTTAGTATTTACTCATTCTAATTCAATATATAGTGTAATTGCTTAA

>141FY29082
ATGGACTCCATTGCAACTAACACTCATTCTTCATCCATTGTCAATGCCTACAACAACAATCCTACCGATGTTGTAAAAACTCAAAACATTAAAAATTATACTCCAAAGGTTCCTTATATGTGGTAAGAATTGTTAGTATTTACTCATTCTAATTCAATATATAGTGTAATTGCTTAA

>142FY29083
ATGGACTCCATTGCAACTAACACTCATTCTTCATCCATTGTCAATGCCTACAACAACAATCCTACCGATGTTGTAAAAACTCAAAACATTAAAAATTATACTCCAAAGGTTCCTTATATGTGGTAAGAATTGTTAGTATTTACTCATTCTAATTCAATATATAGTGTAATTGCTTAA

>143FY29084
ATGGACTCCATTGCAACTAACACTCATTCTTCATCCATTGTCAATGCCTACAACAACAATCCTACCGATGTTGTAAAAACTCAAAACATTAAAAATTATACTCCAAAGGTTCCTTATATGTGGTAAGAATTGTTAGTATTTACTCATTCTAATTCAATATATAGTGTAATTGCTTAA

>144FY29085
ATGGACTCCATTGCAACTAACACTCATTCTTCATCCATTGTCAATGCCTACAACAACAATCCTACCGATGTTGTAAAAACTCAAAACATTAAAAATTATACTCCAAAGGTTCCTTATATGTGGTAAGAATTGTTAGTATTTACTCATTCTAATTCAATATATAGTGTAATTGCTTAA

>145FY29086
ATGGACTCCATTGCAACTAACACTCATTCTTCATCCATTGTCAATGCCTACAACAACAATCCTACCGATGTTGTAAAAACTCAAAACATTAAAAATTATACTCCAAAGGTTCCTTATATGTGGTAAGAATTGTTAGTATTTACTCATTCTAATTCAATATATAGTGTAATTGCTTAA

>146FY29087
ATGGACTCCATTGCAACTAACACTCATTCTTCATCCATTGTCAATGCCTACAACAACAATCCTACCGATGTTGTAAAAACTCAAAACATTAAAAATTATACTCCAAAGGTTCCTTATATGTGGTAAGAATTGTTAGTATTTACTCATTCTAATTCAATATATAGTGTAATTGCTTAA

>147FY29088
ATGGACTCCATTGCAACTAACACTCATTCTTCATCCATTGTCAATGCCTACAACAACAATCCTACCGATGTTGTAAAAACTCAAAACATTAAAAATTATACTCCAAAGGTTCCTTATATGTGGTAAGAATTGTTAGTATTTACTCATTCTAATTCAATATATAGTGTAATTGCTTAA

>148FY29089
ATGGACTCCATTGCAACTAACACTCATTCTTCATCCATTGTCAATGCCTACAACAACAATCCTACCGATGTTGTAAAAACTCAAAACATTAAAAATTATACTCCAAAGGTTCCTTATATGTGGTAAGAATTGTTAGTATTTACTCATTCTAATTCAATATATAGTGTAATTGCTTAA

>149FY29090
ATGGACTCCATTGCAACTAACACTCCTTCTTCATCCATTGTCAATGCCTACAACAACAATCCTACCGATGTTGTAAAAACTCAAAACATTAAAAATTATACTCCAAAGGTTCCTTATATGTGGTAAGAATTGTGCTTAGTATTTACTCATTCTAATTCAATATATAGTGTAATTGCTTAA

>150FY29091
ATGGACTCCATTGCAACTAACACTCCTTCTTCATCCATTGTCAATGCCTACAACAACAATCCTACCGATGTTGTAAAAACTCAAAACATTAAAAATTATACTCCAAAGGTTCCTTATATGTGGTAAGAATTGTGCTTAGTATTTACTCATTCTAATTCAATATATAGTGTAATTGCTTAA

>L968
ATGGACTCCATTGCAACTAACACTCATTCTTCATCCATTGTCAATGCCTACAACAACAATCCTACCGATGTTGTAAAAACTCAAAACATTAAAAATTATACTCCAAAGGTTCCTTATATGTGGTAAGAATTGTTAGTATTTACTCATTCTAATTCAATATATAGTGTAATTGCTTAA
