# Supplementary material for: Asymmetric diversification of mating pheromones in fission yeast
Source: PLoS Biol. 2019 Jan 22;17(1):e3000101. doi: 10.1371/journal.pbio.3000101 (PMC6342294; doi:10.1371/journal.pbio.3000101)
Supplement: S1 Data — (ZIP) [file pbio.3000101.s015.zip › S1_Data/mfm3_gene.txt]

>01CBS10391
ATGGACTCAATGGCTAACACTGTTTCTTCCTCCGTCGTTAACACTGGCAACAAGCCTTCTGAAACTCTTAACAAGACTGTTAAGAATTATACCCCCAAGGTTCCTTACATGTGGTAAGTCAATAATTTCCCAAATACTTCGTAGACAGGATGTGTTCAAAATTTACTAATTTCATTTTAGTGTCATTGCATAA

>02CBS2628
ATGGACTCTATGGCTAACACTGTTTCTTCCTCCGTCGTTAACACTGGCAACAAGCCTTCTGAAACTCTTAACAAGACTGTTAAGAATTATACCCCCAAAGTTCCTTACATGTGGTAAGTCGATAATCTCCCAAATACCTTGTAGACAGGATAGCGTTCAACAAAAGCTTACTAATTTCATTTTAGTGTCATTGCATAA

>03CBS1063
ATGGACTCAATGGCTAACACTGTTTCTTCCTCCGTCGTTAACACTGGCAACAAGCCTTCTGAAACTCTTAACAAGACTGTTAAGAATTATACCCCCAAGGTTCCTTACATGTGGTAAGTCAATAATTTCCCAAATACTTCGTAGACAGGATGTGTTCAAAATTTACTAATTTCATTTTAGTGTCATTGCATAA

>04CBS2775
ATGGACTCAATGGCTAACACTGTTTCTTCCTCCGTCGTTAACACTGGCAACAAGCCTTCTGAAACTCTTAACAAGACTGTTAAGAATTATACCCCCAAGGTTCCTTACATGTGGTAAGTCAATAATTTCCCAAATACTTCGTAGACAGGATGTGTTCAAAATTTACTAATTTCATTTTAGTGTCATTGCATAA

>05CBS7335
ATGGACTCAATGGCTAACACTGTTTCTTCCTCCGTCGTTAACACTGGCAACAAGCCTTCTGAAACTCTTAACAAGACTGTTAAGAATTATACCCCCAAGGTTCCTTACATGTGGTAAGTCAATAATTTCCCAAATACTTCGTAGACAGGATGTGTTCAAAATTTACTAATTTCATTTTAGTGTCATTGCATAA

>06CBS10460
ATGGACTCTATGGCTAACACTGTTTCTTCCTCCGTCGTTAACACTGGCAACAAGCCTTCTGAAACTCTTAACAAGACTGTTAAGAATTATACCCCCAAAGTTCCTTACATGTGGTAAGTCGATAATCTCCCAAATACCTTGTAGACAAGATAGCGTTCAACAAAAGCTAACTAATTTCATTTTAGTGTCATTGCATAA

>07CBS10458
ATGGACTCAATGGCTAACACTGTTTCTTCCTCCGTCGTTAACACTGGCAACAAGCCTTCTGAAACTCTTAACAAGACTGTTAAGAATTATACCCCCAAGGTTCCTTACATGTGGTAAGTCAATAATTTCCCAAATACTTCGTAGACAGGATGTGTTCAAAATTTACTAATTTCATTTTAGTGTCATTGCATAA

>08CBS10474
ATGGACTCTATGGCTAACACTGTTTCTTCCTCCGTCGTTAACACTGGCAACAAGCCTTCTGAAACTCTTAACAAGACTGTTAAGAATTATACCCCCAAAGTTCCTTACATGTGGTAAGTCGATAATCTCCCAAATACCTTGTAGACAAGATAGCGTTCAACAAAAGCTAACTAATTTCATTTTAGTGTCATTGCATAA

>09CBS10394
ATGGACTCTATGGCTAACACTGTTTCTTCCTCCGTCGTTAACACTGGCAACAAGCCTTCTGAAACTCTTAACAAGACTGTTAAGAATTATACCCCCAAAGTTCCTTACATGTGGTAAGTCGATAATCTCCCAAATACCTTGTAGACAAGATAGCGTTCAACAAAAGCTAACTAATTTCATTTTAGTGTCATTGCATAA

>10CBS374
ATGGACTCAATGGCTAACACTGTTTCTTCCTCCGTCGTTAACACTGGCAACAAGCCTTCTGAAACTCTTAACAAGACTGTTAAGAATTATACCCCCAAGGTTCCTTACATGTGGTAAGTCAATAATTTCCCAAATACTTCGTAGACAGGATGTGTTCAAAATTTACTAATTTCATTTTAGTGTCATTGCATAA

>11CBS2777
ATGGACTCAATGGCTAACACTGTTTCTTCCTCCGTCGTTAACACTGGCAACAAGCCTTCTGAAACTCTTAACAAGACTGTTAAGAATTATACCCCCAAGGTTCCTTACATGTGGTAAGTCAATAATTTCCCAAATACTTCGTAGACAGGATGTGTTCAAAATTTACTAATTTCATTTTAGTGTCATTGCATAA

>12CBS1059
ATGGACTCAATGGCTAACACTGTTTCTTCCTCCGTCGTTAACACTGGCAACAAGCCTTCTGAAACTCTTAACAAGACTGTTAAGAATTATACCCCCAAGGTTCCTTACATGTGGTAAGTCAATAATTTCCCAAATACTTCGTAGACAGGATGTGTTCAAAATTTACTAATTTCATTTTAGTGTCATTGCATAA

>13CBS10504
ATGGACTCAATGGCTAACACTGTTTCTTCCTCCGTCGTTAACACTGGCAACAAGCCTTCTGAAACTCTTAACAAGACTGTTAAGAATTATACCCCCAAGGTTCCTTACATGTGGTAAGTCAATAATTTCCCAAATACTTCGTAGACAGGATGTGTTCAAAATTTACTAATTTCATTTTAGTGTCATTGCATAA

>14CBS10502
ATGGACTCAATGGCTAACACTGTTTCTTCCTCCGTCGTTAACACTGGCAACAAGCCTTCTGAAACTCTTAACAAGACTGTTAAGAATTATACCCCCAAGGTTCCTTACATGTGGTAAGTCAATAATTTCCCAAATACTTCGTAGACAGGATGTGTTCAAAATTTACTAATTTCATTTTAGTGTCATTGCATAA

>15CBS10501
ATGGACTCAATGGCTAACACTGTTTCTTCCTCCGTCGTTAACACTGGCAACAAGCCTTCTGAAACTCTTAACAAGACTGTTAAGAATTATACCCCCAAGGTTCCTTACATGTGGTAAGTCAATAATTTCCCAAATACTTCGTAGACAGGATGTGTTCAAAATTTACTAATTTCATTTTAGTGTCATTGCATAA

>16CBS10500
ATGGACTCAATGGCTAACACTGTTTCTTCCTCCGTCGTTAACACTGGCAACAAGCCTTCTGAAACTCTTAACAAGACTGTTAAGAATTATACCCCCAAGGTTCCTTACATGTGGTAAGTCAATAATTTCCCAAATACTTCGTAGACAGGATGTGTTCAAAATTTACTAATTTCATTTTAGTGTCATTGCATAA

>17CBS10499
ATGGACTCAATGGCTAACACTGTTTCTTCCTCCGTCGTTAACACTGGCAACAAGCCTTCTGAAACTCTTAACAAGACTGTTAAGAATTATACCCCCAAGGTTCCTTACATGTGGTAAGTCAATAATTTCCCAAATACTTCGTAGACAGGATGTGTTCAAAATTTACTAATTTCATTTTAGTGTCATTGCATAA

>18CBS10498
ATGGACTCAATGGCTAACACTGTTTCTTCCTCCGTCGTTAACACTGGCAACAAGCCTTCTGAAACTCTTAACAAGACTGTTAAGAATTATACCCCCAAGGTTCCTTACATGTGGTAAGTCAATAATTTCCCAAATACTTCGTAGACAGGATGTGTTCAAAATTTACTAATTTCATTTTAGTGTCATTGCATAA

>19CBS10477
ATGGACTCAATGGCTAACACTGTTTCTTCCTCCGTCGTTAACACTGGCAACAAGCCTTCTGAAACTCTTAACAAGACTGTTAAGAATTATACCCCCAAGGTTCCTTACATGTGGTAAGTCAATAATTTCCCAAATACTTCGTAGACAGGATGTGTTCAAAATTTACTAATTTCATTTTAGTGTCATTGCATAA

>20CBS10475
ATGGACTCAATGGCTAACACTGTTTCTTCCTCCGTCGTTAACACTGGCAACAAGCCTTCTGAAACTCTTAACAAGACTGTTAAGAATTATACCCCCAAGGTTCCTTACATGTGGTAAGTCAATAATTTCCCAAATACTTCGTAGACAGGATGTGTTCAAAATTTACTAATTTCATTTTAGTGTCATTGCATAA

>21CBS10469
ATGGACTCTATGGCTAACACTGTTTCTTCCTCCGTCGTTAACACTGGCAACAAGCCTTCTGAAACTCTTAACAAGACTGTTAAGAATTATACCCCCAAAGTTCCTTACATGTGGTAAGTCGATAATCTCCCAAATACCTTGTAGACAAGATAGCGTTCAACAAAAGCTAACTAATTTCATTTTAGTGTCATTGCATAA

>22CBS10468
ATGGACTCTATGGCTAACACTGTTTCTTCCTCCGTCGTTAACACTGGCAACAAGCCTTCTGAAACTCTTAACAAGACTGTTAAGAATTATACCCCCAAAGTTCCTTACATGTGGTAAGTCGATAATCTCCCAAATACCTTGTAGACAAGATAGCGTTCAACAAAAGCTAACTAATTTCATTTTAGTGTCATTGCATAA

>23CBS10464
ATGGACTCTATGGCTAACACTGTTTCTTCCTCCGTCGTTAACACTGGCAACAAGCCTTCTGAAACTCTTAACAAGACTGTTAAGAATTATACCCCCAAAGTTCCTTACATGTGGTAAGTCGATAATCTCCCAAATACCTTGTAGACAAGATAGCGTTCAACAAAAGCTAACTAATTTCATTTTAGTGTCATTGCATAA

>24CBS5682
ATGGACTCAATGGCTAACACTGTTTCTTCCTCCGTCGTTAACACTGGCAACAAGCCTTCTGAAACTCTTAACAAGACTGTTAAGAATTATACCCCCAAGGTTCCTTACATGTGGTAAGTCAATAATTTCCCAAATACTTCGTAGACAGGATGTGTTCAAAATTTACTAATTTCATTTTAGTGTCATTGCATAA

>25CBS5680
ATGGACTCAATGGCTAACACTGTTTCTTCCTCCGTCGTTAACACTGGCAACAAGCCTTCTGAAACTCTTAACAAGACTGTTAAGAATTATACCCCCAAGGTTCCTTACATGTGGTAAGTCAATAATTTCCCAAATACTTCGTAGACAGGATGTGTTCAAAATTTACTAATTTCATTTTAGTGTCATTGCATAA

>26CBS5557
ATGGACTCAATGGCTAACACTGTTTCTTCCTCCGTCGTTAACACTGGCAACAAGCCTTCTGAAACTCTTAACAAGACTGTTAAGAATTATACCCCCAAGGTTCCTTACATGTGGTAAGTCAATAATTTCCCAAATACTTCGTAGACAGGATGTGTTCAAAATTTACTAATTTCATTTTAGTGTCATTGCATAA

>27CBS1061
ATGGACTCAATGGCTAACACTGTTTCTTCCTCCGTCGTTAACACTGGCAACAAGCCTTCTGAAACTCTTAACAAGACTGTTAAGAATTATACCCCCAAGGTTCCTTACATGTGGTAAGTCAATAATTTCCCAAATACTTCGTAGACAGGATGTGTTCAAAATTTACTAATTTCATTTTAGTGTCATTGCATAA

>28CBS1058
ATGGACTCTATGGCTAACACTGTTTCTTCCTCCGTCGTTAACACTGGCAACAAGCCTTCTGAAACTCTTAACAAGACTGTTAAGAATTATACCCCCAAAGTTCCTTACATGTGGTAAGTCGATAATCTCCCAAATACCTTGTAGACAAGATAGCGTTCAACAAAAGCTAACTAATTTCATTTTAGTGTCATTGCATAA

>29CBS1057
ATGGACTCAATGGCTAACACTGTTTCTTCCTCCGTCGTTAACACTGGCAACAAGCCTTCTGAAACTCTTAACAAGACTGTTAAGAATTATACCCCCAAGGTTCCTTACATGTGGTAAGTCAATAATTTCCCAAATACTTCGTAGACAGGATGTGTTCAAAATTTACTAATTTCATTTTAGTGTCATTGCATAA

>30CBS1042
ATGGACTCAATGGCTAACACTGTTTCTTCCTCCGTCGTTAACACTGGCAACAAGCCTTCTGAAACTCTTAACAAGACTGTTAAGAATTATACCCCCAAGGTTCCTTACATGTGGTAAGTCAATAATTTCCCAAATACTTCGTAGACAGGATGTGTTCAAAATTTACTAATTTCATTTTAGTGTCATTGCATAA

>31CBS357
ATGGACTCTATGGCTAACACTGTTTCTTCCTCCGTCGTTAACACTGGCAACAAGCCTTCTGAAACTCTTAACAAGACTGTTAAGAATTATACCCCCAAAGTTCCTTACATGTGGTAAGTCGATAATCTCCCAAATACCTTGTAGACAAGATAGCGTTCAACAAAAGCTAACTAATTTCATTTTAGTGTCATTGCATAA

>32CBS352
ATGGACTCTATGGCTAACACTGTTTCTTCCTCCGTCGTTAACACTGGCAACAAGCCTTCTGAAACTCTTAACAAGACTGTTAAGAATTATACCCCCAAAGTTCCTTACATGTGGTAAGTCGATAATCTCCCAAATACCTTGTAGACAAGATAGCGTTCAACAAAAGCTAACTAATTTCATTTTAGTGTCATTGCATAA

>33FY25279
ATGGACTCTATGGCTAACACTGTTTCTTCCTCCGTCGTTAACACTGGCAACAAGCCTTCTGAAACTCTTAACAAGACTGTTAAGAATTATACCCCCAAAGTTCCTTACATGTGGTAAGTCGATAATCTCCCAAATACCTTGTAGACAAGATAGCGTTCAACAAAAGCTAACTAATTTCATTTTAGTGTCATTGCATAA

>34FY25281
ATGGACTCAATGGCTAACACTGTTTCTTCCTCCGTCGTTAACACTGGCAACAAGCCTTCTGAAACTCTTAACAAGACTGTTAAGAATTATACCCCCAAGGTTCCTTACATGTGGTAAGTCAATAATTTCCCAAATACTTCGTAGACAGGATGTGTTCAAAATTTACTAATTTCATTTTAGTGTCATTGCATAA

>35FY25282
ATGGACTCTATGGCTAACACTGTTTCTTCCTCCGTCGTTAACACTGGCAACAAGCCTTCTGAAACTCTTAACAAGACTGTTAAGAATTATACCCCCAAAGTTCCTTACATGTGGTAAGTCGATAATCTCCCAAATACCTTGTAGACAGGATAGCGTTCAACAAAAGCTTACTAATTTCATTTTAGTGTCATTGCATAA

>36FY25283
ATGGACTCAATGGCTAACACTGTTTCTTCCTCCGTCGTTAACACTGGCAACAAGCCTTCTGAAACTCTTAACAAGACTGTTAAGAATTATACCCCCAAGGTTCCTTACATGTGGTAAGTCAATAATTTCCCAAATACTTCGTAGACAGGATGTGTTCAAAATTTACTAATTTCATTTTAGTGTCATTGCATAA

>37FY25284
ATGGACTCAATGGCTAACACTGTTTCTTCCTCCGTCGTTAACACTGGCAACAAGCCTTCTGAAACTCTTAACAAGACTGTTAAGAATTATACCCCCAAGGTTCCTTACATGTGGTAAGTCAATAATTTCCCAAATACTTCGTAGACAGGATGTGTTCAAAATTTACTAATTTCATTTTAGTGTCATTGCATAA

>38FY25285
ATGGACTCAATGGCTAACACTGTTTCTTCCTCCGTCGTTAACACTGGCAACAAGCCTTCTGAAACTCTTAACAAGACTGTTAAGAATTATACCCCCAAGGTTCCTTACATGTGGTAAGTCAATAATTTCCCAAATACTTCGTAGACAGGATGTGTTCAAAATTTACTAATTTCATTTTAGTGTCATTGCATAA

>39FY25287
ATGGACTCAATGGCTAACACTGTTTCTTCCTCCGTCGTTAACACTGGCAACAAGCCTTCTGAAACTCTTAACAAGACTGTTAAGAATTATACCCCCAAGGTTCCTTACATGTGGTAAGTCAATAATTTCCCAAATACTTCGTAGACAGGATGTGTTCAAAATTTACTAATTTCATTTTAGTGTCATTGCATAA

>40FY25288
ATGGACTCAATGGCTAACACTGTTTCTTCCTCCGTCGTTAACACTGGCAACAAGCCTTCTGAAACTCTTAACAAGACTGTTAAGAATTATACCCCCAAGGTTCCTTACATGTGGTAAGTCAATAATTTCCCAAATACTTCGTAGACAGGATGTGTTCAAAATTTACTAATTTCATTTTAGTGTCATTGCATAA

>41FY25289
ATGGACTCAATGGCTAACACTGTTTCTTCCTCCGTCGTTAACACTGGCAACAAGCCTTCTGAAACTCTTAACAAGACTGTTAAGAATTATACCCCCAAGGTTCCTTACATGTGGTAAGTCAATAATTTCCCAAATACTTCGTAGACAGGATGTGTTCAAAATTTACTAATTTCATTTTAGTGTCATTGCATAA

>42FY25290
ATGGACTCAATGGCTAACACTGTTTCTTCCTCCGTCGTTAACACTGGCAACAAGCCTTCTGAAACTCTTAACAAGACTGTTAAGAATTATACCCCCAAGGTTCCTTACATGTGGTAAGTCAATAATTTCCCAAATACTTCGTAGACAGGATGTGTTCAAAATTTACTAATTTCATTTTAGTGTCATTGCATAA

>43FY25291
ATGGACTCAATGGCTAACACTGTTTCTTCCTCCGTCGTTAACACTGGCAACAAGCCTTCTGAAACTCTTAACAAGACTGTTAAGAATTATACCCCCAAGGTTCCTTACATGTGGTAAGTCAATAATTTCCCAAATACTTCGTAGACAGGATGTGTTCAAAATTTACTAATTTCATTTTAGTGTCATTGCATAA

>44FY25294
ATGGACTCAATGGCTAACACTGTTTCTTCCTCCGTCGTTAACACTGGCAACAAGCCTTCTGAAACTCTTAACAAGACTGTTAAGAATTATACCCCCAAGGTTCCTTACATGTGGTAAGTCAATAATTTCCCAAATACTTCGTAGACAGGATGTGTTCAAAATTTACTAATTTCATTTTAGTGTCATTGCATAA

>45FY25295
ATGGACTCAATGGCTAACACTGTTTCTTCCTCCGTCGTTAACACTGGCAACAAGCCTTCTGAAACTCTTAACAAGACTGTTAAGAATTATACCCCCAAGGTTCCTTACATGTGGTAAGTCAATAATTTCCCAAATACTTCGTAGACAGGATGTGTTCAAAATTTACTAATTTCATTTTAGTGTCATTGCATAA

>46FY25301
ATGGACTCAATGGCTAACACTGTTTCTTCCTCCGTCGTTAACACTGGCAACAAGCCTTCTGAAACTCTTAACAAGACTGTTAAGAATTATACCCCCAAGGTTCCTTACATGTGGTAAGTCAATAATTTCCCAAATACTTCGTAGACAGGATGTGTTCAAAATTTACTAATTTCATTTTAGTGTCATTGCATAA

>47FY25305
ATGGACTCAATGGCTAACACTGTTTCTTCCTCCGTCGTTAACACTGGCAACAAGCCTTCTGAAACTCTTAACAAGACTGTTAAGAATTATACCCCCAAGGTTCCTTACATGTGGTAAGTCAATAATTTCCCAAATACTTCGTAGACAGGATGTGTTCAAAATTTACTAATTTCATTTTAGTGTCATTGCATAA

>48FY25306
ATGGACTCAATGGCTAACACTGTTTCTTCCTCCGTCGTTAACACTGGCAACAAGCCTTCTGAAACTCTTAACAAGACTGTTAAGAATTATACCCCCAAGGTTCCTTACATGTGGTAAGTCAATAATTTCCCAAATACTTCGTAGACAGGATGTGTTCAAAATTTACTAATTTCATTTTAGTGTCATTGCATAA

>49FY25307
ATGGACTCAATGGCTAACACTGTTTCTTCCTCCGTCGTTAACACTGGCAACAAGCCTTCTGAAACTCTTAACAAGACTGTTAAGAATTATACCCCCAAGGTTCCTTACATGTGGTAAGTCAATAATTTCCCAAATACTTCGTAGACAGGATGTGTTCAAAATTTACTAATTTCATTTTAGTGTCATTGCATAA

>50FY25308
ATGGACTCAATGGCTAACACTGTTTCTTCCTCCGTCGTTAACACTGGCAACAAGCCTTCTGAAACTCTTAACAAGACTGTTAAGAATTATACCCCCAAGGTTCCTTACATGTGGTAAGTCAATAATTTCCCAAATACTTCGTAGACAGGATGTGTTCAAAATTTACTAATTTCATTTTAGTGTCATTGCATAA

>51FY28956
ATGGACTCAATGGCTAACACTGTTTCTTCCTCCGTCGTTAACACTGGCAACAAGCCTTCTGAAACTCTTAACAAGACTGTTAAGAATTATACCCCCAAGGTTCCTTACATGTGGTAAGTCAATAATTTCCCAAATACTTCGTAGACAGGATGTGTTCAAAATTTACTAATTTCATTTTAGTGTCATTGCATAA

>52FY28961
ATGGACTCAATGGCTAACACTGTTTCTTCCTCCGTCGTTAACACTGGCAACAAGCCTTCTGAAACTCTTAACAAGACTGTTAAGAATTATACCCCCAAGGTTCCTTACATGTGGTAAGTCAATAATTTCCCAAATACTTCGTAGACAGGATGTGTTCAAAATTTACTAATTTCATTTTAGTGTCATTGCATAA

>53FY28962
ATGGACTCAATGGCTAACACTGTTTCTTCCTCCGTCGTTAACACTGGCAACAAGCCTTCTGAAACTCTTAACAAGACTGTTAAGAATTATACCCCCAAGGTTCCTTACATGTGGTAAGTCAATAATTTCCCAAATACTTCGTAGACAGGATGTGTTCAAAATTTACTAATTTCATTTTAGTGTCATTGCATAA

>54FY28963
ATGGACTCAATGGCTAACACTGTTTCTTCCTCCGTCGTTAACACTGGCAACAAGCCTTCTGAAACTCTTAACAAGACTGTTAAGAATTATACCCCCAAGGTTCCTTACATGTGGTAAGTCAATAATTTCCCAAATACTTCGTAGACAGGATGTGTTCAAAATTTACTAATTTCATTTTAGTGTCATTGCATAA

>55FY28965
ATGGACTCTATGGCTAACACTGTTTCTTCCTCCGTCGTTAACACTGGCAACAAGCCTTCTGAAACTCTTAACAAGACTGTTAAGAATTATACCCCCAAAGTTCCTTACATGTGGTAAGTCGATAATCACCCAAATACCTTGTAGACAAGATAGCGTTCAACAAAAGCTAACTAATTTCATTTTAGTGTCATTGCATAA

>56FY28966
ATGGACTCTATGGCTAACACTGTTTCTTCCTCCGTCGTTAACACTGGCAACAAGCCTTCTGAAACTCTTAACAAGACTGTTAAGAATTATACCCCCAAAGTTCCTTACATGTGGTAAGTCGATAATCTCCCAAATACCTTGTAGACAAGATAGCGTTCAACAAAAGCTAACTAATTTCATTTTAGTGTCATTGCATAA

>57FY28967
ATGGACTCTATGGCTAACACTGTTTCTTCCTCCGTCGTTAACACTGGCAACAAGCCTTCTGAAACTCTTAACAAGACTGTTAAGAATTATACCCCCAAAGTTCCTTACATGTGGTAAGTCGATAATCTCCCAAATACCTTGTAGACAAGATAGCGTTCAACAAAAGCTAACTAATTTCATTTTAGTGTCATTGCATAA

>58FY28971
ATGGACTCAATGGCTAACACTGTTTCTTCCTCCGTCGTTAACACTGGCAACAAGCCTTCTGAAACTCTTAACAAGACTGTTAAGAATTATACCCCCAAGGTTCCTTACATGTGGTAAGTCAATAATTTCCCAAATACTTCGTAGACAGGATGTGTTCAAAATTTACTAATTTCATTTTAGTGTCATTGCATAA

>59FY28973
ATGGACTCTATGGCTAACACTGTTTCTTCCTCCGTCGTTAACACTGGCAACAAGCCTTCTGAAACTCTTAACAAGACTGTTAAGAATTATACCCCCAAAGTTCCTTACATGTGGTAAGTCGATAATCTCCCAAATACCTTGTAGACAAGATAGCGTTCAACAAAAGCTAACTAATTTCATTTTAGTGTCATTGCATAA

>60FY28974
ATGGACTCTATGGCTAACACTGTTTCTTCCTCCGTCGTTAACACTGGCAACAAGCCTTCTGAAACTCTTAACAAGACTGTTAAGAATTATACCCCCAAAGTTCCTTACATGTGGTAAGTCGATAATCTCCCAAATACCTTGTAGACAAGATAGCGTTCAACAAAAGCTAACTAATTTCATTTTAGTGTCATTGCATAA

>61FY28975
ATGGACTCAATGGCTAACACTGTTTCTTCCTCCGTCGTTAACACTGGCAACAAGCCTTCTGAAACTCTTAACAAGACTGTTAAGAATTATACCCCCAAGGTTCCTTACATGTGGTAAGTCAATAATTTCCCAAATACTTCGTAGACAGGATGTGTTCAAAATTTACTAATTTCATTTTAGTGTCATTGCATAA

>62FY28977
ATGGACTCTATGGCTAACACTGTTTCTTCCTCCGTCGTTAACACTGGCAACAAGCCTTCTGAAACTCTTAACAAGACTGTTAAGAATTATACCCCCAAAGTTCCTTACATGTGGTAAGTCGATAATCTCCCAAATACCTTGTAGACAAGATAGCGTTCAACAAAAGCTAACTAATTTCATTTTAGTGTCATTGCATAA

>63FY28978
ATGGACTCAATGGCTAACACTGTTTCTTCCTCCGTCGTTAACACTGGCAACAAGCCTTCTGAAACTCTTAACAAGACTGTTAAGAATTATACCCCCAAGGTTCCTTACATGTGGTAAGTCAATAATTTCCCAAATACTTCGTAGACAGGATGTGTTCAAAATTTACTAATTTCATTTTAGTGTCATTGCATAA

>64FY28979
ATGGACTCTATGGCTAACACTGTTTCTTCCTCCGTCGTTAACACTGGCAACAAGCCTTCTGAAACTCTTAACAAGACTGTTAAGAATTATACCCCCAAAGTTCCTTACATGTGGTAAGTCGATAATCTCCCAAATACCTTGTAGACAAGATAGCGTTCAACAAAAGCTAACTAATTTCATTTTAGTGTCATTGCATAA

>65FY28980
ATGGACTCTATGGCTAACACTGTTTCTTCCTCCGTCGTTAACACTGGCAACAAGCCTTCTGAAACTCTTAACAAGACTGTTAAGAATTATACCCCCAAAGTTCCTTACATGTGGTAAGTCGATAATCTCCCAAATACCTTGTAGACAAGATAGCGTTCAACAAAAGCTAACTAATTTCATTTTAGTGTCATTGCATAA

>66FY28984
ATGGACTCAATGGCTAACACTGTTTCTTCCTCCGTCGTTAACACTGGCAACAAGCCTTCTGAAACTCTTAACAAGACTGTTAAGAATTATACCCCCAAGGTTCCTTACATGTGGTAAGTCAATAATTTCCCAAATACTTCGTAGACAGGATGTGTTCAAAATTTACTAATTTCATTTTAGTGTCATTGCATAA

>67FY28985
ATGGACTCTATGGCTAACACTGTTTCTTCCTCCGTCGTTAACACTGGCAACAAGCCTTCTGAAACTCTTAACAAGACTGTTAAGAATTATACCCCCAAAGTTCCTTACATGTGGTAAGTCGATAATCTCCCAAATACCTTGTAGACAAGATAGCGTTCAACAAAAGCTAACTAATTTCATTTTAGTGTCATTGCATAA

>68FY28987
ATGGACTCAATGGCTAACACTGTTTCTTCCTCCGTCGTTAACACTGGCAACAAGCCTTCTGAAACTCTTAACAAGACTGTTAAGAATTATACCCCCAAGGTTCCTTACATGTGGTAAGTCAATAATTTCCCAAATACTTCGTAGACAGGATGTGTTCAAAATTTACTAATTTCATTTTAGTGTCATTGCATAA

>69FY28988
ATGGACTCAATGGCTAACACTGTTTCTTCCTCCGTCGTTAACACTGGCAACAAGCCTTCTGAAACTCTTAACAAGACTGTTAAGAATTATACCCCCAAGGTTCCTTACATGTGGTAAGTCAATAATTTCCCAAATACTTCGTAGACAGGATGTGTTCAAAATTTACTAATTTCATTTTAGTGTCATTGCATAA

>70FY28991
ATGGACTCAATGGCTAACACTGTTTCTTCCTCCGTCGTTAACACTGGCAACAAGCCTTCTGAAACTCTTAACAAGACTGTTAAGAATTATACCCCCAAGGTTCCTTACATGTGGTAAGTCAATAATTTCCCAAATACTTCGTAGACAGGATGTGTTCAAAATTTACTAATTTCATTTTAGTGTCATTGCATAA

>71FY28998
ATGGACTCTATGGCTAACACTGTTTCTTCCTCCGTCGTTAACACTGGCAACAAGCCTTCTGAAACTCTTAACAAGACTGTTAAGAATTATACCCCCAAAGTTCCTTACATGTGGTAAGTCGATAATCTCCCAAATACCTTGTAGACAAGATAGCGTTCAACAAAAGCTAACTAATTTCATTTTAGTGTCATTGCATAA

>72FY28999
ATGGACTCTATGGCTAACACTGTTTCTTCCTCCGTCGTTAACACTGGCAACAAGCCTTCTGAAACTCTTAACAAGACTGTTAAGAATTATACCCCCAAAGTTCCTTACATGTGGTAAGTCGATAATCTCCCAAATACCTTGTAGACAAGATAGCGTTCAACAAAAGCTAACTAATTTCATTTTAGTGTCATTGCATAA

>73FY29000
ATGGACTCAATGGCTAACACTGTTTCTTCCTCCGTCGTTAACACTGGCAACAAGCCTTCTGAAACTCTTAACAAGACTGTTAAGAATTATACCCCCAAGGTTCCTTACATGTGGTAAGTCAATAATTTCCCAAATACTTCGTAGACAGGATGTGTTCAAAATTTACTAATTTCATTTTAGTGTCATTGCATAA

>74FY29001
ATGGACTCAATGGCTAACACTGTTTCTTCCTCCGTCGTTAACACTGGCAACAAGCCTTCTGAAACTCTTAACAAGACTGTTAAGAATTATACCCCCAAGGTTCCTTACATGTGGTAAGTCAATAATTTCCCAAATACTTCGTAGACAGGATGTGTTCAAAATTTACTAATTTCATTTTAGTGTCATTGCATAA

>75FY29002
ATGGACTCAATGGCTAACACTGTTTCTTCCTCCGTCGTTAACACTGGCAACAAGCCTTCTGAAACTCTTAACAAGACTGTTAAGAATTATACCCCCAAGGTTCCTTACATGTGGTAAGTCAATAATTTCCCAAATACTTCGTAGACAGGATGTGTTCAAAATTTACTAATTTCATTTTAGTGTCATTGCATAA

>76FY29003
ATGGACTCAATGGCTAACACTGTTTCTTCCTCCGTCGTTAACACTGGCAACAAGCCTTCTGAAACTCTTAACAAGACTGTTAAGAATTATACCCCCAAGGTTCCTTACATGTGGTAAGTCAATAATTTCCCAAATACTTCGTAGACAGGATGTGTTCAAAATTTACTAATTTCATTTTAGTGTCATTGCATAA

>77FY29004
ATGGACTCAATGGCTAACACTGTTTCTTCCTCCGTCGTTAACACTGGCAACAAGCCTTCTGAAACTCTTAACAAGACTGTTAAGAATTATACCCCCAAGGTTCCTTACATGTGGTAAGTCAATAATTTCCCAAATACTTCGTAGACAGGATGTGTTCAAAATTTACTAATTTCATTTTAGTGTCATTGCATAA

>78FY29005
ATGGACTCAATGGCTAACACTGTTTCTTCCTCCGTCGTTAACACTGGCAACAAGCCTTCTGAAACTCTTAACAAGACTGTTAAGAATTATACCCCCAAGGTTCCTTACATGTGGTAAGTCAATAATTTCCCAAATACTTCGTAGACAGGATGTGTTCAAAATTTACTAATTTCATTTTAGTGTCATTGCATAA

>79FY29006
ATGGACTCAATGGCTAACACTGTTTCTTCCTCCGTCGTTAACACTGGCAACAAGCCTTCTGAAACTCTTAACAAGACTGTTAAGAATTATACCCCCAAGGTTCCTTACATGTGGTAAGTCAATAATTTCCCAAATACTTCGTAGACAGGATGTGTTCAAAATTTACTAATTTCATTTTAGTGTCATTGCATAA

>80FY29007
ATGGACTCAATGGCTAACACTGTTTCTTCCTCCGTCGTTAACACTGGCAACAAGCCTTCTGAAACTCTTAACAAGACTGTTAAGAATTATACCCCCAAGGTTCCTTACATGTGGTAAGTCAATAATTTCCCAAATACTTCGTAGACAGGATGTGTTCAAAATTTACTAATTTCATTTTAGTGTCATTGCATAA

>81FY29008
ATGGACTCAATGGCTAACACTGTTTCTTCCTCCGTCGTTAACACTGGCAACAAGCCTTCTGAAACTCTTAACAAGACTGTTAAGAATTATACCCCCAAGGTTCCTTACATGTGGTAAGTCAATAATTTCCCAAATACTTCGTAGACAGGATGTGTTCAAAATTTACTAATTTCATTTTAGTGTCATTGCATAA

>82FY29009
ATGGACTCAATGGCTAACACTGTTTCTTCCTCCGTCGTTAACACTGGCAACAAGCCTTCTGAAACTCTTAACAAGACTGTTAAGAATTATACCCCCAAGGTTCCTTACATGTGGTAAGTCAATAATTTCCCAAATACTTCGTAGACAGGATGTGTTCAAAATTTACTAATTTCATTTTAGTGTCATTGCATAA

>83FY29010
ATGGACTCAATGGCTAACACTGTTTCTTCCTCCGTCGTTAACACTGGCAACAAGCCTTCTGAAACTCTTAACAAGACTGTTAAGAATTATACCCCCAAGGTTCCTTACATGTGGTAAGTCAATAATTTCCCAAATACTTCGTAGACAGGATGTGTTCAAAATTTACTAATTTCATTTTAGTGTCATTGCATAA

>84FY29011
ATGGACTCAATGGCTAACACTGTTTCTTCCTCCGTCGTTAACACTGGCAACAAGCCTTCTGAAACTCTTAACAAGACTGTTAAGAATTATACCCCCAAGGTTCCTTACATGTGGTAAGTCAATAATTTCCCAAATACTTCGTAGACAGGATGTGTTCAAAATTTACTAATTTCATTTTAGTGTCATTGCATAA

>85FY29012
ATGGACTCAATGGCTAACACTGTTTCTTCCTCCGTCGTTAACACTGGCAACAAGCCTTCTGAAACTCTTAACAAGACTGTTAAGAATTATACCCCCAAGGTTCCTTACATGTGGTAAGTCAATAATTTCCCAAATACTTCGTAGACAGGATGTGTTCAAAATTTACTAATTTCATTTTAGTGTCATTGCATAA

>86FY29013
ATGGACTCAATGGCTAACACTGTTTCTTCCTCCGTCGTTAACACTGGCAACAAGCCTTCTGAAACTCTTAACAAGACTGTTAAGAATTATACCCCCAAGGTTCCTTACATGTGGTAAGTCAATAATTTCCCAAATACTTCGTAGACAGGATGTGTTCAAAATTTACTAATTTCATTTTAGTGTCATTGCATAA

>87FY29014
ATGGACTCAATGGCTAACACTGTTTCTTCCTCCGTCGTTAACACTGGCAACAAGCCTTCTGAAACTCTTAACAAGACTGTTAAGAATTATACCCCCAAGGTTCCTTACATGTGGTAAGTCAATAATTTCCCAAATACTTCGTAGACAGGATGTGTTCAAAATTTACTAATTTCATTTTAGTGTCATTGCATAA

>88FY29015
ATGGACTCAATGGCTAACACTGTTTCTTCCTCCGTCGTTAACACTGGCAACAAGCCTTCTGAAACTCTTAACAAGACTGTTAAGAATTATACCCCCAAGGTTCCTTACATGTGGTAAGTCAATAATTTCCCAAATACTTCGTAGACAGGATGTGTTCAAAATTTACTAATTTCATTTTAGTGTCATTGCATAA

>89FY29016
ATGGACTCTATGGCTAACACTGTTTCTTCCTCCGTCGTTAACACTGGCAACAAGCCTTCTGAAACTCTTAACAAGACTGTTAAGAATTATACCCCCAAAGTTCCTTACATGTGGTAAGTCGATAATCTCCCAAATACCTTGTAGACAAGATAGCGTTCAACAAAAGCTAACTAATTTCATTTTAGTGTCATTGCATAA

>90FY29017
ATGGACTCAATGGCTAACACTGTTTCTTCCTCCGTCGTTAACACTGGCAACAAGCCTTCTGAAACTCTTAACAAGACTGTTAAGAATTATACCCCCAAGGTTCCTTACATGTGGTAAGTCAATAATTTCCCAAATACTTCGTAGACAGGATGTGTTCAAAATTTACTAATTTCATTTTAGTGTCATTGCATAA

>91FY29018
ATGGACTCAATGGCTAACACTGTTTCTTCCTCCGTCGTTAACACTGGCAACAAGCCTTCTGAAACTCTTAACAAGACTGTTAAGAATTATACCCCCAAGGTTCCTTACATGTGGTAAGTCAATAATTTCCCAAATACTTCGTAGACAGGATGTGTTCAAAATTTACTAATTTCATTTTAGTGTCATTGCATAA

>92FY29019
ATGGACTCAATGGCTAACACTGTTTCTTCCTCCGTCGTTAACACTGGCAACAAGCCTTCTGAAACTCTTAACAAGACTGTTAAGAATTATACCCCCAAGGTTCCTTACATGTGGTAAGTCAATAATTTCCCAAATACTTCGTAGACAGGATGTGTTCAAAATTTACTAATTTCATTTTAGTGTCATTGCATAA

>93FY29020
ATGGACTCAATGGCTAACACTGTTTCTTCCTCCGTCGTTAACACTGGCAACAAGCCTTCTGAAACTCTTAACAAGACTGTTAAGAATTATACCCCCAAGGTTCCTTACATGTGGTAAGTCAATAATTTCCCAAATACTTCGTAGACAGGATGTGTTCAAAATTTACTAATTTCATTTTAGTGTCATTGCATAA

>94FY29021
ATGGACTCAATGGCTAACACTGTTTCTTCCTCCGTCGTTAACACTGGCAACAAGCCTTCTGAAACTCTTAACAAGACTGTTAAGAATTATACCCCCAAGGTTCCTTACATGTGGTAAGTCAATAATTTCCCAAATACTTCGTAGACAGGATGTGTTCAAAATTTACTAATTTCATTTTAGTGTCATTGCATAA

>95FY29024
ATGGACTCAATGGCTAACACTGTTTCTTCCTCCGTCGTTAACACTGGCAACAAGCCTTCTGAAACTCTTAACAAGACTGTTAAGAATTATACCCCCAAGGTTCCTTACATGTGGTAAGTCAATAATTTCCCAAATACTTCGTAGACAGGATGTGTTCAAAATTTACTAATTTCATTTTAGTGTCATTGCATAA

>96FY29025
ATGGACTCAATGGCTAACACTGTTTCTTCCTCCGTCGTTAACACTGGCAACAAGCCTTCTGAAACTCTTAACAAGACTGTTAAGAATTATACCCCCAAGGTTCCTTACATGTGGTAAGTCAATAATTTCCCAAATACTTCGTAGACAGGATGTGTTCAAAATTTACTAATTTCATTTTAGTGTCATTGCATAA

>97FY29026
ATGGACTCAATGGCTAACACTGTTTCTTCCTCCGTCGTTAACACTGGCAACAAGCCTTCTGAAACTCTTAACAAGACTGTTAAGAATTATACCCCCAAGGTTCCTTACATGTGGTAAGTCAATAATTTCCCAAATACTTCGTAGACAGGATGTGTTCAAAATTTACTAATTTCATTTTAGTGTCATTGCATAA

>98FY29027
ATGGACTCAATGGCTAACACTGTTTCTTCCTCCGTCGTTAACACTGGCAACAAGCCTTCTGAAACTCTTAACAAGACTGTTAAGAATTATACCCCCAAGGTTCCTTACATGTGGTAAGTCAATAATTTCCCAAATACTTCGTAGACAGGATGTGTTCAAAATTTACTAATTTCATTTTAGTGTCATTGCATAA

>99FY29036
ATGGACTCAATGGCTAACACTGTTTCTTCCTCCGTCGTTAACACTGGCAACAAGCCTTCTGAAACTCTTAACAAGACTGTTAAGAATTATACCCCCAAGGTTCCTTACATGTGGTAAGTCAATAATTTCCCAAATACTTCGTAGACAGGATGTGTTCAAAATTTACTAATTTCATTTTAGTGTCATTGCATAA

>100FY29037
ATGGACTCAATGGCTAACACTGTTTCTTCCTCCGTCGTTAACACTGGCAACAAGCCTTCTGAAACTCTTAACAAGACTGTTAAGAATTATACCCCCAAGGTTCCTTACATGTGGTAAGTCAATAATTTCCCAAATACTTCGTAGACAGGATGTGTTCAAAATTTACTAATTTCATTTTAGTGTCATTGCATAA

>101FY29038
ATGGACTCTATGGCTAACACTGTTTCTTCCTCCGTCGTTAACACTGGCAACAAGCCTTCTGAAACTCTTAACAAGACTGTTAAGAATTATACCCCCAAAGTTCCTTACATGTGGTAAGTCGATAATCTCCCAAATACCTTGTAGACAAGATAGCGTTCAACAAAAGCTAACTAATTTCATTTTAGTGTCATTGCATAA

>102FY29039
ATGGACTCTATGGCTAACACTGTTTCTTCCTCCGTCGTTAACACTGGCAACAAGCCTTCTGAAACTCTTAACAAGACTGTTAAGAATTATACCCCCAAAGTTCCTTACATGTGGTAAGTCGATAATCTCCCAAATACCTTGTAGACAAGATAGCGTTCAACAAAAGCTAACTAATTTCATTTTAGTGTCATTGCATAA

>103FY29040
ATGGACTCTATGGCTAACACTGTTTCTTCCTCCGTCGTTAACACTGGCAACAAGCCTTCTGAAACTCTTAACAAGACTGTTAAGAATTATACCCCCAAAGTTCCTTACATGTGGTAAGTCGATAATCTCCCAAATACCTTGTAGACAAGATAGCGTTCAACAAAAGCTAACTAATTTCATTTTAGTGTCATTGCATAA

>104FY29041
ATGGACTCAATGGCTAACACTGTTTCTTCCTCCGTCGTTAACACTGGCAACAAGCCTTCTGAAACTCTTAACAAGACTGTTAAGAATTATACCCCCAAGGTTCCTTACATGTGGTAAGTCAATAATTTCCCAAATACTTCGTAGACAGGATGTGTTCAAAATTTACTAATTTCATTTTAGTGTCATTGCATAA

>105FY29042
ATGGACTCAATGGCTAACACTGTTTCTTCCTCCGTCGTTAACACTGGCAACAAGCCTTCTGAAACTCTTAACAAGACTGTTAAGAATTATACCCCCAAGGTTCCTTACATGTGGTAAGTCAATAATTTCCCAAATACTTCGTAGACAGGATGTGTTCAAAATTTACTAATTTCATTTTAGTGTCATTGCATAA

>106FY29043
ATGGACTCAATGGCTAACACTGTTTCTTCCTCCGTCGTTAACACTGGCAACAAGCCTTCTGAAACTCTTAACAAGACTGTTAAGAATTATACCCCCAAGGTTCCTTACATGTGGTAAGTCAATAATTTCCCAAATACTTCGTAGACAGGATGTGTTCAAAATTTACTAATTTCATTTTAGTGTCATTGCATAA

>107FY29044
ATGGACTCTATGGCTAACACTGTTTCTTCCTCCGTCGTTAACACTGGCAACAAGCCTTCTGAAACTCTTAACAAGACTGTTAAGAATTATACCCCCAAAGTTCCTTACATGTGGTAAGTCGATAATCTCCCAAATACCTTGTAGACAAGATAGCGTTCAACAAAAGCTAACTAATTTCATTTTAGTGTCATTGCATAA

>108FY29045
ATGGACTCAATGGCTAACACTGTTTCTTCCTCCGTCGTTAACACTGGCAACAAGCCTTCTGAAACTCTTAACAAGACTGTTAAGAATTATACCCCCAAGGTTCCTTACATGTGGTAAGTCAATAATTTCCCAAATACTTCGTAGACAGGATGTGTTCAAAATTTACTAATTTCATTTTAGTGTCATTGCATAA

>109FY29046
ATGGACTCAATGGCTAACACTGTTTCTTCCTCCGTCGTTAACACTGGCAACAAGCCTTCTGAAACTCTTAACAAGACTGTTAAGAATTATACCCCCAAGGTTCCTTACATGTGGTAAGTCAATAATTTCCCAAATACTTCGTAGACAGGATGTGTTCAAAATTTACTAATTTCATTTTAGTGTCATTGCATAA

>110FY29047
ATGGACTCAATGGCTAACACTGTTTCTTCCTCCGTCGTTAACACTGGCAACAAGCCTTCTGAAACTCTTAACAAGACTGTTAAGAATTATACCCCCAAGGTTCCTTACATGTGGTAAGTCAATAATTTCCCAAATACTTCGTAGACAGGATGTGTTCAAAATTTACTAATTTCATTTTAGTGTCATTGCATAA

>111FY29048
ATGGACTCAATGGCTAACACTGTTTCTTCCTCCGTCGTTAACACTGGCAACAAGCCTTCTGAAACTCTTAACAAGACTGTTAAGAATTATACCCCCAAGGTTCCTTACATGTGGTAAGTCAATAATTTCCCAAATACTTCGTAGACAGGATGTGTTCAAAATTTACTAATTTCATTTTAGTGTCATTGCATAA

>112FY29051
ATGGACTCTATGGCTAACACTGTTTCTTCCTCCGTCGTTAACACTGGCAACAAGCCTTCTGAAACTCTTAACAAGACTGTTAAGAATTATACCCCCAAAGTTCCTTACATGTGGTAAGTCGATAATCTCCCAAATACCTTGTAGACAAGATAGCGTTCAACAAAAGCTAACTAATTTCATTTTAGTGTCATTGCATAA

>113FY29052
ATGGACTCAATGGCTAACACTGTTTCTTCCTCCGTCGTTAACACTGGCAACAAGCCTTCTGAAACTCTTAACAAGACTGTTAAGAATTATACCCCCAAGGTTCCTTACATGTGGTAAGTCAATAATTTCCCAAATACTTCGTAGACAGGATGTGTTCAAAATTTACTAATTTCATTTTAGTGTCATTGCATAA

>114FY29053
ATGGACTCTATGGCTAACACTGTTTCTTCCTCCGTCGTTAACACTGGCAACAAGCCTTCTGAAACTCTTAACAAGACTGTTAAGAATTATACCCCCAAAGTTCCTTACATGTGGTAAGTCGATAATCTCCCAAATACCTTGTAGACAAGATAGCGTTCAACAAAAGCTAACTAATTTCATTTTAGTGTCATTGCATAA

>115FY29054
ATGGACTCAATGGCTAACACTGTTTCTTCCTCCGTCGTTAACACTGGCAACAAGCCTTCTGAAACTCTTAACAAGACTGTTAAGAATTATACCCCCAAGGTTCCTTACATGTGGTAAGTCAATAATTTCCCAAATACTTCGTAGACAGGATGTGTTCAAAATTTACTAATTTCATTTTAGTGTCATTGCATAA

>116FY29055
ATGGACTCTATGGCTAACACTGTTTCTTCCTCCGTCGTTAACACTGGCAACAAGCCTTCTGAAACTCTTAACAAGACTGTTAAGAATTATACCCCCAAAGTTCCTTACATGTGGTAAGTCGATAATCTCCCAAATACCTTGTAGACAAGATAGCGTTCAACAAAAGCTAACTAATTTCATTTTAGTGTCATTGCATAA

>117FY29056
ATGGACTCAATGGCTAACACTGTTTCTTCCTCCGTCGTTAACACTGGCAACAAGCCTTCTGAAACTCTTAACAAGACTGTTAAGAATTATACCCCCAAGGTTCCTTACATGTGGTAAGTCAATAATTTCCCAAATACTTCGTAGACAGGATGTGTTCAAAATTTACTAATTTCATTTTAGTGTCATTGCATAA

>118FY29057
ATGGACTCAATGGCTAACACTGTTTCTTCCTCCGTCGTTAACACTGGCAACAAGCCTTCTGAAACTCTTAACAAGACTGTTAAGAATTATACCCCCAAGGTTCCTTACATGTGGTAAGTCAATAATTTCCCAAATACTTCGTAGACAGGATGTGTTCAAAATTTACTAATTTCATTTTAGTGTCATTGCATAA

>119FY29058
ATGGACTCAATGGCTAACACTGTTTCTTCCTCCGTCGTTAACACTGGCAACAAGCCTTCTGAAACTCTTAACAAGACTGTTAAGAATTATACCCCCAAGGTTCCTTACATGTGGTAAGTCAATAATTTCCCAAATACTTCGTAGACAGGATGTGTTCAAAATTTACTAATTTCATTTTAGTGTCATTGCATAA

>120FY29059
ATGGACTCAATGGCTAACACTGTTTCTTCCTCCGTCGTTAACACTGGCAACAAGCCTTCTGAAACTCTTAACAAGACTGTTAAGAATTATACCCCCAAGGTTCCTTACATGTGGTAAGTCAATAATTTCCCAAATACTTCGTAGACAGGATGTGTTCAAAATTTACTAATTTCATTTTAGTGTCATTGCATAA

>121FY29060
ATGGACTCAATGGCTAACACTGTTTCTTCCTCCGTCGTTAACACTGGCAACAAGCCTTCTGAAACTCTTAACAAGACTGTTAAGAATTATACCCCCAAGGTTCCTTACATGTGGTAAGTCAATAATTTCCCAAATACTTCGTAGACAGGATGTGTTCAAAATTTACTAATTTCATTTTAGTGTCATTGCATAA

>122FY29061
ATGGACTCTATGGCTAACACTGTTTCTTCCTCCGTCGTTAACACTGGCAACAAGCCTTCTGAAACTCTTAACAAGACTGTTAAGAATTATACCCCCAAAGTTCCTTACATGTGGTAAGTCGATAATCTCCCAAATACCTTGTAGACAAGATAGCGTTCAACAAAAGCTAACTAATTTCATTTTAGTGTCATTGCATAA

>123FY29062
ATGGACTCAATGGCTAACACTGTTTCTTCCTCCGTCGTTAACACTGGCAACAAGCCTTCTGAAACTCTTAACAAGACTGTTAAGAATTATACCCCCAAGGTTCCTTACATGTGGTAAGTCAATAATTTCCCAAATACTTCGTAGACAGGATGTGTTCAAAATTTACTAATTTCATTTTAGTGTCATTGCATAA

>124FY29064
ATGGACTCTATGGCTAACACTGTTTCTTCCTCCGTCGTTAACACTGGCAACAAGCCTTCTGAAACTCTTAACAAGACTGTTAAGAATTATACCCCCAAAGTTCCTTACATGTGGTAAGTCGATAATCTCCCAAATACCTTGTAGACAAGATAGCGTTCAACAAAAGCTAACTAATTTCATTTTAGTGTCATTGCATAA

>125FY29065
ATGGACTCTATGGCTAACACTGTTTCTTCCTCCGTCGTTAACACTGGCAACAAGCCTTCTGAAACTCTTAACAAGACTGTTAAGAATTATACCCCCAAAGTTCCTTACATGTGGTAAGTCGATAATCTCCCAAATACCTTGTAGACAAGATAGCGTTCAACAAAAGCTAACTAATTTCATTTTAGTGTCATTGCATAA

>126FY29067
ATGGACTCAATGGCTAACACTGTTTCTTCCTCCGTCGTTAACACTGGCAACAAGCCTTCTGAAACTCTTAACAAGACTGTTAAGAATTATACCCCCAAGGTTCCTTACATGTGGTAAGTCAATAATTTCCCAAATACTTCGTAGACAGGATGTGTTCAAAATTTACTAATTTCATTTTAGTGTCATTGCATAA

>127FY29068
ATGGACTCTATGGCTAACACTGTTTCTTCCTCCGTCGTTAACACTGGCAACAAGCCTTCTGAAACTCTTAACAAGACTGTTAAGAATTATACCCCCAAAGTTCCTTACATGTGGTAAGTCGATAATCTCCCAAATACCTTGTAGACAAGATAGCGTTCAACAAAAGCTAACTAATTTCATTTTAGTGTCATTGCATAA

>128FY29069
ATGGACTCAATGGCTAACACTGTTTCTTCCTCCGTCGTTAACACTGGCAACAAGCCTTCTGAAACTCTTAACAAGACTGTTAAGAATTATACCCCCAAGGTTCCTTACATGTGGTAAGTCAATAATTTCCCAAATACTTCGTAGACAGGATGTGTTCAAAATTTACTAATTTCATTTTAGTGTCATTGCATAA

>129FY29070
ATGGACTCAATGGCTAACACTGTTTCTTCCTCCGTCGTTAACACTGGCAACAAGCCTTCTGAAACTCTTAACAAGACTGTTAAGAATTATACCCCCAAGGTTCCTTACATGTGGTAAGTCAATAATTTCCCAAATACTTCGTAGACAGGATGTGTTCAAAATTTACTAATTTCATTTTAGTGTCATTGCATAA

>130FY29071
ATGGACTCAATGGCTAACACTGTTTCTTCCTCCGTCGTTAACACTGGCAACAAGCCTTCTGAAACTCTTAACAAGACTGTTAAGAATTATACCCCCAAGGTTCCTTACATGTGGTAAGTCAATAATTTCCCAAATACTTCGTAGACAGGATGTGTTCAAAATTTACTAATTTCATTTTAGTGTCATTGCATAA

>131FY29072
ATGGACTCAATGGCTAACACTGTTTCTTCCTCCGTCGTTAACACTGGCAACAAGCCTTCTGAAACTCTTAACAAGACTGTTAAGAATTATACCCCCAAGGTTCCTTACATGTGGTAAGTCAATAATTTCCCAAATACTTCGTAGACAGGATGTGTTCAAAATTTACTAATTTCATTTTAGTGTCATTGCATAA

>132FY29073
ATGGACTCAATGGCTAACACTGTTTCTTCCTCCGTCGTTAACACTGGCAACAAGCCTTCTGAAACTCTTAACAAGACTGTTAAGAATTATACCCCCAAGGTTCCTTACATGTGGTAAGTCAATAATTTCCCAAATACTTCGTAGACAGGATGTGTTCAAAATTTACTAATTTCATTTTAGTGTCATTGCATAA

>133FY29074
ATGGACTCAATGGCTAACACTGTTTCTTCCTCCGTCGTTAACACTGGCAACAAGCCTTCTGAAACTCTTAACAAGACTGTTAAGAATTATACCCCCAAGGTTCCTTACATGTGGTAAGTCAATAATTTCCCAAATACTTCGTAGACAGGATGTGTTCAAAATTTACTAATTTCATTTTAGTGTCATTGCATAA

>134FY29075
ATGGACTCAATGGCTAACACTGTTTCTTCCTCCGTCGTTAACACTGGCAACAAGCCTTCTGAAACTCTTAACAAGACTGTTAAGAATTATACCCCCAAGGTTCCTTACATGTGGTAAGTCAATAATTTCCCAAATACTTCGTAGACAGGATGTGTTCAAAATTTACTAATTTCATTTTAGTGTCATTGCATAA

>135FY29076
ATGGACTCAATGGCTAACACTGTTTCTTCCTCCGTCGTTAACACTGGCAACAAGCCTTCTGAAACTCTTAACAAGACTGTTAAGAATTATACCCCCAAGGTTCCTTACATGTGGTAAGTCAATAATTTCCCAAATACTTCGTAGACAGGATGTGTTCAAAATTTACTAATTTCATTTTAGTGTCATTGCATAA

>136FY29077
ATGGACTCAATGGCTAACACTGTTTCTTCCTCCGTCGTTAACACTGGCAACAAGCCTTCTGAAACTCTTAACAAGACTGTTAAGAATTATACCCCCAAGGTTCCTTACATGTGGTAAGTCAATAATTTCCCAAATACTTCGTAGACAGGATGTGTTCAAAATTTACTAATTTCATTTTAGTGTCATTGCATAA

>137FY29078
ATGGACTCAATGGCTAACACTGTTTCTTCCTCCGTCGTTAACACTGGCAACAAGCCTTCTGAAACTCTTAACAAGACTGTTAAGAATTATACCCCCAAGGTTCCTTACATGTGGTAAGTCAATAATTTCCCAAATACTTCGTAGACAGGATGTGTTCAAAATTTACTAATTTCATTTTAGTGTCATTGCATAA

>138FY29079
ATGGACTCAATGGCTAACACTGTTTCTTCCTCCGTCGTTAACACTGGCAACAAGCCTTCTGAAACTCTTAACAAGACTGTTAAGAATTATACCCCCAAGGTTCCTTACATGTGGTAAGTCAATAATTTCCCAAATACTTCGTAGACAGGATGTGTTCAAAATTTACTAATTTCATTTTAGTGTCATTGCATAA

>139FY29080
ATGGACTCAATGGCTAACACTGTTTCTTCCTCCGTCGTTAACACTGGCAACAAGCCTTCTGAAACTCTTAACAAGACTGTTAAGAATTATACCCCCAAGGTTCCTTACATGTGGTAAGTCAATAATTTCCCAAATACTTCGTAGACAGGATGTGTTCAAAATTTACTAATTTCATTTTAGTGTCATTGCATAA

>140FY29081
ATGGACTCAATGGCTAACACTGTTTCTTCCTCCGTCGTTAACACTGGCAACAAGCCTTCTGAAACTCTTAACAAGACTGTTAAGAATTATACCCCCAAGGTTCCTTACATGTGGTAAGTCAATAATTTCCCAAATACTTCGTAGACAGGATGTGTTCAAAATTTACTAATTTCATTTTAGTGTCATTGCATAA

>141FY29082
ATGGACTCAATGGCTAACACTGTTTCTTCCTCCGTCGTTAACACTGGCAACAAGCCTTCTGAAACTCTTAACAAGACTGTTAAGAATTATACCCCCAAGGTTCCTTACATGTGGTAAGTCAATAATTTCCCAAATACTTCGTAGACAGGATGTGTTCAAAATTTACTAATTTCATTTTAGTGTCATTGCATAA

>142FY29083
ATGGACTCAATGGCTAACACTGTTTCTTCCTCCGTCGTTAACACTGGCAACAAGCCTTCTGAAACTCTTAACAAGACTGTTAAGAATTATACCCCCAAGGTTCCTTACATGTGGTAAGTCAATAATTTCCCAAATACTTCGTAGACAGGATGTGTTCAAAATTTACTAATTTCATTTTAGTGTCATTGCATAA

>143FY29084
ATGGACTCAATGGCTAACACTGTTTCTTCCTCCGTCGTTAACACTGGCAACAAGCCTTCTGAAACTCTTAACAAGACTGTTAAGAATTATACCCCCAAGGTTCCTTACATGTGGTAAGTCAATAATTTCCCAAATACTTCGTAGACAGGATGTGTTCAAAATTTACTAATTTCATTTTAGTGTCATTGCATAA

>144FY29085
ATGGACTCTATGGCTAACACTGTTTCTTCCTCCGTCGTTAACACTGGCAACAAGCCTTCTGAAACTCTTAACAAGACTGTTAAGAATTATACCCCCAAAGTTCCTTACATGTGGTAAGTCGATAATCTCCCAAATACCTTGTAGACAAGATAGCGTTCAACAAAAGCTAACTAATTTCATTTTAGTGTCATTGCATAA

>145FY29086
ATGGACTCTATGGCTAACACTGTTTCTTCCTCCGTCGTTAACACTGGCAACAAGCCTTCTGAAACTCTTAACAAGACTGTTAAGAATTATACCCCCAAAGTTCCTTACATGTGGTAAGTCGATAATCTCCCAAATACCTTGTAGACAAGATAGCGTTCAACAAAAGCTAACTAATTTCATTTTAGTGTCATTGCATAA

>146FY29087
ATGGACTCAATGGCTAACACTGTTTCTTCCTCCGTCGTTAACACTGGCAACAAGCCTTCTGAAACTCTTAACAAGACTGTTAAGAATTATACCCCCAAGGTTCCTTACATGTGGTAAGTCAATAATTTCCCAAATACTTCGTAGACAGGATGTGTTCAAAATTTACTAATTTCATTTTAGTGTCATTGCATAA

>147FY29088
ATGGACTCAATGGCTAACACTGTTTCTTCCTCCGTCGTTAACACTGGCAACAAGCCTTCTGAAACTCTTAACAAGACTGTTAAGAATTATACCCCCAAGGTTCCTTACATGTGGTAAGTCAATAATTTCCCAAATACTTCGTAGACAGGATGTGTTCAAAATTTACTAATTTCATTTTAGTGTCATTGCATAA

>148FY29089
ATGGACTCAATGGCTAACACTGTTTCTTCCTCCGTCGTTAACACTGGCAACAAGCCTTCTGAAACTCTTAACAAGACTGTTAAGAATTATACCCCCAAGGTTCCTTACATGTGGTAAGTCAATAATTTCCCAAATACTTCGTAGACAGGATGTGTTCAAAATTTACTAATTTCATTTTAGTGTCATTGCATAA

>149FY29090
ATGGACTCAATGGCTAACACTGTTTCTTCCTCCGTCGTTAACACTGGCAACAAGCCTTCTGAAACTCTTAACAAGACTGTTAAGAATTATACCCCCAAGGTTCCTTACATGTGGTAAGTCAATAATTTCCCAAATACTTCGTAGACAGGATGTGTTCAAAATTTACTAATTTCATTTTAGTGTCATTGCATAA

>150FY29091
ATGGACTCTATGGCTAACACTGTTTCTTCCTCCGTCGTTAACACTGGCAACAAGCCTTCTGAAACTCTTAACAAGACTGTTAAGAATTATACCCCCAAAGTTCCTTACATGTGGTAAGTCGATAATCTCCCAAATACCTTGTAGACAAGATAGCGTTCAACAAAAGCTAACTAATTTCATTTTAGTGTCATTGCATAA

>L968
ATGGACTCAATGGCTAACACTGTTTCTTCCTCCGTCGTTAACACTGGCAACAAGCCTTCTGAAACTCTTAACAAGACTGTTAAGAATTATACCCCCAAGGTTCCTTACATGTGGTAAGTCAATAATTTCCCAAATACTTCGTAGACAGGATGTGTTCAAAATTTACTAATTTCATTTTAGTGTCATTGCATAA
