# Supplementary material for: Asymmetric diversification of mating pheromones in fission yeast
Source: PLoS Biol. 2019 Jan 22;17(1):e3000101. doi: 10.1371/journal.pbio.3000101 (PMC6342294; doi:10.1371/journal.pbio.3000101)
Supplement: S1 Data — (ZIP) [file pbio.3000101.s015.zip › S1_Data/sxa2_gene.txt]

>01CBS10391

ATGCTGTCTTTATTTTTGAAATCTCTTTTTGCTATTATAATAATTGAACTGACTATCATTCACGCTTTACCAACTTACACTGTACATTGGAAATGCAGTATACAACAAGCCAACACGAGTTCTGCTTCCTCGAATCAGACTGTTCAACCTAGACAACACGCTGCTCCTTCTTCGGATCGAATTGAATCACTTCCTGAATTTAAGGGATCATTACCGGAATTATATTCTGGATACTTGGAAGCGGATTCCGATAAATCACTTTTTTATACATATGCCCCTGCTGTTGTTGATTCGGAAACTTTCATAGTATGGCTTCAAGGAGGACCTGGATGCGCTGGAACATTAGGTTTTTTCAGTGAAAATGGACCCATTGAAATATCCCAAAGTAGCCCCTCACCATCCCTTAATCCTGAATCTTGGACAAACTTCGCCAACATGTTATGGTTAGATCAGCCATTTGGTACGGGGTACTCCCAAGGACAGGCGGCATATACAACTACGATTGAAGAAGCTTCTTCAGATTTTGTAAATGCCCTTAAATCATTTTACGAAAAGTTTCCCCACTTAATGAAGAAAAAGCTCTACCTTGTCGGCGAAAGCTACGGTAGCATATGGAGCGCCTATTTTGCAGAGGCATTACTTTCTGAACCATCTTTGAATATAAATTTTATGGGCGTGGGAATCGTCAGTGGACTTACGGCGGACTACGAAACTCAAGAACAAATTACTGCTTCTATTTGGATGGAACATATCAGCAAACTTGGATACTATTTTAATAATACCTCTTCCACAATATCTGAAGAGTTTAAAAAGCGCAATAAAGAATGTCAATATGATTCAGTTTTGAACAGATTGACGTTTCCTACTGAACAATACCCAATATGGAGACCAGAGTACAACTTTAGCACATCTACTTCTCTAAGGAAGCGGGAAGCTCTCGATGGCGAAGACATTGGAAATGTATTTAATTCAATTTCTGGATGCGACCTGTATTCCCTTTCTAACTTTTTACTTTATCTAGAGAACAGCTGTGTCATAACTTATGATGTTAGCCTTGATTGTAGTTTCAATGAGTATAATGATCCCTTAATCACATACCTGAACAGAGAAGATGTTCGCTCTTCTTTACATGCTACGAAAGCTTCAACTGCGTTGACAAGCGGTGAGGGTGTCTTCGCAGACGGATGCAATTTTGACTTATACAAAAAGATTGTGAGTAACAACGTAGAATCAGTTCTCGTTGAAATAATTCCACGCTTAACAGAAAAATACAAAGTGTCTTTCTTAGCTGGGGCATTGGATCTTCAAATTCTTTGGACCGGAACTCTTTTGGCATTGCAAAATACAACATGGAATGGATGGCAGGGATTCACTCAATCTCCTGGAAGTTTAGAGACAACTAATGGATTTACTTTGGATGAACGTAACTTAGCCTTTACATTGTCCAACTCGGTTGGGCACATGGCTCCATCTAAAGACCCTCAAATGGTTAGAGAATGGCTTGAAAATACGTTGCTTTATTAA

>02CBS2628
ATGCTGTCTTTATTTTTGAAATCTCTTTTTGCTATTATAATAATTGAACTGACTATCATTCACGCTTTACCAACTTACACTGTACATTGGAAATGCAGTATACAACAAGCCAACACGAGTTCTGCTTCCTCGAATCAGACTGTTCAACCTAGACAACACGCTGCTCCTTCTTCGGATCGAATTGAATCACTTCCTGAATTTAAGGGATCATTACCGGAATTATATTCTGGATACTTGGAAGCGGATTCCGATAAATCACTTTTTTATACATATGCCCCTGCTGTTGTTGATTCGGAAACTTTCATAGTATGGCTTCAAGGAGGACCTGGATGCGCTGGAACATTAGGCTTTTTCAGTGAAAATGGACCCATTGAAATATCCCAAAGTAGCCCCTCACCATCCCTTAATCCTGAATCTTGGACAAACTTCGCCAACATGTTATGGTTAGATCAGCCATTTGGTACGGGGTACTCCCAAGGACAGGCGGCATATACAACTACGATTGAAGAAGCTTCTTCAGATTTTGTAAATGCCCTTAAATCATTTTACGAAAAGTTTCCCCACTTAATGAAGAAAAAGCTCTACCTTGTCGGTGAAAGCTACGGTAGCATATGGAGCGCCTATTTTGCAGAGGCATTACTTTCTGAACCATCTTTGAATATAAATTTTATGGGCGTGGGAATCGTCAGTGGACTTACGGCGGACTACGAAACTCAAGAACAAATTACTGCTTCTATTTGGATGGAACATATCAGCAAACTTGGATACTATTTTAATAATACCTCTTCCACAATATCTGAAGAGTTTAAAAAGCGCAATAAAGAATGTCAATATGATTCAGTTTTGAACAGATTGACGTTTCCTACTGAACAATACCCAATATGGAGACCAGAGTACAACTTTAGCACATCTACTTCTCTAAGGAAGCGGGAAGCTCTCGATGGCGAAGACATTGGAAATGTATTTAATTCAATTTCTGGATGCGACCTGTATTCCCTTTCTAACTTTTTACTTTATCTAGAGAACAGCTGTGTCATAACTTATGATGTTAGCCTTGATTGTAGTTTCAATGAGTATAATGATCCCTTAATCACATACCTGAACAGAGAAGATGTTCGCTCTTCTTTACATGCTACGAAAGCTTCAACTGCGTTGACAAGCGGCGAGGGTGTCTTCGCAGACGGATGCAATTTTGACTTATACAAAAAGATTGTGAGTAACAACGTAGAATCAGTTCTCGTTGAAATAATTCCACGCTTAACAGAAAAATACAAAGTGTCTTTCTTAGCTGGGGCATTGGATCTTCAAATTCTTTGGACCGGAACTCTTTTGGCATTGCAAAATACAACATGGAATGGATGGCAGGGATTCACTCAATCTCCTGGAAGTTTAGAGACAACTAATGGATTTACTTTGGATGAACGTAACTTAGCCTTTACATTGTCCAACTCGGTTGGGCACATGGCTCCATCTAAAGACCCTCAAATGGTTAGAGAATGGCTTGAAAATACGTTGCTTTATTAA

>03CBS1063
ATGCTGTCTTTATTTTTGAAATCTCTTTTTGCTATTATAATAATTGAACTGACTATCATTCACGCTTTACCAACTTACACTGTACATTGGAAATGCAGTATACAACAAGCCAACACGAGTTCTGCTTCCTCGAATCAGACTGTTCAACCTAGACAACACGCTGCTCCTTCTTCGGATCGAATTGAATCACTTCCTGAATTTAAGGGATCATTACCGGAATTATATTCTGGATACTTGGAAGCGGATTCCGATAAATCACTTTTTTATACATATGCCCCTGCTGTTGTTGATTCGGAAACTTTCATAGTATGGCTTCAAGGAGGACCTGGATGCGCTGGAACATTAGGCTTTTTCAGTGAAAATGGACCCATTGAAATATCCCAAAGTAGCCCCTCACCATCCCTTAATCCTGAATCTTGGACAAACTTCGCCAACATGTTATGGTTAGATCAGCCATTTGGTACGGGGTACTCCCAAGGACAGGCGGCATATACAACTACGATTGAAGAAGCTTCTTCAGATTTTGTAAATGCCCTTAAATCATTTTACGAAAAGTTTCCCCACTTAATGAAGAAAAAGCTCTACCTTGTCGGCGAAAGCTACGGTAGCATATGGAGCGCCTATTTTGCAGAGGCATTACTTTCTGAACCATCTTTGAATATAAATTTTATGGGCGTGGGAATCGTCAGTGGACTTACGGCGGACTACGAAACTCAAGAACAAATTACTGCTTCTATTTGGATGGAACATATCAGCAAACTTGGATACTATTTTAATAATACCTCTTCCACAATATCTGAAGAGTTTAAAAAGCGCAATAAAGAATGTCAATATGATTCAGTTTTGAACAGATTGACGTTTCCTACTGAACAATACCCAATATGGAGACCAGAGTACAACTTTAGCACATCTACTTCTCTAAGGAAGCGGGAAGCTCTCGATGGCGAAGACATTGGAAATGTATTTAATTCAATTTCTGGATGCGACCTGTATTCCCTTTCTAACTTTTTACTTTATCTAGAGAACAGCTGTGTCATAACTTATGATGTTAGCCTTGATTGTAGTTTCAATGAGTATAATGATCCCTTAATCACATACCTGAACAGAGAAGATGTTCGCTCTTCTTTACATGCTACGAAAGCTTCAACTGCGTTGACAAGCGGCGAGGGTGTCTTCGCAGACGGATGCAATTTTGACTTATACAAAAAGATTGTGAGTAACAACGTAGAATCAGTTCTCGTTGAAATAATTCCACGCTTAACAGAAAAATACAAAGTGTCTTTCTTAGCTGGGGCATTGGATCTTCAAATTCTTTGGACCGGAACTCTTTTGGCATTGCAAAATACAACATGGAATGGATGGCAGGGATTCACTCAATCTCCTGGAAGTTTAGAGACAACTAATGGATTTACTTTGGATGAACGTAACTTAGCCTTTACATTGTCCAACTCGGTTGGGCACATGGCTCCATCTAAAGACCCTCAAATGGTTAGAGAATGGCTTGAAAATACGTTGCTTTATTAA

>04CBS2775
ATGCTGTCTTTATTTTTGAAATCTCTTTTTGCTATTATAATAATTGAACTGACTATCATTCACGCTTTACCAACTTACACTGTACATTGGAAATGCAGTATACAACAAGCCAACACGAGTTCTGCTTCCTCGAATCAGACTGTTCAACCTAGACAACACGCTGCTCCTTCTTCGGATCGAATTGAATCACTTCCTGAATTTAAGGGATCATTACCGGAATTATATTCTGGATACTTGGAAGCGGATTCCGATAAATCACTTTTTTATACATATGCCCCTGCTGTTGTTGATTCGGAAACTTTCATAGTATGGCTTCAAGGAGGACCTGGATGCGCTGGAACATTAGGCTTTTTCAGTGAAAATGGACCCATTGAAATATCCCAAAGTAGCCCCTCACCATCCCTTAATCCTGAATCTTGGACAAACTTCGCCAACATGTTATGGTTAGATCAGCCATTTGGTACGGGGTACTCCCAAGGACAGGCGGCATATACAACTACGATTGAAGAAGCTTCTTCAGATTTTGTAAATGCCCTTAAATCATTTTACGAAAAGTTTCCCCACTTAATGAAGAAAAAGCTCTACCTTGTCGGCGAAAGCTACGGTAGCATATGGAGCGCCTATTTTGCAGAGGCATTACTTTCTGAACCATCTTTGAATATAAATTTTATGGGCGTGGGAATCGTCAGTGGACTTACGGCGGACTACGAAACTCAAGAACAAATTACTGCTTCTATTTGGATGGAACATATCAGCAAACTTGGATACTATTTTAATAATACCTCTTCCACAATATCTGAAGAGTTTAAAAAGCGCAATAAAGAATGTCAATATGATTCAGTTTTGAACAGATTGACGTTTCCTACTGAACAATACCCAATATGGAGACCAGAGTACAACTTTAGCACATCTACTTCTCTAAGGAAGCGGGAAGCTCTCGATGACGAAGACATTGGAAATGTATTTAATTCAATTTCTGGATGCGACCTGTATTCCCTTTCTAACTTTTTACTTTATCTAGAGAACAGCTGTGTCATAACTTATGATGTTAGCCTTGATTGTAGTTTCAATGAGTATAATGATCCCTTAATCACATACCTGAACAGAGAAGATGTTCGCTCTTCTTTACATGCTACGAAAGCTTCAACTGCGTTGACAAGCGGCGAGGGTGTCTTCGCAGACGGATGCAATTTTGACTTATACAAAAAGATTGTGAGTAACAACGTAGAATCAGTTCTCGTTGAAATAATTCCACGCTTAACAGAAAAATACAAAGTGTCTTTCTTAGCTGGGGCATTGGATCTTCAAATTCTTTGGACCGGAACTCTTTTGGCATTGCAAAATACAACATGGAATGGATGGCAGGGATTCACTCAATCTCCTGGAAGTTTAGAGACAACTAATGGATTTACTTTGGATGAACGTAACTTAGCCTTTACATTGTCCAACTCGGTTGGGCACATGGCTCCATCTAAAGACCCTCAAATGGTTAGAGAATGGCTTGAAAATACGTTGCTTTATTAA

>05CBS7335
ATGCTGTCTTTATTTTTGAAATCTCTTTTTGCTATTATAATAATTGAACTGACTATCATTCACGCTTTACCAACTTACACTGTACATTGGAAATGCAGTATACAACAAGCCAACACGAGTTCTGCTTCCTCGAATCAGACTGTTCAACCTAGACAACACGCTGCTCCTTCTTCGGATCGAATTGAATCACTTCCTGAATTTAAGGGATCATTACCGGAATTATATTCTGGATACTTGGAAGCGGATTCCGATAAATCACTTTTTTATACATATGCCCCTGCTGTTGTTGATTCGGAAACTTTCATAGTATGGCTTCAAGGAGGACCTGGATGCGCTGGAACATTAGGCTTTTTCAGTGAAAATGGACCCATTGAAATATCCCAAAGTAGCCCCTCACCATCCCTTAATCCTGAATCTTGGACAAACTTCGCCAACATGTTATGGTTAGATCAGCCATTTGGTACGGGGTACTCCCAAGGACAGGCGGCATATACAACTACGATTGAAGAAGCTTCTTCAGATTTTGTAAATGCCCTTAAATCATTTTACGAAAAGTTTCCCCACTTAATGAAGAAAAAGCTCTACCTTGTCGGCGAAAGCTACGGTAGCATATGGAGCGCCTATTTTGCAGAGGCATTACTTTCTGAACCATCTTTGAATATAAATTTTATGGGCGTGGGAATCGTCAGTGGACTTACGGCGGACTACGAAACTCAAGAACAAATTACTGCTTCTATTTGGATGGAACATATCAGCAAACTTGGATACTATTTTAATAATACCTCTTCCACAATATCTGAAGAGTTTAAAAAGCGCAATAAAGAATGTCAATATGATTCAGTTTTGAACAGATTGACGTTTCCTACTGAACAATACCCAATATGGAGACCAGAGTACAACTTTAGCACATCTACTTCTCTAAGGAAGCGGGAAGCTCTCGATGGCGAAGACATTGGAAATGTATTTAATTCAATTTCTGGATGCGACCTGTATTCCCTTTCTAACTTTTTACTTTATCTAGAGAACAGCTGTGTCATAACTTATGATGTTAGCCTTGATTGTAGTTTCAATGAGTATAATGATCCCTTAATCACATACCTGAACAGAGAAGATGTTCGCTCTTCTTTACATGCTACGAAAGCTTCAACTGCGTTGACAAGCGGCGAGGGTGTCTTCGCAGACGGATGCAATTTTGACTTATACAAAAAGATTGTGAGTAACAACGTAGAATCAGTTCTCGTTGAAATAATTCCACGCTTAACAGAAAAATACAAAGTGTCTTTCTTAGCTGGGGCATTGGATCTTCAAATTCTTTGGACCGGAACTCTTTTGGCATTGCAAAATACAACATGGAATGGATGGCAGGGATTCACTCAATCTCCTGGAAGTTTAGAGACAACTAATGGATTTACTTTGGATGAACGTAACTTAGCCTTTACATTGTCCAACTCGGTTGGGCACATGGCTCCATCTAAAGACCCTCAAATGGTTAGAGAATGGCTTGAAAATACGTTGCTTTATTAA

>06CBS10460
ATGCTGTCTTTATTTTTGAAATCTCTTTTTGCTATTATAATAATTGAACTGACTATCATTCACGCTTTACCAACTTACACTGTACATTGGAAATGCAGTATACAACAAGCCAACACGAGTTCTGCTTCCTCGAATCAGACTGTTCAACCTAGACAACACGCTGCTCCTTCTTCGGATCGAATTGAATCACTTCCTGAATTTAAGGGATCATTACCGGAATTATATTCTGGATACTTGGAAGCGGATTCCGATAAATCACTTTTTTATACATATGCCCCTGCTGTTGTTGATTCGGAAACTTTCATAGTATGGCTTCAAGGAGGACCTGGATGCGCTGGAACATTAGGCTTTTTCAGTGAAAATGGACCCATTGAAATATCCCAAAGTAGCCCCTCACCATCCCTTAATCCTGAATCTTGGACAAACTTCGCCAACATGTTATGGTTAGATCAGCCATTTGGTACGGGGTACTCCCAAGGACAGGCGGCATATACAACTACGATTGAAGAAGCTTCTTCAGATTTTGTAAATGCCCTTAAATCATTTTACGAAAAGTTTCCCCACTTAATGAAGAAAAAGCTCTACCTTGTCGGCGAAAGCTACGGTAGCATATGGAGCGCCTATTTTGCAGAGGCATTACTTTCTGAACCATCTTTGAATATAAATTTTATGGGCGTGGGAATCGTCAGTGGACTTACGGCGGACTACGAAACTCAAGAACAAATTACTGCTTCTATTTGGATGGAACATATCAGCAAACTTGGATACTATTTTAATAATACCTCTTCCACAATATCTGAAGAGTTTAAAAAGCGCAATAAAGAATGTCAATATGATTCAGTTTTGAACAGATTGACGTTTCCTACTGAACAATACCCAATATGGAGACCAGAGTACAACTTTAGCACATCTACTTCTCTAAGGAAGCGGGAAGCTCTCGATGGCGAAGACATTGGAAATGTATTTAATTCAATTTCTGGATGCGACCTGTATTCCCTTTCTAACTTTTTACTTTATCTAGAGAACAGCTGTGTCATAACTTATGATGTTAGCCTTGATTGTAGTTTCAATGAGTATAATGATCCCTTAATCACATACCTGAACAGAGAAGATGTTCGCTCTTCTTTACATGCTACGAAAGCTTCAACTGCGTTGACAAGCGGCGAGGGTGTCTTCGCAGACGGATGCAATTTTGACTTATACAAAAAGATTGTGAGTAACAACGTAGAATCAGTTCTCGTTGAAATAATTCCACGCTTAACAGAAAAATACAAAGTGTCTTTCTTAGCTGGGGCATTGGATCTTCAAATTCTTTGGACCGGAACTCTTTTGGCATTGCAAAATACAACATGGAATGGATGGCAGGGATTCACTCAATCTCCTGGAAGTTTAGAGACAACTAATGGATTTACTTTGGATGAACGTAACTTAGCCTTTACATTGTCCAACTCGGTTGGGCACATGGCTCCATCTAAAGACCCTCAAATGGTTAGAGAATGGCTTGAAAATACGTTGCTTTATTAA

>07CBS10458
ATGCTGTCTTTATTTTTGAAATCTCTTTTTGCTATTATAATAATTGAACTGACTATCATTCACGCTTTACCAACTTACACTGTACATTGGAAATGCAGTATACAACAAGCCAACACGAGTTCTGCTTCCTCGAATCAGACTGTTCAACCTAGACAACACGCTGCTCCTTCTTCGGATCGAATTGAATCACTTCCTGAATTTAAGGGATCATTACCGGAATTATATTCTGGATACTTGGAAGCGGATTCCGATAAATCACTTTTTTATACATATGCCCCTGCTGTTGTTGATTCGGAAACTTTCATAGTATGGCTTCAAGGAGGACCTGGATGCGCTGGAACATTAGGCTTTTTCAGTGAAAATGGACCCATTGAAATATCCCAAAGTAGCCCCTCACCATCCCTTAATCCTGAATCTTGGACAAACTTCGCCAACATGTTATGGTTAGATCAGCCATTTGGTACGGGGTACTCCCAAGGACAGGCGGCATATACAACTACGATTGAAGAAGCTTCTTCAGATTTTGTAAATGCCCTTAAATCATTTTACGAAAAGTTTCCCCACTTAATGAAGAAAAAGCTCTACCTTGTCGGCGAAAGCTACGGTAGCATATGGAGCGCCTATTTTGCAGAGGCATTACTTTCTGAACCATCTTTGAATATAAATTTTATGGGCGTGGGAATCGTCAGTGGACTTACGGCGGACTACGAAACTCAAGAACAAATTACTGCTTCTATTTGGATGGAACATATCAGCAAACTTGGATACTATTTTAATAATACCTCTTCCACAATATCTGAAGAGTTTAAAAAGCGCAATAAAGAATGTCAATATGATTCAGTTTTGAACAGATTGACGTTTCCTACTGAACAATACCCAATATGGAGACCAGAGTACAACTTTAGCACATCTACTTCTCTAAGGAAGCGGGAAGCTCTCGATGGCGAAGACATTGGAAATGTATTTAATTCAATTTCTGGATGCGACCTGTATTCCCTTTCTAACTTTTTACTTTATCTAGAGAACAGCTGTGTCATAACTTATGATGTTAGCCTTGATTGTAGTTTCAATGAGTATAATGATCCCTTAATCACATACCTGAACAGAGAAGATGTTCGCTCTTCTTTACATGCTACGAAAGCTTCAACTGCGTTGACAAGCGGTGAGGGTGTCTTCGCAGACGGATGCAATTTTGACTTATACAAAAAGATTGTGAGTAACAACGTAGAATCAGTTCTCGTTGAAATAATTCCACGCTTAACAGAAAAATACAAAGTGTCTTTCTTAGCTGGGGCATTGGATCTTCAAATTCTTTGGACCGGAACTCTTTTGGCATTGCAAAATACAACATGGAATGGATGGCAGGGATTCACTCAATCTCCTGGAAGTTTAGAGACAACTAATGGATTTACTTTGGATGAACGTAACTTAGCCTTTACATTGTCCAACTCGGTTGGGCACATGGCTCCATCTAAAGACCCTCAAATGGTTAGAGAATGGCTTGAAAATACGTTGCTTTATTAA

>08CBS10474
ATGCTGTCTTTATTTTTGAAATCTCTTTTTGCTATTATAATAATTGAACTGACTATCATTCACGCTTTACCAACTTACACTGTACATTGGAAATGCAGTATACAACAAGCCAACACGAGTTCTGCTTCCTCGAATCAGACTGTTCAACCTAGACAACACGCTGCTCCTTCTTCGGATCGAATTGAATCACTTCCTGAATTTAAGGGATCATTACCGGAATTATATTCTGGATACTTGGAAGCGGATTCCGATAAATCACTTTTTTATACATATGCCCCTGCTGTTGTTGATTCGGAAACTTTCATAGTATGGCTTCAAGGAGGACCTGGATGCGCTGGAACATTAGGCTTTTTCAGTGAAAATGGACCCATTGAAATATCCCAAAGTAGCCCCTCACCATCCCTTAATCCTGAATCTTGGACAAACTTCGCCAACATGTTATGGTTAGATCAGCCATTTGGTACGGGGTACTCCCAAGGACAGGCGGCATATACAACTACGATTGAAGAAGCTTCTTCAGATTTTGTAAATGCCCTTAAATCATTTTACGAAAAGTTTCCCCACTTAATGAAGAAAAAGCTCTACCTTGTCGGCGAAAGCTACGGTAGCATATGGAGCGCCTATTTTGCAGAGGCATTACTTTCTGAACCATCTTTGAATATAAATTTTATGGGCGTGGGAATCGTCAGTGGACTTACGGCGGACTACGAAACTCAAGAACAAATTACTGCTTCTATTTGGATGGAACATATCAGCAAACTTGGATACTATTTTAATAATACCTCTTCCACAATATCTGAAGAGTTTAAAAAGCGCAATAAAGAATGTCAATATGATTCAGTTTTGAACAGATTGACGTTTCCTACTGAACAATACCCAATATGGAGACCAGAGTACAACTTTAGCACATCTACTTCTCTAAGGAAGCGGGAAGCTCTCGATGGCGAAGACATTGGAAATGTATTTAATTCAATTTCTGGATGCGACCTGTATTCCCTTTCTAACTTTTTACTTTATCTAGAGAACAGCTGTGTCATAACTTATGATGTTAGCCTTGATTGTAGTTTCAATGAGTATAATGATCCCTTAATCACATACCTGAACAGAGAAGATGTTCGCTCTTCTTTACATGCTACGAAAGCTTCAACTGCGTTGACAAGCGGCGAGGGTGTCTTCGCAGACGGATGCAATTTTGACTTATACAAAAAGATTGTGAGTAACAACGTAGAATCAGTTCTCGTTGAAATAATTCCACGCTTAACAGAAAAATACAAAGTGTCTTTCTTAGCTGGGGCATTGGATCTTCAAATTCTTTGGACCGGAACTCTTTTGGCATTGCAAAATACAACATGGAATGGATGGCAGGGATTCACTCAATCTCCTGGAAGTTTAGAGACAACTAATGGATTTACTTTGGATGAACGTAACTTAGCCTTTACATTGTCCAACTCGGTTGGGCACATGGCTCCATCTAAAGACCCTCAAATGGTTAGAGAATGGCTTGAAAATACGTTGCTTTATTAA

>09CBS10394
ATGCTGTCTTTATTTTTGAAATCTCTTTTTGCTATTATAATAATTGAACTGACTATCATTCACGCTTTACCAACTTACACTGTACATTGGAAATGCAGTATACAACAAGCCAACACGAGTTCTGCTTCCTCGAATCAGACTGTTCAACCTAGACAACACGCTGCTCCTTCTTCGGATCGAATTGAATCACTTCCTGAATTTAAGGGATCATTACCGGAATTATATTCTGGATACTTGGAAGCGGATTCCGATAAATCACTTTTTTATACATATGCCCCTGCTGTTGTTGATTCGGAAACTTTCATAGTATGGCTTCAAGGAGGACCTGGATGCGCTGGAACATTAGGCTTTTTCAGTGAAAATGGACCCATTGAAATATCCCAAAGTAGCCCCTCACCATCCCTTAATCCTGAATCTTGGACAAACTTCGCCAACATGTTATGGTTAGATCAGCCATTTGGTACGGGGTACTCCCAAGGACAGGCGGCATATACAACTACGATTGAAGAAGCTTCTTCAGATTTTGTAAATGCCCTTAAATCATTTTACGAAAAGTTTCCCCACTTAATGAAGAAAAAGCTCTACCTTGTCGGCGAAAGCTACGGTAGCATATGGAGCGCCTATTTTGCAGAGGCATTACTTTCTGAACCATCTTTGAATATAAATTTTATGGGCGTGGGAATCGTCAGTGGACTTACGGCGGACTACGAAACTCAAGAACAAATTACTGCTTCTATTTGGATGGAACATATCAGCAAACTTGGATACTATTTTAATAATACCTCTTCCACAATATCTGAAGAGTTTAAAAAGCGCAATAAAGAATGTCAATATGATTCAGTTTTGAACAGATTGACGTTTCCTACTGAACAATACCCAATATGGAGACCAGAGTACAACTTTAGCACATCTACTTCTCTAAGGAAGCGGGAAGCTCTCGATGGCGAAGACATTGGAAATGTATTTAATTCAATTTCTGGATGCGACCTGTATTCCCTTTCTAACTTTTTACTTTATCTAGAGAACAGCTGTGTCATAACTTATGATGTTAGCCTTGATTGTAGTTTCAATGAGTATAATGATCCCTTAATCACATACCTGAACAGAGAAGATGTTCGCTCTTCTTTACATGCTACGAAAGCTTCAACTGCGTTGACAAGCGGCGAGGGTGTCTTCGCAGACGGATGCAATTTTGACTTATACAAAAAGATTGTGAGTAACAACGTAGAATCAGTTCTCGTTGAAATAATTCCACGCTTAACAGAAAAATACAAAGTGTCTTTCTTAGCTGGGGCATTGGATCTTCAAATTCTTTGGACCGGAACTCTTTTGGCATTGCAAAATACAACATGGAATGGATGGCAGGGATTCACTCAATCTCCTGGAAGTTTAGAGACAACTAATGGATTTACTTTGGATGAACGTAACTTAGCCTTTACATTGTCCAACTCGGTTGGGCACATGGCTCCATCTAAAGACCCTCAAATGGTTAGAGAATGGCTTGAAAATACGTTGCTTTATTAA

>10CBS374
ATGCTGTCTTTATTTTTGAAATCTCTTTTTGCTATTATAATAATTGAACTGACTATCATTCACGCTTTACCAACTTACACTGTACATTGGAAATGCAGTATACAACAAGCCAACACGAGTTCTGCTTCCTCGAATCAGACTGTTCAACCTAGACAACACGCTGCTCCTTCTTCGGATCGAATTGAATCACTTCCTGAATTTAAGGGATCATTACCGGAATTATATTCTGGATACTTGGAAGCGGATTCCGATAAATCACTTTTTTATACATATGCCCCTGCTGTTGTTGATTCGGAAACTTTCATAGTATGGCTTCAAGGAGGACCTGGATGCGCTGGAACATTAGGCTTTTTCAGTGAAAATGGACCCATTGAAATATCCCAAAGTAGCCCCTCACCATCCCTTAATCCTGAATCTTGGACAAACTTCGCCAACATGTTATGGTTAGATCAGCCATTTGGTACGGGGTACTCCCAAGGACAGGCGGCATATACAACTACGATTGAAGAAGCTTCTTCAGATTTTGTAAATGCCCTTAAATCATTTTACGAAAAGTTTCCCCACTTAATGAAGAAAAAGCTCTACCTTGTCGGCGAAAGCTACGGTAGCATATGGAGCGCCTATTTTGCAGAGGCATTACTTTCTGAACCATCTTTGAATATAAATTTTATGGGCGTGGGAATCGTCAGTGGACTTACGGCGGACTACGAAACTCAAGAACAAATTACTGCTTCTATTTGGATGGAACATATCAGCAAACTTGGATACTATTTTAATAATACCTCTTCCACAATATCTGAAGAGTTTAAAAAGCGCAATAAAGAATGTCAATATGATTCAGTTTTGAACAGATTGACGTTTCCTACTGAACAATACCCAATATGGAGACCAGAGTACAACTTTAGCACATCTACTTCTCTAAGGAAGCGGGAAGCTCTCGATGGCGAAGACATTGGAAATGTATTTAATTCAATTTCTGGATGCGACCTGTATTCCCTTTCTAACTTTTTACTTTATCTAGAGAACAGCTGTGTCATAACTTATGATGTTAGCCTTGATTGTAGTTTCAATGAGTATAATGATCCCTTAATCACATACCTGAACAGAGAAGATGTTCGCTCTTCTTTACATGCTACGAAAGCTTCAACTGCGTTGACAAGCGGCGAGGGTGTCTTCGCAGACGGATGCAATTTTGACTTATACAAAAAGATTGTGAGTAACAACGTAGAATCAGTTCTCGTTGAAATAATTCCACGCTTAACAGAAAAATACAAAGTGTCTTTCTTAGCTGGGGCATTGGATCTTCAAATTCTTTGGACCGGAACTCTTTTGGCATTGCAAAATACAACATGGAATGGATGGCAGGGATTCACTCAATCTCCTGGAAGTTTAGAGACAACTAATGGATTTACTTTGGATGAACGTAACTTAGCCTTTACATTGTCCAACTCGGTTGGGCACATGGCTCCATCTAAAGACCCTCAAATGGTTAGAGAATGGCTTGAAAATACGTTGCTTTATTAA

>11CBS2777
ATGCTGTCTTTATTTTTGAAATCTCTTTTTGCTATTATAATAATTGAACTGACTATCATTCACGCTTTACCAACTTACACTGTACATTGGAAATGCAGTATACAACAAGCCAACACGAGTTCTGCTTCCTCGAATCAGACTGTTCAACCTAGACAACACGCTGCTCCTTCTTCGGATCGAATTGAATCACTTCCTGAATTTAAGGGATCATTACCGGAATTATATTCTGGATACTTGGAAGCGGATTCCGATAAATCACTTTTTTATACATATGCCCCTGCTGTTGTTGATTCGGAAACTTTCATAGTATGGCTTCAAGGAGGACCTGGATGCGCTGGAACATTAGGCTTTTTCAGTGAAAATGGACCCATTGAAATATCCCAAAGTAGCCCCTCACCATCCCTTAATCCTGAATCTTGGACAAACTTCGCCAACATGTTATGGTTAGATCAGCCATTTGGTACGGGGTACTCCCAAGGACAGGCGGCATATACAACTACGATTGAAGAAGCTTCTTCAGATTTTGTAAATGCCCTTAAATCATTTTACGAAAAGTTTCCCCACTTAATGAAGAAAAAGCTCTACCTTGTCGGCGAAAGCTACGGTAGCATATGGAGCGCCTATTTTGCAGAGGCATTACTTTCTGAACCATCTTTGAATATAAATTTTATGGGCGTGGGAATCGTCAGTGGACTTACGGCGGACTACGAAACTCAAGAACAAATTACTGCTTCTATTTGGATGGAACATATCAGCAAACTTGGATACTATTTTAATAATACCTCTTCCACAATATCTGAAGAGTTTAAAAAGCGCAATAAAGAATGTCAATATGATTCAGTTTTGAACAGATTGACGTTTCCTACTGAACAATACCCAATATGGAGACCAGAGTACAACTTTAGCACATCTACTTCTCTAAGGAAGCGGGAAGCTCTCGATGACGAAGACATTGGAAATGTATTTAATTCAATTTCTGGATGCGACCTGTATTCCCTTTCTAACTTTTTACTTTATCTAGAGAACAGCTGTGTCATAACTTATGATGTTAGCCTTGATTGTAGTTTCAATGAGTATAATGATCCCTTAATCACATACCTGAACAGAGAAGATGTTCGCTCTTCTTTACATGCTACGAAAGCTTCAACTGCGTTGACAAGCGGCGAGGGTGTCTTCGCAGACGGATGCAATTTTGACTTATACAAAAAGATTGTGAGTAACAACGTAGAATCAGTTCTCGTTGAAATAATTCCACGCTTAACAGAAAAATACAAAGTGTCTTTCTTAGCTGGGGCATTGGATCTTCAAATTCTTTGGACCGGAACTCTTTTGGCATTGCAAAATACAACATGGAATGGATGGCAGGGATTCACTCAATCTCCTGGAAGTTTAGAGACAACTAATGGATTTACTTTGGATGAACGTAACTTAGCCTTTACATTGTCCAACTCGGTTGGGCACATGGCTCCATCTAAAGACCCTCAAATGGTTAGAGAATGGCTTGAAAATACGTTGCTTTATTAA

>12CBS1059
ATGCTGTCTTTATTTTTGAAATCTCTTTTTGCTATTATAATAATTGAACTGACTATCATTCACGCTTTACCAACTTACACTGTACATTGGAAATGCAGTATACAACAAGCCAACACGAGTTCTGCTTCCTCGAATCAGACTGTTCAACCTAGACAACACGCTGCTCCTTCTTCGGATCGAATTGAATCACTTCCTGAATTTAAGGGATCATTACCGGAATTATATTCTGGATACTTGGAAGCGGATTCCGATAAATCACTTTTTTATACATATGCCCCTGCTGTTGTTGATTCGGAAACTTTCATAGTATGGCTTCAAGGAGGACCTGGATGCGCTGGAACATTAGGCTTTTTCAGTGAAAATGGACCCATTGAAATATCCCAAAGTAGCCCCTCACCATCCCTTAATCCTGAATCTTGGACAAACTTCGCCAACATGTTATGGTTAGATCAGCCATTTGGTACGGGGTACTCCCAAGGACAGGCGGCATATACAACTACGATTGAAGAAGCTTCTTCAGATTTTGTAAATGCCCTTAAATCATTTTACGAAAAGTTTCCCCACTTAATGAAGAAAAAGCTCTACCTTGTCGGCGAAAGCTACGGTAGCATATGGAGCGCCTATTTTGCAGAGGCATTACTTTCTGAACCATCTTTGAATATAAATTTTATGGGCGTGGGAATCGTCAGTGGACTTACGGCGGACTACGAAACTCAAGAACAAATTACTGCTTCTATTTGGATGGAACATATCAGCAAACTTGGATACTATTTTAATAATACCTCTTCCACAATATCTGAAGAGTTTAAAAAGCGCAATAAAGAATGTCAATATGATTCAGTTTTGAACAGATTGACGTTTCCTACTGAACAATACCCAATATGGAGACCAGAGTACAACTTTAGCACATCTACTTCTCTAAGGAAGCGGGAAGCTCTCGATGGCGAAGACATTGGAAATGTATTTAATTCAATTTCTGGATGCGACCTGTATTCCCTTTCTAACTTTTTACTTTATCTAGAGAACAGCTGTGTCATAACTTATGATGTTAGCCTTGATTGTAGTTTCAATGAGTATAATGATCCCTTAATCACATACCTGAACAGAGAAGATGTTCGCTCTTCTTTACATGCTACGAAAGCTTCAACTGCGTTGACAAGCGGCGAGGGTGTCTTCGCAGACGGATGCAATTTTGACTTATACAAAAAGATTGTGAGTAACAACGTAGAATCAGTTCTCGTTGAAATAATTCCACGCTTAACAGAAAAATACAAAGTGTCTTTCTTAGCTGGGGCATTGGATCTTCAAATTCTTTGGACCGGAACTCTTTTGGCATTGCAAAATACAACATGGAATGGATGGCAGGGATTCACTCAATCTCCTGGAAGTTTAGAGACAACTAATGGATTTACTTTGGATGAACGTAACTTAGCCTTTACATTGTCCAACTCGGTTGGGCACATGGCTCCATCTAAAGACCCTCAAATGGTTAGAGAATGGCTTGAAAATACGTTGCTTTATTAA

>13CBS10504
ATGCTGTCTTTATTTTTGAAATCTCTTTTTGCTATTATAATAATTGAACTGACTATCATTCACGCTTTACCAACTTACACTGTACATTGGAAATGCAGTATACAACAAGCCAACACGAGTTCTGCTTCCTCGAATCAGACTGTTCAACCTAGACAACACGCTGCTCCTTCTTCGGATCGAATTGAATCACTTCCTGAATTTAAGGGATCATTACCGGAATTATATTCTGGATACTTGGAAGCGGATTCCGATAAATCACTTTTTTATACATATGCCCCTGCTGTTGTTGATTCGGAAACTTTCATAGTATGGCTTCAAGGAGGACCTGGATGCGCTGGAACATTAGGCTTTTTCAGTGAAAATGGACCCATTGAAATATCCCAAAGTAGCCCCTCACCATCCCTTAATCCTGAATCTTGGACAAACTTCGCCAACATGTTATGGTTAGATCAGCCATTTGGTACGGGGTACTCCCAAGGACAGGCGGCATATACAACTACGATTGAAGAAGCTTCTTCAGATTTTGTAAATGCCCTTAAATCATTTTACGAAAAGTTTCCCCACTTAATGAAGAAAAAGCTCTACCTTGTCGGCGAAAGCTACGGTAGCATATGGAGCGCCTATTTTGCAGAGGCATTACTTTCTGAACCATCTTTGAATATAAATTTTATGGGCGTGGGAATCGTCAGTGGACTTACGGCGGACTACGAAACTCAAGAACAAATTACTGCTTCTATTTGGATGGAACATATCAGCAAACTTGGATACTATTTTAATAATACCTCTTCCACAATATCTGAAGAGTTTAAAAAGCGCAATAAAGAATGTCAATATGATTCAGTTTTGAACAGATTGACGTTTCCTACTGAACAATACCCAATATGGAGACCAGAGTACAACTTTAGCACATCTACTTCTCTAAGGAAGCGGGAAGCTCTCGATGACGAAGACATTGGAAATGTATTTAATTCAATTTCTGGATGCGACCTGTATTCCCTTTCTAACTTTTTACTTTATCTAGAGAACAGCTGTGTCATAACTTATGATGTTAGCCTTGATTGTAGTTTCAATGAGTATAATGATCCCTTAATCACATACCTGAACAGAGAAGATGTTCGCTCTTCTTTACATGCTACGAAAGCTTCAACTGCGTTGACAAGCGGCGAGGGTGTCTTCGCAGACGGATGCAATTTTGACTTATACAAAAAGATTGTGAGTAACAACGTAGAATCAGTTCTCGTTGAAATAATTCCACGCTTAACAGAAAAATACAAAGTGTCTTTCTTAGCTGGGGCATTGGATCTTCAAATTCTTTGGACCGGAACTCTTTTGGCATTGCAAAATACAACATGGAATGGATGGCAGGGATTCACTCAATCTCCTGGAAGTTTAGAGACAACTAATGGATTTACTTTGGATGAACGTAACTTAGCCTTTACATTGTCCAACTCGGTTGGGCACATGGCTCCATCTAAAGACCCTCAAATGGTTAGAGAATGGCTTGAAAATACGTTGCTTTATTAA

>14CBS10502
ATGCTGTCTTTATTTTTGAAATCTCTTTTTGCTATTATAATAATTGAACTGACTATCATTCACGCTTTACCAACTTACACTGTACATTGGAAATGCAGTATACAACAAGCCAACACGAGTTCTGCTTCCTCGAATCAGACTGTTCAACCTAGACAACACGCTGCTCCTTCTTCGGATCGAATTGAATCACTTCCTGAATTTAAGGGATCATTACCGGAATTATATTCTGGATACTTGGAAGCGGATTCCGATAAATCACTTTTTTATACATATGCCCCTGCTGTTGTTGATTCGGAAACTTTCATAGTATGGCTTCAAGGAGGACCTGGATGCGCTGGAACATTAGGCTTTTTCAGTGAAAATGGACCCATTGAAATATCCCAAAGTAGCCCCTCACCATCCCTTAATCCTGAATCTTGGACAAACTTCGCCAACATGTTATGGTTAGATCAGCCATTTGGTACGGGGTACTCCCAAGGACAGGCGGCATATACAACTACGATTGAAGAAGCTTCTTCAGATTTTGTAAATGCCCTTAAATCATTTTACGAAAAGTTTCCCCACTTAATGAAGAAAAAGCTCTACCTTGTCGGCGAAAGCTACGGTAGCATATGGAGCGCCTATTTTGCAGAGGCATTACTTTCTGAACCATCTTTGAATATAAATTTTATGGGCGTGGGAATCGTCAGTGGACTTACGGCGGACTACGAAACTCAAGAACAAATTACTGCTTCTATTTGGATGGAACATATCAGCAAACTTGGATACTATTTTAATAATACCTCTTCCACAATATCTGAAGAGTTTAAAAAGCGCAATAAAGAATGTCAATATGATTCAGTTTTGAACAGATTGACGTTTCCTACTGAACAATACCCAATATGGAGACCAGAGTACAACTTTAGCACATCTACTTCTCTAAGGAAGCGGGAAGCTCTCGATGGCGAAGACATTGGAAATGTATTTAATTCAATTTCTGGATGCGACCTGTATTCCCTTTCTAACTTTTTACTTTATCTAGAGAACAGCTGTGTCATAACTTATGATGTTAGCCTTGATTGTAGTTTCAATGAGTATAATGATCCCTTAATCACATACCTGAACAGAGAAGATGTTCGCTCTTCTTTACATGCTACGAAAGCTTCAACTGCGTTGACAAGCGGCGAGGGTGTCTTCGCAGACGGATGCAATTTTGACTTATACAAAAAGATTGTGAGTAACAACGTAGAATCAGTTCTCGTTGAAATAATTCCACGCTTAACAGAAAAATACAAAGTGTCTTTCTTAGCTGGGGCATTGGATCTTCAAATTCTTTGGACCGGAACTCTTTTGGCATTGCAAAATACAACATGGAATGGATGGCAGGGATTCACTCAATCTCCTGGAAGTTTAGAGACAACTAATGGATTTACTTTGGATGAACGTAACTTAGCCTTTACATTGTCCAACTCGGTTGGGCACATGGCTCCATCTAAAGACCCTCAAATGGTTAGAGAATGGCTTGAAAATACGTTGCTTTATTAA

>15CBS10501
ATGCTGTCTTTATTTTTGAAATCTCTTTTTGCTATTATAATAATTGAATTGACTATCATTCACGCTTTACCAACTTACACTGTACATTGGAAATGCAGTATACAACAAGCCAACACGAGTTCTGCTTCCTCGAATCAGACTGTTCAACCTAGACAACACGCTGCTCCTTCTTCGGATCGAATTAAATCACTTCCTGAATTTAAGGGATCATTACCGGAATTATATTCTGGATACTTGGAAGCGAATTCCGATAAATCACTTTTTTATACATATGCCCCTGCTGTTGTTGATTCGGAAACTTTCATAGTATGGCTTCAAGGAGGACCTGGATGCGCTGGAACATTAGGCTTTTTCAGTGAAAATGGACCCATTGAAATATCCCAAAGTAGCCCCTCACCATCCCTTAATCCTGAATCTTGGACAAACTTCGCCAACATGTTATGGTTAGATCAGCCATTTGGTACGGGGTACTCCCAAGGACAGGCGGCATATACAACTACGATTGAAGAAGCTTCTTCAGATTTTGTAAATGCCCTGAAATCATTTTACCAAAAGTTTCCCCACTTAATGAAGAAAAAGCTCTACCTTGTCGGCGAAAGCTACGGTAGCATATGGAGCGCCAATTTTGCAGAGGCATTACTTTCTGAACCATCTTTGAATATAAATTTTATGGGCGTGGGAATCGTCAGTGGACTTACGGCGGACTACGAAACTCAAGAACAAATTACTGCTTCTATTTGGGTGGAACATATCAGCAAACTTGGATACTATTTTAATAATACTTCTTCCACAATATCTGAAGAGTTTAAAAAGCGCAATAAAGAATGTCAATATGATTCAGTTTTGAACAGATTGACGTTTCCTACTGAACAATACCCAATATGGAGACCAGAGTACAACTTTAGCACATCTACTTCTCTAAGGAAGCGGGAAGCTCTCGATGGTGAAGACATTGGGAATGTATTTAATTCAATTTCTGGATGTGACTTGTATTCCCTTTCTAACTTTTTACTTTATCTAGAGAACAGCTGTGTCATAACTTATGATGTTAGCCTTGATTGTAGTTTCAATGAGTATAATGATCCCTTAATCACATACCTGAACAGAGAAGATGTTCGCTCTTCTTTACATGCTACGAAAGCTTCAACTGCGTTGACAAGCGGCGAGGGTGTCTTCGCAGACGGATGCAATTTTGACTTATACAAAAAGATTGTGAGTAACAACGTAGAATCAGTTCTCGTTGAAATAATTCCACGCTTAACAGAAAAATACAAAGTGTCTTTCTTAGCTGGGGCATTGGATCTTCAAATTCTTTGGACCGGAACTCTTTTGGCATTGCAAAATACAACATGGAATGGATGGCAGGGATTCACTCAATCTCCTGGAAGTTTAGAGACAACTAATGGATTTACTTTGGATGAACGTAACTTAGCCTTTACATTGTCCAACTCGGTTGGGCACATGGCTCCATCTAAAGACCCTCAAATGGTTAGAGAATGGCTTGAAAATACGTTGCTTTATTAA

>16CBS10500
ATGCTGTCTTTATTTTTGAAATCTCTTTTTGCTATTATAATAATTGAATTGACTATCATTCACGCTTTACCAACTTACACTGTACATTGGAAATGCAGTATACAACAAGCCAACACGAGTTCTGCTTCCTCGAATCAGACTGTTCAACCTAGACAACACGCTGCTCCTTCTTCGGATCGAATTAAATCACTTCCTGAATTTAAGGGATCATTACCGGAATTATATTCTGGATACTTGGAAGCGAATTCCGATAAATCACTTTTTTATACATATGCCCCTGCTGTTGTTGATTCGGAAACTTTCATAGTATGGCTTCAAGGAGGACCTGGATGCGCTGGAACATTAGGCTTTTTCAGTGAAAATGGACCCATTGAAATATCCCAAAGTAGCCCCTCACCATCCCTTAATCCTGAATCTTGGACAAACTTCGCCAACATGTTATGGTTAGATCAGCCATTTGGTACGGGGTACTCCCAAGGACAGGCGGCATATACAACTACGATTGAAGAAGCTTCTTCAGATTTTGTAAATGCCCTGAAATCATTTTACCAAAAGTTTCCCCACTTAATGAAGAAAAAGCTCTACCTTGTCGGCGAAAGCTACGGTAGCATATGGAGCGCCAATTTTGCAGAGGCATTACTTTCTGAACCATCTTTGAATATAAATTTTATGGGCGTGGGAATCGTCAGTGGACTTACGGCGGACTACGAAACTCAAGAACAAATTACTGCTTCTATTTGGGTGGAACATATCAGCAAACTTGGATACTATTTTAATAATACTTCTTCCACAATATCTGAAGAGTTTAAAAAGCGCAATAAAGAATGTCAATATGATTCAGTTTTGAACAGATTGACGTTTCCTACTGAACAATACCCAATATGGAGACCAGAGTACAACTTTAGCACATCTACTTCTCTAAGGAAGCGGGAAGCTCTCGATGGTGAAGACATTGGGAATGTATTTAATTCAATTTCTGGATGTGACTTGTATTCCCTTTCTAACTTTTTACTTTATCTAGAGAACAGCTGTGTCATAACTTATGATGTTAGCCTTGATTGTAGTTTCAATGAGTATAATGATCCCTTAATCACATACCTGAACAGAGAAGATGTTCGCTCTTCTTTACATGCTACGAAAGCTTCAACTGCGTTGACAAGCGGCGAGGGTGTCTTCGCAGACGGATGCAATTTTGACTTATACAAAAAGATTGTGAGTAACAACGTAGAATCAGTTCTCGTTGAAATAATTCCACGCTTAACAGAAAAATACAAAGTGTCTTTCTTAGCTGGGGCATTGGATCTTCAAATTCTTTGGACCGGAACTCTTTTGGCATTGCAAAATACAACATGGAATGGATGGCAGGGATTCACTCAATCTCCTGGAAGTTTAGAGACAACTAATGGATTTACTTTGGATGAACGTAACTTAGCCTTTACATTGTCCAACTCGGTTGGGCACATGGCTCCATCTAAAGACCCTCAAATGGTTAGAGAATGGCTTGAAAATACGTTGCTTTATTAA

>17CBS10499
ATGCTGTCTTTATTTTTGAAATCTCTTTTTGCTATTATAATAATTGAATTGACTATCATTCACGCTTTACCAACTTACACTGTACATTGGAAATGCAGTATACAACAAGCCAACACGAGTTCTGCTTCCTCGAATCAGACTGTTCAACCTAGACAACACGCTGCTCCTTCTTCGGATCGAATTAAATCACTTCCTGAATTTAAGGGATCATTACCGGAATTATATTCTGGATACTTGGAAGCGAATTCCGATAAATCACTTTTTTATACATATGCCCCTGCTGTTGTTGATTCGGAAACTTTCATAGTATGGCTTCAAGGAGGACCTGGATGCGCTGGAACATTAGGCTTTTTCAGTGAAAATGGACCCATTGAAATATCCCAAAGTAGCCCCTCACCATCCCTTAATCCTGAATCTTGGACAAACTTCGCCAACATGTTATGGTTAGATCAGCCATTTGGTACGGGGTACTCCCAAGGACAGGCGGCATATACAACTACGATTGAAGAAGCTTCTTCAGATTTTGTAAATGCCCTGAAATCATTTTACCAAAAGTTTCCCCACTTAATGAAGAAAAAGCTCTACCTTGTCGGCGAAAGCTACGGTAGCATATGGAGCGCCAATTTTGCAGAGGCATTACTTTCTGAACCATCTTTGAATATAAATTTTATGGGCGTGGGAATCGTCAGTGGACTTACGGCGGACTACGAAACTCAAGAACAAATTACTGCTTCTATTTGGGTGGAACATATCAGCAAACTTGGATACTATTTTAATAATACTTCTTCCACAATATCTGAAGAGTTTAAAAAGCGCAATAAAGAATGTCAATATGATTCAGTTTTGAACAGATTGACGTTTCCTACTGAACAATACCCAATATGGAGACCAGAGTACAACTTTAGCACATCTACTTCTCTAAGGAAGCGGGAAGCTCTCGATGGTGAAGACATTGGGAATGTATTTAATTCAATTTCTGGATGTGACTTGTATTCCCTTTCTAACTTTTTACTTTATCTAGAGAACAGCTGTGTCATAACTTATGATGTTAGCCTTGATTGTAGTTTCAATGAGTATAATGATCCCTTAATCACATACCTGAACAGAGAAGATGTTCGCTCTTCTTTACATGCTACGAAAGCTTCAACTGCGTTGACAAGCGGCGAGGGTGTCTTCGCAGACGGATGCAATTTTGACTTATACAAAAAGATTGTGAGTAACAACGTAGAATCAGTTCTCGTTGAAATAATTCCACGCTTAACAGAAAAATACAAAGTGTCTTTCTTAGCTGGGGCATTGGATCTTCAAATTCTTTGGACCGGAACTCTTTTGGCATTGCAAAATACAACATGGAATGGATGGCAGGGATTCACTCAATCTCCTGGAAGTTTAGAGACAACTAATGGATTTACTTTGGATGAACGTAACTTAGCCTTTACATTGTCCAACTCGGTTGGGCACATGGCTCCATCTAAAGACCCTCAAATGGTTAGAGAATGGCTTGAAAATACGTTGCTTTATTAA

>18CBS10498
ATGCTGTCTTTATTTTTGAAATCTCTTTTTGCTATTATAATAATTGAATTGACTATCATTCACGCTTTACCAACTTACACTGTACATTGGAAATGCAGTATACAACAAGCCAACACGAGTTCTGCTTCCTCGAATCAGACTGTTCAACCTAGACAACACGCTGCTCCTTCTTCGGATCGAATTAAATCACTTCCTGAATTTAAGGGATCATTACCGGAATTATATTCTGGATACTTGGAAGCGAATTCCGATAAATCACTTTTTTATACATATGCCCCTGCTGTTGTTGATTCGGAAACTTTCATAGTATGGCTTCAAGGAGGACCTGGATGCGCTGGAACATTAGGCTTTTTCAGTGAAAATGGACCCATTGAAATATCCCAAAGTAGCCCCTCACCATCCCTTAATCCTGAATCTTGGACAAACTTCGCCAACATGTTATGGTTAGATCAGCCATTTGGTACGGGGTACTCCCAAGGACAGGCGGCATATACAACTACGATTGAAGAAGCTTCTTCAGATTTTGTAAATGCCCTGAAATCATTTTACCAAAAGTTTCCCCACTTAATGAAGAAAAAGCTCTACCTTGTCGGCGAAAGCTACGGTAGCATATGGAGCGCCAATTTTGCAGAGGCATTACTTTCTGAACCATCTTTGAATATAAATTTTATGGGCGTGGGAATCGTCAGTGGACTTACGGCGGACTACGAAACTCAAGAACAAATTACTGCTTCTATTTGGGTGGAACATATCAGCAAACTTGGATACTATTTTAATAATACTTCTTCCACAATATCTGAAGAGTTTAAAAAGCGCAATAAAGAATGTCAATATGATTCAGTTTTGAACAGATTGACGTTTCCTACTGAACAATACCCAATATGGAGACCAGAGTACAACTTTAGCACATCTACTTCTCTAAGGAAGCGGGAAGCTCTCGATGGTGAAGACATTGGGAATGTATTTAATTCAATTTCTGGATGTGACTTGTATTCCCTTTCTAACTTTTTACTTTATCTAGAGAACAGCTGTGTCATAACTTATGATGTTAGCCTTGATTGTAGTTTCAATGAGTATAATGATCCCTTAATCACATACCTGAACAGAGAAGATGTTCGCTCTTCTTTACATGCTACGAAAGCTTCAACTGCGTTGACAAGCGGCGAGGGTGTCTTCGCAGACGGATGCAATTTTGACTTATACAAAAAGATTGTGAGTAACAACGTAGAATCAGTTCTCGTTGAAATAATTCCACGCTTAACAGAAAAATACAAAGTGTCTTTCTTAGCTGGGGCATTGGATCTTCAAATTCTTTGGACCGGAACTCTTTTGGCATTGCAAAATACAACATGGAATGGATGGCAGGGATTCACTCAATCTCCTGGAAGTTTAGAGACAACTAATGGATTTACTTTGGATGAACGTAACTTAGCCTTTACATTGTCCAACTCGGTTGGGCACATGGCTCCATCTAAAGACCCTCAAATGGTTAGAGAATGGCTTGAAAATACGTTGCTTTATTAA

>19CBS10477
ATGCTGTCTTTATTTTTGAAATCTCTTTTTGCTATTATAATAATTGAACTGACTATCATTCACGCTTTACCAACTTACACTGTACATTGGAAATGCAGTATACAACAAGCCAACACGAGTTCTGCTTCCTCGAATCAGACTGTTCAACCTAGACAACACGCTGCTCCTTCTTCGGATCGAATTGAATCACTTCCTGAATTTAAGGGATCATTACCGGAATTATATTCTGGATACTTGGAAGCGGATTCCGATAAATCACTTTTTTATACATATGCCCCTGCTGTTGTTGATTCGGAAACTTTCATAGTATGGCTTCAAGGAGGACCTGGATGCGCTGGAACATTAGGCTTTTTCAGTGAAAATGGACCCATTGAAATATCCCAAAGTAGCCCCTCACCATCCCTTAATCCTGAATCTTGGACAAACTTCGCCAACATGTTATGGTTAGATCAGCCATTTGGTACGGGGTACTCCCAAGGACAGGCGGCATATACAACTACGATTGAAGAAGCTTCTTCAGATTTTGTAAATGCCCTTAAATCATTTTACGAAAAGTTTCCCCACTTAATGAAGAAAAAGCTCTACCTTGTCGGCGAAAGCTACGGTAGCATATGGAGCGCCTATTTTGCAGAGGCATTACTTTCTGAACCATCTTTGAATATAAATTTTATGGGCGTGGGAATCGTCAGTGGACTTACGGCGGACTACGAAACTCAAGAACAAATTACTGCTTCTATTTGGATGGAACATATCAGCAAACTTGGATACTATTTTAATAATACCTCTTCCACAATATCTGAAGAGTTTAAAAAGCGCAATAAAGAATGTCAATATGATTCAGTTTTGAACAGATTGACGTTTCCTACTGAACAATACCCAATATGGAGACCAGAGTACAACTTTAGCACATCTACTTCTCTAAGGAAGCGGGAAGCTCTCGATGGCGAAGACATTGGAAATGTATTTAATTCAATTTCTGGATGCGACCTGTATTCCCTTTCTAACTTTTTACTTTATCTAGAGAACAGCTGTGTCATAACTTATGATGTTAGCCTTGATTGTAGTTTCAATGAGTATAATGATCCCTTAATCACATACCTGAACAGAGAAGATGTTCGCTCTTCTTTACATGCTACGAAAGCTTCAACTGCGTTGACAAGCGGTGAGGGTGTCTTCGCAGACGGATGCAATTTTGACTTATACAAAAAGATTGTGAGTAACAACGTAGAATCAGTTCTCGTTGAAATAATTCCACGCTTAACAGAAAAATACAAAGTGTCTTTCTTAGCTGGGGCATTGGATCTTCAAATTCTTTGGACCGGAACTCTTTTGGCATTGCAAAATACAACATGGAATGGATGGCAGGGATTCACTCAATCTCCTGGAAGTTTAGAGACAACTAATGGATTTACTTTGGATGAACGTAACTTAGCCTTTACATTGTCCAACTCGGTTGGGCACATGGCTCCATCTAAAGACCCTCAAATGGTTAGAGAATGGCTTGAAAATACGTTGCTTTATTAA

>20CBS10475
ATGCTGTCTTTATTTTTGAAATCTCTTTTTGCTATTATAATAATTGAACTGACTATCATTCACGCTTTACCAACTTACACTGTACATTGGAAATGCAGTATACAACAAGCCAACACGAGTTCTGCTTCCTCGAATCAGACTGTTCAACCTAGACAACACGCTGCTCCTTCTTCGGATCGAATTGAATCACTTCCTGAATTTAAGGGATCATTACCGGAATTATATTCTGGATACTTGGAAGCGGATTCCGATAAATCACTTTTTTATACATATGCCCCTGCTGTTGTTGATTCGGAAACTTTCATAGTATGGCTTCAAGGAGGACCTGGATGCGCTGGAACATTAGGCTTTTTCAGTGAAAATGGACCCATTGAAATATCCCAAAGTAGCCCCTCACCATCCCTTAATCCTGAATCTTGGACAAACTTCGCCAACATGTTATGGTTAGATCAGCCATTTGGTACGGGGTACTCCCAAGGACAGGCGGCATATACAACTACGATTGAAGAAGCTTCTTCAGATTTTGTAAATGCCCTTAAATCATTTTACGAAAAGTTTCCCCACTTAATGAAGAAAAAGCTCTACCTTGTCGGCGAAAGCTACGGTAGCATATGGAGCGCCTATTTTGCAGAGGCATTACTTTCTGAACCATCTTTGAATATAAATTTTATGGGCGTGGGAATCGTCAGTGGACTTACGGCGGACTACGAAACTCAAGAACAAATTACTGCTTCTATTTGGATGGAACATATCAGCAAACTTGGATACTATTTTAATAATACCTCTTCCACAATATCTGAAGAGTTTAAAAAGCGCAATAAAGAATGTCAATATGATTCAGTTTTGAACAGATTGACGTTTCCTACTGAACAATACCCAATATGGAGACCAGAGTACAACTTTAGCACATCTACTTCTCTAAGGAAGCGGGAAGCTCTCGATGGCGAAGACATTGGAAATGTATTTAATTCAATTTCTGGATGCGACCTGTATTCCCTTTCTAACTTTTTACTTTATCTAGAGAACAGCTGTGTCATAACTTATGATGTTAGCCTTGATTGTAGTTTCAATGAGTATAATGATCCCTTAATCACATACCTGAACAGAGAAGATGTTCGCTCTTCTTTACATGCTACGAAAGCTTCAACTGCGTTGACAAGCGGCGAGGGTGTCTTCGCAGACGGATGCAATTTTGACTTATACAAAAAGATTGTGAGTAACAACGTAGAATCAGTTCTCGTTGAAATAATTCCACGCTTAACAGAAAAATACAAAGTGTCTTTCTTAGCTGGGGCATTGGATCTTCAAATTCTTTGGACCGGAACTCTTTTGGCATTGCAAAATACAACATGGAATGGATGGCAGGGATTCACTCAATCTCCTGGAAGTTTAGAGACAACTAATGGATTTACTTTGGATGAACGTAACTTAGCCTTTACATTGTCCAACTCGGTTGGGCACATGGCTCCATCTAAAGACCCTCAAATGGTTAGAGAATGGCTTGAAAATACGTTGCTTTATTAA

>21CBS10469
ATGCTGTCTTTATTTTTGAAATCTCTTTTTGCTATTATAATAATTGAACTGACTATCATTCACGCTTTACCAACTTACACTGTACATTGGAAATGCAGTATACAACAAGCCAACACGAGTTCTGCTTCCTCGAATCAGACTGTTCAACCTAGACAACACGCTGCTCCTTCTTCGGATCGAATTGAATCACTTCCTGAATTTAAGGGATCATTACCGGAATTATATTCTGGATACTTGGAAGCGGATTCCGATAAATCACTTTTTTATACATATGCCCCTGCTGTTGTTGATTCGGAAACTTTCATAGTATGGCTTCAAGGAGGACCTGGATGCGCTGGAACATTAGGCTTTTTCAGTGAAAATGGACCCATTGAAATATCCCAAAGTAGCCCCTCACCATCCCTTAATCCTGAATCTTGGACAAACTTCGCCAACATGTTATGGTTAGATCAGCCATTTGGTACGGGGTACTCCCAAGGACAGGCGGCATATACAACTACGATTGAAGAAGCTTCTTCAGATTTTGTAAATGCCCTTAAATCATTTTACGAAAAGTTTCCCCACTTAATGAAGAAAAAGCTCTACCTTGTCGGCGAAAGCTACGGTAGCATATGGAGCGCCTATTTTGCAGAGGCATTACTTTCTGAACCATCTTTGAATATAAATTTTATGGGCGTGGGAATCGTCAGTGGACTTACGGCGGACTACGAAACTCAAGAACAAATTACTGCTTCTATTTGGATGGAACATATCAGCAAACTTGGATACTATTTTAATAATACCTCTTCCACAATATCTGAAGAGTTTAAAAAGCGCAATAAAGAATGTCAATATGATTCAGTTTTGAACAGATTGACGTTTCCTACTGAACAATACCCAATATGGAGACCAGAGTACAACTTTAGCACATCTACTTCTCTAAGGAAGCGGGAAGCTCTCGATGGCGAAGACATTGGAAATGTATTTAATTCAATTTCTGGATGCGACCTGTATTCCCTTTCTAACTTTTTACTTTATCTAGAGAACAGCTGTGTCATAACTTATGATGTTAGCCTTGATTGTAGTTTCAATGAGTATAATGATCCCTTAATCACATACCTGAACAGAGAAGATGTTCGCTCTTCTTTACATGCTACGAAAGCTTCAACTGCGTTGACAAGCGGCGAGGGTGTCTTCGCAGACGGATGCAATTTTGACTTATACAAAAAGATTGTGAGTAACAACGTAGAATCAGTTCTCGTTGAAATAATTCCACGCTTAACAGAAAAATACAAAGTGTCTTTCTTAGCTGGGGCATTGGATCTTCAAATTCTTTGGACCGGAACTCTTTTGGCATTGCAAAATACAACATGGAATGGATGGCAGGGATTCACTCAATCTCCTGGAAGTTTAGAGACAACTAATGGATTTACTTTGGATGAACGTAACTTAGCCTTTACATTGTCCAACTCGGTTGGGCACATGGCTCCATCTAAAGACCCTCAAATGGTTAGAGAATGGCTTGAAAATACGTTGCTTTATTAA

>22CBS10468
ATGCTGTCTTTATTTTTGAAATCTCTTTTTGCTATTATAATAATTGAACTGACTATCATTCACGCTTTACCAACTTACACTGTACATTGGAAATGCAGTATACAACAAGCCAACACGAGTTCTGCTTCCTCGAATCAGACTGTTCAACCTAGACAACACGCTGCTCCTTCTTCGGATCGAATTGAATCACTTCCTGAATTTAAGGGATCATTACCGGAATTATATTCTGGATACTTGGAAGCGGATTCCGATAAATCACTTTTTTATACATATGCCCCTGCTGTTGTTGATTCGGAAACTTTCATAGTATGGCTTCAAGGAGGACCTGGATGCGCTGGAACATTAGGCTTTTTCAGTGAAAATGGACCCATTGAAATATCCCAAAGTAGCCCCTCACCATCCCTTAATCCTGAATCTTGGACAAACTTCGCCAACATGTTATGGTTAGATCAGCCATTTGGTACGGGGTACTCCCAAGGACAGGCGGCATATACAACTACGATTGAAGAAGCTTCTTCAGATTTTGTAAATGCCCTTAAATCATTTTACGAAAAGTTTCCCCACTTAATGAAGAAAAAGCTCTACCTTGTCGGCGAAAGCTACGGTAGCATATGGAGCGCCTATTTTGCAGAGGCATTACTTTCTGAACCATCTTTGAATATAAATTTTATGGGCGTGGGAATCGTCAGTGGACTTACGGCGGACTACGAAACTCAAGAACAAATTACTGCTTCTATTTGGATGGAACATATCAGCAAACTTGGATACTATTTTAATAATACCTCTTCCACAATATCTGAAGAGTTTAAAAAGCGCAATAAAGAATGTCAATATGATTCAGTTTTGAACAGATTGACGTTTCCTACTGAACAATACCCAATATGGAGACCAGAGTACAACTTTAGCACATCTACTTCTCTAAGGAAGCGGGAAGCTCTCGATGGCGAAGACATTGGAAATGTATTTAATTCAATTTCTGGATGCGACCTGTATTCCCTTTCTAACTTTTTACTTTATCTAGAGAACAGCTGTGTCATAACTTATGATGTTAGCCTTGATTGTAGTTTCAATGAGTATAATGATCCCTTAATCACATACCTGAACAGAGAAGATGTTCGCTCTTCTTTACATGCTACGAAAGCTTCAACTGCGTTGACAAGCGGCGAGGGTGTCTTCGCAGACGGATGCAATTTTGACTTATACAAAAAGATTGTGAGTAACAACGTAGAATCAGTTCTCGTTGAAATAATTCCACGCTTAACAGAAAAATACAAAGTGTCTTTCTTAGCTGGGGCATTGGATCTTCAAATTCTTTGGACCGGAACTCTTTTGGCATTGCAAAATACAACATGGAATGGATGGCAGGGATTCACTCAATCTCCTGGAAGTTTAGAGACAACTAATGGATTTACTTTGGATGAACGTAACTTAGCCTTTACATTGTCCAACTCGGTTGGGCACATGGCTCCATCTAAAGACCCTCAAATGGTTAGAGAATGGCTTGAAAATACGTTGCTTTATTAA

>23CBS10464
ATGCTGTCTTTATTTTTGAAATCTCTTTTTGCTATTATAATAATTGAACTGACTATCATTCACGCTTTACCAACTTACACTGTACATTGGAAATGCAGTATACAACAAGCCAACACGAGTTCTGCTTCCTCGAATCAGACTGTTCAACCTAGACAACACGCTGCTCCTTCTTCGGATCGAATTGAATCACTTCCTGAATTTAAGGGATCATTACCGGAATTATATTCTGGATACTTGGAAGCGGATTCCGATAAATCACTTTTTTATACATATGCCCCTGCTGTTGTTGATTCGGAAACTTTCATAGTATGGCTTCAAGGAGGACCTGGATGCGCTGGAACATTAGGCTTTTTCAGTGAAAATGGACCCATTGAAATATCCCAAAGTAGCCCCTCACCATCCCTTAATCCTGAATCTTGGACAAACTTCGCCAACATGTTATGGTTAGATCAGCCATTTGGTACGGGGTACTCCCAAGGACAGGCGGCATATACAACTACGATTGAAGAAGCTTCTTCAGATTTTGTAAATGCCCTTAAATCATTTTACGAAAAGTTTCCCCACTTAATGAAGAAAAAGCTCTACCTTGTCGGCGAAAGCTACGGTAGCATATGGAGCGCCTATTTTGCAGAGGCATTACTTTCTGAACCATCTTTGAATATAAATTTTATGGGCGTGGGAATCGTCAGTGGACTTACGGCGGACTACGAAACTCAAGAACAAATTACTGCTTCTATTTGGATGGAACATATCAGCAAACTTGGATACTATTTTAATAATACCTCTTCCACAATATCTGAAGAGTTTAAAAAGCGCAATAAAGAATGTCAATATGATTCAGTTTTGAACAGATTGACGTTTCCTACTGAACAATACCCAATATGGAGACCAGAGTACAACTTTAGCACATCTACTTCTCTAAGGAAGCGGGAAGCTCTCGATGGCGAAGACATTGGAAATGTATTTAATTCAATTTCTGGATGCGACCTGTATTCCCTTTCTAACTTTTTACTTTATCTAGAGAACAGCTGTGTCATAACTTATGATGTTAGCCTTGATTGTAGTTTCAATGAGTATAATGATCCCTTAATCACATACCTGAACAGAGAAGATGTTCGCTCTTCTTTACATGCTACGAAAGCTTCAACTGCGTTGACAAGCGGCGAGGGTGTCTTCGCAGACGGATGCAATTTTGACTTATACAAAAAGATTGTGAGTAACAACGTAGAATCAGTTCTCGTTGAAATAATTCCACGCTTAACAGAAAAATACAAAGTGTCTTTCTTAGCTGGGGCATTGGATCTTCAAATTCTTTGGACCGGAACTCTTTTGGCATTGCAAAATACAACATGGAATGGATGGCAGGGATTCACTCAATCTCCTGGAAGTTTAGAGACAACTAATGGATTTACTTTGGATGAACGTAACTTAGCCTTTACATTGTCCAACTCGGTTGGGCACATGGCTCCATCTAAAGACCCTCAAATGGTTAGAGAATGGCTTGAAAATACGTTGCTTTATTAA

>24CBS5682
ATGCTGTCTTTATTTTTGAAATCTCTTTTTGCTATTATAATAATTGAACTGACTATCATTCACGCTTTACCAACTTACACTGTACATTGGAAATGCAGTATACAACAAGCCAACACGAGTTCTGCTTCCTCGAATCAGACTGTTCAACCTAGACAACACGCTGCTCCTTCTTCGGATCGAATTGAATCACTTCCTGAATTTAAGGGATCATTACCGGAATTATATTCTGGATACTTGGAAGCGGATTCCGATAAATCACTTTTTTATACATATGCCCCTGCTGTTGTTGATTCGGAAACTTTCATAGTATGGCTTCAAGGAGGACCTGGATGCGCTGGAACATTAGGCTTTTTCAGTGAAAATGGACCCATTGAAATATCCCAAAGTAGCCCCTCACCATCCCTTAATCCTGAATCTTGGACAAACTTCGCCAACATGTTATGGTTAGATCAGCCATTTGGTACGGGGTACTCCCAAGGACAGGCGGCATATACAACTACGATTGAAGAAGCTTCTTCAGATTTTGTAAATGCCCTTAAATCATTTTACGAAAAGTTTCCCCACTTAATGAAGAAAAAGCTCTACCTTGTCGGCGAAAGCTACGGTAGCATATGGAGCGCCTATTTTGCAGAGGCATTACTTTCTGAACCATCTTTGAATATAAATTTTATGGGCGTGGGAATCGTCAGTGGACTTACGGCGGACTACGAAACTCAAGAACAAATTACTGCTTCTATTTGGATGGAACATATCAGCAAACTTGGATACTATTTTAATAATACCTCTTCCACAATATCTGAAGAGTTTAAAAAGCGCAATAAAGAATGTCAATATGATTCAGTTTTGAACAGATTGACGTTTCCTACTGAACAATACCCAATATGGAGACCAGAGTACAACTTTAGCACATCTACTTCTCTAAGGAAGCGGGAAGCTCTCGATGGCGAAGACATTGGAAATGTATTTAATTCAATTTCTGGATGCGACCTGTATTCCCTTTCTAACTTTTTACTTTATCTAGAGAACAGCTGTGTCATAACTTATGATGTTAGCCTTGATTGTAGTTTCAATGAGTATAATGATCCCTTAATCACATACCTGAACAGAGAAGATGTTCGCTCTTCTTTACATGCTACGAAAGCTTCAACTGCGTTGACAAGCGGCGAGGGTGTCTTCGCAGACGGATGCAATTTTGACTTATACAAAAAGATTGTGAGTAACAACGTAGAATCAGTTCTCGTTGAAATAATTCCACGCTTAACAGAAAAATACAAAGTGTCTTTCTTAGCTGGGGCATTGGATCTTCAAATTCTTTGGACCGGAACTCTTTTGGCATTGCAAAATACAACATGGAATGGATGGCAGGGATTCACTCAATCTCCTGGAAGTTTAGAGACAACTAATGGATTTACTTTGGATGAACGTAACTTAGCCTTTACATTGTCCAACTCGGTTGGGCACATGGCTCCATCTAAAGACCCTCAAATGGTTAGAGAATGGCTTGAAAATACGTTGCTTTATTAA

>25CBS5680
ATGCTGTCTTTATTTTTGAAATCTCTTTTTGCTATTATAATAATTGAACTGACTATCATTCACGCTTTACCAACTTACACTGTACATTGGAAATGCAGTATACAACAAGCCAACACGAGTTCTGCTTCCTCGAATCAGACTGTTCAACCTAGACAACACGCTGCTCCTTCTTCGGATCGAATTGAATCACTTCCTGAATTTAAGGGATCATTACCGGAATTATATTCTGGATACTTGGAAGCGGATTCCGATAAATCACTTTTTTATACATATGCCCCTGCTGTTGTTGATTCGGAAACTTTCATAGTATGGCTTCAAGGAGGACCTGGATGCGCTGGAACATTAGGCTTTTTCAGTGAAAATGGACCCATTGAAATATCCCAAAGTAGCCCCTCACCATCCCTTAATCCTGAATCTTGGACAAACTTCGCCAACATGTTATGGTTAGATCAGCCATTTGGTACGGGGTACTCCCAAGGACAGGCGGCATATACAACTACGATTGAAGAAGCTTCTTCAGATTTTGTAAATGCCCTTAAATCATTTTACGAAAAGTTTCCCCACTTAATGAAGAAAAAGCTCTACCTTGTCGGCGAAAGCTACGGTAGCATATGGAGCGCCTATTTTGCAGAGGCATTACTTTCTGAACCATCTTTGAATATAAATTTTATGGGCGTGGGAATCGTCAGTGGACTTACGGCGGACTACGAAACTCAAGAACAAATTACTGCTTCTATTTGGATGGAACATATCAGCAAACTTGGATACTATTTTAATAATACCTCTTCCACAATATCTGAAGAGTTTAAAAAGCGCAATAAAGAATGTCAATATGATTCAGTTTTGAACAGATTGACGTTTCCTACTGAACAATACCCAATATGGAGACCAGAGTACAACTTTAGCACATCTACTTCTCTAAGGAAGCGGGAAGCTCTCGATGGCGAAGACATTGGAAATGTATTTAATTCAATTTCTGGATGCGACCTGTATTCCCTTTCTAACTTTTTACTTTATCTAGAGAACAGCTGTGTCATAACTTATGATGTTAGCCTTGATTGTAGTTTCAATGAGTATAATGATCCCTTAATCACATACCTGAACAGAGAAGATGTTCGCTCTTCTTTACATGCTACGAAAGCTTCAACTGCGTTGACAAGCGGCGAGGGTGTCTTCGCAGACGGATGCAATTTTGACTTATACAAAAAGATTGTGAGTAACAACGTAGAATCAGTTCTCGTTGAAATAATTCCACGCTTAACAGAAAAATACAAAGTGTCTTTCTTAGCTGGGGCATTGGATCTTCAAATTCTTTGGACCGGAACTCTTTTGGCATTGCAAAATACAACATGGAATGGATGGCAGGGATTCACTCAATCTCCTGGAAGTTTAGAGACAACTAATGGATTTACTTTGGATGAACGTAACTTAGCCTTTACATTGTCCAACTCGGTTGGGCACATGGCTCCATCTAAAGACCCTCAAATGGTTAGAGAATGGCTTGAAAATACGTTGCTTTATTAA

>26CBS5557
ATGCTGTCTTTATTTTTGAAATCTCTTTTTGCTATTATAATAATTGAACTGACTATCATTCACGCTTTACCAACTTACACTGTACATTGGAAATGCAGTATACAACAAGCCAACACGAGTTCTGCTTCCTCGAATCAGACTGTTCAACCTAGACAACACGCTGCTCCTTCTTCGGATCGAATTGAATCACTTCCTGAATTTAAGGGATCATTACCGGAATTATATTCTGGATACTTGGAAGCGGATTCCGATAAATCACTTTTTTATACATATGCCCCTGCTGTTGTTGATTCGGAAACTTTCATAGTATGGCTTCAAGGAGGACCTGGATGCGCTGGAACATTAGGCTTTTTCAGTGAAAATGGACCCATTGAAATATCCCAAAGTAGCCCCTCACCATCCCTTAATCCTGAATCTTGGACAAACTTCGCCAACATGTTATGGTTAGATCAGCCATTTGGTACGGGGTACTCCCAAGGACAGGCGGCATATACAACTACGATTGAAGAAGCTTCTTCAGATTTTGTAAATGCCCTTAAATCATTTTACGAAAAGTTTCCCCACTTAATGAAGAAAAAGCTCTACCTTGTCGGCGAAAGCTACGGTAGCATATGGAGCGCCTATTTTGCAGAGGCATTACTTTCTGAACCATCTTTGAATATAAATTTTATGGGCGTGGGAATCGTCAGTGGACTTACGGCGGACTACGAAACTCAAGAACAAATTACTGCTTCTATTTGGATGGAACATATCAGCAAACTTGGATACTATTTTAATAATACCTCTTCCACAATATCTGAAGAGTTTAAAAAGCGCAATAAAGAATGTCAATATGATTCAGTTTTGAACAGATTGACGTTTCCTACTGAACAATACCCAATATGGAGACCAGAGTACAACTTTAGCACATCTACTTCTCTAAGGAAGCGGGAAGCTCTCGATGGCGAAGACATTGGAAATGTATTTAATTCAATTTCTGGATGCGACCTGTATTCCCTTTCTAACTTTTTACTTTATCTAGAGAACAGCTGTGTCATAACTTATGATGTTAGCCTTGATTGTAGTTTCAATGAGTATAATGATCCCTTAATCACATACCTGAACAGAGAAGATGTTCGCTCTTCTTTACATGCTACGAAAGCTTCAACTGCGTTGACAAGCGGCGAGGGTGTCTTCGCAGACGGATGCAATTTTGACTTATACAAAAAGATTGTGAGTAACAACGTAGAATCAGTTCTCGTTGAAATAATTCCACGCTTAACAGAAAAATACAAAGTGTCTTTCTTAGCTGGGGCATTGGATCTTCAAATTCTTTGGACCGGAACTCTTTTGGCATTGCAAAATACAACATGGAATGGATGGCAGGGATTCACTCAATCTCCTGGAAGTTTAGAGACAACTAATGGATTTACTTTGGATGAACGTAACTTAGCCTTTACATTGTCCAACTCGGTTGGGCACATGGCTCCATCTAAAGACCCTCAAATGGTTAGAGAATGGCTTGAAAATACGTTGCTTTATTAA

>27CBS1061
ATGCTGTCTTTATTTTTGAAATCTCTTTTTGCTATTATAATAATTGAACTGACTATCATTCACGCTTTACCAACTTACACTGTACATTGGAAATGCAGTATACAACAAGCCAACACGAGTTCTGCTTCCTCGAATCAGACTGTTCAACCTAGACAACACGCTGCTCCTTCTTCGGATCGAATTGAATCACTTCCTGAATTTAAGGGATCATTACCGGAATTATATTCTGGATACTTGGAAGCGGATTCCGATAAATCACTTTTTTATACATATGCCCCTGCTGTTGTTGATTCGGAAACTTTCATAGTATGGCTTCAAGGAGGACCTGGATGCGCTGGAACATTAGGCTTTTTCAGTGAAAATGGACCCATTGAAATATCCCAAAGTAGCCCCTCACCATCCCTTAATCCTGAATCTTGGACAAACTTCGCCAACATGTTATGGTTAGATCAGCCATTTGGTACGGGGTACTCCCAAGGACAGGCGGCATATACAACTACGATTGAAGAAGCTTCTTCAGATTTTGTAAATGCCCTTAAATCATTTTACGAAAAGTTTCCCCACTTAATGAAGAAAAAGCTCTACCTTGTCGGCGAAAGCTACGGTAGCATATGGAGCGCCTATTTTGCAGAGGCATTACTTTCTGAACCATCTTTGAATATAAATTTTATGGGCGTGGGAATCGTCAGTGGACTTACGGCGGACTACGAAACTCAAGAACAAATTACTGCTTCTATTTGGATGGAACATATCAGCAAACTTGGATACTATTTTAATAATACCTCTTCCACAATATCTGAAGAGTTTAAAAAGCGCAATAAAGAATGTCAATATGATTCAGTTTTGAACAGATTGACGTTTCCTACTGAACAATACCCAATATGGAGACCAGAGTACAACTTTAGCACATCTACTTCTCTAAGGAAGCGGGAAGCTCTCGATGGCGAAGACATTGGAAATGTATTTAATTCAATTTCTGGATGCGACCTGTATTCCCTTTCTAACTTTTTACTTTATCTAGAGAACAGCTGTGTCATAACTTATGATGTTAGCCTTGATTGTAGTTTCAATGAGTATAATGATCCCTTAATCACATACCTGAACAGAGAAGATGTTCGCTCTTCTTTACATGCTACGAAAGCTTCAACTGCGTTGACAAGCGGCGAGGGTGTCTTCGCAGACGGATGCAATTTTGACTTATACAAAAAGATTGTGAGTAACAACGTAGAATCAGTTCTCGTTGAAATAATTCCACGCTTAACAGAAAAATACAAAGTGTCTTTCTTAGCTGGGGCATTGGATCTTCAAATTCTTTGGACCGGAACTCTTTTGGCATTGCAAAATACAACATGGAATGGATGGCAGGGATTCACTCAATCTCCTGGAAGTTTAGAGACAACTAATGGATTTACTTTGGATGAACGTAACTTAGCCTTTACATTGTCCAACTCGGTTGGGCACATGGCTCCATCTAAAGACCCTCAAATGGTTAGAGAATGGCTTGAAAATACGTTGCTTTATTAA

>28CBS1058
ATGCTGTCTTTATTTTTGAAATCTCTTTTTGCTATTATAATAATTGAACTGACTATCATTCACGCTTTACCAACTTACACTGTACATTGGAAATGCAGTATACAACAAGCCAACACGAGTTCTGCTTCCTCGAATCAGACTGTTCAACCTAGACAACACGCTGCTCCTTCTTCGGATCGAATTGAATCACTTCCTGAATTTAAGGGATCATTACCGGAATTATATTCTGGATACTTGGAAGCGGATTCCGATAAATCACTTTTTTATACATATGCCCCTGCTGTTGTTGATTCGGAAACTTTCATAGTATGGCTTCAAGGAGGACCTGGATGCGCTGGAACATTAGGCTTTTTCAGTGAAAATGGACCCATTGAAATATCCCAAAGTAGCCCCTCACCATCCCTTAATCCTGAATCTTGGACAAACTTCGCCAACATGTTATGGTTAGATCAGCCATTTGGTACGGGGTACTCCCAAGGACAGGCGGCATATACAACTACGATTGAAGAAGCTTCTTCAGATTTTGTAAATGCCCTTAAATCATTTTACGAAAAGTTTCCCCACTTAATGAAGAAAAAGCTCTACCTTGTCGGCGAAAGCTACGGTAGCATATGGAGCGCCTATTTTGCAGAGGCATTACTTTCTGAACCATCTTTGAATATAAATTTTATGGGCGTGGGAATCGTCAGTGGACTTACGGCGGACTACGAAACTCAAGAACAAATTACTGCTTCTATTTGGATGGAACATATCAGCAAACTTGGATACTATTTTAATAATACCTCTTCCACAATATCTGAAGAGTTTAAAAAGCGCAATAAAGAATGTCAATATGATTCAGTTTTGAACAGATTGACGTTTCCTACTGAACAATACCCAATATGGAGACCAGAGTACAACTTTAGCACATCTACTTCTCTAAGGAAGCGGGAAGCTCTCGATGACGAAGACATTGGAAATGTATTTAATTCAATTTCTGGATGCGACCTGTATTCCCTTTCTAACTTTTTACTGTATCTAGAGAACAGCTGTGTCATAACTTATGATGTTAGCCTTGATTGTAGTTTCAATGAGTATAATGATCCCTTAATCACATACCTGAACAGAGAAGATGTTCGCTCTTCTTTACATGCTACGAAAGCTTCAACTGCGTTGACAAGCGGCGAGGGTGTCTTCGCAGACGGATGCAATTTTGACTTATACAAAAAGATTGTGAGTAACAACGTAGAATCAGTTCTCGTTGAAATAATTCCACGCTTAACAGAAAAATACAAAGTGTCTTTCTTAGCTGGGGCATTGGATCTTCAAATTCTTTGGACCGGAACTCTTTTGGCATTGCAAAATACAACATGGAATGGATGGCAGGGATTCACTCAATCTCCTGGAAGTTTAGAGACAACTAATGGATTTACTTTGGATGAACGTAACTTAGCCTTTACATTGTCCAACTCGGTTGGGCACATGGCTCCATCTAAAGACCCTCAAATGGTTAGAGAATGGCTTGAAAATACGTTGCTTTATTAA

>29CBS1057
ATGCTGTCTTTATTTTTGAAATCTCTTTTTGCTATTATAATAATTGAACTGACTATCATTCACGCTTTACCAACTTACACTGTACATTGGAAATGCAGTATACAACAAGCCAACACGAGTTCTGCTTCCTCGAATCAGACTGTTCAACCTAGACAACACGCTGCTCCTTCTTCGGATCGAATTGAATCACTTCCTGAATTTAAGGGATCATTACCGGAATTATATTCTGGATACTTGGAAGCGGATTCCGATAAATCACTTTTTTATACATATGCCCCTGCTGTTGTTGATTCGGAAACTTTCATAGTATGGCTTCAAGGAGGACCTGGATGCGCTGGAACATTAGGCTTTTTCAGTGAAAATGGACCCATTGAAATATCCCAAAGTAGCCCCTCACCATCCCTTAATCCTGAATCTTGGACAAACTTCGCCAACATGTTATGGTTAGATCAGCCATTTGGTACGGGGTACTCCCAAGGACAGGCGGCATATACAACTACGATTGAAGAAGCTTCTTCAGATTTTGTAAATGCCCTTAAATCATTTTACGAAAAGTTTCCCCACTTAATGAAGAAAAAGCTCTACCTTGTCGGCGAAAGCTACGGTAGCATATGGAGCGCCTATTTTGCAGAGGCATTACTTTCTGAACCATCTTTGAATATAAATTTTATGGGCGTGGGAATCGTCAGTGGACTTACGGCGGACTACGAAACTCAAGAACAAATTACTGCTTCTATTTGGATGGAACATATCAGCAAACTTGGATACTATTTTAATAATACCTCTTCCACAATATCTGAAGAGTTTAAAAAGCGCAATAAAGAATGTCAATATGATTCAGTTTTGAACAGATTGACGTTTCCTACTGAACAATACCCAATATGGAGACCAGAGTACAACTTTAGCACATCTACTTCTCTAAGGAAGCGGGAAGCTCTCGATGGCGAAGACATTGGAAATGTATTTAATTCAATTTCTGGATGCGACCTGTATTCCCTTTCTAACTTTTTACTTTATCTAGAGAACAGCTGTGTCATAACTTATGATGTTAGCCTTGATTGTAGTTTCAATGAGTATAATGATCCCTTAATCACATACCTGAACAGAGAAGATGTTCGCTCTTCTTTACATGCTACGAAAGCTTCAACTGCGTTGACAAGCGGCGAGGGTGTCTTCGCAGACGGATGCAATTTTGACTTATACAAAAAGATTGTGAGTAACAACGTAGAATCAGTTCTCGTTGAAATAATTCCACGCTTAACAGAAAAATACAAAGTGTCTTTCTTAGCTGGGGCATTGGATCTTCAAATTCTTTGGACCGGAACTCTTTTGGCATTGCAAAATACAACATGGAATGGATGGCAGGGATTCACTCAATCTCCTGGAAGTTTAGAGACAACTAATGGATTTACTTTGGATGAACGTAACTTAGCCTTTACATTGTCCAACTCGGTTGGGCACATGGCTCCATCTAAAGACCCTCAAATGGTTAGAGAATGGCTTGAAAATACGTTGCTTTATTAA

>30CBS1042
ATGCTGTCTTTATTTTTGAAATCTCTTTTTGCTATTATAATAATTGAATTGACTATCATTCACGCTTTACCAACTTACACTGTACATTGGAAATGCAGTATACAACAAGCCAACACGAGTTCTGCTTCCTCGAATCAGACTGTTCAACCTAGACAACACGCTGCTCCTTCTTCGGATCGAATTAAATCACTTCCTGAATTTAAGGGATCATTACCGGAATTATATTCTGGATACTTGGAAGCGAATTCCGATAAATCACTTTTTTATACATATGCCCCTGCTGTTGTTGATTCGGAAACTTTCATAGTATGGCTTCAAGGAGGACCTGGATGCGCTGGAACATTAGGCTTTTTCAGTGAAAATGGACCCATTGAAATATCCCAAAGTAGCCCCTCACCATCCCTTAATCCTGAATCTTGGACAAACTTCGCCAACATGTTATGGTTAGATCAGCCATTTGGTACGGGGTACTCCCAAGGACAGGCGGCATATACAACTACGATTGAAGAAGCTTCTTCAGATTTTGTAAATGCCCTGAAATCATTTTACCAAAAGTTTCCCCACTTAATGAAGAAAAAGCTCTACCTTGTCGGCGAAAGCTACGGTAGCATATGGAGCGCCAATTTTGCAGAGGCATTACTTTCTGAACCATCTTTGAATATAAATTTTATGGGCGTGGGAATCGTCAGTGGACTTACGGCGGACTACGAAACTCAAGAACAAATTACTGCTTCTATTTGGGTGGAACATATCAGCAAACTTGGATACTATTTTAATAATACTTCTTCCACAATATCTGAAGAGTTTAAAAAGCGCAATAAAGAATGTCAATATGATTCAGTTTTGAACAGATTGACGTTTCCTACTGAACAATACCCAATATGGAGACCAGAGTACAACTTTAGCACATCTACTTCTCTAAGGAAGCGGGAAGCTCTCGATGGTGAAGACATTGGGAATGTATTTAATTCAATTTCTGGATGTGACTTGTATTCCCTTTCTAACTTTTTACTTTATCTAGAGAACAGCTGTGTCATAACTTATGATGTTAGCCTTGATTGTAGTTTCAATGAGTATAATGATCCCTTAATCACATACCTGAACAGAGAAGATGTTCGCTCTTCTTTACATGCTACGAAAGCTTCAACTGCGTTGACAAGCGGCGAGGGTGTCTTCGCAGACGGATGCAATTTTGACTTATACAAAAAGATTGTGAGTAACAACGTAGAATCAGTTCTCGTTGAAATAATTCCACGCTTAACAGAAAAATACAAAGTGTCTTTCTTAGCTGGGGCATTGGATCTTCAAATTCTTTGGACCGGAACTCTTTTGGCATTGCAAAATACAACATGGAATGGATGGCAGGGATTCACTCAATCTCCTGGAAGTTTAGAGACAACTAATGGATTTACTTTGGATGAACGTAACTTAGCCTTTACATTGTCCAACTCGGTTGGGCACATGGCTCCATCTAAAGACCCTCAAATGGTTAGAGAATGGCTTGAAAATACGTTGCTTTATTAA

>31CBS357
ATGCTGTCTTTATTTTTGAAATCTCTTTTTGCTATTATAATAATTGAACTGACTATCATTCACGCTTTACCAACTTACACTGTACATTGGAAATGCAGTATACAACAAGCCAACACGAGTTCTGCTTCCTCGAATCAGACTGTTCAACCTAGACAACACGCTGCTCCTTCTTCGGATCGAATTGAATCACTTCCTGAATTTAAGGGATCATTACCGGAATTATATTCTGGATACTTGGAAGCGGATTCCGATAAATCACTTTTTTATACATATGCCCCTGCTGTTGTTGATTCGGAAACTTTCATAGTATGGCTTCAAGGAGGACCTGGATGCGCTGGAACATTAGGCTTTTTCAGTGAAAATGGACCCATTGAAATATCCCAAAGTAGCCCCTCACCATCCCTTAATCCTGAATCTTGGACAAACTTCGCCAACATGTTATGGTTAGATCAGCCATTTGGTACGGGGTACTCCCAAGGACAGGCGGCATATACAACTACGATTGAAGAAGCTTCTTCAGATTTTGTAAATGCCCTTAAATCATTTTACGAAAAGTTTCCCCACTTAATGAAGAAAAAGCTCTACCTTGTCGGCGAAAGCTACGGTAGCATATGGAGCGCCTATTTTGCAGAGGCATTACTTTCTGAACCATCTTTGAATATAAATTTTATGGGCGTGGGAATCGTCAGTGGACTTACGGCGGACTACGAAACTCAAGAACAAATTACTGCTTCTATTTGGATGGAACATATCAGCAAACTTGGATACTATTTTAATAATACCTCTTCCACAATATCTGAAGAGTTTAAAAAGCGCAATAAAGAATGTCAATATGATTCAGTTTTGAACAGATTGACGTTTCCTACTGAACAATACCCAATATGGAGACCAGAGTACAACTTTAGCACATCTACTTCTCTAAGGAAGCGGGAAGCTCTCGATGACGAAGACATTGGAAATGTATTTAATTCAATTTCTGGATGCGACCTGTATTCCCTTTCTAACTTTTTACTTTATCTAGAGAACAGCTGTGTCATAACTTATGATGTTAGCCTTGATTGTAGTTTCAATGAGTATAATGATCCCTTAATCACATACCTGAACAGAGAAGATGTTCGCTCTTCTTTACATGCTACGAAAGCTTCAACTGCGTTGACAAGCGGCGAGGGTGTCTTCGCAGACGGATGCAATTTTGACTTATACAAAAAGATTGTGAGTAACAACGTAGAATCAGTTCTCGTTGAAATAATTCCACGCTTAACAGAAAAATACAAAGTGTCTTTCTTAGCTGGGGCATTGGATCTTCAAATTCTTTGGACCGGAACTCTTTTGGCATTGCAAAATACAACATGGAATGGATGGCAGGGATTCACTCAATCTCCTGGAAGTTTAGAGACAACTAATGGATTTACTTTGGATGAACGTAACTTAGCCTTTACATTGTCCAACTCGGTTGGGCACATGGCTCCATCTAAAGACCCTCAAATGGTTAGAGAATGGCTTGAAAATACGTTGCTTTATTAA

>32CBS352
ATGCTGTCTTTATTTTTGAAATCTCTTTTTGCTATTATAATAATTGAACTGACTATCATTCACGCTTTACCAACTTACACTGTACATTGGAAATGCAGTATACAACAAGCCAACACGAGTTCTGCTTCCTCGAATCAGACTGTTCAACCTAGACAACACGCTGCTCCTTCTTCGGATCGAATTGAATCACTTCCTGAATTTAAGGGATCATTACCGGAATTATATTCTGGATACTTGGAAGCGGATTCCGATAAATCACTTTTTTATACATATGCCCCTGCTGTTGTTGATTCGGAAACTTTCATAGTATGGCTTCAAGGAGGACCTGGATGCGCTGGAACATTAGGCTTTTTCAGTGAAAATGGACCCATTGAAATATCCCAAAGTAGCCCCTCACCATCCCTTAATCCTGAATCTTGGACAAACTTCGCCAACATGTTATGGTTAGATCAGCCATTTGGTACGGGGTACTCCCAAGGACAGGCGGCATATACAACTACGATTGAAGAAGCTTCTTCAGATTTTGTAAATGCCCTTAAATCATTTTACGAAAAGTTTCCCCACTTAATGAAGAAAAAGCTCTACCTTGTCGGCGAAAGCTACGGTAGCATATGGAGCGCCTATTTTGCAGAGGCATTACTTTCTGAACCATCTTTGAATATAAATTTTATGGGCGTGGGAATCGTCAGTGGACTTACGGCGGACTACGAAACTCAAGAACAAATTACTGCTTCTATTTGGATGGAACATATCAGCAAACTTGGATACTATTTTAATAATACCTCTTCCACAATATCTGAAGAGTTTAAAAAGCGCAATAAAGAATGTCAATATGATTCAGTTTTGAACAGATTGACGTTTCCTACTGAACAATACCCAATATGGAGACCAGAGTACAACTTTAGCACATCTACTTCTCTAAGGAAGCGGGAAGCTCTCGATGGCGAAGACATTGGAAATGTATTTAATTCAATTTCTGGATGCGACCTGTATTCCCTTTCTAACTTTTTACTTTATCTAGAGAACAGCTGTGTCATAACTTATGATGTTAGCCTTGATTGTAGTTTCAATGAGTATAATGATCCCTTAATCACATACCTGAACAGAGAAGATGTTCGCTCTTCTTTACATGCTACGAAAGCTTCAACTGCGTTGACAAGCGGTGAGGGTGTCTTCGCAGACGGATGCAATTTTGACTTATACAAAAAGATTGTGAGTAACAACGTAGAATCAGTTCTCGTTGAAATAATTCCACGCTTAACAGAAAAATACAAAGTGTCTTTCTTAGCTGGGGCATTGGATCTTCAAATTCTTTGGACCGGAACTCTTTTGGCATTGCAAAATACAACATGGAATGGATGGCAGGGATTCACTCAATCTCCTGGAAGTTTAGAGACAACTAATGGATTTACTTTGGATGAACGTAACTTAGCCTTTACATTGTCCAACTCGGTTGGGCACATGGCTCCATCTAAAGACCCTCAAATGGTTAGAGAATGGCTTGAAAATACGTTGCTTTATTAA

>33FY25279
ATGCTGTCTTTATTTTTGAAATCTCTTTTTGCTATTATAATAATTGAACTGACTATCATTCACGCTTTACCAACTTACACTGTACATTGGAAATGCAGTATACAACAAGCCAACACGAGTTCTGCTTCCTCGAATCAGACTGTTCAACCTAGACAACACGCTGCTCCTTCTTCGGATCGAATTGAATCACTTCCTGAATTTAAGGGATCATTACCGGAATTATATTCTGGATACTTGGAAGCGGATTCCGATAAATCACTTTTTTATACATATGCCCCTGCTGTTGTTGATTCGGAAACTTTCATAGTATGGCTTCAAGGAGGACCTGGATGCGCTGGAACATTAGGTTTTTTCAGTGAAAATGGACCCATTGAAATATCCCAAAGTAGCCCCTCACCATCCCTTAATCCTGAATCTTGGACAAACTTCGCCAACATGTTATGGTTAGATCAGCCATTTGGTACGGGGTACTCCCAAGGACAGGCGGCATATACAACTACGATTGAAGAAGCTTCTTCAGATTTTGTAAATGCCCTTAAATCATTTTACGAAAAGTTTCCCCACTTAATGAAGAAAAAGCTCTACCTTGTCGGCGAAAGCTACGGTAGCATATGGAGCGCCTATTTTGCAGAGGCATTACTTTCTGAACCATCTTTGAATATAAATTTTATGGGCGTGGGAATCGTCAGTGGACTTACGGCGGACTACGAAACTCAAGAACAAATTACTGCTTCTATTTGGATGGAACATATCAGCAAACTTGGATACTATTTTAATAATACCTCTTCCACAATATCTGAAGAGTTTAAAAAGCGCAATAAAGAATGTCAATATGATTCAGTTTTGAACAGATTGACGTTTCCTACTGAACAATACCCAATATGGAGACCAGAGTACAACTTTAGCACATCTACTTCTCTAAGGAAGCGGGAAGCTCTCGATGGCGAAGACATTGGAAATGTATTTAATTCAATTTCTGGATGCGACCTGTATTCCCTTTCTAACTTTTTACTTTATCTAGAGAACAGCTGTGTCATAACTTATGATGTTAGCCTTGATTGTAGTTTCAATGAGTATAATGATCCCTTAATCACATACCTGAACAGAGAAGATGTTCGCTCTTCTTTACATGCTACGAAAGCTTCAACTGCGTTGACAAGCGGTGAGGGTGTCTTCGCAGACGGATGCAATTTTGACTTATACAAAAAGATTGTGAGTAACAACGTAGAATCAGTTCTCGTTGAAATAATTCCACGCTTAACAGAAAAATACAAAGTGTCTTTCTTAGCTGGGGCATTGGATCTTCAAATTCTTTGGACCGGAACTCTTTTGGCATTGCAAAATACAACATGGAATGGATGGCAGGGATTCACTCAATCTCCTGGAAGTTTAGAGACAACTAATGGATTTACTTTGGATGAACGTAACTTAGCCTTTACATTGTCCAACTCGGTTGGGCACATGGCTCCATCTAAAGACCCTCAAATGGTTAGAGAATGGCTTGAAAATACGTTGCTTTATTAA

>34FY25281
ATGCTGTCTTTATTTTTGAAATCTCTTTTTGCTATTATAATAATTGAACTGACTATCATTCACGCTTTACCAACTTACACTGTACATTGGAAATGCAGTATACAACAAGCCAACACGAGTTCTGCTTCCTCGAATCAGACTGTTCAACCTAGACAACACGCTGCTCCTTCTTCGGATCGAATTGAATCACTTCCTGAATTTAAGGGATCATTACCGGAATTATATTCTGGATACTTGGAAGCGGATTCCGATAAATCACTTTTTTATACATATGCCCCTGCTGTTGTTGATTCGGAAACTTTCATAGTATGGCTTCAAGGAGGACCTGGATGCGCTGGAACATTAGGCTTTTTCAGTGAAAATGGACCCATTGAAATATCCCAAAGTAGCCCCTCACCATCCCTTAATCCTGAATCTTGGACAAACTTCGCCAACATGTTATGGTTAGATCAGCCATTTGGTACGGGGTACTCCCAAGGACAGGCGGCATATACAACTACGATTGAAGAAGCTTCTTCAGATTTTGTAAATGCCCTTAAATCATTTTACGAAAAGTTTCCCCACTTAATGAAGAAAAAGCTCTACCTTGTCGGCGAAAGCTACGGTAGCATATGGAGCGCCTATTTTGCAGAGGCATTACTTTCTGAACCATCTTTGAATATAAATTTTATGGGCGTGGGAATCGTCAGTGGACTTACGGCGGACTACGAAACTCAAGAACAAATTACTGCTTCTATTTGGATGGAACATATCAGCAAACTTGGATACTATTTTAATAATACCTCTTCCACAATATCTGAAGAGTTTAAAAAGCGCAATAAAGAATGTCAATATGATTCAGTTTTGAACAGATTGACGTTTCCTACTGAACAATACCCAATATGGAGACCAGAGTACAACTTTAGCACATCTACTTCTCTAAGGAAGCGGGAAGCTCTCGATGACGAAGACATTGGAAATGTATTTAATTCAATTTCTGGATGCGACCTGTATTCCCTTTCTAACTTTTTACTTTATCTAGAGAACAGCTGTGTCATAACTTATGATGTTAGCCTTGATTGTAGTTTCAATGAGTATAATGATCCCTTAATCACATACCTGAACAGAGAAGATGTTCGCTCTTCTTTACATGCTACGAAAGCTTCAACTGCGTTGACAAGCGGCGAGGGTGTCTTCGCAGACGGATGCAATTTTGACTTATACAAAAAGATTGTGAGTAACAACGTAGAATCAGTTCTCGTTGAAATAATTCCACGCTTAACAGAAAAATACAAAGTGTCTTTCTTAGCTGGGGCATTGGATCTTCAAATTCTTTGGACCGGAACTCTTTTGGCATTGCAAAATACAACATGGAATGGATGGCAGGGATTCACTCAATCTCCTGGAAGTTTAGAGACAACTAATGGATTTACTTTGGATGAACGTAACTTAGCCTTTACATTGTCCAACTCGGTTGGGCACATGGCTCCATCTAAAGACCCTCAAATGGTTAGAGAATGGCTTGAAAATACGTTGCTTTATTAA

>35FY25282
ATGCTGTCTTTATTTTTGAAATCTCTTTTTGCTATTATAATAATTGAACTGACTATCATTCACGCTTTACCAACTTACACTGTACATTGGAAATGCAGTATACAACAAGCCAACACGAGTTCTGCTTCCTCGAATCAGACTGTTCAACCTAGACAACACGCTGCTCCTTCTTCGGATCGAATTGAATCACTTCCTGAATTTAAGGGATCATTACCGGAATTATATTCTGGATACTTGGAAGCGGATTCCGATAAATCACTTTTTTATACATATGCCCCTGCTGTTGTTGATTCGGAAACTTTCATAGTATGGCTTCAAGGAGGACCTGGATGCGCTGGAACATTAGGCTTTTTCAGTGAAAATGGACCCATTGAAATATCCCAAAGTAGCCCCTCACCATCCCTTAATCCTGAATCTTGGACAAACTTCGCCAACATGTTATGGTTAGATCAGCCATTTGGTACGGGGTACTCCCAAGGACAGGCGGCATATACAACTACGATTGAAGAAGCTTCTTCAGATTTTGTAAATGCCCTTAAATCATTTTACGAAAAGTTTCCCCACTTAATGAAGAAAAAGCTCTACCTTGTCGGCGAAAGCTACGGTAGCATATGGAGCGCCTATTTTGCAGAGGCATTACTTTCTGAACCATCTTTGAATATAAATTTTATGGGCGTGGGAATCGTCAGTGGACTTACGGCGGACTACGAAACTCAAGAACAAATTACTGCTTCTATTTGGATGGAACATATCAGCAAACTTGGATACTATTTTAATAATACCTCTTCCACAATATCTGAAGAGTTTAAAAAGCGCAATAAAGAATGTCAATATGATTCAGTTTTGAACAGATTGACGTTTCCTACTGAACAATACCCAATATGGAGACCAGAGTACAACTTTAGCACATCTACTTCTCTAAGGAAGCGGGAAGCTCTCGATGACGAAGACATTGGAAATGTATTTAATTCAATTTCTGGATGCGACCTGTATTCCCTTTCTAACTTTTTACTGTATCTAGAGAACAGCTGTGTCATAACTTATGATGTTAGCCTTGATTGTAGTTTCAATGAGTATAATGATCCCTTAATCACATACCTGAACAGAGAAGATGTTCGCTCTTCTTTACATGCTACGAAAGCTTCAACTGCGTTGACAAGCGGCGAGGGTGTCTTCGCAGACGGATGCAATTTTGACTTATACAAAAAGATTGTGAGTAACAACGTAGAATCAGTTCTCGTTGAAATAATTCCACGCTTAACAGAAAAATACAAAGTGTCTTTCTTAGCTGGGGCATTGGATCTTCAAATTCTTTGGACCGGAACTCTTTTGGCATTGCAAAATACAACATGGAATGGATGGCAGGGATTCACTCAATCTCCTGGAAGTTTAGAGACAACTAATGGATTTACTTTGGATGAACGTAACTTAGCCTTTACATTGTCCAACTCGGTTGGGCACATGGCTCCATCTAAAGACCCTCAAATGGTTAGAGAATGGCTTGAAAATACGTTGCTTTATTAA

>36FY25283
ATGCTGTCTTTATTTTTGAAATCTCTTTTTGCTATTATAATAATTGAACTGACTATCATTCACGCTTTACCAACTTACACTGTACATTGGAAATGCAGTATACAACAAGCCAACACGAGTTCTGCTTCCTCGAATCAGACTGTTCAACCTAGACAACACGCTGCTCCTTCTTCGGATCGAATTGAATCACTTCCTGAATTTAAGGGATCATTACCGGAATTATATTCTGGATACTTGGAAGCGGATTCCGATAAATCACTTTTTTATACATATGCCCCTGCTGTTGTTGATTCGGAAACTTTCATAGTATGGCTTCAAGGAGGACCTGGATGCGCTGGAACATTAGGCTTTTTCAGTGAAAATGGACCCATTGAAATATCCCAAAGTAGCCCCTCACCATCCCTTAATCCTGAATCTTGGACAAACTTCGCCAACATGTTATGGTTAGATCAGCCATTTGGTACGGGGTACTCCCAAGGACAGGCGGCATATACAACTACGATTGAAGAAGCTTCTTCAGATTTTGTAAATGCCCTTAAATCATTTTACGAAAAGTTTCCCCACTTAATGAAGAAAAAGCTCTACCTTGTCGGCGAAAGCTACGGTAGCATATGGAGCGCCTATTTTGCAGAGGCATTACTTTCTGAACCATCTTTGAATATAAATTTTATGGGCGTGGGAATCGTCAGTGGACTTACGGCGGACTACGAAACTCAAGAACAAATTACTGCTTCTATTTGGATGGAACATATCAGCAAACTTGGATACTATTTTAATAATACCTCTTCCACAATATCTGAAGAGTTTAAAAAGCGCAATAAAGAATGTCAATATGATTCAGTTTTGAACAGATTGACGTTTCCTACTGAACAATACCCAATATGGAGACCAGAGTACAACTTTAGCACATCTACTTCTCTAAGGAAGCGGGAAGCTCTCGATGACGAAGACATTGGAAATGTATTTAATTCAATTTCTGGATGCGACCTGTATTCCCTTTCTAACTTTTTACTTTATCTAGAGAACAGCTGTGTCATAACTTATGATGTTAGCCTTGATTGTAGTTTCAATGAGTATAATGATCCCTTAATCACATACCTGAACAGAGAAGATGTTCGCTCTTCTTTACATGCTACGAAAGCTTCAACTGCGTTGACAAGCGGCGAGGGTGTCTTCGCAGACGGATGCAATTTTGACTTATACAAAAAGATTGTGAGTAACAACGTAGAATCAGTTCTCGTTGAAATAATTCCACGCTTAACAGAAAAATACAAAGTGTCTTTCTTAGCTGGGGCATTGGATCTTCAAATTCTTTGGACCGGAACTCTTTTGGCATTGCAAAATACAACATGGAATGGATGGCAGGGATTCACTCAATCTCCTGGAAGTTTAGAGACAACTAATGGATTTACTTTGGATGAACGTAACTTAGCCTTTACATTGTCCAACTCGGTTGGGCACATGGCTCCATCTAAAGACCCTCAAATGGTTAGAGAATGGCTTGAAAATACGTTGCTTTATTAA

>37FY25284
ATGCTGTCTTTATTTTTGAAATCTCTTTTTGCTATTATAATAATTGAACTGACTATCATTCACGCTTTACCAACTTACACTGTACATTGGAAATGCAGTATACAACAAGCCAACACGAGTTCTGCTTCCTCGAATCAGACTGTTCAACCTAGACAACACGCTGCTCCTTCTTCGGATCGAATTGAATCACTTCCTGAATTTAAGGGATCATTACCGGAATTATATTCTGGATACTTGGAAGCGGATTCCGATAAATCACTTTTTTATACATATGCCCCTGCTGTTGTTGATTCGGAAACTTTCATAGTATGGCTTCAAGGAGGACCTGGATGCGCTGGAACATTAGGCTTTTTCAGTGAAAATGGACCCATTGAAATATCCCAAAGTAGCCCCTCACCATCCCTTAATCCTGAATCTTGGACAAACTTCGCCAACATGTTATGGTTAGATCAGCCATTTGGTACGGGGTACTCCCAAGGACAGGCGGCATATACAACTACGATTGAAGAAGCTTCTTCAGATTTTGTAAATGCCCTTAAATCATTTTACGAAAAGTTTCCCCACTTAATGAAGAAAAAGCTCTACCTTGTCGGCGAAAGCTACGGTAGCATATGGAGCGCCTATTTTGCAGAGGCATTACTTTCTGAACCATCTTTGAATATAAATTTTATGGGCGTGGGAATCGTCAGTGGACTTACGGCGGACTACGAAACTCAAGAACAAATTACTGCTTCTATTTGGATGGAACATATCAGCAAACTTGGATACTATTTTAATAATACCTCTTCCACAATATCTGAAGAGTTTAAAAAGCGCAATAAAGAATGTCAATATGATTCAGTTTTGAACAGATTGACGTTTCCTACTGAACAATACCCAATATGGAGACCAGAGTACAACTTTAGCACATCTACTTCTCTAAGGAAGCGGGAAGCTCTCGATGACGAAGACATTGGAAATGTATTTAATTCAATTTCTGGATGCGACCTGTATTCCCTTTCTAACTTTTTACTTTATCTAGAGAACAGCTGTGTCATAACTTATGATGTTAGCCTTGATTGTAGTTTCAATGAGTATAATGATCCCTTAATCACATACCTGAACAGAGAAGATGTTCGCTCTTCTTTACATGCTACGAAAGCTTCAACTGCGTTGACAAGCGGCGAGGGTGTCTTCGCAGACGGATGCAATTTTGACTTATACAAAAAGATTGTGAGTAACAACGTAGAATCAGTTCTCGTTGAAATAATTCCACGCTTAACAGAAAAATACAAAGTGTCTTTCTTAGCTGGGGCATTGGATCTTCAAATTCTTTGGACCGGAACTCTTTTGGCATTGCAAAATACAACATGGAATGGATGGCAGGGATTCACTCAATCTCCTGGAAGTTTAGAGACAACTAATGGATTTACTTTGGATGAACGTAACTTAGCCTTTACATTGTCCAACTCGGTTGGGCACATGGCTCCATCTAAAGACCCTCAAATGGTTAGAGAATGGCTTGAAAATACGTTGCTTTATTAA

>38FY25285
ATGCTGTCTTTATTTTTGAAATCTCTTTTTGCTATTATAATAATTGAACTGACTATCATTCACGCTTTACCAACTTACACTGTACATTGGAAATGCAGTATACAACAAGCCAACACGAGTTCTGCTTCCTCGAATCAGACTGTTCAACCTAGACAACACGCTGCTCCTTCTTCGGATCGAATTGAATCACTTCCTGAATTTAAGGGATCATTACCGGAATTATATTCTGGATACTTGGAAGCGGATTCCGATAAATCACTTTTTTATACATATGCCCCTGCTGTTGTTGATTCGGAAACTTTCATAGTATGGCTTCAAGGAGGACCTGGATGCGCTGGAACATTAGGCTTTTTCAGTGAAAATGGACCCATTGAAATATCCCAAAGTAGCCCCTCACCATCCCTTAATCCTGAATCTTGGACAAACTTCGCCAACATGTTATGGTTAGATCAGCCATTTGGTACGGGGTACTCCCAAGGACAGGCGGCATATACAACTACGATTGAAGAAGCTTCTTCAGATTTTGTAAATGCCCTTAAATCATTTTACGAAAAGTTTCCCCACTTAATGAAGAAAAAGCTCTACCTTGTCGGCGAAAGCTACGGTAGCATATGGAGCGCCTATTTTGCAGAGGCATTACTTTCTGAACCATCTTTGAATATAAATTTTATGGGCGTGGGAATCGTCAGTGGACTTACGGCGGACTACGAAACTCAAGAACAAATTACTGCTTCTATTTGGATGGAACATATCAGCAAACTTGGATACTATTTTAATAATACCTCTTCCACAATATCTGAAGAGTTTAAAAAGCGCAATAAAGAATGTCAATATGATTCAGTTTTGAACAGATTGACGTTTCCTACTGAACAATACCCAATATGGAGACCAGAGTACAACTTTAGCACATCTACTTCTCTAAGGAAGCGGGAAGCTCTCGATGACGAAGACATTGGAAATGTATTTAATTCAATTTCTGGATGCGACCTGTATTCCCTTTCTAACTTTTTACTTTATCTAGAGAACAGCTGTGTCATAACTTATGATGTTAGCCTTGATTGTAGTTTCAATGAGTATAATGATCCCTTAATCACATACCTGAACAGAGAAGATGTTCGCTCTTCTTTACATGCTACGAAAGCTTCAACTGCGTTGACAAGCGGCGAGGGTGTCTTCGCAGACGGATGCAATTTTGACTTATACAAAAAGATTGTGAGTAACAACGTAGAATCAGTTCTCGTTGAAATAATTCCACGCTTAACAGAAAAATACAAAGTGTCTTTCTTAGCTGGGGCATTGGATCTTCAAATTCTTTGGACCGGAACTCTTTTGGCATTGCAAAATACAACATGGAATGGATGGCAGGGATTCACTCAATCTCCTGGAAGTTTAGAGACAACTAATGGATTTACTTTGGATGAACGTAACTTAGCCTTTACATTGTCCAACTCGGTTGGGCACATGGCTCCATCTAAAGACCCTCAAATGGTTAGAGAATGGCTTGAAAATACGTTGCTTTATTAA

>39FY25287
ATGCTGTCTTTATTTTTGAAATCTCTTTTTGCTATTATAATAATTGAACTGACTATCATTCACGCTTTACCAACTTACACTGTACATTGGAAATGCAGTATACAACAAGCCAACACGAGTTCTGCTTCCTCGAATCAGACTGTTCAACCTAGACAACACGCTGCTCCTTCTTCGGATCGAATTGAATCACTTCCTGAATTTAAGGGATCATTACCGGAATTATATTCTGGATACTTGGAAGCGGATTCCGATAAATCACTTTTTTATACATATGCCCCTGCTGTTGTTGATTCGGAAACTTTCATAGTATGGCTTCAAGGAGGACCTGGATGCGCTGGAACATTAGGTTTTTTCAGTGAAAATGGACCCATTGAAATATCCCAAAGTAGCCCCTCACCATCCCTTAATCCTGAATCTTGGACAAACTTCGCCAACATGTTATGGTTAGATCAGCCATTTGGTACGGGGTACTCCCAAGGACAGGCGGCATATACAACTACGATTGAAGAAGCTTCTTCAGATTTTGTAAATGCCCTTAAATCATTTTACGAAAAGTTTCCCCACTTAATGAAGAAAAAGCTCTACCTTGTCGGCGAAAGCTACGGTAGCATATGGAGCGCCTATTTTGCAGAGGCATTACTTTCTGAACCATCTTTGAATATAAATTTTATGGGCGTGGGAATCGTCAGTGGACTTACGGCGGACTACGAAACTCAAGAACAAATTACTGCTTCTATTTGGATGGAACATATCAGCAAACTTGGATACTATTTTAATAATACCTCTTCCACAATATCTGAAGAGTTTAAAAAGCGCAATAAAGAATGTCAATATGATTCAGTTTTGAACAGATTGACGTTTCCTACTGAACAATACCCAATATGGAGACCAGAGTACAACTTTAGCACATCTACTTCTCTAAGGAAGCGGGAAGCTCTCGATGGCGAAGACATTGGAAATGTATTTAATTCAATTTCTGGATGCGACCTGTATTCCCTTTCTAACTTTTTACTTTATCTAGAGAACAGCTGTGTCATAACTTATGATGTTAGCCTTGATTGTAGTTTCAATGAGTATAATGATCCCTTAATCACATACCTGAACAGAGAAGATGTTCGCTCTTCTTTACATGCTACGAAAGCTTCAACTGCGTTGACAAGCGGTGAGGGTGTCTTCGCAGACGGATGCAATTTTGACTTATACAAAAAGATTGTGAGTAACAACGTAGAATCAGTTCTCGTTGAAATAATTCCACGCTTAACAGAAAAATACAAAGTGTCTTTCTTAGCTGGGGCATTGGATCTTCAAATTCTTTGGACCGGAACTCTTTTGGCATTGCAAAATACAACATGGAATGGATGGCAGGGATTCACTCAATCTCCTGGAAGTTTAGAGACAACTAATGGATTTACTTTGGATGAACGTAACTTAGCCTTTACATTGTCCAACTCGGTTGGGCACATGGCTCCATCTAAAGACCCTCAAATGGTTAGAGAATGGCTTGAAAATACGTTGCTTTATTAA

>40FY25288
ATGCTGTCTTTATTTTTGAAATCTCTTTTTGCTATTATAATAATTGAACTGACTATCATTCACGCTTTACCAACTTACACTGTACATTGGAAATGCAGTATACAACAAGCCAACACGAGTTCTGCTTCCTCGAATCAGACTGTTCAACCTAGACAACACGCTGCTCCTTCTTCGGATCGAATTGAATCACTTCCTGAATTTAAGGGATCATTACCGGAATTATATTCTGGATACTTGGAAGCGGATTCCGATAAATCACTTTTTTATACATATGCCCCTGCTGTTGTTGATTCGGAAACTTTCATAGTATGGCTTCAAGGAGGACCTGGATGCGCTGGAACATTAGGCTTTTTCAGTGAAAATGGACCCATTGAAATATCCCAAAGTAGCCCCTCACCATCCCTTAATCCTGAATCTTGGACAAACTTCGCCAACATGTTATGGTTAGATCAGCCATTTGGTACGGGGTACTCCCAAGGACAGGCGGCATATACAACTACGATTGAAGAAGCTTCTTCAGATTTTGTAAATGCCCTTAAATCATTTTACGAAAAGTTTCCCCACTTAATGAAGAAAAAGCTCTACCTTGTCGGCGAAAGCTACGGTAGCATATGGAGCGCCTATTTTGCAGAGGCATTACTTTCTGAACCATCTTTGAATATAAATTTTATGGGCGTGGGAATCGTCAGTGGACTTACGGCGGACTACGAAACTCAAGAACAAATTACTGCTTCTATTTGGATGGAACATATCAGCAAACTTGGATACTATTTTAATAATACCTCTTCCACAATATCTGAAGAGTTTAAAAAGCGCAATAAAGAATGTCAATATGATTCAGTTTTGAACAGATTGACGTTTCCTACTGAACAATACCCAATATGGAGACCAGAGTACAACTTTAGCACATCTACTTCTCTAAGGAAGCGGGAAGCTCTCGATGACGAAGACATTGGAAATGTATTTAATTCAATTTCTGGATGCGACCTGTATTCCCTTTCTAACTTTTTACTGTATCTAGAGAACAGCTGTGTCATAACTTATGATGTTAGCCTTGATTGTAGTTTCAATGAGTATAATGATCCCTTAATCACATACCTGAACAGAGAAGATGTTCGCTCTTCTTTACATGCTACGAAAGCTTCAACTGCGTTGACAAGCGGCGAGGGTGTCTTCGCAGACGGATGCAATTTTGACTTATACAAAAAGATTGTGAGTAACAACGTAGAATCAGTTCTCGTTGAAATAATTCCACGCTTAACAGAAAAATACAAAGTGTCTTTCTTAGCTGGGGCATTGGATCTTCAAATTCTTTGGACCGGAACTCTTTTGGCATTGCAAAATACAACATGGAATGGATGGCAGGGATTCACTCAATCTCCTGGAAGTTTAGAGACAACTAATGGATTTACTTTGGATGAACGTAACTTAGCCTTTACATTGTCCAACTCGGTTGGGCACATGGCTCCATCTAAAGACCCTCAAATGGTTAGAGAATGGCTTGAAAATACGTTGCTTTATTAA

>41FY25289
ATGCTGTCTTTATTTTTGAAATCTCTTTTTGCTATTATAATAATTGAACTGACTATCATTCACGCTTTACCAACTTACACTGTACATTGGAAATGCAGTATACAACAAGCCAACACGAGTTCTGCTTCCTCGAATCAGACTGTTCAACCTAGACAACACGCTGCTCCTTCTTCGGATCGAATTGAATCACTTCCTGAATTTAAGGGATCATTACCGGAATTATATTCTGGATACTTGGAAGCGGATTCCGATAAATCACTTTTTTATACATATGCCCCTGCTGTTGTTGATTCGGAAACTTTCATAGTATGGCTTCAAGGAGGACCTGGATGCGCTGGAACATTAGGCTTTTTCAGTGAAAATGGACCCATTGAAATATCCCAAAGTAGCCCCTCACCATCCCTTAATCCTGAATCTTGGACAAACTTCGCCAACATGTTATGGTTAGATCAGCCATTTGGTACGGGGTACTCCCAAGGACAGGCGGCATATACAACTACGATTGAAGAAGCTTCTTCAGATTTTGTAAATGCCCTTAAATCATTTTACGAAAAGTTTCCCCACTTAATGAAGAAAAAGCTCTACCTTGTCGGCGAAAGCTACGGTAGCATATGGAGCGCCTATTTTGCAGAGGCATTACTTTCTGAACCATCTTTGAATATAAATTTTATGGGCGTGGGAATCGTCAGTGGACTTACGGCGGACTACGAAACTCAAGAACAAATTACTGCTTCTATTTGGATGGAACATATCAGCAAACTTGGATACTATTTTAATAATACCTCTTCCACAATATCTGAAGAGTTTAAAAAGCGCAATAAAGAATGTCAATATGATTCAGTTTTGAACAGATTGACGTTTCCTACTGAACAATACCCAATATGGAGACCAGAGTACAACTTTAGCACATCTACTTCTCTAAGGAAGCGGGAAGCTCTCGATGGCGAAGACATTGGAAATGTATTTAATTCAATTTCTGGATGCGACCTGTATTCCCTTTCTAACTTTTTACTTTATCTAGAGAACAGCTGTGTCATAACTTATGATGTTAGCCTTGATTGTAGTTTCAATGAGTATAATGATCCCTTAATCACATACCTGAACAGAGAAGATGTTCGCTCTTCTTTACATGCTACGAAAGCTTCAACTGCGTTGACAAGCGGCGAGGGTGTCTTCGCAGACGGATGCAATTTTGACTTATACAAAAAGATTGTGAGTAACAACGTAGAATCAGTTCTCGTTGAAATAATTCCACGCTTAACAGAAAAATACAAAGTGTCTTTCTTAGCTGGGGCATTGGATCTTCAAATTCTTTGGACCGGAACTCTTTTGGCATTGCAAAATACAACATGGAATGGATGGCAGGGATTCACTCAATCTCCTGGAAGTTTAGAGACAACTAATGGATTTACTTTGGATGAACGTAACTTAGCCTTTACATTGTCCAACTCGGTTGGGCACATGGCTCCATCTAAAGACCCTCAAATGGTTAGAGAATGGCTTGAAAATACGTTGCTTTATTAA

>42FY25290
ATGCTGTCTTTATTTTTGAAATCTCTTTTTGCTATTATAATAATTGAACTGACTATCATTCACGCTTTACCAACTTACACTGTACATTGGAAATGCAGTATACAACAAGCCAACACGAGTTCTGCTTCCTCGAATCAGACTGTTCAACCTAGACAACACGCTGCTCCTTCTTCGGATCGAATTGAATCACTTCCTGAATTTAAGGGATCATTACCGGAATTATATTCTGGATACTTGGAAGCGGATTCCGATAAATCACTTTTTTATACATATGCCCCTGCTGTTGTTGATTCGGAAACTTTCATAGTATGGCTTCAAGGAGGACCTGGATGCGCTGGAACATTAGGCTTTTTCAGTGAAAATGGACCCATTGAAATATCCCAAAGTAGCCCCTCACCATCCCTTAATCCTGAATCTTGGACAAACTTCGCCAACATGTTATGGTTAGATCAGCCATTTGGTACGGGGTACTCCCAAGGACAGGCGGCATATACAACTACGATTGAAGAAGCTTCTTCAGATTTTGTAAATGCCCTTAAATCATTTTACGAAAAGTTTCCCCACTTAATGAAGAAAAAGCTCTACCTTGTCGGCGAAAGCTACGGTAGCATATGGAGCGCCTATTTTGCAGAGGCATTACTTTCTGAACCATCTTTGAATATAAATTTTATGGGCGTGGGAATCGTCAGTGGACTTACGGCGGACTACGAAACTCAAGAACAAATTACTGCTTCTATTTGGATGGAACATATCAGCAAACTTGGATACTATTTTAATAATACCTCTTCCACAATATCTGAAGAGTTTAAAAAGCGCAATAAAGAATGTCAATATGATTCAGTTTTGAACAGATTGACGTTTCCTACTGAACAATACCCAATATGGAGACCAGAGTACAACTTTAGCACATCTACTTCTCTAAGGAAGCGGGAAGCTCTCGATGACGAAGACATTGGAAATGTATTTAATTCAATTTCTGGATGCGACCTGTATTCCCTTTCTAACTTTTTACTGTATCTAGAGAACAGCTGTGTCATAACTTATGATGTTAGCCTTGATTGTAGTTTCAATGAGTATAATGATCCCTTAATCACATACCTGAACAGAGAAGATGTTCGCTCTTCTTTACATGCTACGAAAGCTTCAACTGCGTTGACAAGCGGCGAGGGTGTCTTCGCAGACGGATGCAATTTTGACTTATACAAAAAGATTGTGAGTAACAACGTAGAATCAGTTCTCGTTGAAATAATTCCACGCTTAACAGAAAAATACAAAGTGTCTTTCTTAGCTGGGGCATTGGATCTTCAAATTCTTTGGACCGGAACTCTTTTGGCATTGCAAAATACAACATGGAATGGATGGCAGGGATTCACTCAATCTCCTGGAAGTTTAGAGACAACTAATGGATTTACTTTGGATGAACGTAACTTAGCCTTTACATTGTCCAACTCGGTTGGGCACATGGCTCCATCTAAAGACCCTCAAATGGTTAGAGAATGGCTTGAAAATACGTTGCTTTATTAA

>43FY25291
ATGCTGTCTTTATTTTTGAAATCTCTTTTTGCTATTATAATAATTGAACTGACTATCATTCACGCTTTACCAACTTACACTGTACATTGGAAATGCAGTATACAACAAGCCAACACGAGTTCTGCTTCCTCGAATCAGACTGTTCAACCTAGACAACACGCTGCTCCTTCTTCGGATCGAATTGAATCACTTCCTGAATTTAAGGGATCATTACCGGAATTATATTCTGGATACTTGGAAGCGGATTCCGATAAATCACTTTTTTATACATATGCCCCTGCTGTTGTTGATTCGGAAACTTTCATAGTATGGCTTCAAGGAGGACCTGGATGCGCTGGAACATTAGGCTTTTTCAGTGAAAATGGACCCATTGAAATATCCCAAAGTAGCCCCTCACCATCCCTTAATCCTGAATCTTGGACAAACTTCGCCAACATGTTATGGTTAGATCAGCCATTTGGTACGGGGTACTCCCAAGGACAGGCGGCATATACAACTACGATTGAAGAAGCTTCTTCAGATTTTGTAAATGCCCTTAAATCATTTTACGAAAAGTTTCCCCACTTAATGAAGAAAAAGCTCTACCTTGTCGGCGAAAGCTACGGTAGCATATGGAGCGCCTATTTTGCAGAGGCATTACTTTCTGAACCATCTTTGAATATAAATTTTATGGGCGTGGGAATCGTCAGTGGACTTACGGCGGACTACGAAACTCAAGAACAAATTACTGCTTCTATTTGGATGGAACATATCAGCAAACTTGGATACTATTTTAATAATACCTCTTCCACAATATCTGAAGAGTTTAAAAAGCGCAATAAAGAATGTCAATATGATTCAGTTTTGAACAGATTGACGTTTCCTACTGAACAATACCCAATATGGAGACCAGAGTACAACTTTAGCACATCTACTTCTCTAAGGAAGCGGGAAGCTCTCGATGGCGAAGACATTGGAAATGTATTTAATTCAATTTCTGGATGCGACCTGTATTCCCTTTCTAACTTTTTACTTTATCTAGAGAACAGCTGTGTCATAACTTATGATGTTAGCCTTGATTGTAGTTTCAATGAGTATAATGATCCCTTAATCACATACCTGAACAGAGAAGATGTTCGCTCTTCTTTACATGCTACGAAAGCTTCAACTGCGTTGACAAGCGGCGAGGGTGTCTTCGCAGACGGATGCAATTTTGACTTATACAAAAAGATTGTGAGTAACAACGTAGAATCAGTTCTCGTTGAAATAATTCCACGCTTAACAGAAAAATACAAAGTGTCTTTCTTAGCTGGGGCATTGGATCTTCAAATTCTTTGGACCGGAACTCTTTTGGCATTGCAAAATACAACATGGAATGGATGGCAGGGATTCACTCAATCTCCTGGAAGTTTAGAGACAACTAATGGATTTACTTTGGATGAACGTAACTTAGCCTTTACATTGTCCAACTCGGTTGGGCACATGGCTCCATCTAAAGACCCTCAAATGGTTAGAGAATGGCTTGAAAATACGTTGCTTTATTAA

>44FY25294
ATGCTGTCTTTATTTTTGAAATCTCTTTTTGCTATTATAATAATTGAATTGACTATCATTCACGCTTTACCAACTTACACTGTACATTGGAAATGCAGTATACAACAAGCCAACACGAGTTCTGCTTCCTCGAATCAGACTGTTCAACCTAGACAACACGCTGCTCCTTCTTCGGATCGAATTAAATCACTTCCTGAATTTAAGGGATCATTACCGGAATTATATTCTGGATACTTGGAAGCGAATTCCGATAAATCACTTTTTTATACATATGCCCCTGCTGTTGTTGATTCGGAAACTTTCATAGTATGGCTTCAAGGAGGACCTGGATGCGCTGGAACATTAGGCTTTTTCAGTGAAAATGGACCCATTGAAATATCCCAAAGTAGCCCCTCACCATCCCTTAATCCTGAATCTTGGACAAACTTCGCCAACATGTTATGGTTAGATCAGCCATTTGGTACGGGGTACTCCCAAGGACAGGCGGCATATACAACTACGATTGAAGAAGCTTCTTCAGATTTTGTAAATGCCCTGAAATCATTTTACCAAAAGTTTCCCCACTTAATGAAGAAAAAGCTCTACCTTGTCGGCGAAAGCTACGGTAGCATATGGAGCGCCAATTTTGCAGAGGCATTACTTTCTGAACCATCTTTGAATATAAATTTTATGGGCGTGGGAATCGTCAGTGGACTTACGGCGGACTACGAAACTCAAGAACAAATTACTGCTTCTATTTGGGTGGAACATATCAGCAAACTTGGATACTATTTTAATAATACTTCTTCCACAATATCTGAAGAGTTTAAAAAGCGCAATAAAGAATGTCAATATGATTCAGTTTTGAACAGATTGACGTTTCCTACTGAACAATACCCAATATGGAGACCAGAGTACAACTTTAGCACATCTACTTCTCTAAGGAAGCGGGAAGCTCTCGATGGTGAAGACATTGGGAATGTATTTAATTCAATTTCTGGATGTGACTTGTATTCCCTTTCTAACTTTTTACTTTATCTAGAGAACAGCTGTGTCATAACTTATGATGTTAGCCTTGATTGTAGTTTCAATGAGTATAATGATCCCTTAATCACATACCTGAACAGAGAAGATGTTCGCTCTTCTTTACATGCTACGAAAGCTTCAACTGCGTTGACAAGCGGCGAGGGTGTCTTCGCAGACGGATGCAATTTTGACTTATACAAAAAGATTGTGAGTAACAACGTAGAATCAGTTCTCGTTGAAATAATTCCACGCTTAACAGAAAAATACAAAGTGTCTTTCTTAGCTGGGGCATTGGATCTTCAAATTCTTTGGACCGGAACTCTTTTGGCATTGCAAAATACAACATGGAATGGATGGCAGGGATTCACTCAATCTCCTGGAAGTTTAGAGACAACTAATGGATTTACTTTGGATGAACGTAACTTAGCCTTTACATTGTCCAACTCGGTTGGGCACATGGCTCCATCTAAAGACCCTCAAATGGTTAGAGAATGGCTTGAAAATACGTTGCTTTATTAA

>45FY25295
ATGCTGTCTTTATTTTTGAAATCTCTTTTTGCTATTATAATAATTGAACTGACTATCATTCACGCTTTACCAACTTACACTGTACATTGGAAATGCAGTATACAACAAGCCAACACGAGTTCTGCTTCCTCGAATCAGACTGTTCAACCTAGACAACACGCTGCTCCTTCTTCGGATCGAATTGAATCACTTCCTGAATTTAAGGGATCATTACCGGAATTATATTCTGGATACTTGGAAGCGGATTCCGATAAATCACTTTTTTATACATATGCCCCTGCTGTTGTTGATTCGGAAACTTTCATAGTATGGCTTCAAGGAGGACCTGGATGCGCTGGAACATTAGGTTTTTTCAGTGAAAATGGACCCATTGAAATATCCCAAAGTAGCCCCTCACCATCCCTTAATCCTGAATCTTGGACAAACTTCGCCAACATGTTATGGTTAGATCAGCCATTTGGTACGGGGTACTCCCAAGGACAGGCGGCATATACAACTACGATTGAAGAAGCTTCTTCAGATTTTGTAAATGCCCTTAAATCATTTTACGAAAAGTTTCCCCACTTAATGAAGAAAAAGCTCTACCTTGTCGGCGAAAGCTACGGTAGCATATGGAGCGCCTATTTTGCAGAGGCATTACTTTCTGAACCATCTTTGAATATAAATTTTATGGGCGTGGGAATCGTCAGTGGACTTACGGCGGACTACGAAACTCAAGAACAAATTACTGCTTCTATTTGGATGGAACATATCAGCAAACTTGGATACTATTTTAATAATACCTCTTCCACAATATCTGAAGAGTTTAAAAAGCGCAATAAAGAATGTCAATATGATTCAGTTTTGAACAGATTGACGTTTCCTACTGAACAATACCCAATATGGAGACCAGAGTACAACTTTAGCACATCTACTTCTCTAAGGAAGCGGGAAGCTCTCGATGGCGAAGACATTGGAAATGTATTTAATTCAATTTCTGGATGCGACCTGTATTCCCTTTCTAACTTTTTACTTTATCTAGAGAACAGCTGTGTCATAACTTATGATGTTAGCCTTGATTGTAGTTTCAATGAGTATAATGATCCCTTAATCACATACCTGAACAGAGAAGATGTTCGCTCTTCTTTACATGCTACGAAAGCTTCAACTGCGTTGACAAGCGGTGAGGGTGTCTTCGCAGACGGATGCAATTTTGACTTATACAAAAAGATTGTGAGTAACAACGTAGAATCAGTTCTCGTTGAAATAATTCCACGCTTAACAGAAAAATACAAAGTGTCTTTCTTAGCTGGGGCATTGGATCTTCAAATTCTTTGGACCGGAACTCTTTTGGCATTGCAAAATACAACATGGAATGGATGGCAGGGATTCACTCAATCTCCTGGAAGTTTAGAGACAACTAATGGATTTACTTTGGATGAACGTAACTTAGCCTTTACATTGTCCAACTCGGTTGGGCACATGGCTCCATCTAAAGACCCTCAAATGGTTAGAGAATGGCTTGAAAATACGTTGCTTTATTAA

>46FY25301
ATGCTGTCTTTATTTTTGAAATCTCTTTTTGCTATTATAATAATTGAACTGACTATCATTCACGCTTTACCAACTTACACTGTACATTGGAAATGCAGTATACAACAAGCCAACACGAGTTCTGCTTCCTCGAATCAGACTGTTCAACCTAGACAACACGCTGCTCCTTCTTCGGATCGAATTGAATCACTTCCTGAATTTAAGGGATCATTACCGGAATTATATTCTGGATACTTGGAAGCGGATTCCGATAAATCACTTTTTTATACATATGCCCCTGCTGTTGTTGATTCGGAAACTTTCATAGTATGGCTTCAAGGAGGACCTGGATGCGCTGGAACATTAGGTTTTTTCAGTGAAAATGGACCCATTGAAATATCCCAAAGTAGCCCCTCACCATCCCTTAATCCTGAATCTTGGACAAACTTCGCCAACATGTTATGGTTAGATCAGCCATTTGGTACGGGGTACTCCCAAGGACAGGCGGCATATACAACTACGATTGAAGAAGCTTCTTCAGATTTTGTAAATGCCCTTAAATCATTTTACGAAAAGTTTCCCCACTTAATGAAGAAAAAGCTCTACCTTGTCGGCGAAAGCTACGGTAGCATATGGAGCGCCTATTTTGCAGAGGCATTACTTTCTGAACCATCTTTGAATATAAATTTTATGGGCGTGGGAATCGTCAGTGGACTTACGGCGGACTACGAAACTCAAGAACAAATTACTGCTTCTATTTGGATGGAACATATCAGCAAACTTGGATACTATTTTAATAATACCTCTTCCACAATATCTGAAGAGTTTAAAAAGCGCAATAAAGAATGTCAATATGATTCAGTTTTGAACAGATTGACGTTTCCTACTGAACAATACCCAATATGGAGACCAGAGTACAACTTTAGCACATCTACTTCTCTAAGGAAGCGGGAAGCTCTCGATGGCGAAGACATTGGAAATGTATTTAATTCAATTTCTGGATGCGACCTGTATTCCCTTTCTAACTTTTTACTTTATCTAGAGAACAGCTGTGTCATAACTTATGATGTTAGCCTTGATTGTAGTTTCAATGAGTATAATGATCCCTTAATCACATACCTGAACAGAGAAGATGTTCGCTCTTCTTTACATGCTACGAAAGCTTCAACTGCGTTGACAAGCGGTGAGGGTGTCTTCGCAGACGGATGCAATTTTGACTTATACAAAAAGATTGTGAGTAACAACGTAGAATCAGTTCTCGTTGAAATAATTCCACGCTTAACAGAAAAATACAAAGTGTCTTTCTTAGCTGGGGCATTGGATCTTCAAATTCTTTGGACCGGAACTCTTTTGGCATTGCAAAATACAACATGGAATGGATGGCAGGGATTCACTCAATCTCCTGGAAGTTTAGAGACAACTAATGGATTTACTTTGGATGAACGTAACTTAGCCTTTACATTGTCCAACTCGGTTGGGCACATGGCTCCATCTAAAGACCCTCAAATGGTTAGAGAATGGCTTGAAAATACGTTGCTTTATTAA

>47FY25305
ATGCTGTCTTTATTTTTGAAATCTCTTTTTGCTATTATAATAATTGAACTGACTATCATTCACGCTTTACCAACTTACACTGTACATTGGAAATGCAGTATACAACAAGCCAACACGAGTTCTGCTTCCTCGAATCAGACTGTTCAACCTAGACAACACGCTGCTCCTTCTTCGGATCGAATTGAATCACTTCCTGAATTTAAGGGATCATTACCGGAATTATATTCTGGATACTTGGAAGCGGATTCCGATAAATCACTTTTTTATACATATGCCCCTGCTGTTGTTGATTCGGAAACTTTCATAGTATGGCTTCAAGGAGGACCTGGATGCGCTGGAACATTAGGCTTTTTCAGTGAAAATGGACCCATTGAAATATCCCAAAGTAGCCCCTCACCATCCCTTAATCCTGAATCTTGGACAAACTTCGCCAACATGTTATGGTTAGATCAGCCATTTGGTACGGGGTACTCCCAAGGACAGGCGGCATATACAACTACGATTGAAGAAGCTTCTTCAGATTTTGTAAATGCCCTTAAATCATTTTACGAAAAGTTTCCCCACTTAATGAAGAAAAAGCTCTACCTTGTCGGCGAAAGCTACGGTAGCATATGGAGCGCCTATTTTGCAGAGGCATTACTTTCTGAACCATCTTTGAATATAAATTTTATGGGCGTGGGAATCGTCAGTGGACTTACGGCGGACTACGAAACTCAAGAACAAATTACTGCTTCTATTTGGATGGAACATATCAGCAAACTTGGATACTATTTTAATAATACCTCTTCCACAATATCTGAAGAGTTTAAAAAGCGCAATAAAGAATGTCAATATGATTCAGTTTTGAACAGATTGACGTTTCCTACTGAACAATACCCAATATGGAGACCAGAGTACAACTTTAGCACATCTACTTCTCTAAGGAAGCGGGAAGCTCTCGATGACGAAGACATTGGAAATGTATTTAATTCAATTTCTGGATGCGACCTGTATTCCCTTTCTAACTTTTTACTTTATCTAGAGAACAGCTGTGTCATAACTTATGATGTTAGCCTTGATTGTAGTTTCAATGAGTATAATGATCCCTTAATCACATACCTGAACAGAGAAGATGTTCGCTCTTCTTTACATGCTACGAAAGCTTCAACTGCGTTGACAAGCGGCGAGGGTGTCTTCGCAGACGGATGCAATTTTGACTTATACAAAAAGATTGTGAGTAACAACGTAGAATCAGTTCTCGTTGAAATAATTCCACGCTTAACAGAAAAATACAAAGTGTCTTTCTTAGCTGGGGCATTGGATCTTCAAATTCTTTGGACCGGAACTCTTTTGGCATTGCAAAATACAACATGGAATGGATGGCAGGGATTCACTCAATCTCCTGGAAGTTTAGAGACAACTAATGGATTTACTTTGGATGAACGTAACTTAGCCTTTACATTGTCCAACTCGGTTGGGCACATGGCTCCATCTAAAGACCCTCAAATGGTTAGAGAATGGCTTGAAAATACGTTGCTTTATTAA

>48FY25306
ATGCTGTCTTTATTTTTGAAATCTCTTTTTGCTATTATAATAATTGAACTGACTATCATTCACGCTTTACCAACTTACACTGTACATTGGAAATGCAGTATACAACAAGCCAACACGAGTTCTGCTTCCTCGAATCAGACTGTTCAACCTAGACAACACGCTGCTCCTTCTTCGGATCGAATTGAATCACTTCCTGAATTTAAGGGATCATTACCGGAATTATATTCTGGATACTTGGAAGCGGATTCCGATAAATCACTTTTTTATACATATGCCCCTGCTGTTGTTGATTCGGAAACTTTCATAGTATGGCTTCAAGGAGGACCTGGATGCGCTGGAACATTAGGCTTTTTCAGTGAAAATGGACCCATTGAAATATCCCAAAGTAGCCCCTCACCATCCCTTAATCCTGAATCTTGGACAAACTTCGCCAACATGTTATGGTTAGATCAGCCATTTGGTACGGGGTACTCCCAAGGACAGGCGGCATATACAACTACGATTGAAGAAGCTTCTTCAGATTTTGTAAATGCCCTTAAATCATTTTACGAAAAGTTTCCCCACTTAATGAAGAAAAAGCTCTACCTTGTCGGCGAAAGCTACGGTAGCATATGGAGCGCCTATTTTGCAGAGGCATTACTTTCTGAACCATCTTTGAATATAAATTTTATGGGCGTGGGAATCGTCAGTGGACTTACGGCGGACTACGAAACTCAAGAACAAATTACTGCTTCTATTTGGATGGAACATATCAGCAAACTTGGATACTATTTTAATAATACCTCTTCCACAATATCTGAAGAGTTTAAAAAGCGCAATAAAGAATGTCAATATGATTCAGTTTTGAACAGATTGACGTTTCCTACTGAACAATACCCAATATGGAGACCAGAGTACAACTTTAGCACATCTACTTCTCTAAGGAAGCGGGAAGCTCTCGATGACGAAGACATTGGAAATGTATTTAATTCAATTTCTGGATGCGACCTGTATTCCCTTTCTAACTTTTTACTGTATCTAGAGAACAGCTGTGTCATAACTTATGATGTTAGCCTTGATTGTAGTTTCAATGAGTATAATGATCCCTTAATCACATACCTGAACAGAGAAGATGTTCGCTCTTCTTTACATGCTACGAAAGCTTCAACTGCGTTGACAAGCGGCGAGGGTGTCTTCGCAGACGGATGCAATTTTGACTTATACAAAAAGATTGTGAGTAACAACGTAGAATCAGTTCTCGTTGAAATAATTCCACGCTTAACAGAAAAATACAAAGTGTCTTTCTTAGCTGGGGCATTGGATCTTCAAATTCTTTGGACCGGAACTCTTTTGGCATTGCAAAATACAACATGGAATGGATGGCAGGGATTCACTCAATCTCCTGGAAGTTTAGAGACAACTAATGGATTTACTTTGGATGAACGTAACTTAGCCTTTACATTGTCCAACTCGGTTGGGCACATGGCTCCATCTAAAGACCCTCAAATGGTTAGAGAATGGCTTGAAAATACGTTGCTTTATTAA

>49FY25307
ATGCTGTCTTTATTTTTGAAATCTCTTTTTGCTATTATAATAATTGAACTGACTATCATTCACGCTTTACCAACTTACACTGTACATTGGAAATGCAGTATACAACAAGCCAACACGAGTTCTGCTTCCTCGAATCAGACTGTTCAACCTAGACAACACGCTGCTCCTTCTTCGGATCGAATTGAATCACTTCCTGAATTTAAGGGATCATTACCGGAATTATATTCTGGATACTTGGAAGCGGATTCCGATAAATCACTTTTTTATACATATGCCCCTGCTGTTGTTGATTCGGAAACTTTCATAGTATGGCTTCAAGGAGGACCTGGATGCGCTGGAACATTAGGCTTTTTCAGTGAAAATGGACCCATTGAAATATCCCAAAGTAGCCCCTCACCATCCCTTAATCCTGAATCTTGGACAAACTTCGCCAACATGTTATGGTTAGATCAGCCATTTGGTACGGGGTACTCCCAAGGACAGGCGGCATATACAACTACGATTGAAGAAGCTTCTTCAGATTTTGTAAATGCCCTTAAATCATTTTACGAAAAGTTTCCCCACTTAATGAAGAAAAAGCTCTACCTTGTCGGCGAAAGCTACGGTAGCATATGGAGCGCCTATTTTGCAGAGGCATTACTTTCTGAACCATCTTTGAATATAAATTTTATGGGCGTGGGAATCGTCAGTGGACTTACGGCGGACTACGAAACTCAAGAACAAATTACTGCTTCTATTTGGATGGAACATATCAGCAAACTTGGATACTATTTTAATAATACCTCTTCCACAATATCTGAAGAGTTTAAAAAGCGCAATAAAGAATGTCAATATGATTCAGTTTTGAACAGATTGACGTTTCCTACTGAACAATACCCAATATGGAGACCAGAGTACAACTTTAGCACATCTACTTCTCTAAGGAAGCGGGAAGCTCTCGATGACGAAGACATTGGAAATGTATTTAATTCAATTTCTGGATGCGACCTGTATTCCCTTTCTAACTTTTTACTTTATCTAGAGAACAGCTGTGTCATAACTTATGATGTTAGCCTTGATTGTAGTTTCAATGAGTATAATGATCCCTTAATCACATACCTGAACAGAGAAGATGTTCGCTCTTCTTTACATGCTACGAAAGCTTCAACTGCGTTGACAAGCGGCGAGGGTGTCTTCGCAGACGGATGCAATTTTGACTTATACAAAAAGATTGTGAGTAACAACGTAGAATCAGTTCTCGTTGAAATAATTCCACGCTTAACAGAAAAATACAAAGTGTCTTTCTTAGCTGGGGCATTGGATCTTCAAATTCTTTGGACCGGAACTCTTTTGGCATTGCAAAATACAACATGGAATGGATGGCAGGGATTCACTCAATCTCCTGGAAGTTTAGAGACAACTAATGGATTTACTTTGGATGAACGTAACTTAGCCTTTACATTGTCCAACTCGGTTGGGCACATGGCTCCATCTAAAGACCCTCAAATGGTTAGAGAATGGCTTGAAAATACGTTGCTTTATTAA

>50FY25308
ATGCTGTCTTTATTTTTGAAATCTCTTTTTGCTATTATAATAATTGAACTGACTATCATTCACGCTTTACCAACTTACACTGTACATTGGAAATGCAGTATACAACAAGCCAACACGAGTTCTGCTTCCTCGAATCAGACTGTTCAACCTAGACAACACGCTGCTCCTTCTTCGGATCGAATTGAATCACTTCCTGAATTTAAGGGATCATTACCGGAATTATATTCTGGATACTTGGAAGCGGATTCCGATAAATCACTTTTTTATACATATGCCCCTGCTGTTGTTGATTCGGAAACTTTCATAGTATGGCTTCAAGGAGGACCTGGATGCGCTGGAACATTAGGCTTTTTCAGTGAAAATGGACCCATTGAAATATCCCAAAGTAGCCCCTCACCATCCCTTAATCCTGAATCTTGGACAAACTTCGCCAACATGTTATGGTTAGATCAGCCATTTGGTACGGGGTACTCCCAAGGACAGGCGGCATATACAACTACGATTGAAGAAGCTTCTTCAGATTTTGTAAATGCCCTTAAATCATTTTACGAAAAGTTTCCCCACTTAATGAAGAAAAAGCTCTACCTTGTCGGCGAAAGCTACGGTAGCATATGGAGCGCCTATTTTGCAGAGGCATTACTTTCTGAACCATCTTTGAATATAAATTTTATGGGCGTGGGAATCGTCAGTGGACTTACGGCGGACTACGAAACTCAAGAACAAATTACTGCTTCTATTTGGATGGAACATATCAGCAAACTTGGATACTATTTTAATAATACCTCTTCCACAATATCTGAAGAGTTTAAAAAGCGCAATAAAGAATGTCAATATGATTCAGTTTTGAACAGATTGACGTTTCCTACTGAACAATACCCAATATGGAGACCAGAGTACAACTTTAGCACATCTACTTCTCTAAGGAAGCGGGAAGCTCTCGATGGCGAAGACATTGGAAATGTATTTAATTCAATTTCTGGATGCGACCTGTATTCCCTTTCTAACTTTTTACTTTATCTAGAGAACAGCTGTGTCATAACTTATGATGTTAGCCTTGATTGTAGTTTCAATGAGTATAATGATCCCTTAATCACATACCTGAACAGAGAAGATGTTCGCTCTTCTTTACATGCTACGAAAGCTTCAACTGCGTTGACAAGCGGCGAGGGTGTCTTCGCAGACGGATGCAATTTTGACTTATACAAAAAGATTGTGAGTAACAACGTAGAATCAGTTCTCGTTGAAATAATTCCACGCTTAACAGAAAAATACAAAGTGTCTTTCTTAGCTGGGGCATTGGATCTTCAAATTCTTTGGACCGGAACTCTTTTGGCATTGCAAAATACAACATGGAATGGATGGCAGGGATTCACTCAATCTCCTGGAAGTTTAGAGACAACTAATGGATTTACTTTGGATGAACGTAACTTAGCCTTTACATTGTCCAACTCGGTTGGGCACATGGCTCCATCTAAAGACCCTCAAATGGTTAGAGAATGGCTTGAAAATACGTTGCTTTATTAA

>51FY28956
ATGCTGTCTTTATTTTTGAAATCTCTTTTTGCTATTATAATAATTGAATTGACTATCATTCACGCTTTACCAACTTACACTGTACATTGGAAATGCAGTATACAACAAGCCAACACGAGTTCTGCTTCCTCGAATCAGACTGTTCAACCTAGACAACACGCTGCTCCTTCTTCGGATCGAATTAAATCACTTCCTGAATTTAAGGGATCATTACCGGAATTATATTCTGGATACTTGGAAGCGAATTCCGATAAATCACTTTTTTATACATATGCCCCTGCTGTTGTTGATTCGGAAACTTTCATAGTATGGCTTCAAGGAGGACCTGGATGCGCTGGAACATTAGGCTTTTTCAGTGAAAATGGACCCATTGAAATATCCCAAAGTAGCCCCTCACCATCCCTTAATCCTGAATCTTGGACAAACTTCGCCAACATGTTATGGTTAGATCAGCCATTTGGTACGGGGTACTCCCAAGGACAGGCGGCATATACAACTACGATTGAAGAAGCTTCTTCAGATTTTGTAAATGCCCTGAAATCATTTTACCAAAAGTTTCCCCACTTAATGAAGAAAAAGCTCTACCTTGTCGGCGAAAGCTACGGTAGCATATGGAGCGCCAATTTTGCAGAGGCATTACTTTCTGAACCATCTTTGAATATAAATTTTATGGGCGTGGGAATCGTCAGTGGACTTACGGCGGACTACGAAACTCAAGAACAAATTACTGCTTCTATTTGGGTGGAACATATCAGCAAACTTGGATACTATTTTAATAATACTTCTTCCACAATATCTGAAGAGTTTAAAAAGCGCAATAAAGAATGTCAATATGATTCAGTTTTGAACAGATTGACGTTTCCTACTGAACAATACCCAATATGGAGACCAGAGTACAACTTTAGCACATCTACTTCTCTAAGGAAGCGGGAAGCTCTCGATGGTGAAGACATTGGGAATGTATTTAATTCAATTTCTGGATGTGACTTGTATTCCCTTTCTAACTTTTTACTTTATCTAGAGAACAGCTGTGTCATAACTTATGATGTTAGCCTTGATTGTAGTTTCAATGAGTATAATGATCCCTTAATCACATACCTGAACAGAGAAGATGTTCGCTCTTCTTTACATGCTACGAAAGCTTCAACTGCGTTGACAAGCGGCGAGGGTGTCTTCGCAGACGGATGCAATTTTGACTTATACAAAAAGATTGTGAGTAACAACGTAGAATCAGTTCTCGTTGAAATAATTCCACGCTTAACAGAAAAATACAAAGTGTCTTTCTTAGCTGGGGCATTGGATCTTCAAATTCTTTGGACCGGAACTCTTTTGGCATTGCAAAATACAACATGGAATGGATGGCAGGGATTCACTCAATCTCCTGGAAGTTTAGAGACAACTAATGGATTTACTTTGGATGAACGTAACTTAGCCTTTACATTGTCCAACTCGGTTGGGCACATGGCTCCATCTAAAGACCCTCAAATGGTTAGAGAATGGCTTGAAAATACGTTGCTTTATTAA

>52FY28961
ATGCTGTCTTTATTTTTGAAATCTCTTTTTGCTATTATAATAATTGAATTGACTATCATTCACGCTTTACCAACTTACACTGTACATTGGAAATGCAGTATACAACAAGCCAACACGAGTTCTGCTTCCTCGAATCAGACTGTTCAACCTAGACAACACGCTGCTCCTTCTTCGGATCGAATTAAATCACTTCCTGAATTTAAGGGATCATTACCGGAATTATATTCTGGATACTTGGAAGCGAATTCCGATAAATCACTTTTTTATACATATGCCCCTGCTGTTGTTGATTCGGAAACTTTCATAGTATGGCTTCAAGGAGGACCTGGATGCGCTGGAACATTAGGCTTTTTCAGTGAAAATGGACCCATTGAAATATCCCAAAGTAGCCCCTCACCATCCCTTAATCCTGAATCTTGGACAAACTTCGCCAACATGTTATGGTTAGATCAGCCATTTGGTACGGGGTACTCCCAAGGACAGGCGGCATATACAACTACGATTGAAGAAGCTTCTTCAGATTTTGTAAATGCCCTGAAATCATTTTACCAAAAGTTTCCCCACTTAATGAAGAAAAAGCTCTACCTTGTCGGCGAAAGCTACGGTAGCATATGGAGCGCCAATTTTGCAGAGGCATTACTTTCTGAACCATCTTTGAATATAAATTTTATGGGCGTGGGAATCGTCAGTGGACTTACGGCGGACTACGAAACTCAAGAACAAATTACTGCTTCTATTTGGGTGGAACATATCAGCAAACTTGGATACTATTTTAATAATACTTCTTCCACAATATCTGAAGAGTTTAAAAAGCGCAATAAAGAATGTCAATATGATTCAGTTTTGAACAGATTGACGTTTCCTACTGAACAATACCCAATATGGAGACCAGAGTACAACTTTAGCACATCTACTTCTCTAAGGAAGCGGGAAGCTCTCGATGGTGAAGACATTGGGAATGTATTTAATTCAATTTCTGGATGTGACTTGTATTCCCTTTCTAACTTTTTACTTTATCTAGAGAACAGCTGTGTCATAACTTATGATGTTAGCCTTGATTGTAGTTTCAATGAGTATAATGATCCCTTAATCACATACCTGAACAGAGAAGATGTTCGCTCTTCTTTACATGCTACGAAAGCTTCAACTGCGTTGACAAGCGGCGAGGGTGTCTTCGCAGACGGATGCAATTTTGACTTATACAAAAAGATTGTGAGTAACAACGTAGAATCAGTTCTCGTTGAAATAATTCCACGCTTAACAGAAAAATACAAAGTGTCTTTCTTAGCTGGGGCATTGGATCTTCAAATTCTTTGGACCGGAACTCTTTTGGCATTGCAAAATACAACATGGAATGGATGGCAGGGATTCACTCAATCTCCTGGAAGTTTAGAGACAACTAATGGATTTACTTTGGATGAACGTAACTTAGCCTTTACATTGTCCAACTCGGTTGGGCACATGGCTCCATCTAAAGACCCTCAAATGGTTAGAGAATGGCTTGAAAATACGTTGCTTTATTAA

>53FY28962
ATGCTGTCTTTATTTTTGAAATCTCTTTTTGCTATTATAATAATTGAATTGACTATCATTCACGCTTTACCAACTTACACTGTACATTGGAAATGCAGTATACAACAAGCCAACACGAGTTCTGCTTCCTCGAATCAGACTGTTCAACCTAGACAACACGCTGCTCCTTCTTCGGATCGAATTAAATCACTTCCTGAATTTAAGGGATCATTACCGGAATTATATTCTGGATACTTGGAAGCGAATTCCGATAAATCACTTTTTTATACATATGCCCCTGCTGTTGTTGATTCGGAAACTTTCATAGTATGGCTTCAAGGAGGACCTGGATGCGCTGGAACATTAGGCTTTTTCAGTGAAAATGGACCCATTGAAATATCCCAAAGTAGCCCCTCACCATCCCTTAATCCTGAATCTTGGACAAACTTCGCCAACATGTTATGGTTAGATCAGCCATTTGGTACGGGGTACTCCCAAGGACAGGCGGCATATACAACTACGATTGAAGAAGCTTCTTCAGATTTTGTAAATGCCCTGAAATCATTTTACCAAAAGTTTCCCCACTTAATGAAGAAAAAGCTCTACCTTGTCGGCGAAAGCTACGGTAGCATATGGAGCGCCAATTTTGCAGAGGCATTACTTTCTGAACCATCTTTGAATATAAATTTTATGGGCGTGGGAATCGTCAGTGGACTTACGGCGGACTACGAAACTCAAGAACAAATTACTGCTTCTATTTGGGTGGAACATATCAGCAAACTTGGATACTATTTTAATAATACTTCTTCCACAATATCTGAAGAGTTTAAAAAGCGCAATAAAGAATGTCAATATGATTCAGTTTTGAACAGATTGACGTTTCCTACTGAACAATACCCAATATGGAGACCAGAGTACAACTTTAGCACATCTACTTCTCTAAGGAAGCGGGAAGCTCTCGATGGTGAAGACATTGGGAATGTATTTAATTCAATTTCTGGATGTGACTTGTATTCCCTTTCTAACTTTTTACTTTATCTAGAGAACAGCTGTGTCATAACTTATGATGTTAGCCTTGATTGTAGTTTCAATGAGTATAATGATCCCTTAATCACATACCTGAACAGAGAAGATGTTCGCTCTTCTTTACATGCTACGAAAGCTTCAACTGCGTTGACAAGCGGCGAGGGTGTCTTCGCAGACGGATGCAATTTTGACTTATACAAAAAGATTGTGAGTAACAACGTAGAATCAGTTCTCGTTGAAATAATTCCACGCTTAACAGAAAAATACAAAGTGTCTTTCTTAGCTGGGGCATTGGATCTTCAAATTCTTTGGACCGGAACTCTTTTGGCATTGCAAAATACAACATGGAATGGATGGCAGGGATTCACTCAATCTCCTGGAAGTTTAGAGACAACTAATGGATTTACTTTGGATGAACGTAACTTAGCCTTTACATTGTCCAACTCGGTTGGGCACATGGCTCCATCTAAAGACCCTCAAATGGTTAGAGAATGGCTTGAAAATACGTTGCTTTATTAA

>54FY28963
ATGCTGTCTTTATTTTTGAAATCTCTTTTTGCTATTATAATAATTGAACTGACTATCATTCACGCTTTACCAACTTACACTGTACATTGGAAATGCAGTATACAACAAGCCAACACGAGTTCTGCTTCCTCGAATCAGACTGTTCAACCTAGACAACACGCTGCTCCTTCTTCGGATCGAATTGAATCACTTCCTGAATTTAAGGGATCATTACCGGAATTATATTCTGGATACTTGGAAGCGGATTCCGATAAATCACTTTTTTATACATATGCCCCTGCTGTTGTTGATTCGGAAACTTTCATAGTATGGCTTCAAGGAGGACCTGGATGCGCTGGAACATTAGGCTTTTTCAGTGAAAATGGACCCATTGAAATATCCCAAAGTAGCCCCTCACCATCCCTTAATCCTGAATCTTGGACAAACTTCGCCAACATGTTATGGTTAGATCAGCCATTTGGTACGGGGTACTCCCAAGGACAGGCGGCATATACAACTACGATTGAAGAAGCTTCTTCAGATTTTGTAAATGCCCTTAAATCATTTTACGAAAAGTTTCCCCACTTAATGAAGAAAAAGCTCTACCTTGTCGGCGAAAGCTACGGTAGCATATGGAGCGCCTATTTTGCAGAGGCATTACTTTCTGAACCATCTTTGAATATAAATTTTATGGGCGTGGGAATCGTCAGTGGACTTACGGCGGACTACGAAACTCAAGAACAAATTACTGCTTCTATTTGGATGGAACATATCAGCAAACTTGGATACTATTTTAATAATACCTCTTCCACAATATCTGAAGAGTTTAAAAAGCGCAATAAAGAATGTCAATATGATTCAGTTTTGAACAGATTGACGTTTCCTACTGAACAATACCCAATATGGAGACCAGAGTACAACTTTAGCACATCTACTTCTCTAAGGAAGCGGGAAGCTCTCGATGACGAAGACATTGGAAATGTATTTAATTCAATTTCTGGATGCGACCTGTATTCCCTTTCTAACTTTTTACTGTATCTAGAGAACAGCTGTGTCATAACTTATGATGTTAGCCTTGATTGTAGTTTCAATGAGTATAATGATCCCTTAATCACATACCTGAACAGAGAAGATGTTCGCTCTTCTTTACATGCTACGAAAGCTTCAACTGCGTTGACAAGCGGCGAGGGTGTCTTCGCAGACGGATGCAATTTTGACTTATACAAAAAGATTGTGAGTAACAACGTAGAATCAGTTCTCGTTGAAATAATTCCACGCTTAACAGAAAAATACAAAGTGTCTTTCTTAGCTGGGGCATTGGATCTTCAAATTCTTTGGACCGGAACTCTTTTGGCATTGCAAAATACAACATGGAATGGATGGCAGGGATTCACTCAATCTCCTGGAAGTTTAGAGACAACTAATGGATTTACTTTGGATGAACGTAACTTAGCCTTTACATTGTCCAACTCGGTTGGGCACATGGCTCCATCTAAAGACCCTCAAATGGTTAGAGAATGGCTTGAAAATACGTTGCTTTATTAA

>55FY28965
ATGCTGTCTTTATTTTTGAAATCTCTTTTTGCTATTATAATAATTGAACTGACTATCATTCACGCTTTACCAACTTACACTGTACATTGGAAATGCAGTATACAACAAGCCAACACGAGTTCTGCTTCCTCGAATCAGACTGTTCAACCTAGACAACACGCTGCTCCTTCTTCGGATCGAATTGAATCACTTCCTGAATTTAAGGGATCATTACCGGAATTATATTCTGGATACTTGGAAGCGGATTCCGATAAATCACTTTTTTATACATATGCCCCTGCTGTTGTTGATTCGGAAACTTTCATAGTATGGCTTCAAGGAGGACCTGGATGCGCTGGAACATTAGGCTTTTTCAGTGAAAATGGACCCATTGAAATATCCCAAAGTAGCCCCTCACCATCCCTTAATCCTGAATCTTGGACAAACTTCGCCAACATGTTATGGTTAGATCAGCCATTTGGTACGGGGTACTCCCAAGGACAGGCGGCATATACAACTACGATTGAAGAAGCTTCTTCAGATTTTGTAAATGCCCTTAAATCATTTTACGAAAAGTTTCCCCACTTAATGAAGAAAAAGCTCTACCTTGTCGGCGAAAGCTACGGTAGCATATGGAGCGCCTATTTTGCAGAGGCATTACTTTCTGAACCATCTTTGAATATAAATTTTATGGGCGTGGGAATCGTCAGTGGACTTACGGCGGACTACGAAACTCAAGAACAAATTACTGCTTCTATTTGGATGGAACATATCAGCAAACTTGGATACTATTTTAATAATACCTCTTCCACAATATCTGAAGAGTTTAAAAAGCGCAATAAAGAATGTCAATATGATTCAGTTTTGAACAGATTGACGTTTCCTACTGAACAATACCCAATATGGAGACCAGAGTACAACTTTAGCACATCTACTTCTCTAAGGAAGCGGGAAGCTCTCGATGGCGAAGACATTGGAAATGTATTTAATTCAATTTCTGGATGCGACCTGTATTCCCTTTCTAACTTTTTACTTTATCTAGAGAACAGCTGTGTCATAACTTATGATGTTAGCCTTGATTGTAGTTTCAATGAGTATAATGATCCCTTAATCACATACCTGAACAGAGAAGATGTTCGCTCTTCTTTACATGCTACGAAAGCTTCAACTGCGTTGACAAGCGGCGAGGGTGTCTTCGCAGACGGATGCAATTTTGACTTATACAAAAAGATTGTGAGTAACAACGTAGAATCAGTTCTCGTTGAAATAATTCCACGCTTAACAGAAAAATACAAAGTGTCTTTCTTAGCTGGGGCATTGGATCTTCAAATTCTTTGGACCGGAACTCTTTTGGCATTGCAAAATACAACATGGAATGGATGGCAGGGATTCACTCAATCTCCTGGAAGTTTAGAGACAACTAATGGATTTACTTTGGATGAACGTAACTTAGCCTTTACATTGTCCAACTCGGTTGGGCACATGGCTCCATCTAAAGACCCTCAAATGGTTAGAGAATGGCTTGAAAATACGTTGCTTTATTAA

>56FY28966
ATGCTGTCTTTATTTTTGAAATCTCTTTTTGCTATTATAATAATTGAACTGACTATCATTCACGCTTTACCAACTTACACTGTACATTGGAAATGCAGTATACAACAAGCCAACACGAGTTCTGCTTCCTCGAATCAGACTGTTCAACCTAGACAACACGCTGCTCCTTCTTCGGATCGAATTGAATCACTTCCTGAATTTAAGGGATCATTACCGGAATTATATTCTGGATACTTGGAAGCGGATTCCGATAAATCACTTTTTTATACATATGCCCCTGCTGTTGTTGATTCGGAAACTTTCATAGTATGGCTTCAAGGAGGACCTGGATGCGCTGGAACATTAGGCTTTTTCAGTGAAAATGGACCCATTGAAATATCCCAAAGTAGCCCCTCACCATCCCTTAATCCTGAATCTTGGACAAACTTCGCCAACATGTTATGGTTAGATCAGCCATTTGGTACGGGGTACTCCCAAGGACAGGCGGCATATACAACTACGATTGAAGAAGCTTCTTCAGATTTTGTAAATGCCCTTAAATCATTTTACGAAAAGTTTCCCCACTTAATGAAGAAAAAGCTCTACCTTGTCGGCGAAAGCTACGGTAGCATATGGAGCGCCTATTTTGCAGAGGCATTACTTTCTGAACCATCTTTGAATATAAATTTTATGGGCGTGGGAATCGTCAGTGGACTTACGGCGGACTACGAAACTCAAGAACAAATTACTGCTTCTATTTGGATGGAACATATCAGCAAACTTGGATACTATTTTAATAATACCTCTTCCACAATATCTGAAGAGTTTAAAAAGCGCAATAAAGAATGTCAATATGATTCAGTTTTGAACAGATTGACGTTTCCTACTGAACAATACCCAATATGGAGACCAGAGTACAACTTTAGCACATCTACTTCTCTAAGGAAGCGGGAAGCTCTCGATGGCGAAGACATTGGAAATGTATTTAATTCAATTTCTGGATGCGACCTGTATTCCCTTTCTAACTTTTTACTTTATCTAGAGAACAGCTGTGTCATAACTTATGATGTTAGCCTTGATTGTAGTTTCAATGAGTATAATGATCCCTTAATCACATACCTGAACAGAGAAGATGTTCGCTCTTCTTTACATGCTACGAAAGCTTCAACTGCGTTGACAAGCGGCGAGGGTGTCTTCGCAGACGGATGCAATTTTGACTTATACAAAAAGATTGTGAGTAACAACGTAGAATCAGTTCTCGTTGAAATAATTCCACGCTTAACAGAAAAATACAAAGTGTCTTTCTTAGCTGGGGCATTGGATCTTCAAATTCTTTGGACCGGAACTCTTTTGGCATTGCAAAATACAACATGGAATGGATGGCAGGGATTCACTCAATCTCCTGGAAGTTTAGAGACAACTAATGGATTTACTTTGGATGAACGTAACTTAGCCTTTACATTGTCCAACTCGGTTGGGCACATGGCTCCATCTAAAGACCCTCAAATGGTTAGAGAATGGCTTGAAAATACGTTGCTTTATTAA

>57FY28967
ATGCTGTCTTTATTTTTGAAATCTCTTTTTGCTATTATAATAATTGAACTGACTATCATTCACGCTTTACCAACTTACACTGTACATTGGAAATGCAGTATACAACAAGCCAACACGAGTTCTGCTTCCTCGAATCAGACTGTTCAACCTAGACAACACGCTGCTCCTTCTTCGGATCGAATTGAATCACTTCCTGAATTTAAGGGATCATTACCGGAATTATATTCTGGATACTTGGAAGCGGATTCCGATAAATCACTTTTTTATACATATGCCCCTGCTGTTGTTGATTCGGAAACTTTCATAGTATGGCTTCAAGGAGGACCTGGATGCGCTGGAACATTAGGCTTTTTCAGTGAAAATGGACCCATTGAAATATCCCAAAGTAGCCCCTCACCATCCCTTAATCCTGAATCTTGGACAAACTTCGCCAACATGTTATGGTTAGATCAGCCATTTGGTACGGGGTACTCCCAAGGACAGGCGGCATATACAACTACGATTGAAGAAGCTTCTTCAGATTTTGTAAATGCCCTTAAATCATTTTACGAAAAGTTTCCCCACTTAATGAAGAAAAAGCTCTACCTTGTCGGCGAAAGCTACGGTAGCATATGGAGCGCCTATTTTGCAGAGGCATTACTTTCTGAACCATCTTTGAATATAAATTTTATGGGCGTGGGAATCGTCAGTGGACTTACGGCGGACTACGAAACTCAAGAACAAATTACTGCTTCTATTTGGATGGAACATATCAGCAAACTTGGATACTATTTTAATAATACCTCTTCCACAATATCTGAAGAGTTTAAAAAGCGCAATAAAGAATGTCAATATGATTCAGTTTTGAACAGATTGACGTTTCCTACTGAACAATACCCAATATGGAGACCAGAGTACAACTTTAGCACATCTACTTCTCTAAGGAAGCGGGAAGCTCTCGATGGCGAAGACATTGGAAATGTATTTAATTCAATTTCTGGATGCGACCTGTATTCCCTTTCTAACTTTTTACTTTATCTAGAGAACAGCTGTGTCATAACTTATGATGTTAGCCTTGATTGTAGTTTCAATGAGTATAATGATCCCTTAATCACATACCTGAACAGAGAAGATGTTCGCTCTTCTTTACATGCTACGAAAGCTTCAACTGCGTTGACAAGCGGCGAGGGTGTCTTCGCAGACGGATGCAATTTTGACTTATACAAAAAGATTGTGAGTAACAACGTAGAATCAGTTCTCGTTGAAATAATTCCACGCTTAACAGAAAAATACAAAGTGTCTTTCTTAGCTGGGGCATTGGATCTTCAAATTCTTTGGACCGGAACTCTTTTGGCATTGCAAAATACAACATGGAATGGATGGCAGGGATTCACTCAATCTCCTGGAAGTTTAGAGACAACTAATGGATTTACTTTGGATGAACGTAACTTAGCCTTTACATTGTCCAACTCGGTTGGGCACATGGCTCCATCTAAAGACCCTCAAATGGTTAGAGAATGGCTTGAAAATACGTTGCTTTATTAA

>58FY28971
ATGCTGTCTTTATTTTTGAAATCTCTTTTTGCTATTATAATAATTGAACTGACTATCATTCACGCTTTACCAACTTACACTGTACATTGGAAATGCAGTATACAACAAGCCAACACGAGTTCTGCTTCCTCGAATCAGACTGTTCAACCTAGACAACACGCTGCTCCTTCTTCGGATCGAATTGAATCACTTCCTGAATTTAAGGGATCATTACCGGAATTATATTCTGGATACTTGGAAGCGGATTCCGATAAATCACTTTTTTATACATATGCCCCTGCTGTTGTTGATTCGGAAACTTTCATAGTATGGCTTCAAGGAGGACCTGGATGCGCTGGAACATTAGGCTTTTTCAGTGAAAATGGACCCATTGAAATATCCCAAAGTAGCCCCTCACCATCCCTTAATCCTGAATCTTGGACAAACTTCGCCAACATGTTATGGTTAGATCAGCCATTTGGTACGGGGTACTCCCAAGGACAGGCGGCATATACAACTACGATTGAAGAAGCTTCTTCAGATTTTGTAAATGCCCTTAAATCATTTTACGAAAAGTTTCCCCACTTAATGAAGAAAAAGCTCTACCTTGTCGGCGAAAGCTACGGTAGCATATGGAGCGCCTATTTTGCAGAGGCATTACTTTCTGAACCATCTTTGAATATAAATTTTATGGGCGTGGGAATCGTCAGTGGACTTACGGCGGACTACGAAACTCAAGAACAAATTACTGCTTCTATTTGGATGGAACATATCAGCAAACTTGGATACTATTTTAATAATACCTCTTCCACAATATCTGAAGAGTTTAAAAAGCGCAATAAAGAATGTCAATATGATTCAGTTTTGAACAGATTGACGTTTCCTACTGAACAATACCCAATATGGAGACCAGAGTACAACTTTAGCACATCTACTTCTCTAAGGAAGCGGGAAGCTCTCGATGGCGAAGACATTGGAAATGTATTTAATTCAATTTCTGGATGCGACCTGTATTCCCTTTCTAACTTTTTACTTTATCTAGAGAACAGCTGTGTCATAACTTATGATGTTAGCCTTGATTGTAGTTTCAATGAGTATAATGATCCCTTAATCACATACCTGAACAGAGAAGATGTTCGCTCTTCTTTACATGCTACGAAAGCTTCAACTGCGTTGACAAGCGGTGAGGGTGTCTTCGCAGACGGATGCAATTTTGACTTATACAAAAAGATTGTGAGTAACAACGTAGAATCAGTTCTCGTTGAAATAATTCCACGCTTAACAGAAAAATACAAAGTGTCTTTCTTAGCTGGGGCATTGGATCTTCAAATTCTTTGGACCGGAACTCTTTTGGCATTGCAAAATACAACATGGAATGGATGGCAGGGATTCACTCAATCTCCTGGAAGTTTAGAGACAACTAATGGATTTACTTTGGATGAACGTAACTTAGCCTTTACATTGTCCAACTCGGTTGGGCACATGGCTCCATCTAAAGACCCTCAAATGGTTAGAGAATGGCTTGAAAATACGTTGCTTTATTAA

>59FY28973
ATGCTGTCTTTATTTTTGAAATCTCTTTTTGCTATTATAATAATTGAACTGACTATCATTCACGCTTTACCAACTTACACTGTACATTGGAAATGCAGTATACAACAAGCCAACACGAGTTCTGCTTCCTCGAATCAGACTGTTCAACCTAGACAACACGCTGCTCCTTCTTCGGATCGAATTGAATCACTTCCTGAATTTAAGGGATCATTACCGGAATTATATTCTGGATACTTGGAAGCGGATTCCGATAAATCACTTTTTTATACATATGCCCCTGCTGTTGTTGATTCGGAAACTTTCATAGTATGGCTTCAAGGAGGACCTGGATGCGCTGGAACATTAGGCTTTTTCAGTGAAAATGGACCCATTGAAATATCCCAAAGTAGCCCCTCACCATCCCTTAATCCTGAATCTTGGACAAACTTCGCCAACATGTTATGGTTAGATCAGCCATTTGGTACGGGGTACTCCCAAGGACAGGCGGCATATACAACTACGATTGAAGAAGCTTCTTCAGATTTTGTAAATGCCCTTAAATCATTTTACGAAAAGTTTCCCCACTTAATGAAGAAAAAGCTCTACCTTGTCGGCGAAAGCTACGGTAGCATATGGAGCGCCTATTTTGCAGAGGCATTACTTTCTGAACCATCTTTGAATATAAATTTTATGGGCGTGGGAATCGTCAGTGGACTTACGGCGGACTACGAAACTCAAGAACAAATTACTGCTTCTATTTGGATGGAACATATCAGCAAACTTGGATACTATTTTAATAATACCTCTTCCACAATATCTGAAGAGTTTAAAAAGCGCAATAAAGAATGTCAATATGATTCAGTTTTGAACAGATTGACGTTTCCTACTGAACAATACCCAATATGGAGACCAGAGTACAACTTTAGCACATCTACTTCTCTAAGGAAGCGGGAAGCTCTCGATGGCGAAGACATTGGAAATGTATTTAATTCAATTTCTGGATGCGACCTGTATTCCCTTTCTAACTTTTTACTTTATCTAGAGAACAGCTGTGTCATAACTTATGATGTTAGCCTTGATTGTAGTTTCAATGAGTATAATGATCCCTTAATCACATACCTGAACAGAGAAGATGTTCGCTCTTCTTTACATGCTACGAAAGCTTCAACTGCGTTGACAAGCGGCGAGGGTGTCTTCGCAGACGGATGCAATTTTGACTTATACAAAAAGATTGTGAGTAACAACGTAGAATCAGTTCTCGTTGAAATAATTCCACGCTTAACAGAAAAATACAAAGTGTCTTTCTTAGCTGGGGCATTGGATCTTCAAATTCTTTGGACCGGAACTCTTTTGGCATTGCAAAATACAACATGGAATGGATGGCAGGGATTCACTCAATCTCCTGGAAGTTTAGAGACAACTAATGGATTTACTTTGGATGAACGTAACTTAGCCTTTACATTGTCCAACTCGGTTGGGCACATGGCTCCATCTAAAGACCCTCAAATGGTTAGAGAATGGCTTGAAAATACGTTGCTTTATTAA

>60FY28974
ATGCTGTCTTTATTTTTGAAATCTCTTTTTGCTATTATAATAATTGAACTGACTATCATTCACGCTTTACCAACTTACACTGTACATTGGAAATGCAGTATACAACAAGCCAACACGAGTTCTGCTTCCTCGAATCAGACTGTTCAACCTAGACAACACGCTGCTCCTTCTTCGGATCGAATTGAATCACTTCCTGAATTTAAGGGATCATTACCGGAATTATATTCTGGATACTTGGAAGCGGATTCCGATAAATCACTTTTTTATACATATGCCCCTGCTGTTGTTGATTCGGAAACTTTCATAGTATGGCTTCAAGGAGGACCTGGATGCGCTGGAACATTAGGCTTTTTCAGTGAAAATGGACCCATTGAAATATCCCAAAGTAGCCCCTCACCATCCCTTAATCCTGAATCTTGGACAAACTTCGCCAACATGTTATGGTTAGATCAGCCATTTGGTACGGGGTACTCCCAAGGACAGGCGGCATATACAACTACGATTGAAGAAGCTTCTTCAGATTTTGTAAATGCCCTTAAATCATTTTACGAAAAGTTTCCCCACTTAATGAAGAAAAAGCTCTACCTTGTCGGCGAAAGCTACGGTAGCATATGGAGCGCCTATTTTGCAGAGGCATTACTTTCTGAACCATCTTTGAATATAAATTTTATGGGCGTGGGAATCGTCAGTGGACTTACGGCGGACTACGAAACTCAAGAACAAATTACTGCTTCTATTTGGATGGAACATATCAGCAAACTTGGATACTATTTTAATAATACCTCTTCCACAATATCTGAAGAGTTTAAAAAGCGCAATAAAGAATGTCAATATGATTCAGTTTTGAACAGATTGACGTTTCCTACTGAACAATACCCAATATGGAGACCAGAGTACAACTTTAGCACATCTACTTCTCTAAGGAAGCGGGAAGCTCTCGATGGCGAAGACATTGGAAATGTATTTAATTCAATTTCTGGATGCGACCTGTATTCCCTTTCTAACTTTTTACTTTATCTAGAGAACAGCTGTGTCATAACTTATGATGTTAGCCTTGATTGTAGTTTCAATGAGTATAATGATCCCTTAATCACATACCTGAACAGAGAAGATGTTCGCTCTTCTTTACATGCTACGAAAGCTTCAACTGCGTTGACAAGCGGCGAGGGTGTCTTCGCAGACGGATGCAATTTTGACTTATACAAAAAGATTGTGAGTAACAACGTAGAATCAGTTCTCGTTGAAATAATTCCACGCTTAACAGAAAAATACAAAGTGTCTTTCTTAGCTGGGGCATTGGATCTTCAAATTCTTTGGACCGGAACTCTTTTGGCATTGCAAAATACAACATGGAATGGATGGCAGGGATTCACTCAATCTCCTGGAAGTTTAGAGACAACTAATGGATTTACTTTGGATGAACGTAACTTAGCCTTTACATTGTCCAACTCGGTTGGGCACATGGCTCCATCTAAAGACCCTCAAATGGTTAGAGAATGGCTTGAAAATACGTTGCTTTATTAA

>61FY28975
ATGCTGTCTTTATTTTTGAAATCTCTTTTTGCTATTATAATAATTGAACTGACTATCATTCACGCTTTACCAACTTACACTGTACATTGGAAATGCAGTATACAACAAGCCAACACGAGTTCTGCTTCCTCGAATCAGACTGTTCAACCTAGACAACACGCTGCTCCTTCTTCGGATCGAATTGAATCACTTCCTGAATTTAAGGGATCATTACCGGAATTATATTCTGGATACTTGGAAGCGGATTCCGATAAATCACTTTTTTATACATATGCCCCTGCTGTTGTTGATTCGGAAACTTTCATAGTATGGCTTCAAGGAGGACCTGGATGCGCTGGAACATTAGGCTTTTTCAGTGAAAATGGACCCATTGAAATATCCCAAAGTAGCCCCTCACCATCCCTTAATCCTGAATCTTGGACAAACTTCGCCAACATGTTATGGTTAGATCAGCCATTTGGTACGGGGTACTCCCAAGGACAGGCGGCATATACAACTACGATTGAAGAAGCTTCTTCAGATTTTGTAAATGCCCTTAAATCATTTTACGAAAAGTTTCCCCACTTAATGAAGAAAAAGCTCTACCTTGTCGGCGAAAGCTACGGTAGCATATGGAGCGCCTATTTTGCAGAGGCATTACTTTCTGAACCATCTTTGAATATAAATTTTATGGGCGTGGGAATCGTCAGTGGACTTACGGCGGACTACGAAACTCAAGAACAAATTACTGCTTCTATTTGGATGGAACATATCAGCAAACTTGGATACTATTTTAATAATACCTCTTCCACAATATCTGAAGAGTTTAAAAAGCGCAATAAAGAATGTCAATATGATTCAGTTTTGAACAGATTGACGTTTCCTACTGAACAATACCCAATATGGAGACCAGAGTACAACTTTAGCACATCTACTTCTCTAAGGAAGCGGGAAGCTCTCGATGGCGAAGACATTGGAAATGTATTTAATTCAATTTCTGGATGCGACCTGTATTCCCTTTCTAACTTTTTACTTTATCTAGAGAACAGCTGTGTCATAACTTATGATGTTAGCCTTGATTGTAGTTTCAATGAGTATAATGATCCCTTAATCACATACCTGAACAGAGAAGATGTTCGCTCTTCTTTACATGCTACGAAAGCTTCAACTGCGTTGACAAGCGGTGAGGGTGTCTTCGCAGACGGATGCAATTTTGACTTATACAAAAAGATTGTGAGTAACAACGTAGAATCAGTTCTCGTTGAAATAATTCCACGCTTAACAGAAAAATACAAAGTGTCTTTCTTAGCTGGGGCATTGGATCTTCAAATTCTTTGGACCGGAACTCTTTTGGCATTGCAAAATACAACATGGAATGGATGGCAGGGATTCACTCAATCTCCTGGAAGTTTAGAGACAACTAATGGATTTACTTTGGATGAACGTAACTTAGCCTTTACATTGTCCAACTCGGTTGGGCACATGGCTCCATCTAAAGACCCTCAAATGGTTAGAGAATGGCTTGAAAATACGTTGCTTTATTAA

>62FY28977
ATGCTGTCTTTATTTTTGAAATCTCTTTTTGCTATTATAATAATTGAACTGACTATCATTCACGCTTTACCAACTTACACTGTACATTGGAAATGCAGTATACAACAAGCCAACACGAGTTCTGCTTCCTCGAATCAGACTGTTCAACCTAGACAACACGCTGCTCCTTCTTCGGATCGAATTGAATCACTTCCTGAATTTAAGGGATCATTACCGGAATTATATTCTGGATACTTGGAAGCGGATTCCGATAAATCACTTTTTTATACATATGCCCCTGCTGTTGTTGATTCGGAAACTTTCATAGTATGGCTTCAAGGAGGACCTGGATGCGCTGGAACATTAGGCTTTTTCAGTGAAAATGGACCCATTGAAATATCCCAAAGTAGCCCCTCACCATCCCTTAATCCTGAATCTTGGACAAACTTCGCCAACATGTTATGGTTAGATCAGCCATTTGGTACGGGGTACTCCCAAGGACAGGCGGCATATACAACTACGATTGAAGAAGCTTCTTCAGATTTTGTAAATGCCCTTAAATCATTTTACGAAAAGTTTCCCCACTTAATGAAGAAAAAGCTCTACCTTGTCGGCGAAAGCTACGGTAGCATATGGAGCGCCTATTTTGCAGAGGCATTACTTTCTGAACCATCTTTGAATATAAATTTTATGGGCGTGGGAATCGTCAGTGGACTTACGGCGGACTACGAAACTCAAGAACAAATTACTGCTTCTATTTGGATGGAACATATCAGCAAACTTGGATACTATTTTAATAATACCTCTTCCACAATATCTGAAGAGTTTAAAAAGCGCAATAAAGAATGTCAATATGATTCAGTTTTGAACAGATTGACGTTTCCTACTGAACAATACCCAATATGGAGACCAGAGTACAACTTTAGCACATCTACTTCTCTAAGGAAGCGGGAAGCTCTCGATGGCGAAGACATTGGAAATGTATTTAATTCAATTTCTGGATGCGACCTGTATTCCCTTTCTAACTTTTTACTTTATCTAGAGAACAGCTGTGTCATAACTTATGATGTTAGCCTTGATTGTAGTTTCAATGAGTATAATGATCCCTTAATCACATACCTGAACAGAGAAGATGTTCGCTCTTCTTTACATGCTACGAAAGCTTCAACTGCGTTGACAAGCGGCGAGGGTGTCTTCGCAGACGGATGCAATTTTGACTTATACAAAAAGATTGTGAGTAACAACGTAGAATCAGTTCTCGTTGAAATAATTCCACGCTTAACAGAAAAATACAAAGTGTCTTTCTTAGCTGGGGCATTGGATCTTCAAATTCTTTGGACCGGAACTCTTTTGGCATTGCAAAATACAACATGGAATGGATGGCAGGGATTCACTCAATCTCCTGGAAGTTTAGAGACAACTAATGGATTTACTTTGGATGAACGTAACTTAGCCTTTACATTGTCCAACTCGGTTGGGCACATGGCTCCATCTAAAGACCCTCAAATGGTTAGAGAATGGCTTGAAAATACGTTGCTTTATTAA

>63FY28978
ATGCTGTCTTTATTTTTGAAATCTCTTTTTGCTATTATAATAATTGAACTGACTATCATTCACGCTTTACCAACTTACACTGTACATTGGAAATGCAGTATACAACAAGCCAACACGAGTTCTGCTTCCTCGAATCAGACTGTTCAACCTAGACAACACGCTGCTCCTTCTTCGGATCGAATTGAATCACTTCCTGAATTTAAGGGATCATTACCGGAATTATATTCTGGATACTTGGAAGCGGATTCCGATAAATCACTTTTTTATACATATGCCCCTGCTGTTGTTGATTCGGAAACTTTCATAGTATGGCTTCAAGGAGGACCTGGATGCGCTGGAACATTAGGCTTTTTCAGTGAAAATGGACCCATTGAAATATCCCAAAGTAGCCCCTCACCATCCCTTAATCCTGAATCTTGGACAAACTTCGCCAACATGTTATGGTTAGATCAGCCATTTGGTACGGGGTACTCCCAAGGACAGGCGGCATATACAACTACGATTGAAGAAGCTTCTTCAGATTTTGTAAATGCCCTTAAATCATTTTACGAAAAGTTTCCCCACTTAATGAAGAAAAAGCTCTACCTTGTCGGCGAAAGCTACGGTAGCATATGGAGCGCCTATTTTGCAGAGGCATTACTTTCTGAACCATCTTTGAATATAAATTTTATGGGCGTGGGAATCGTCAGTGGACTTACGGCGGACTACGAAACTCAAGAACAAATTACTGCTTCTATTTGGATGGAACATATCAGCAAACTTGGATACTATTTTAATAATACCTCTTCCACAATATCTGAAGAGTTTAAAAAGCGCAATAAAGAATGTCAATATGATTCAGTTTTGAACAGATTGACGTTTCCTACTGAACAATACCCAATATGGAGACCAGAGTACAACTTTAGCACATCTACTTCTCTAAGGAAGCGGGAAGCTCTCGATGGCGAAGACATTGGAAATGTATTTAATTCAATTTCTGGATGCGACCTGTATTCCCTTTCTAACTTTTTACTTTATCTAGAGAACAGCTGTGTCATAACTTATGATGTTAGCCTTGATTGTAGTTTCAATGAGTATAATGATCCCTTAATCACATACCTGAACAGAGAAGATGTTCGCTCTTCTTTACATGCTACGAAAGCTTCAACTGCGTTGACAAGCGGTGAGGGTGTCTTCGCAGACGGATGCAATTTTGACTTATACAAAAAGATTGTGAGTAACAACGTAGAATCAGTTCTCGTTGAAATAATTCCACGCTTAACAGAAAAATACAAAGTGTCTTTCTTAGCTGGGGCATTGGATCTTCAAATTCTTTGGACCGGAACTCTTTTGGCATTGCAAAATACAACATGGAATGGATGGCAGGGATTCACTCAATCTCCTGGAAGTTTAGAGACAACTAATGGATTTACTTTGGATGAACGTAACTTAGCCTTTACATTGTCCAACTCGGTTGGGCACATGGCTCCATCTAAAGACCCTCAAATGGTTAGAGAATGGCTTGAAAATACGTTGCTTTATTAA

>64FY28979
ATGCTGTCTTTATTTTTGAAATCTCTTTTTGCTATTATAATAATTGAACTGACTATCATTCACGCTTTACCAACTTACACTGTACATTGGAAATGCAGTATACAACAAGCCAACACGAGTTCTGCTTCCTCGAATCAGACTGTTCAACCTAGACAACACGCTGCTCCTTCTTCGGATCGAATTGAATCACTTCCTGAATTTAAGGGATCATTACCGGAATTATATTCTGGATACTTGGAAGCGGATTCCGATAAATCACTTTTTTATACATATGCCCCTGCTGTTGTTGATTCGGAAACTTTCATAGTATGGCTTCAAGGAGGACCTGGATGCGCTGGAACATTAGGCTTTTTCAGTGAAAATGGACCCATTGAAATATCCCAAAGTAGCCCCTCACCATCCCTTAATCCTGAATCTTGGACAAACTTCGCCAACATGTTATGGTTAGATCAGCCATTTGGTACGGGGTACTCCCAAGGACAGGCGGCATATACAACTACGATTGAAGAAGCTTCTTCAGATTTTGTAAATGCCCTTAAATCATTTTACGAAAAGTTTCCCCACTTAATGAAGAAAAAGCTCTACCTTGTCGGCGAAAGCTACGGTAGCATATGGAGCGCCTATTTTGCAGAGGCATTACTTTCTGAACCATCTTTGAATATAAATTTTATGGGCGTGGGAATCGTCAGTGGACTTACGGCGGACTACGAAACTCAAGAACAAATTACTGCTTCTATTTGGATGGAACATATCAGCAAACTTGGATACTATTTTAATAATACCTCTTCCACAATATCTGAAGAGTTTAAAAAGCGCAATAAAGAATGTCAATATGATTCAGTTTTGAACAGATTGACGTTTCCTACTGAACAATACCCAATATGGAGACCAGAGTACAACTTTAGCACATCTACTTCTCTAAGGAAGCGGGAAGCTCTCGATGGCGAAGACATTGGAAATGTATTTAATTCAATTTCTGGATGCGACCTGTATTCCCTTTCTAACTTTTTACTTTATCTAGAGAACAGCTGTGTCATAACTTATGATGTTAGCCTTGATTGTAGTTTCAATGAGTATAATGATCCCTTAATCACATACCTGAACAGAGAAGATGTTCGCTCTTCTTTACATGCTACGAAAGCTTCAACTGCGTTGACAAGCGGCGAGGGTGTCTTCGCAGACGGATGCAATTTTGACTTATACAAAAAGATTGTGAGTAACAACGTAGAATCAGTTCTCGTTGAAATAATTCCACGCTTAACAGAAAAATACAAAGTGTCTTTCTTAGCTGGGGCATTGGATCTTCAAATTCTTTGGACCGGAACTCTTTTGGCATTGCAAAATACAACATGGAATGGATGGCAGGGATTCACTCAATCTCCTGGAAGTTTAGAGACAACTAATGGATTTACTTTGGATGAACGTAACTTAGCCTTTACATTGTCCAACTCGGTTGGGCACATGGCTCCATCTAAAGACCCTCAAATGGTTAGAGAATGGCTTGAAAATACGTTGCTTTATTAA

>65FY28980
ATGCTGTCTTTATTTTTGAAATCTCTTTTTGCTATTATAATAATTGAACTGACTATCATTCACGCTTTACCAACTTACACTGTACATTGGAAATGCAGTATACAACAAGCCAACACGAGTTCTGCTTCCTCGAATCAGACTGTTCAACCTAGACAACACGCTGCTCCTTCTTCGGATCGAATTGAATCACTTCCTGAATTTAAGGGATCATTACCGGAATTATATTCTGGATACTTGGAAGCGGATTCCGATAAATCACTTTTTTATACATATGCCCCTGCTGTTGTTGATTCGGAAACTTTCATAGTATGGCTTCAAGGAGGACCTGGATGCGCTGGAACATTAGGCTTTTTCAGTGAAAATGGACCCATTGAAATATCCCAAAGTAGCCCCTCACCATCCCTTAATCCTGAATCTTGGACAAACTTCGCCAACATGTTATGGTTAGATCAGCCATTTGGTACGGGGTACTCCCAAGGACAGGCGGCATATACAACTACGATTGAAGAAGCTTCTTCAGATTTTGTAAATGCCCTTAAATCATTTTACGAAAAGTTTCCCCACTTAATGAAGAAAAAGCTCTACCTTGTCGGCGAAAGCTACGGTAGCATATGGAGCGCCTATTTTGCAGAGGCATTACTTTCTGAACCATCTTTGAATATAAATTTTATGGGCGTGGGAATCGTCAGTGGACTTACGGCGGACTACGAAACTCAAGAACAAATTACTGCTTCTATTTGGATGGAACATATCAGCAAACTTGGATACTATTTTAATAATACCTCTTCCACAATATCTGAAGAGTTTAAAAAGCGCAATAAAGAATGTCAATATGATTCAGTTTTGAACAGATTGACGTTTCCTACTGAACAATACCCAATATGGAGACCAGAGTACAACTTTAGCACATCTACTTCTCTAAGGAAGCGGGAAGCTCTCGATGGCGAAGACATTGGAAATGTATTTAATTCAATTTCTGGATGCGACCTGTATTCCCTTTCTAACTTTTTACTTTATCTAGAGAACAGCTGTGTCATAACTTATGATGTTAGCCTTGATTGTAGTTTCAATGAGTATAATGATCCCTTAATCACATACCTGAACAGAGAAGATGTTCGCTCTTCTTTACATGCTACGAAAGCTTCAACTGCGTTGACAAGCGGCGAGGGTGTCTTCGCAGACGGATGCAATTTTGACTTATACAAAAAGATTGTGAGTAACAACGTAGAATCAGTTCTCGTTGAAATAATTCCACGCTTAACAGAAAAATACAAAGTGTCTTTCTTAGCTGGGGCATTGGATCTTCAAATTCTTTGGACCGGAACTCTTTTGGCATTGCAAAATACAACATGGAATGGATGGCAGGGATTCACTCAATCTCCTGGAAGTTTAGAGACAACTAATGGATTTACTTTGGATGAACGTAACTTAGCCTTTACATTGTCCAACTCGGTTGGGCACATGGCTCCATCTAAAGACCCTCAAATGGTTAGAGAATGGCTTGAAAATACGTTGCTTTATTAA

>66FY28984
ATGCTGTCTTTATTTTTGAAATCTCTTTTTGCTATTATAATAATTGAACTGACTATCATTCACGCTTTACCAACTTACACTGTACATTGGAAATGCAGTATACAACAAGCCAACACGAGTTCTGCTTCCTCGAATCAGACTGTTCAACCTAGACAACACGCTGCTCCTTCTTCGGATCGAATTGAATCACTTCCTGAATTTAAGGGATCATTACCGGAATTATATTCTGGATACTTGGAAGCGGATTCCGATAAATCACTTTTTTATACATATGCCCCTGCTGTTGTTGATTCGGAAACTTTCATAGTATGGCTTCAAGGAGGACCTGGATGCGCTGGAACATTAGGCTTTTTCAGTGAAAATGGACCCATTGAAATATCCCAAAGTAGCCCCTCACCATCCCTTAATCCTGAATCTTGGACAAACTTCGCCAACATGTTATGGTTAGATCAGCCATTTGGTACGGGGTACTCCCAAGGACAGGCGGCATATACAACTACGATTGAAGAAGCTTCTTCAGATTTTGTAAATGCCCTTAAATCATTTTACGAAAAGTTTCCCCACTTAATGAAGAAAAAGCTCTACCTTGTCGGCGAAAGCTACGGTAGCATATGGAGCGCCTATTTTGCAGAGGCATTACTTTCTGAACCATCTTTGAATATAAATTTTATGGGCGTGGGAATCGTCAGTGGACTTACGGCGGACTACGAAACTCAAGAACAAATTACTGCTTCTATTTGGATGGAACATATCAGCAAACTTGGATACTATTTTAATAATACCTCTTCCACAATATCTGAAGAGTTTAAAAAGCGCAATAAAGAATGTCAATATGATTCAGTTTTGAACAGATTGACGTTTCCTACTGAACAATACCCAATATGGAGACCAGAGTACAACTTTAGCACATCTACTTCTCTAAGGAAGCGGGAAGCTCTCGATGGCGAAGACATTGGAAATGTATTTAATTCAATTTCTGGATGCGACCTGTATTCCCTTTCTAACTTTTTACTTTATCTAGAGAACAGCTGTGTCATAACTTATGATGTTAGCCTTGATTGTAGTTTCAATGAGTATAATGATCCCTTAATCACATACCTGAACAGAGAAGATGTTCGCTCTTCTTTACATGCTACGAAAGCTTCAACTGCGTTGACAAGCGGTGAGGGTGTCTTCGCAGACGGATGCAATTTTGACTTATACAAAAAGATTGTGAGTAACAACGTAGAATCAGTTCTCGTTGAAATAATTCCACGCTTAACAGAAAAATACAAAGTGTCTTTCTTAGCTGGGGCATTGGATCTTCAAATTCTTTGGACCGGAACTCTTTTGGCATTGCAAAATACAACATGGAATGGATGGCAGGGATTCACTCAATCTCCTGGAAGTTTAGAGACAACTAATGGATTTACTTTGGATGAACGTAACTTAGCCTTTACATTGTCCAACTCGGTTGGGCACATGGCTCCATCTAAAGACCCTCAAATGGTTAGAGAATGGCTTGAAAATACGTTGCTTTATTAA

>67FY28985
ATGCTGTCTTTATTTTTGAAATCTCTTTTTGCTATTATAATAATTGAACTGACTATCATTCACGCTTTACCAACTTACACTGTACATTGGAAATGCAGTATACAACAAGCCAACACGAGTTCTGCTTCCTCGAATCAGACTGTTCAACCTAGACAACACGCTGCTCCTTCTTCGGATCGAATTGAATCACTTCCTGAATTTAAGGGATCATTACCGGAATTATATTCTGGATACTTGGAAGCGGATTCCGATAAATCACTTTTTTATACATATGCCCCTGCTGTTGTTGATTCGGAAACTTTCATAGTATGGCTTCAAGGAGGACCTGGATGCGCTGGAACATTAGGCTTTTTCAGTGAAAATGGACCCATTGAAATATCCCAAAGTAGCCCCTCACCATCCCTTAATCCTGAATCTTGGACAAACTTCGCCAACATGTTATGGTTAGATCAGCCATTTGGTACGGGGTACTCCCAAGGACAGGCGGCATATACAACTACGATTGAAGAAGCTTCTTCAGATTTTGTAAATGCCCTTAAATCATTTTACGAAAAGTTTCCCCACTTAATGAAGAAAAAGCTCTACCTTGTCGGCGAAAGCTACGGTAGCATATGGAGCGCCTATTTTGCAGAGGCATTACTTTCTGAACCATCTTTGAATATAAATTTTATGGGCGTGGGAATCGTCAGTGGACTTACGGCGGACTACGAAACTCAAGAACAAATTACTGCTTCTATTTGGATGGAACATATCAGCAAACTTGGATACTATTTTAATAATACCTCTTCCACAATATCTGAAGAGTTTAAAAAGCGCAATAAAGAATGTCAATATGATTCAGTTTTGAACAGATTGACGTTTCCTACTGAACAATACCCAATATGGAGACCAGAGTACAACTTTAGCACATCTACTTCTCTAAGGAAGCGGGAAGCTCTCGATGGCGAAGACATTGGAAATGTATTTAATTCAATTTCTGGATGCGACCTGTATTCCCTTTCTAACTTTTTACTTTATCTAGAGAACAGCTGTGTCATAACTTATGATGTTAGCCTTGATTGTAGTTTCAATGAGTATAATGATCCCTTAATCACATACCTGAACAGAGAAGATGTTCGCTCTTCTTTACATGCTACGAAAGCTTCAACTGCGTTGACAAGCGGCGAGGGTGTCTTCGCAGACGGATGCAATTTTGACTTATACAAAAAGATTGTGAGTAACAACGTAGAATCAGTTCTCGTTGAAATAATTCCACGCTTAACAGAAAAATACAAAGTGTCTTTCTTAGCTGGGGCATTGGATCTTCAAATTCTTTGGACCGGAACTCTTTTGGCATTGCAAAATACAACATGGAATGGATGGCAGGGATTCACTCAATCTCCTGGAAGTTTAGAGACAACTAATGGATTTACTTTGGATGAACGTAACTTAGCCTTTACATTGTCCAACTCGGTTGGGCACATGGCTCCATCTAAAGACCCTCAAATGGTTAGAGAATGGCTTGAAAATACGTTGCTTTATTAA

>68FY28987
ATGCTGTCTTTATTTTTGAAATCTCTTTTTGCTATTATAATAATTGAACTGACTATCATTCACGCTTTACCAACTTACACTGTACATTGGAAATGCAGTATACAACAAGCCAACACGAGTTCTGCTTCCTCGAATCAGACTGTTCAACCTAGACAACACGCTGCTCCTTCTTCGGATCGAATTGAATCACTTCCTGAATTTAAGGGATCATTACCGGAATTATATTCTGGATACTTGGAAGCGGATTCCGATAAATCACTTTTTTATACATATGCCCCTGCTGTTGTTGATTCGGAAACTTTCATAGTATGGCTTCAAGGAGGACCTGGATGCGCTGGAACATTAGGCTTTTTCAGTGAAAATGGACCCATTGAAATATCCCAAAGTAGCCCCTCACCATCCCTTAATCCTGAATCTTGGACAAACTTCGCCAACATGTTATGGTTAGATCAGCCATTTGGTACGGGGTACTCCCAAGGACAGGCGGCATATACAACTACGATTGAAGAAGCTTCTTCAGATTTTGTAAATGCCCTTAAATCATTTTACGAAAAGTTTCCCCACTTAATGAAGAAAAAGCTCTACCTTGTCGGCGAAAGCTACGGTAGCATATGGAGCGCCTATTTTGCAGAGGCATTACTTTCTGAACCATCTTTGAATATAAATTTTATGGGCGTGGGAATCGTCAGTGGACTTACGGCGGACTACGAAACTCAAGAACAAATTACTGCTTCTATTTGGATGGAACATATCAGCAAACTTGGATACTATTTTAATAATACCTCTTCCACAATATCTGAAGAGTTTAAAAAGCGCAATAAAGAATGTCAATATGATTCAGTTTTGAACAGATTGACGTTTCCTACTGAACAATACCCAATATGGAGACCAGAGTACAACTTTAGCACATCTACTTCTCTAAGGAAGCGGGAAGCTCTCGATGGCGAAGACATTGGAAATGTATTTAATTCAATTTCTGGATGCGACCTGTATTCCCTTTCTAACTTTTTACTTTATCTAGAGAACAGCTGTGTCATAACTTATGATGTTAGCCTTGATTGTAGTTTCAATGAGTATAATGATCCCTTAATCACATACCTGAACAGAGAAGATGTTCGCTCTTCTTTACATGCTACGAAAGCTTCAACTGCGTTGACAAGCGGCGAGGGTGTCTTCGCAGACGGATGCAATTTTGACTTATACAAAAAGATTGTGAGTAACAACGTAGAATCAGTTCTCGTTGAAATAATTCCACGCTTAACAGAAAAATACAAAGTGTCTTTCTTAGCTGGGGCATTGGATCTTCAAATTCTTTGGACCGGAACTCTTTTGGCATTGCAAAATACAACATGGAATGGATGGCAGGGATTCACTCAATCTCCTGGAAGTTTAGAGACAACTAATGGATTTACTTTGGATGAACGTAACTTAGCCTTTACATTGTCCAACTCGGTTGGGCACATGGCTCCATCTAAAGACCCTCAAATGGTTAGAGAATGGCTTGAAAATACGTTGCTTTATTAA

>69FY28988
ATGCTGTCTTTATTTTTGAAATCTCTTTTTGCTATTATAATAATTGAATTGACTATCATTCACGCTTTACCAACTTACACTGTACATTGGAAATGCAGTATACAACAAGCCAACACGAGTTCTGCTTCCTCGAATCAGACTGTTCAACCTAGACAACACGCTGCTCCTTCTTCGGATCGAATTAAATCACTTCCTGAATTTAAGGGATCATTACCGGAATTATATTCTGGATACTTGGAAGCGAATTCCGATAAATCACTTTTTTATACATATGCCCCTGCTGTTGTTGATTCGGAAACTTTCATAGTATGGCTTCAAGGAGGACCTGGATGCGCTGGAACATTAGGCTTTTTCAGTGAAAATGGACCCATTGAAATATCCCAAAGTAGCCCCTCACCATCCCTTAATCCTGAATCTTGGACAAACTTCGCCAACATGTTATGGTTAGATCAGCCATTTGGTACGGGGTACTCCCAAGGACAGGCGGCATATACAACTACGATTGAAGAAGCTTCTTCAGATTTTGTAAATGCCCTGAAATCATTTTACCAAAAGTTTCCCCACTTAATGAAGAAAAAGCTCTACCTTGTCGGCGAAAGCTACGGTAGCATATGGAGCGCCAATTTTGCAGAGGCATTACTTTCTGAACCATCTTTGAATATAAATTTTATGGGCGTGGGAATCGTCAGTGGACTTACGGCGGACTACGAAACTCAAGAACAAATTACTGCTTCTATTTGGGTGGAACATATCAGCAAACTTGGATACTATTTTAATAATACTTCTTCCACAATATCTGAAGAGTTTAAAAAGCGCAATAAAGAATGTCAATATGATTCAGTTTTGAACAGATTGACGTTTCCTACTGAACAATACCCAATATGGAGACCAGAGTACAACTTTAGCACATCTACTTCTCTAAGGAAGCGGGAAGCTCTCGATGGTGAAGACATTGGGAATGTATTTAATTCAATTTCTGGATGTGACTTGTATTCCCTTTCTAACTTTTTACTTTATCTAGAGAACAGCTGTGTCATAACTTATGATGTTAGCCTTGATTGTAGTTTCAATGAGTATAATGATCCCTTAATCACATACCTGAACAGAGAAGATGTTCGCTCTTCTTTACATGCTACGAAAGCTTCAACTGCGTTGACAAGCGGCGAGGGTGTCTTCGCAGACGGATGCAATTTTGACTTATACAAAAAGATTGTGAGTAACAACGTAGAATCAGTTCTCGTTGAAATAATTCCACGCTTAACAGAAAAATACAAAGTGTCTTTCTTAGCTGGGGCATTGGATCTTCAAATTCTTTGGACCGGAACTCTTTTGGCATTGCAAAATACAACATGGAATGGATGGCAGGGATTCACTCAATCTCCTGGAAGTTTAGAGACAACTAATGGATTTACTTTGGATGAACGTAACTTAGCCTTTACATTGTCCAACTCGGTTGGGCACATGGCTCCATCTAAAGACCCTCAAATGGTTAGAGAATGGCTTGAAAATACGTTGCTTTATTAA

>70FY28991
ATGCTGTCTTTATTTTTGAAATCTCTTTTTGCTATTATAATAATTGAATTGACTATCATTCACGCTTTACCAACTTACACTGTACATTGGAAATGCAGTATACAACAAGCCAACACGAGTTCTGCTTCCTCGAATCAGACTGTTCAACCTAGACAACACGCTGCTCCTTCTTCGGATCGAATTAAATCACTTCCTGAATTTAAGGGATCATTACCGGAATTATATTCTGGATACTTGGAAGCGAATTCCGATAAATCACTTTTTTATACATATGCCCCTGCTGTTGTTGATTCGGAAACTTTCATAGTATGGCTTCAAGGAGGACCTGGATGCGCTGGAACATTAGGCTTTTTCAGTGAAAATGGACCCATTGAAATATCCCAAAGTAGCCCCTCACCATCCCTTAATCCTGAATCTTGGACAAACTTCGCCAACATGTTATGGTTAGATCAGCCATTTGGTACGGGGTACTCCCAAGGACAGGCGGCATATACAACTACGATTGAAGAAGCTTCTTCAGATTTTGTAAATGCCCTGAAATCATTTTACCAAAAGTTTCCCCACTTAATGAAGAAAAAGCTCTACCTTGTCGGCGAAAGCTACGGTAGCATATGGAGCGCCAATTTTGCAGAGGCATTACTTTCTGAACCATCTTTGAATATAAATTTTATGGGCGTGGGAATCGTCAGTGGACTTACGGCGGACTACGAAACTCAAGAACAAATTACTGCTTCTATTTGGGTGGAACATATCAGCAAACTTGGATACTATTTTAATAATACTTCTTCCACAATATCTGAAGAGTTTAAAAAGCGCAATAAAGAATGTCAATATGATTCAGTTTTGAACAGATTGACGTTTCCTACTGAACAATACCCAATATGGAGACCAGAGTACAACTTTAGCACATCTACTTCTCTAAGGAAGCGGGAAGCTCTCGATGGTGAAGACATTGGGAATGTATTTAATTCAATTTCTGGATGTGACTTGTATTCCCTTTCTAACTTTTTACTTTATCTAGAGAACAGCTGTGTCATAACTTATGATGTTAGCCTTGATTGTAGTTTCAATGAGTATAATGATCCCTTAATCACATACCTGAACAGAGAAGATGTTCGCTCTTCTTTACATGCTACGAAAGCTTCAACTGCGTTGACAAGCGGCGAGGGTGTCTTCGCAGACGGATGCAATTTTGACTTATACAAAAAGATTGTGAGTAACAACGTAGAATCAGTTCTCGTTGAAATAATTCCACGCTTAACAGAAAAATACAAAGTGTCTTTCTTAGCTGGGGCATTGGATCTTCAAATTCTTTGGACCGGAACTCTTTTGGCATTGCAAAATACAACATGGAATGGATGGCAGGGATTCACTCAATCTCCTGGAAGTTTAGAGACAACTAATGGATTTACTTTGGATGAACGTAACTTAGCCTTTACATTGTCCAACTCGGTTGGGCACATGGCTCCATCTAAAGACCCTCAAATGGTTAGAGAATGGCTTGAAAATACGTTGCTTTATTAA

>71FY28998
ATGCTGTCTTTATTTTTGAAATCTCTTTTTGCTATTATAATAATTGAACTGACTATCATTCACGCTTTACCAACTTACACTGTACATTGGAAATGCAGTATACAACAAGCCAACACGAGTTCTGCTTCCTCGAATCAGACTGTTCAACCTAGACAACACGCTGCTCCTTCTTCGGATCGAATTGAATCACTTCCTGAATTTAAGGGATCATTACCGGAATTATATTCTGGATACTTGGAAGCGGATTCCGATAAATCACTTTTTTATACATATGCCCCTGCTGTTGTTGATTCGGAAACTTTCATAGTATGGCTTCAAGGAGGACCTGGATGCGCTGGAACATTAGGTTTTTTCAGTGAAAATGGACCCATTGAAATATCCCAAAGTAGCCCCTCACCATCCCTTAATCCTGAATCTTGGACAAACTTCGCCAACATGTTATGGTTAGATCAGCCATTTGGTACGGGGTACTCCCAAGGACAGGCGGCATATACAACTACGATTGAAGAAGCTTCTTCAGATTTTGTAAATGCCCTTAAATCATTTTACGAAAAGTTTCCCCACTTAATGAAGAAAAAGCTCTACCTTGTCGGCGAAAGCTACGGTAGCATATGGAGCGCCTATTTTGCAGAGGCATTACTTTCTGAACCATCTTTGAATATAAATTTTATGGGCGTGGGAATCGTCAGTGGACTTACGGCGGACTACGAAACTCAAGAACAAATTACTGCTTCTATTTGGATGGAACATATCAGCAAACTTGGATACTATTTTAATAATACCTCTTCCACAATATCTGAAGAGTTTAAAAAGCGCAATAAAGAATGTCAATATGATTCAGTTTTGAACAGATTGACGTTTCCTACTGAACAATACCCAATATGGAGACCAGAGTACAACTTTAGCACATCTACTTCTCTAAGGAAGCGGGAAGCTCTCGATGGCGAAGACATTGGAAATGTATTTAATTCAATTTCTGGATGCGACCTGTATTCCCTTTCTAACTTTTTACTTTATCTAGAGAACAGCTGTGTCATAACTTATGATGTTAGCCTTGATTGTAGTTTCAATGAGTATAATGATCCCTTAATCACATACCTGAACAGAGAAGATGTTCGCTCTTCTTTACATGCTACGAAAGCTTCAACTGCGTTGACAAGCGGTGAGGGTGTCTTCGCAGACGGATGCAATTTTGACTTATACAAAAAGATTGTGAGTAACAACGTAGAATCAGTTCTCGTTGAAATAATTCCACGCTTAACAGAAAAATACAAAGTGTCTTTCTTAGCTGGGGCATTGGATCTTCAAATTCTTTGGACCGGAACTCTTTTGGCATTGCAAAATACAACATGGAATGGATGGCAGGGATTCACTCAATCTCCTGGAAGTTTAGAGACAACTAATGGATTTACTTTGGATGAACGTAACTTAGCCTTTACATTGTCCAACTCGGTTGGGCACATGGCTCCATCTAAAGACCCTCAAATGGTTAGAGAATGGCTTGAAAATACGTTGCTTTATTAA

>72FY28999
ATGCTGTCTTTATTTTTGAAATCTCTTTTTGCTATTATAATAATTGAATTGACTATCATTCACGCTTTACCAACTTACACTGTACATTGGAAATGCAGTATACAACAAGCCAACACGAGTTCTGCTTCCTCGAATCAGACTGTTCAACCTAGACAACACGCTGCTCCTTCTTCGGATCGAATTAAATCACTTCCTGAATTTAAGGGATCATTACCGGAATTATATTCTGGATACTTGGAAGCGAATTCCGATAAATCACTTTTTTATACATATGCCCCTGCTGTTGTTGATTCGGAAACTTTCATAGTATGGCTTCAAGGAGGACCTGGATGCGCTGGAACATTAGGCTTTTTCAGTGAAAATGGACCCATTGAAATATCCCAAAGTAGCCCCTCACCATCCCTTAATCCTGAATCTTGGACAAACTTCGCCAACATGTTATGGTTAGATCAGCCATTTGGTACGGGGTACTCCCAAGGACAGGCGGCATATACAACTACGATTGAAGAAGCTTCTTCAGATTTTGTAAATGCCCTGAAATCATTTTACCAAAAGTTTCCCCACTTAATGAAGAAAAAGCTCTACCTTGTCGGCGAAAGCTACGGTAGCATATGGAGCGCCAATTTTGCAGAGGCATTACTTTCTGAACCATCTTTGAATATAAATTTTATGGGCGTGGGAATCGTCAGTGGACTTACGGCGGACTACGAAACTCAAGAACAAATTACTGCTTCTATTTGGGTGGAACATATCAGCAAACTTGGATACTATTTTAATAATACTTCTTCCACAATATCTGAAGAGTTTAAAAAGCGCAATAAAGAATGTCAATATGATTCAGTTTTGAACAGATTGACGTTTCCTACTGAACAATACCCAATATGGAGACCAGAGTACAACTTTAGCACATCTACTTCTCTAAGGAAGCGGGAAGCTCTCGATGGTGAAGACATTGGGAATGTATTTAATTCAATTTCTGGATGTGACTTGTATTCCCTTTCTAACTTTTTACTTTATCTAGAGAACAGCTGTGTCATAACTTATGATGTTAGCCTTGATTGTAGTTTCAATGAGTATAATGATCCCTTAATCACATACCTGAACAGAGAAGATGTTCGCTCTTCTTTACATGCTACGAAAGCTTCAACTGCGTTGACAAGCGGCGAGGGTGTCTTCGCAGACGGATGCAATTTTGACTTATACAAAAAGATTGTGAGTAACAACGTAGAATCAGTTCTCGTTGAAATAATTCCACGCTTAACAGAAAAATACAAAGTGTCTTTCTTAGCTGGGGCATTGGATCTTCAAATTCTTTGGACCGGAACTCTTTTGGCATTGCAAAATACAACATGGAATGGATGGCAGGGATTCACTCAATCTCCTGGAAGTTTAGAGACAACTAATGGATTTACTTTGGATGAACGTAACTTAGCCTTTACATTGTCCAACTCGGTTGGGCACATGGCTCCATCTAAAGACCCTCAAATGGTTAGAGAATGGCTTGAAAATACGTTGCTTTATTAA

>73FY29000
ATGCTGTCTTTATTTTTGAAATCTCTTTTTGCTATTATAATAATTGAATTGACTATCATTCACGCTTTACCAACTTACACTGTACATTGGAAATGCAGTATACAACAAGCCAACACGAGTTCTGCTTCCTCGAATCAGACTGTTCAACCTAGACAACACGCTGCTCCTTCTTCGGATCGAATTAAATCACTTCCTGAATTTAAGGGATCATTACCGGAATTATATTCTGGATACTTGGAAGCGAATTCCGATAAATCACTTTTTTATACATATGCCCCTGCTGTTGTTGATTCGGAAACTTTCATAGTATGGCTTCAAGGAGGACCTGGATGCGCTGGAACATTAGGCTTTTTCAGTGAAAATGGACCCATTGAAATATCCCAAAGTAGCCCCTCACCATCCCTTAATCCTGAATCTTGGACAAACTTCGCCAACATGTTATGGTTAGATCAGCCATTTGGTACGGGGTACTCCCAAGGACAGGCGGCATATACAACTACGATTGAAGAAGCTTCTTCAGATTTTGTAAATGCCCTGAAATCATTTTACCAAAAGTTTCCCCACTTAATGAAGAAAAAGCTCTACCTTGTCGGCGAAAGCTACGGTAGCATATGGAGCGCCAATTTTGCAGAGGCATTACTTTCTGAACCATCTTTGAATATAAATTTTATGGGCGTGGGAATCGTCAGTGGACTTACGGCGGACTACGAAACTCAAGAACAAATTACTGCTTCTATTTGGGTGGAACATATCAGCAAACTTGGATACTATTTTAATAATACTTCTTCCACAATATCTGAAGAGTTTAAAAAGCGCAATAAAGAATGTCAATATGATTCAGTTTTGAACAGATTGACGTTTCCTACTGAACAATACCCAATATGGAGACCAGAGTACAACTTTAGCACATCTACTTCTCTAAGGAAGCGGGAAGCTCTCGATGGTGAAGACATTGGGAATGTATTTAATTCAATTTCTGGATGTGACTTGTATTCCCTTTCTAACTTTTTACTTTATCTAGAGAACAGCTGTGTCATAACTTATGATGTTAGCCTTGATTGTAGTTTCAATGAGTATAATGATCCCTTAATCACATACCTGAACAGAGAAGATGTTCGCTCTTCTTTACATGCTACGAAAGCTTCAACTGCGTTGACAAGCGGCGAGGGTGTCTTCGCAGACGGATGCAATTTTGACTTATACAAAAAGATTGTGAGTAACAACGTAGAATCAGTTCTCGTTGAAATAATTCCACGCTTAACAGAAAAATACAAAGTGTCTTTCTTAGCTGGGGCATTGGATCTTCAAATTCTTTGGACCGGAACTCTTTTGGCATTGCAAAATACAACATGGAATGGATGGCAGGGATTCACTCAATCTCCTGGAAGTTTAGAGACAACTAATGGATTTACTTTGGATGAACGTAACTTAGCCTTTACATTGTCCAACTCGGTTGGGCACATGGCTCCATCTAAAGACCCTCAAATGGTTAGAGAATGGCTTGAAAATACGTTGCTTTATTAA

>74FY29001
ATGCTGTCTTTATTTTTGAAATCTCTTTTTGCTATTATAATAATTGAATTGACTATCATTCACGCTTTACCAACTTACACTGTACATTGGAAATGCAGTATACAACAAGCCAACACGAGTTCTGCTTCCTCGAATCAGACTGTTCAACCTAGACAACACGCTGCTCCTTCTTCGGATCGAATTAAATCACTTCCTGAATTTAAGGGATCATTACCGGAATTATATTCTGGATACTTGGAAGCGAATTCCGATAAATCACTTTTTTATACATATGCCCCTGCTGTTGTTGATTCGGAAACTTTCATAGTATGGCTTCAAGGAGGACCTGGATGCGCTGGAACATTAGGCTTTTTCAGTGAAAATGGACCCATTGAAATATCCCAAAGTAGCCCCTCACCATCCCTTAATCCTGAATCTTGGACAAACTTCGCCAACATGTTATGGTTAGATCAGCCATTTGGTACGGGGTACTCCCAAGGACAGGCGGCATATACAACTACGATTGAAGAAGCTTCTTCAGATTTTGTAAATGCCCTGAAATCATTTTACCAAAAGTTTCCCCACTTAATGAAGAAAAAGCTCTACCTTGTCGGCGAAAGCTACGGTAGCATATGGAGCGCCAATTTTGCAGAGGCATTACTTTCTGAACCATCTTTGAATATAAATTTTATGGGCGTGGGAATCGTCAGTGGACTTACGGCGGACTACGAAACTCAAGAACAAATTACTGCTTCTATTTGGGTGGAACATATCAGCAAACTTGGATACTATTTTAATAATACTTCTTCCACAATATCTGAAGAGTTTAAAAAGCGCAATAAAGAATGTCAATATGATTCAGTTTTGAACAGATTGACGTTTCCTACTGAACAATACCCAATATGGAGACCAGAGTACAACTTTAGCACATCTACTTCTCTAAGGAAGCGGGAAGCTCTCGATGGTGAAGACATTGGGAATGTATTTAATTCAATTTCTGGATGTGACTTGTATTCCCTTTCTAACTTTTTACTTTATCTAGAGAACAGCTGTGTCATAACTTATGATGTTAGCCTTGATTGTAGTTTCAATGAGTATAATGATCCCTTAATCACATACCTGAACAGAGAAGATGTTCGCTCTTCTTTACATGCTACGAAAGCTTCAACTGCGTTGACAAGCGGCGAGGGTGTCTTCGCAGACGGATGCAATTTTGACTTATACAAAAAGATTGTGAGTAACAACGTAGAATCAGTTCTCGTTGAAATAATTCCACGCTTAACAGAAAAATACAAAGTGTCTTTCTTAGCTGGGGCATTGGATCTTCAAATTCTTTGGACCGGAACTCTTTTGGCATTGCAAAATACAACATGGAATGGATGGCAGGGATTCACTCAATCTCCTGGAAGTTTAGAGACAACTAATGGATTTACTTTGGATGAACGTAACTTAGCCTTTACATTGTCCAACTCGGTTGGGCACATGGCTCCATCTAAAGACCCTCAAATGGTTAGAGAATGGCTTGAAAATACGTTGCTTTATTAA

>75FY29002
ATGCTGTCTTTATTTTTGAAATCTCTTTTTGCTATTATAATAATTGAATTGACTATCATTCACGCTTTACCAACTTACACTGTACATTGGAAATGCAGTATACAACAAGCCAACACGAGTTCTGCTTCCTCGAATCAGACTGTTCAACCTAGACAACACGCTGCTCCTTCTTCGGATCGAATTAAATCACTTCCTGAATTTAAGGGATCATTACCGGAATTATATTCTGGATACTTGGAAGCGAATTCCGATAAATCACTTTTTTATACATATGCCCCTGCTGTTGTTGATTCGGAAACTTTCATAGTATGGCTTCAAGGAGGACCTGGATGCGCTGGAACATTAGGCTTTTTCAGTGAAAATGGACCCATTGAAATATCCCAAAGTAGCCCCTCACCATCCCTTAATCCTGAATCTTGGACAAACTTCGCCAACATGTTATGGTTAGATCAGCCATTTGGTACGGGGTACTCCCAAGGACAGGCGGCATATACAACTACGATTGAAGAAGCTTCTTCAGATTTTGTAAATGCCCTGAAATCATTTTACCAAAAGTTTCCCCACTTAATGAAGAAAAAGCTCTACCTTGTCGGCGAAAGCTACGGTAGCATATGGAGCGCCAATTTTGCAGAGGCATTACTTTCTGAACCATCTTTGAATATAAATTTTATGGGCGTGGGAATCGTCAGTGGACTTACGGCGGACTACGAAACTCAAGAACAAATTACTGCTTCTATTTGGGTGGAACATATCAGCAAACTTGGATACTATTTTAATAATACTTCTTCCACAATATCTGAAGAGTTTAAAAAGCGCAATAAAGAATGTCAATATGATTCAGTTTTGAACAGATTGACGTTTCCTACTGAACAATACCCAATATGGAGACCAGAGTACAACTTTAGCACATCTACTTCTCTAAGGAAGCGGGAAGCTCTCGATGGTGAAGACATTGGGAATGTATTTAATTCAATTTCTGGATGTGACTTGTATTCCCTTTCTAACTTTTTACTTTATCTAGAGAACAGCTGTGTCATAACTTATGATGTTAGCCTTGATTGTAGTTTCAATGAGTATAATGATCCCTTAATCACATACCTGAACAGAGAAGATGTTCGCTCTTCTTTACATGCTACGAAAGCTTCAACTGCGTTGACAAGCGGCGAGGGTGTCTTCGCAGACGGATGCAATTTTGACTTATACAAAAAGATTGTGAGTAACAACGTAGAATCAGTTCTCGTTGAAATAATTCCACGCTTAACAGAAAAATACAAAGTGTCTTTCTTAGCTGGGGCATTGGATCTTCAAATTCTTTGGACCGGAACTCTTTTGGCATTGCAAAATACAACATGGAATGGATGGCAGGGATTCACTCAATCTCCTGGAAGTTTAGAGACAACTAATGGATTTACTTTGGATGAACGTAACTTAGCCTTTACATTGTCCAACTCGGTTGGGCACATGGCTCCATCTAAAGACCCTCAAATGGTTAGAGAATGGCTTGAAAATACGTTGCTTTATTAA

>76FY29003
ATGCTGTCTTTATTTTTGAAATCTCTTTTTGCTATTATAATAATTGAATTGACTATCATTCACGCTTTACCAACTTACACTGTACATTGGAAATGCAGTATACAACAAGCCAACACGAGTTCTGCTTCCTCGAATCAGACTGTTCAACCTAGACAACACGCTGCTCCTTCTTCGGATCGAATTAAATCACTTCCTGAATTTAAGGGATCATTACCGGAATTATATTCTGGATACTTGGAAGCGAATTCCGATAAATCACTTTTTTATACATATGCCCCTGCTGTTGTTGATTCGGAAACTTTCATAGTATGGCTTCAAGGAGGACCTGGATGCGCTGGAACATTAGGCTTTTTCAGTGAAAATGGACCCATTGAAATATCCCAAAGTAGCCCCTCACCATCCCTTAATCCTGAATCTTGGACAAACTTCGCCAACATGTTATGGTTAGATCAGCCATTTGGTACGGGGTACTCCCAAGGACAGGCGGCATATACAACTACGATTGAAGAAGCTTCTTCAGATTTTGTAAATGCCCTGAAATCATTTTACCAAAAGTTTCCCCACTTAATGAAGAAAAAGCTCTACCTTGTCGGCGAAAGCTACGGTAGCATATGGAGCGCCAATTTTGCAGAGGCATTACTTTCTGAACCATCTTTGAATATAAATTTTATGGGCGTGGGAATCGTCAGTGGACTTACGGCGGACTACGAAACTCAAGAACAAATTACTGCTTCTATTTGGGTGGAACATATCAGCAAACTTGGATACTATTTTAATAATACTTCTTCCACAATATCTGAAGAGTTTAAAAAGCGCAATAAAGAATGTCAATATGATTCAGTTTTGAACAGATTGACGTTTCCTACTGAACAATACCCAATATGGAGACCAGAGTACAACTTTAGCACATCTACTTCTCTAAGGAAGCGGGAAGCTCTCGATGGTGAAGACATTGGGAATGTATTTAATTCAATTTCTGGATGTGACTTGTATTCCCTTTCTAACTTTTTACTTTATCTAGAGAACAGCTGTGTCATAACTTATGATGTTAGCCTTGATTGTAGTTTCAATGAGTATAATGATCCCTTAATCACATACCTGAACAGAGAAGATGTTCGCTCTTCTTTACATGCTACGAAAGCTTCAACTGCGTTGACAAGCGGCGAGGGTGTCTTCGCAGACGGATGCAATTTTGACTTATACAAAAAGATTGTGAGTAACAACGTAGAATCAGTTCTCGTTGAAATAATTCCACGCTTAACAGAAAAATACAAAGTGTCTTTCTTAGCTGGGGCATTGGATCTTCAAATTCTTTGGACCGGAACTCTTTTGGCATTGCAAAATACAACATGGAATGGATGGCAGGGATTCACTCAATCTCCTGGAAGTTTAGAGACAACTAATGGATTTACTTTGGATGAACGTAACTTAGCCTTTACATTGTCCAACTCGGTTGGGCACATGGCTCCATCTAAAGACCCTCAAATGGTTAGAGAATGGCTTGAAAATACGTTGCTTTATTAA

>77FY29004
ATGCTGTCTTTATTTTTGAAATCTCTTTTTGCTATTATAATAATTGAATTGACTATCATTCACGCTTTACCAACTTACACTGTACATTGGAAATGCAGTATACAACAAGCCAACACGAGTTCTGCTTCCTCGAATCAGACTGTTCAACCTAGACAACACGCTGCTCCTTCTTCGGATCGAATTAAATCACTTCCTGAATTTAAGGGATCATTACCGGAATTATATTCTGGATACTTGGAAGCGAATTCCGATAAATCACTTTTTTATACATATGCCCCTGCTGTTGTTGATTCGGAAACTTTCATAGTATGGCTTCAAGGAGGACCTGGATGCGCTGGAACATTAGGCTTTTTCAGTGAAAATGGACCCATTGAAATATCCCAAAGTAGCCCCTCACCATCCCTTAATCCTGAATCTTGGACAAACTTCGCCAACATGTTATGGTTAGATCAGCCATTTGGTACGGGGTACTCCCAAGGACAGGCGGCATATACAACTACGATTGAAGAAGCTTCTTCAGATTTTGTAAATGCCCTGAAATCATTTTACCAAAAGTTTCCCCACTTAATGAAGAAAAAGCTCTACCTTGTCGGCGAAAGCTACGGTAGCATATGGAGCGCCAATTTTGCAGAGGCATTACTTTCTGAACCATCTTTGAATATAAATTTTATGGGCGTGGGAATCGTCAGTGGACTTACGGCGGACTACGAAACTCAAGAACAAATTACTGCTTCTATTTGGGTGGAACATATCAGCAAACTTGGATACTATTTTAATAATACTTCTTCCACAATATCTGAAGAGTTTAAAAAGCGCAATAAAGAATGTCAATATGATTCAGTTTTGAACAGATTGACGTTTCCTACTGAACAATACCCAATATGGAGACCAGAGTACAACTTTAGCACATCTACTTCTCTAAGGAAGCGGGAAGCTCTCGATGGTGAAGACATTGGGAATGTATTTAATTCAATTTCTGGATGTGACTTGTATTCCCTTTCTAACTTTTTACTTTATCTAGAGAACAGCTGTGTCATAACTTATGATGTTAGCCTTGATTGTAGTTTCAATGAGTATAATGATCCCTTAATCACATACCTGAACAGAGAAGATGTTCGCTCTTCTTTACATGCTACGAAAGCTTCAACTGCGTTGACAAGCGGCGAGGGTGTCTTCGCAGACGGATGCAATTTTGACTTATACAAAAAGATTGTGAGTAACAACGTAGAATCAGTTCTCGTTGAAATAATTCCACGCTTAACAGAAAAATACAAAGTGTCTTTCTTAGCTGGGGCATTGGATCTTCAAATTCTTTGGACCGGAACTCTTTTGGCATTGCAAAATACAACATGGAATGGATGGCAGGGATTCACTCAATCTCCTGGAAGTTTAGAGACAACTAATGGATTTACTTTGGATGAACGTAACTTAGCCTTTACATTGTCCAACTCGGTTGGGCACATGGCTCCATCTAAAGACCCTCAAATGGTTAGAGAATGGCTTGAAAATACGTTGCTTTATTAA

>78FY29005
ATGCTGTCTTTATTTTTGAAATCTCTTTTTGCTATTATAATAATTGAATTGACTATCATTCACGCTTTACCAACTTACACTGTACATTGGAAATGCAGTATACAACAAGCCAACACGAGTTCTGCTTCCTCGAATCAGACTGTTCAACCTAGACAACACGCTGCTCCTTCTTCGGATCGAATTAAATCACTTCCTGAATTTAAGGGATCATTACCGGAATTATATTCTGGATACTTGGAAGCGAATTCCGATAAATCACTTTTTTATACATATGCCCCTGCTGTTGTTGATTCGGAAACTTTCATAGTATGGCTTCAAGGAGGACCTGGATGCGCTGGAACATTAGGCTTTTTCAGTGAAAATGGACCCATTGAAATATCCCAAAGTAGCCCCTCACCATCCCTTAATCCTGAATCTTGGACAAACTTCGCCAACATGTTATGGTTAGATCAGCCATTTGGTACGGGGTACTCCCAAGGACAGGCGGCATATACAACTACGATTGAAGAAGCTTCTTCAGATTTTGTAAATGCCCTGAAATCATTTTACCAAAAGTTTCCCCACTTAATGAAGAAAAAGCTCTACCTTGTCGGCGAAAGCTACGGTAGCATATGGAGCGCCAATTTTGCAGAGGCATTACTTTCTGAACCATCTTTGAATATAAATTTTATGGGCGTGGGAATCGTCAGTGGACTTACGGCGGACTACGAAACTCAAGAACAAATTACTGCTTCTATTTGGGTGGAACATATCAGCAAACTTGGATACTATTTTAATAATACTTCTTCCACAATATCTGAAGAGTTTAAAAAGCGCAATAAAGAATGTCAATATGATTCAGTTTTGAACAGATTGACGTTTCCTACTGAACAATACCCAATATGGAGACCAGAGTACAACTTTAGCACATCTACTTCTCTAAGGAAGCGGGAAGCTCTCGATGGTGAAGACATTGGGAATGTATTTAATTCAATTTCTGGATGTGACTTGTATTCCCTTTCTAACTTTTTACTTTATCTAGAGAACAGCTGTGTCATAACTTATGATGTTAGCCTTGATTGTAGTTTCAATGAGTATAATGATCCCTTAATCACATACCTGAACAGAGAAGATGTTCGCTCTTCTTTACATGCTACGAAAGCTTCAACTGCGTTGACAAGCGGCGAGGGTGTCTTCGCAGACGGATGCAATTTTGACTTATACAAAAAGATTGTGAGTAACAACGTAGAATCAGTTCTCGTTGAAATAATTCCACGCTTAACAGAAAAATACAAAGTGTCTTTCTTAGCTGGGGCATTGGATCTTCAAATTCTTTGGACCGGAACTCTTTTGGCATTGCAAAATACAACATGGAATGGATGGCAGGGATTCACTCAATCTCCTGGAAGTTTAGAGACAACTAATGGATTTACTTTGGATGAACGTAACTTAGCCTTTACATTGTCCAACTCGGTTGGGCACATGGCTCCATCTAAAGACCCTCAAATGGTTAGAGAATGGCTTGAAAATACGTTGCTTTATTAA

>79FY29006
ATGCTGTCTTTATTTTTGAAATCTCTTTTTGCTATTATAATAATTGAACTGACTATCATTCACGCTTTACCAACTTACACTGTACATTGGAAATGCAGTATACAACAAGCCAACACGAGTTCTGCTTCCTCGAATCAGACTGTTCAACCTAGACAACACGCTGCTCCTTCTTCGGATCGAATTGAATCACTTCCTGAATTTAAGGGATCATTACCGGAATTATATTCTGGATACTTGGAAGCGGATTCCGATAAATCACTTTTTTATACATATGCCCCTGCTGTTGTTGATTCGGAAACTTTCATAGTATGGCTTCAAGGAGGACCTGGATGCGCTGGAACATTAGGCTTTTTCAGTGAAAATGGACCCATTGAAATATCCCAAAGTAGCCCCTCACCATCCCTTAATCCTGAATCTTGGACAAACTTCGCCAACATGTTATGGTTAGATCAGCCATTTGGTACGGGGTACTCCCAAGGACAGGCGGCATATACAACTACGATTGAAGAAGCTTCTTCAGATTTTGTAAATGCCCTTAAATCATTTTACGAAAAGTTTCCCCACTTAATGAAGAAAAAGCTCTACCTTGTCGGCGAAAGCTACGGTAGCATATGGAGCGCCTATTTTGCAGAGGCATTACTTTCTGAACCATCTTTGAATATAAATTTTATGGGCGTGGGAATCGTCAGTGGACTTACGGCGGACTACGAAACTCAAGAACAAATTACTGCTTCTATTTGGATGGAACATATCAGCAAACTTGGATACTATTTTAATAATACCTCTTCCACAATATCTGAAGAGTTTAAAAAGCGCAATAAAGAATGTCAATATGATTCAGTTTTGAACAGATTGACGTTTCCTACTGAACAATACCCAATATGGAGACCAGAGTACAACTTTAGCACATCTACTTCTCTAAGGAAGCGGGAAGCTCTCGATGGCGAAGACATTGGAAATGTATTTAATTCAATTTCTGGATGCGACCTGTATTCCCTTTCTAACTTTTTACTTTATCTAGAGAACAGCTGTGTCATAACTTATGATGTTAGCCTTGATTGTAGTTTCAATGAGTATAATGATCCCTTAATCACATACCTGAACAGAGAAGATGTTCGCTCTTCTTTACATGCTACGAAAGCTTCAACTGCGTTGACAAGCGGCGAGGGTGTCTTCGCAGACGGATGCAATTTTGACTTATACAAAAAGATTGTGAGTAACAACGTAGAATCAGTTCTCGTTGAAATAATTCCACGCTTAACAGAAAAATACAAAGTGTCTTTCTTAGCTGGGGCATTGGATCTTCAAATTCTTTGGACCGGAACTCTTTTGGCATTGCAAAATACAACATGGAATGGATGGCAGGGATTCACTCAATCTCCTGGAAGTTTAGAGACAACTAATGGATTTACTTTGGATGAACGTAACTTAGCCTTTACATTGTCCAACTCGGTTGGGCACATGGCTCCATCTAAAGACCCTCAAATGGTTAGAGAATGGCTTGAAAATACGTTGCTTTATTAA

>80FY29007
ATGCTGTCTTTATTTTTGAAATCTCTTTTTGCTATTATAATAATTGAATTGACTATCATTCACGCTTTACCAACTTACACTGTACATTGGAAATGCAGTATACAACAAGCCAACACGAGTTCTGCTTCCTCGAATCAGACTGTTCAACCTAGACAACACGCTGCTCCTTCTTCGGATCGAATTAAATCACTTCCTGAATTTAAGGGATCATTACCGGAATTATATTCTGGATACTTGGAAGCGAATTCCGATAAATCACTTTTTTATACATATGCCCCTGCTGTTGTTGATTCGGAAACTTTCATAGTATGGCTTCAAGGAGGACCTGGATGCGCTGGAACATTAGGCTTTTTCAGTGAAAATGGACCCATTGAAATATCCCAAAGTAGCCCCTCACCATCCCTTAATCCTGAATCTTGGACAAACTTCGCCAACATGTTATGGTTAGATCAGCCATTTGGTACGGGGTACTCCCAAGGACAGGCGGCATATACAACTACGATTGAAGAAGCTTCTTCAGATTTTGTAAATGCCCTGAAATCATTTTACCAAAAGTTTCCCCACTTAATGAAGAAAAAGCTCTACCTTGTCGGCGAAAGCTACGGTAGCATATGGAGCGCCAATTTTGCAGAGGCATTACTTTCTGAACCATCTTTGAATATAAATTTTATGGGCGTGGGAATCGTCAGTGGACTTACGGCGGACTACGAAACTCAAGAACAAATTACTGCTTCTATTTGGGTGGAACATATCAGCAAACTTGGATACTATTTTAATAATACTTCTTCCACAATATCTGAAGAGTTTAAAAAGCGCAATAAAGAATGTCAATATGATTCAGTTTTGAACAGATTGACGTTTCCTACTGAACAATACCCAATATGGAGACCAGAGTACAACTTTAGCACATCTACTTCTCTAAGGAAGCGGGAAGCTCTCGATGGTGAAGACATTGGGAATGTATTTAATTCAATTTCTGGATGTGACTTGTATTCCCTTTCTAACTTTTTACTTTATCTAGAGAACAGCTGTGTCATAACTTATGATGTTAGCCTTGATTGTAGTTTCAATGAGTATAATGATCCCTTAATCACATACCTGAACAGAGAAGATGTTCGCTCTTCTTTACATGCTACGAAAGCTTCAACTGCGTTGACAAGCGGCGAGGGTGTCTTCGCAGACGGATGCAATTTTGACTTATACAAAAAGATTGTGAGTAACAACGTAGAATCAGTTCTCGTTGAAATAATTCCACGCTTAACAGAAAAATACAAAGTGTCTTTCTTAGCTGGGGCATTGGATCTTCAAATTCTTTGGACCGGAACTCTTTTGGCATTGCAAAATACAACATGGAATGGATGGCAGGGATTCACTCAATCTCCTGGAAGTTTAGAGACAACTAATGGATTTACTTTGGATGAACGTAACTTAGCCTTTACATTGTCCAACTCGGTTGGGCACATGGCTCCATCTAAAGACCCTCAAATGGTTAGAGAATGGCTTGAAAATACGTTGCTTTATTAA

>81FY29008
ATGCTGTCTTTATTTTTGAAATCTCTTTTTGCTATTATAATAATTGAATTGACTATCATTCACGCTTTACCAACTTACACTGTACATTGGAAATGCAGTATACAACAAGCCAACACGAGTTCTGCTTCCTCGAATCAGACTGTTCAACCTAGACAACACGCTGCTCCTTCTTCGGATCGAATTAAATCACTTCCTGAATTTAAGGGATCATTACCGGAATTATATTCTGGATACTTGGAAGCGAATTCCGATAAATCACTTTTTTATACATATGCCCCTGCTGTTGTTGATTCGGAAACTTTCATAGTATGGCTTCAAGGAGGACCTGGATGCGCTGGAACATTAGGCTTTTTCAGTGAAAATGGACCCATTGAAATATCCCAAAGTAGCCCCTCACCATCCCTTAATCCTGAATCTTGGACAAACTTCGCCAACATGTTATGGTTAGATCAGCCATTTGGTACGGGGTACTCCCAAGGACAGGCGGCATATACAACTACGATTGAAGAAGCTTCTTCAGATTTTGTAAATGCCCTGAAATCATTTTACCAAAAGTTTCCCCACTTAATGAAGAAAAAGCTCTACCTTGTCGGCGAAAGCTACGGTAGCATATGGAGCGCCAATTTTGCAGAGGCATTACTTTCTGAACCATCTTTGAATATAAATTTTATGGGCGTGGGAATCGTCAGTGGACTTACGGCGGACTACGAAACTCAAGAACAAATTACTGCTTCTATTTGGGTGGAACATATCAGCAAACTTGGATACTATTTTAATAATACTTCTTCCACAATATCTGAAGAGTTTAAAAAGCGCAATAAAGAATGTCAATATGATTCAGTTTTGAACAGATTGACGTTTCCTACTGAACAATACCCAATATGGAGACCAGAGTACAACTTTAGCACATCTACTTCTCTAAGGAAGCGGGAAGCTCTCGATGGTGAAGACATTGGGAATGTATTTAATTCAATTTCTGGATGTGACTTGTATTCCCTTTCTAACTTTTTACTTTATCTAGAGAACAGCTGTGTCATAACTTATGATGTTAGCCTTGATTGTAGTTTCAATGAGTATAATGATCCCTTAATCACATACCTGAACAGAGAAGATGTTCGCTCTTCTTTACATGCTACGAAAGCTTCAACTGCGTTGACAAGCGGCGAGGGTGTCTTCGCAGACGGATGCAATTTTGACTTATACAAAAAGATTGTGAGTAACAACGTAGAATCAGTTCTCGTTGAAATAATTCCACGCTTAACAGAAAAATACAAAGTGTCTTTCTTAGCTGGGGCATTGGATCTTCAAATTCTTTGGACCGGAACTCTTTTGGCATTGCAAAATACAACATGGAATGGATGGCAGGGATTCACTCAATCTCCTGGAAGTTTAGAGACAACTAATGGATTTACTTTGGATGAACGTAACTTAGCCTTTACATTGTCCAACTCGGTTGGGCACATGGCTCCATCTAAAGACCCTCAAATGGTTAGAGAATGGCTTGAAAATACGTTGCTTTATTAA

>82FY29009
ATGCTGTCTTTATTTTTGAAATCTCTTTTTGCTATTATAATAATTGAATTGACTATCATTCACGCTTTACCAACTTACACTGTACATTGGAAATGCAGTATACAACAAGCCAACACGAGTTCTGCTTCCTCGAATCAGACTGTTCAACCTAGACAACACGCTGCTCCTTCTTCGGATCGAATTAAATCACTTCCTGAATTTAAGGGATCATTACCGGAATTATATTCTGGATACTTGGAAGCGAATTCCGATAAATCACTTTTTTATACATATGCCCCTGCTGTTGTTGATTCGGAAACTTTCATAGTATGGCTTCAAGGAGGACCTGGATGCGCTGGAACATTAGGCTTTTTCAGTGAAAATGGACCCATTGAAATATCCCAAAGTAGCCCCTCACCATCCCTTAATCCTGAATCTTGGACAAACTTCGCCAACATGTTATGGTTAGATCAGCCATTTGGTACGGGGTACTCCCAAGGACAGGCGGCATATACAACTACGATTGAAGAAGCTTCTTCAGATTTTGTAAATGCCCTGAAATCATTTTACCAAAAGTTTCCCCACTTAATGAAGAAAAAGCTCTACCTTGTCGGCGAAAGCTACGGTAGCATATGGAGCGCCAATTTTGCAGAGGCATTACTTTCTGAACCATCTTTGAATATAAATTTTATGGGCGTGGGAATCGTCAGTGGACTTACGGCGGACTACGAAACTCAAGAACAAATTACTGCTTCTATTTGGGTGGAACATATCAGCAAACTTGGATACTATTTTAATAATACTTCTTCCACAATATCTGAAGAGTTTAAAAAGCGCAATAAAGAATGTCAATATGATTCAGTTTTGAACAGATTGACGTTTCCTACTGAACAATACCCAATATGGAGACCAGAGTACAACTTTAGCACATCTACTTCTCTAAGGAAGCGGGAAGCTCTCGATGGTGAAGACATTGGGAATGTATTTAATTCAATTTCTGGATGTGACTTGTATTCCCTTTCTAACTTTTTACTTTATCTAGAGAACAGCTGTGTCATAACTTATGATGTTAGCCTTGATTGTAGTTTCAATGAGTATAATGATCCCTTAATCACATACCTGAACAGAGAAGATGTTCGCTCTTCTTTACATGCTACGAAAGCTTCAACTGCGTTGACAAGCGGCGAGGGTGTCTTCGCAGACGGATGCAATTTTGACTTATACAAAAAGATTGTGAGTAACAACGTAGAATCAGTTCTCGTTGAAATAATTCCACGCTTAACAGAAAAATACAAAGTGTCTTTCTTAGCTGGGGCATTGGATCTTCAAATTCTTTGGACCGGAACTCTTTTGGCATTGCAAAATACAACATGGAATGGATGGCAGGGATTCACTCAATCTCCTGGAAGTTTAGAGACAACTAATGGATTTACTTTGGATGAACGTAACTTAGCCTTTACATTGTCCAACTCGGTTGGGCACATGGCTCCATCTAAAGACCCTCAAATGGTTAGAGAATGGCTTGAAAATACGTTGCTTTATTAA

>83FY29010
ATGCTGTCTTTATTTTTGAAATCTCTTTTTGCTATTATAATAATTGAATTGACTATCATTCACGCTTTACCAACTTACACTGTACATTGGAAATGCAGTATACAACAAGCCAACACGAGTTCTGCTTCCTCGAATCAGACTGTTCAACCTAGACAACACGCTGCTCCTTCTTCGGATCGAATTAAATCACTTCCTGAATTTAAGGGATCATTACCGGAATTATATTCTGGATACTTGGAAGCGAATTCCGATAAATCACTTTTTTATACATATGCCCCTGCTGTTGTTGATTCGGAAACTTTCATAGTATGGCTTCAAGGAGGACCTGGATGCGCTGGAACATTAGGCTTTTTCAGTGAAAATGGACCCATTGAAATATCCCAAAGTAGCCCCTCACCATCCCTTAATCCTGAATCTTGGACAAACTTCGCCAACATGTTATGGTTAGATCAGCCATTTGGTACGGGGTACTCCCAAGGACAGGCGGCATATACAACTACGATTGAAGAAGCTTCTTCAGATTTTGTAAATGCCCTGAAATCATTTTACCAAAAGTTTCCCCACTTAATGAAGAAAAAGCTCTACCTTGTCGGCGAAAGCTACGGTAGCATATGGAGCGCCAATTTTGCAGAGGCATTACTTTCTGAACCATCTTTGAATATAAATTTTATGGGCGTGGGAATCGTCAGTGGACTTACGGCGGACTACGAAACTCAAGAACAAATTACTGCTTCTATTTGGGTGGAACATATCAGCAAACTTGGATACTATTTTAATAATACTTCTTCCACAATATCTGAAGAGTTTAAAAAGCGCAATAAAGAATGTCAATATGATTCAGTTTTGAACAGATTGACGTTTCCTACTGAACAATACCCAATATGGAGACCAGAGTACAACTTTAGCACATCTACTTCTCTAAGGAAGCGGGAAGCTCTCGATGGTGAAGACATTGGGAATGTATTTAATTCAATTTCTGGATGTGACTTGTATTCCCTTTCTAACTTTTTACTTTATCTAGAGAACAGCTGTGTCATAACTTATGATGTTAGCCTTGATTGTAGTTTCAATGAGTATAATGATCCCTTAATCACATACCTGAACAGAGAAGATGTTCGCTCTTCTTTACATGCTACGAAAGCTTCAACTGCGTTGACAAGCGGCGAGGGTGTCTTCGCAGACGGATGCAATTTTGACTTATACAAAAAGATTGTGAGTAACAACGTAGAATCAGTTCTCGTTGAAATAATTCCACGCTTAACAGAAAAATACAAAGTGTCTTTCTTAGCTGGGGCATTGGATCTTCAAATTCTTTGGACCGGAACTCTTTTGGCATTGCAAAATACAACATGGAATGGATGGCAGGGATTCACTCAATCTCCTGGAAGTTTAGAGACAACTAATGGATTTACTTTGGATGAACGTAACTTAGCCTTTACATTGTCCAACTCGGTTGGGCACATGGCTCCATCTAAAGACCCTCAAATGGTTAGAGAATGGCTTGAAAATACGTTGCTTTATTAA

>84FY29011
ATGCTGTCTTTATTTTTGAAATCTCTTTTTGCTATTATAATAATTGAATTGACTATCATTCACGCTTTACCAACTTACACTGTACATTGGAAATGCAGTATACAACAAGCCAACACGAGTTCTGCTTCCTCGAATCAGACTGTTCAACCTAGACAACACGCTGCTCCTTCTTCGGATCGAATTAAATCACTTCCTGAATTTAAGGGATCATTACCGGAATTATATTCTGGATACTTGGAAGCGAATTCCGATAAATCACTTTTTTATACATATGCCCCTGCTGTTGTTGATTCGGAAACTTTCATAGTATGGCTTCAAGGAGGACCTGGATGCGCTGGAACATTAGGCTTTTTCAGTGAAAATGGACCCATTGAAATATCCCAAAGTAGCCCCTCACCATCCCTTAATCCTGAATCTTGGACAAACTTCGCCAACATGTTATGGTTAGATCAGCCATTTGGTACGGGGTACTCCCAAGGACAGGCGGCATATACAACTACGATTGAAGAAGCTTCTTCAGATTTTGTAAATGCCCTGAAATCATTTTACCAAAAGTTTCCCCACTTAATGAAGAAAAAGCTCTACCTTGTCGGCGAAAGCTACGGTAGCATATGGAGCGCCAATTTTGCAGAGGCATTACTTTCTGAACCATCTTTGAATATAAATTTTATGGGCGTGGGAATCGTCAGTGGACTTACGGCGGACTACGAAACTCAAGAACAAATTACTGCTTCTATTTGGGTGGAACATATCAGCAAACTTGGATACTATTTTAATAATACTTCTTCCACAATATCTGAAGAGTTTAAAAAGCGCAATAAAGAATGTCAATATGATTCAGTTTTGAACAGATTGACGTTTCCTACTGAACAATACCCAATATGGAGACCAGAGTACAACTTTAGCACATCTACTTCTCTAAGGAAGCGGGAAGCTCTCGATGGTGAAGACATTGGGAATGTATTTAATTCAATTTCTGGATGTGACTTGTATTCCCTTTCTAACTTTTTACTTTATCTAGAGAACAGCTGTGTCATAACTTATGATGTTAGCCTTGATTGTAGTTTCAATGAGTATAATGATCCCTTAATCACATACCTGAACAGAGAAGATGTTCGCTCTTCTTTACATGCTACGAAAGCTTCAACTGCGTTGACAAGCGGCGAGGGTGTCTTCGCAGACGGATGCAATTTTGACTTATACAAAAAGATTGTGAGTAACAACGTAGAATCAGTTCTCGTTGAAATAATTCCACGCTTAACAGAAAAATACAAAGTGTCTTTCTTAGCTGGGGCATTGGATCTTCAAATTCTTTGGACCGGAACTCTTTTGGCATTGCAAAATACAACATGGAATGGATGGCAGGGATTCACTCAATCTCCTGGAAGTTTAGAGACAACTAATGGATTTACTTTGGATGAACGTAACTTAGCCTTTACATTGTCCAACTCGGTTGGGCACATGGCTCCATCTAAAGACCCTCAAATGGTTAGAGAATGGCTTGAAAATACGTTGCTTTATTAA

>85FY29012
ATGCTGTCTTTATTTTTGAAATCTCTTTTTGCTATTATAATAATTGAACTGACTATCATTCACGCTTTACCAACTTACACTGTACATTGGAAATGCAGTATACAACAAGCCAACACGAGTTCTGCTTCCTCGAATCAGACTGTTCAACCTAGACAACACGCTGCTCCTTCTTCGGATCGAATTGAATCACTTCCTGAATTTAAGGGATCATTACCGGAATTATATTCTGGATACTTGGAAGCGGATTCCGATAAATCACTTTTTTATACATATGCCCCTGCTGTTGTTGATTCGGAAACTTTCATAGTATGGCTTCAAGGAGGACCTGGATGCGCTGGAACATTAGGTTTTTTCAGTGAAAATGGACCCATTGAAATATCCCAAAGTAGCCCCTCACCATCCCTTAATCCTGAATCTTGGACAAACTTCGCCAACATGTTATGGTTAGATCAGCCATTTGGTACGGGGTACTCCCAAGGACAGGCGGCATATACAACTACGATTGAAGAAGCTTCTTCAGATTTTGTAAATGCCCTTAAATCATTTTACGAAAAGTTTCCCCACTTAATGAAGAAAAAGCTCTACCTTGTCGGCGAAAGCTACGGTAGCATATGGAGCGCCTATTTTGCAGAGGCATTACTTTCTGAACCATCTTTGAATATAAATTTTATGGGCGTGGGAATCGTCAGTGGACTTACGGCGGACTACGAAACTCAAGAACAAATTACTGCTTCTATTTGGATGGAACATATCAGCAAACTTGGATACTATTTTAATAATACCTCTTCCACAATATCTGAAGAGTTTAAAAAGCGCAATAAAGAATGTCAATATGATTCAGTTTTGAACAGATTGACGTTTCCTACTGAACAATACCCAATATGGAGACCAGAGTACAACTTTAGCACATCTACTTCTCTAAGGAAGCGGGAAGCTCTCGATGGCGAAGACATTGGAAATGTATTTAATTCAATTTCTGGATGCGACCTGTATTCCCTTTCTAACTTTTTACTTTATCTAGAGAACAGCTGTGTCATAACTTATGATGTTAGCCTTGATTGTAGTTTCAATGAGTATAATGATCCCTTAATCACATACCTGAACAGAGAAGATGTTCGCTCTTCTTTACATGCTACGAAAGCTTCAACTGCGTTGACAAGCGGTGAGGGTGTCTTCGCAGACGGATGCAATTTTGACTTATACAAAAAGATTGTGAGTAACAACGTAGAATCAGTTCTCGTTGAAATAATTCCACGCTTAACAGAAAAATACAAAGTGTCTTTCTTAGCTGGGGCATTGGATCTTCAAATTCTTTGGACCGGAACTCTTTTGGCATTGCAAAATACAACATGGAATGGATGGCAGGGATTCACTCAATCTCCTGGAAGTTTAGAGACAACTAATGGATTTACTTTGGATGAACGTAACTTAGCCTTTACATTGTCCAACTCGGTTGGGCACATGGCTCCATCTAAAGACCCTCAAATGGTTAGAGAATGGCTTGAAAATACGTTGCTTTATTAA

>86FY29013
ATGCTGTCTTTATTTTTGAAATCTCTTTTTGCTATTATAATAATTGAATTGACTATCATTCACGCTTTACCAACTTACACTGTACATTGGAAATGCAGTATACAACAAGCCAACACGAGTTCTGCTTCCTCGAATCAGACTGTTCAACCTAGACAACACGCTGCTCCTTCTTCGGATCGAATTAAATCACTTCCTGAATTTAAGGGATCATTACCGGAATTATATTCTGGATACTTGGAAGCGAATTCCGATAAATCACTTTTTTATACATATGCCCCTGCTGTTGTTGATTCGGAAACTTTCATAGTATGGCTTCAAGGAGGACCTGGATGCGCTGGAACATTAGGCTTTTTCAGTGAAAATGGACCCATTGAAATATCCCAAAGTAGCCCCTCACCATCCCTTAATCCTGAATCTTGGACAAACTTCGCCAACATGTTATGGTTAGATCAGCCATTTGGTACGGGGTACTCCCAAGGACAGGCGGCATATACAACTACGATTGAAGAAGCTTCTTCAGATTTTGTAAATGCCCTGAAATCATTTTACCAAAAGTTTCCCCACTTAATGAAGAAAAAGCTCTACCTTGTCGGCGAAAGCTACGGTAGCATATGGAGCGCCAATTTTGCAGAGGCATTACTTTCTGAACCATCTTTGAATATAAATTTTATGGGCGTGGGAATCGTCAGTGGACTTACGGCGGACTACGAAACTCAAGAACAAATTACTGCTTCTATTTGGGTGGAACATATCAGCAAACTTGGATACTATTTTAATAATACTTCTTCCACAATATCTGAAGAGTTTAAAAAGCGCAATAAAGAATGTCAATATGATTCAGTTTTGAACAGATTGACGTTTCCTACTGAACAATACCCAATATGGAGACCAGAGTACAACTTTAGCACATCTACTTCTCTAAGGAAGCGGGAAGCTCTCGATGGTGAAGACATTGGGAATGTATTTAATTCAATTTCTGGATGTGACTTGTATTCCCTTTCTAACTTTTTACTTTATCTAGAGAACAGCTGTGTCATAACTTATGATGTTAGCCTTGATTGTAGTTTCAATGAGTATAATGATCCCTTAATCACATACCTGAACAGAGAAGATGTTCGCTCTTCTTTACATGCTACGAAAGCTTCAACTGCGTTGACAAGCGGCGAGGGTGTCTTCGCAGACGGATGCAATTTTGACTTATACAAAAAGATTGTGAGTAACAACGTAGAATCAGTTCTCGTTGAAATAATTCCACGCTTAACAGAAAAATACAAAGTGTCTTTCTTAGCTGGGGCATTGGATCTTCAAATTCTTTGGACCGGAACTCTTTTGGCATTGCAAAATACAACATGGAATGGATGGCAGGGATTCACTCAATCTCCTGGAAGTTTAGAGACAACTAATGGATTTACTTTGGATGAACGTAACTTAGCCTTTACATTGTCCAACTCGGTTGGGCACATGGCTCCATCTAAAGACCCTCAAATGGTTAGAGAATGGCTTGAAAATACGTTGCTTTATTAA

>87FY29014
ATGCTGTCTTTATTTTTGAAATCTCTTTTTGCTATTATAATAATTGAATTGACTATCATTCACGCTTTACCAACTTACACTGTACATTGGAAATGCAGTATACAACAAGCCAACACGAGTTCTGCTTCCTCGAATCAGACTGTTCAACCTAGACAACACGCTGCTCCTTCTTCGGATCGAATTAAATCACTTCCTGAATTTAAGGGATCATTACCGGAATTATATTCTGGATACTTGGAAGCGAATTCCGATAAATCACTTTTTTATACATATGCCCCTGCTGTTGTTGATTCGGAAACTTTCATAGTATGGCTTCAAGGAGGACCTGGATGCGCTGGAACATTAGGCTTTTTCAGTGAAAATGGACCCATTGAAATATCCCAAAGTAGCCCCTCACCATCCCTTAATCCTGAATCTTGGACAAACTTCGCCAACATGTTATGGTTAGATCAGCCATTTGGTACGGGGTACTCCCAAGGACAGGCGGCATATACAACTACGATTGAAGAAGCTTCTTCAGATTTTGTAAATGCCCTGAAATCATTTTACCAAAAGTTTCCCCACTTAATGAAGAAAAAGCTCTACCTTGTCGGCGAAAGCTACGGTAGCATATGGAGCGCCAATTTTGCAGAGGCATTACTTTCTGAACCATCTTTGAATATAAATTTTATGGGCGTGGGAATCGTCAGTGGACTTACGGCGGACTACGAAACTCAAGAACAAATTACTGCTTCTATTTGGGTGGAACATATCAGCAAACTTGGATACTATTTTAATAATACTTCTTCCACAATATCTGAAGAGTTTAAAAAGCGCAATAAAGAATGTCAATATGATTCAGTTTTGAACAGATTGACGTTTCCTACTGAACAATACCCAATATGGAGACCAGAGTACAACTTTAGCACATCTACTTCTCTAAGGAAGCGGGAAGCTCTCGATGGTGAAGACATTGGGAATGTATTTAATTCAATTTCTGGATGTGACTTGTATTCCCTTTCTAACTTTTTACTTTATCTAGAGAACAGCTGTGTCATAACTTATGATGTTAGCCTTGATTGTAGTTTCAATGAGTATAATGATCCCTTAATCACATACCTGAACAGAGAAGATGTTCGCTCTTCTTTACATGCTACGAAAGCTTCAACTGCGTTGACAAGCGGCGAGGGTGTCTTCGCAGACGGATGCAATTTTGACTTATACAAAAAGATTGTGAGTAACAACGTAGAATCAGTTCTCGTTGAAATAATTCCACGCTTAACAGAAAAATACAAAGTGTCTTTCTTAGCTGGGGCATTGGATCTTCAAATTCTTTGGACCGGAACTCTTTTGGCATTGCAAAATACAACATGGAATGGATGGCAGGGATTCACTCAATCTCCTGGAAGTTTAGAGACAACTAATGGATTTACTTTGGATGAACGTAACTTAGCCTTTACATTGTCCAACTCGGTTGGGCACATGGCTCCATCTAAAGACCCTCAAATGGTTAGAGAATGGCTTGAAAATACGTTGCTTTATTAA

>88FY29015
ATGCTGTCTTTATTTTTGAAATCTCTTTTTGCTATTATAATAATTGAACTGACTATCATTCACGCTTTACCAACTTACACTGTACATTGGAAATGCAGTATACAACAAGCCAACACGAGTTCTGCTTCCTCGAATCAGACTGTTCAACCTAGACAACACGCTGCTCCTTCTTCGGATCGAATTGAATCACTTCCTGAATTTAAGGGATCATTACCGGAATTATATTCTGGATACTTGGAAGCGGATTCCGATAAATCACTTTTTTATACATATGCCCCTGCTGTTGTTGATTCGGAAACTTTCATAGTATGGCTTCAAGGAGGACCTGGATGCGCTGGAACATTAGGCTTTTTCAGTGAAAATGGACCCATTGAAATATCCCAAAGTAGCCCCTCACCATCCCTTAATCCTGAATCTTGGACAAACTTCGCCAACATGTTATGGTTAGATCAGCCATTTGGTACGGGGTACTCCCAAGGACAGGCGGCATATACAACTACGATTGAAGAAGCTTCTTCAGATTTTGTAAATGCCCTTAAATCATTTTACGAAAAGTTTCCCCACTTAATGAAGAAAAAGCTCTACCTTGTCGGCGAAAGCTACGGTAGCATATGGAGCGCCTATTTTGCAGAGGCATTACTTTCTGAACCATCTTTGAATATAAATTTTATGGGCGTGGGAATCGTCAGTGGACTTACGGCGGACTACGAAACTCAAGAACAAATTACTGCTTCTATTTGGATGGAACATATCAGCAAACTTGGATACTATTTTAATAATACCTCTTCCACAATATCTGAAGAGTTTAAAAAGCGCAATAAAGAATGTCAATATGATTCAGTTTTGAACAGATTGACGTTTCCTACTGAACAATACCCAATATGGAGACCAGAGTACAACTTTAGCACATCTACTTCTCTAAGGAAGCGGGAAGCTCTCGATGGCGAAGACATTGGAAATGTATTTAATTCAATTTCTGGATGCGACCTGTATTCCCTTTCTAACTTTTTACTTTATCTAGAGAACAGCTGTGTCATAACTTATGATGTTAGCCTTGATTGTAGTTTCAATGAGTATAATGATCCCTTAATCACATACCTGAACAGAGAAGATGTTCGCTCTTCTTTACATGCTACGAAAGCTTCAACTGCGTTGACAAGCGGCGAGGGTGTCTTCGCAGACGGATGCAATTTTGACTTATACAAAAAGATTGTGAGTAACAACGTAGAATCAGTTCTCGTTGAAATAATTCCACGCTTAACAGAAAAATACAAAGTGTCTTTCTTAGCTGGGGCATTGGATCTTCAAATTCTTTGGACCGGAACTCTTTTGGCATTGCAAAATACAACATGGAATGGATGGCAGGGATTCACTCAATCTCCTGGAAGTTTAGAGACAACTAATGGATTTACTTTGGATGAACGTAACTTAGCCTTTACATTGTCCAACTCGGTTGGGCACATGGCTCCATCTAAAGACCCTCAAATGGTTAGAGAATGGCTTGAAAATACGTTGCTTTATTAA

>89FY29016
ATGCTGTCTTTATTTTTGAAATCTCTTTTTGCTATTATAATAATTGAACTGACTATCATTCACGCTTTACCAACTTACACTGTACATTGGAAATGCAGTATACAACAAGCCAACACGAGTTCTGCTTCCTCGAATCAGACTGTTCAACCTAGACAACACGCTGCTCCTTCTTCGGATCGAATTGAATCACTTCCTGAATTTAAGGGATCATTACCGGAATTATATTCTGGATACTTGGAAGCGGATTCCGATAAATCACTTTTTTATACATATGCCCCTGCTGTTGTTGATTCGGAAACTTTCATAGTATGGCTTCAAGGAGGACCTGGATGCGCTGGAACATTAGGTTTTTTCAGTGAAAATGGACCCATTGAAATATCCCAAAGTAGCCCCTCACCATCCCTTAATCCTGAATCTTGGACAAACTTCGCCAACATGTTATGGTTAGATCAGCCATTTGGTACGGGGTACTCCCAAGGACAGGCGGCATATACAACTACGATTGAAGAAGCTTCTTCAGATTTTGTAAATGCCCTTAAATCATTTTACGAAAAGTTTCCCCACTTAATGAAGAAAAAGCTCTACCTTGTCGGCGAAAGCTACGGTAGCATATGGAGCGCCTATTTTGCAGAGGCATTACTTTCTGAACCATCTTTGAATATAAATTTTATGGGCGTGGGAATCGTCAGTGGACTTACGGCGGACTACGAAACTCAAGAACAAATTACTGCTTCTATTTGGATGGAACATATCAGCAAACTTGGATACTATTTTAATAATACCTCTTCCACAATATCTGAAGAGTTTAAAAAGCGCAATAAAGAATGTCAATATGATTCAGTTTTGAACAGATTGACGTTTCCTACTGAACAATACCCAATATGGAGACCAGAGTACAACTTTAGCACATCTACTTCTCTAAGGAAGCGGGAAGCTCTCGATGGCGAAGACATTGGAAATGTATTTAATTCAATTTCTGGATGCGACCTGTATTCCCTTTCTAACTTTTTACTTTATCTAGAGAACAGCTGTGTCATAACTTATGATGTTAGCCTTGATTGTAGTTTCAATGAGTATAATGATCCCTTAATCACATACCTGAACAGAGAAGATGTTCGCTCTTCTTTACATGCTACGAAAGCTTCAACTGCGTTGACAAGCGGTGAGGGTGTCTTCGCAGACGGATGCAATTTTGACTTATACAAAAAGATTGTGAGTAACAACGTAGAATCAGTTCTCGTTGAAATAATTCCACGCTTAACAGAAAAATACAAAGTGTCTTTCTTAGCTGGGGCATTGGATCTTCAAATTCTTTGGACCGGAACTCTTTTGGCATTGCAAAATACAACATGGAATGGATGGCAGGGATTCACTCAATCTCCTGGAAGTTTAGAGACAACTAATGGATTTACTTTGGATGAACGTAACTTAGCCTTTACATTGTCCAACTCGGTTGGGCACATGGCTCCATCTAAAGACCCTCAAATGGTTAGAGAATGGCTTGAAAATACGTTGCTTTATTAA

>90FY29017
ATGCTGTCTTTATTTTTGAAATCTCTTTTTGCTATTATAATAATTGAATTGACTATCATTCACGCTTTACCAACTTACACTGTACATTGGAAATGCAGTATACAACAAGCCAACACGAGTTCTGCTTCCTCGAATCAGACTGTTCAACCTAGACAACACGCTGCTCCTTCTTCGGATCGAATTAAATCACTTCCTGAATTTAAGGGATCATTACCGGAATTATATTCTGGATACTTGGAAGCGAATTCCGATAAATCACTTTTTTATACATATGCCCCTGCTGTTGTTGATTCGGAAACTTTCATAGTATGGCTTCAAGGAGGACCTGGATGCGCTGGAACATTAGGCTTTTTCAGTGAAAATGGACCCATTGAAATATCCCAAAGTAGCCCCTCACCATCCCTTAATCCTGAATCTTGGACAAACTTCGCCAACATGTTATGGTTAGATCAGCCATTTGGTACGGGGTACTCCCAAGGACAGGCGGCATATACAACTACGATTGAAGAAGCTTCTTCAGATTTTGTAAATGCCCTGAAATCATTTTACCAAAAGTTTCCCCACTTAATGAAGAAAAAGCTCTACCTTGTCGGCGAAAGCTACGGTAGCATATGGAGCGCCAATTTTGCAGAGGCATTACTTTCTGAACCATCTTTGAATATAAATTTTATGGGCGTGGGAATCGTCAGTGGACTTACGGCGGACTACGAAACTCAAGAACAAATTACTGCTTCTATTTGGGTGGAACATATCAGCAAACTTGGATACTATTTTAATAATACTTCTTCCACAATATCTGAAGAGTTTAAAAAGCGCAATAAAGAATGTCAATATGATTCAGTTTTGAACAGATTGACGTTTCCTACTGAACAATACCCAATATGGAGACCAGAGTACAACTTTAGCACATCTACTTCTCTAAGGAAGCGGGAAGCTCTCGATGGTGAAGACATTGGGAATGTATTTAATTCAATTTCTGGATGTGACTTGTATTCCCTTTCTAACTTTTTACTTTATCTAGAGAACAGCTGTGTCATAACTTATGATGTTAGCCTTGATTGTAGTTTCAATGAGTATAATGATCCCTTAATCACATACCTGAACAGAGAAGATGTTCGCTCTTCTTTACATGCTACGAAAGCTTCAACTGCGTTGACAAGCGGCGAGGGTGTCTTCGCAGACGGATGCAATTTTGACTTATACAAAAAGATTGTGAGTAACAACGTAGAATCAGTTCTCGTTGAAATAATTCCACGCTTAACAGAAAAATACAAAGTGTCTTTCTTAGCTGGGGCATTGGATCTTCAAATTCTTTGGACCGGAACTCTTTTGGCATTGCAAAATACAACATGGAATGGATGGCAGGGATTCACTCAATCTCCTGGAAGTTTAGAGACAACTAATGGATTTACTTTGGATGAACGTAACTTAGCCTTTACATTGTCCAACTCGGTTGGGCACATGGCTCCATCTAAAGACCCTCAAATGGTTAGAGAATGGCTTGAAAATACGTTGCTTTATTAA

>91FY29018
ATGCTGTCTTTATTTTTGAAATCTCTTTTTGCTATTATAATAATTGAATTGACTATCATTCACGCTTTACCAACTTACACTGTACATTGGAAATGCAGTATACAACAAGCCAACACGAGTTCTGCTTCCTCGAATCAGACTGTTCAACCTAGACAACACGCTGCTCCTTCTTCGGATCGAATTAAATCACTTCCTGAATTTAAGGGATCATTACCGGAATTATATTCTGGATACTTGGAAGCGAATTCCGATAAATCACTTTTTTATACATATGCCCCTGCTGTTGTTGATTCGGAAACTTTCATAGTATGGCTTCAAGGAGGACCTGGATGCGCTGGAACATTAGGCTTTTTCAGTGAAAATGGACCCATTGAAATATCCCAAAGTAGCCCCTCACCATCCCTTAATCCTGAATCTTGGACAAACTTCGCCAACATGTTATGGTTAGATCAGCCATTTGGTACGGGGTACTCCCAAGGACAGGCGGCATATACAACTACGATTGAAGAAGCTTCTTCAGATTTTGTAAATGCCCTGAAATCATTTTACCAAAAGTTTCCCCACTTAATGAAGAAAAAGCTCTACCTTGTCGGCGAAAGCTACGGTAGCATATGGAGCGCCAATTTTGCAGAGGCATTACTTTCTGAACCATCTTTGAATATAAATTTTATGGGCGTGGGAATCGTCAGTGGACTTACGGCGGACTACGAAACTCAAGAACAAATTACTGCTTCTATTTGGGTGGAACATATCAGCAAACTTGGATACTATTTTAATAATACTTCTTCCACAATATCTGAAGAGTTTAAAAAGCGCAATAAAGAATGTCAATATGATTCAGTTTTGAACAGATTGACGTTTCCTACTGAACAATACCCAATATGGAGACCAGAGTACAACTTTAGCACATCTACTTCTCTAAGGAAGCGGGAAGCTCTCGATGGTGAAGACATTGGGAATGTATTTAATTCAATTTCTGGATGTGACTTGTATTCCCTTTCTAACTTTTTACTTTATCTAGAGAACAGCTGTGTCATAACTTATGATGTTAGCCTTGATTGTAGTTTCAATGAGTATAATGATCCCTTAATCACATACCTGAACAGAGAAGATGTTCGCTCTTCTTTACATGCTACGAAAGCTTCAACTGCGTTGACAAGCGGCGAGGGTGTCTTCGCAGACGGATGCAATTTTGACTTATACAAAAAGATTGTGAGTAACAACGTAGAATCAGTTCTCGTTGAAATAATTCCACGCTTAACAGAAAAATACAAAGTGTCTTTCTTAGCTGGGGCATTGGATCTTCAAATTCTTTGGACCGGAACTCTTTTGGCATTGCAAAATACAACATGGAATGGATGGCAGGGATTCACTCAATCTCCTGGAAGTTTAGAGACAACTAATGGATTTACTTTGGATGAACGTAACTTAGCCTTTACATTGTCCAACTCGGTTGGGCACATGGCTCCATCTAAAGACCCTCAAATGGTTAGAGAATGGCTTGAAAATACGTTGCTTTATTAA

>92FY29019
ATGCTGTCTTTATTTTTGAAATCTCTTTTTGCTATTATAATAATTGAACTGACTATCATTCACGCTTTACCAACTTACACTGTACATTGGAAATGCAGTATACAACAAGCCAACACGAGTTCTGCTTCCTCGAATCAGACTGTTCAACCTAGACAACACGCTGCTCCTTCTTCGGATCGAATTGAATCACTTCCTGAATTTAAGGGATCATTACCGGAATTATATTCTGGATACTTGGAAGCGGATTCCGATAAATCACTTTTTTATACATATGCCCCTGCTGTTGTTGATTCGGAAACTTTCATAGTATGGCTTCAAGGAGGACCTGGATGCGCTGGAACATTAGGCTTTTTCAGTGAAAATGGACCCATTGAAATATCCCAAAGTAGCCCCTCACCATCCCTTAATCCTGAATCTTGGACAAACTTCGCCAACATGTTATGGTTAGATCAGCCATTTGGTACGGGGTACTCCCAAGGACAGGCGGCATATACAACTACGATTGAAGAAGCTTCTTCAGATTTTGTAAATGCCCTTAAATCATTTTACGAAAAGTTTCCCCACTTAATGAAGAAAAAGCTCTACCTTGTCGGCGAAAGCTACGGTAGCATATGGAGCGCCTATTTTGCAGAGGCATTACTTTCTGAACCATCTTTGAATATAAATTTTATGGGCGTGGGAATCGTCAGTGGACTTACGGCGGACTACGAAACTCAAGAACAAATTACTGCTTCTATTTGGATGGAACATATCAGCAAACTTGGATACTATTTTAATAATACCTCTTCCACAATATCTGAAGAGTTTAAAAAGCGCAATAAAGAATGTCAATATGATTCAGTTTTGAACAGATTGACGTTTCCTACTGAACAATACCCAATATGGAGACCAGAGTACAACTTTAGCACATCTACTTCTCTAAGGAAGCGGGAAGCTCTCGATGGCGAAGACATTGGAAATGTATTTAATTCAATTTCTGGATGCGACCTGTATTCCCTTTCTAACTTTTTACTTTATCTAGAGAACAGCTGTGTCATAACTTATGATGTTAGCCTTGATTGTAGTTTCAATGAGTATAATGATCCCTTAATCACATACCTGAACAGAGAAGATGTTCGCTCTTCTTTACATGCTACGAAAGCTTCAACTGCGTTGACAAGCGGCGAGGGTGTCTTCGCAGACGGATGCAATTTTGACTTATACAAAAAGATTGTGAGTAACAACGTAGAATCAGTTCTCGTTGAAATAATTCCACGCTTAACAGAAAAATACAAAGTGTCTTTCTTAGCTGGGGCATTGGATCTTCAAATTCTTTGGACCGGAACTCTTTTGGCATTGCAAAATACAACATGGAATGGATGGCAGGGATTCACTCAATCTCCTGGAAGTTTAGAGACAACTAATGGATTTACTTTGGATGAACGTAACTTAGCCTTTACATTGTCCAACTCGGTTGGGCACATGGCTCCATCTAAAGACCCTCAAATGGTTAGAGAATGGCTTGAAAATACGTTGCTTTATTAA

>93FY29020
ATGCTGTCTTTATTTTTGAAATCTCTTTTTGCTATTATAATAATTGAACTGACTATCATTCACGCTTTACCAACTTACACTGTACATTGGAAATGCAGTATACAACAAGCCAACACGAGTTCTGCTTCCTCGAATCAGACTGTTCAACCTAGACAACACGCTGCTCCTTCTTCGGATCGAATTGAATCACTTCCTGAATTTAAGGGATCATTACCGGAATTATATTCTGGATACTTGGAAGCGGATTCCGATAAATCACTTTTTTATACATATGCCCCTGCTGTTGTTGATTCGGAAACTTTCATAGTATGGCTTCAAGGAGGACCTGGATGCGCTGGAACATTAGGCTTTTTCAGTGAAAATGGACCCATTGAAATATCCCAAAGTAGCCCCTCACCATCCCTTAATCCTGAATCTTGGACAAACTTCGCCAACATGTTATGGTTAGATCAGCCATTTGGTACGGGGTACTCCCAAGGACAGGCGGCATATACAACTACGATTGAAGAAGCTTCTTCAGATTTTGTAAATGCCCTTAAATCATTTTACGAAAAGTTTCCCCACTTAATGAAGAAAAAGCTCTACCTTGTCGGCGAAAGCTACGGTAGCATATGGAGCGCCTATTTTGCAGAGGCATTACTTTCTGAACCATCTTTGAATATAAATTTTATGGGCGTGGGAATCGTCAGTGGACTTACGGCGGACTACGAAACTCAAGAACAAATTACTGCTTCTATTTGGATGGAACATATCAGCAAACTTGGATACTATTTTAATAATACCTCTTCCACAATATCTGAAGAGTTTAAAAAGCGCAATAAAGAATGTCAATATGATTCAGTTTTGAACAGATTGACGTTTCCTACTGAACAATACCCAATATGGAGACCAGAGTACAACTTTAGCACATCTACTTCTCTAAGGAAGCGGGAAGCTCTCGATGACGAAGACATTGGAAATGTATTTAATTCAATTTCTGGATGCGACCTGTATTCCCTTTCTAACTTTTTACTTTATCTAGAGAACAGCTGTGTCATAACTTATGATGTTAGCCTTGATTGTAGTTTCAATGAGTATAATGATCCCTTAATCACATACCTGAACAGAGAAGATGTTCGCTCTTCTTTACATGCTACGAAAGCTTCAACTGCGTTGACAAGCGGCGAGGGTGTCTTCGCAGACGGATGCAATTTTGACTTATACAAAAAGATTGTGAGTAACAACGTAGAATCAGTTCTCGTTGAAATAATTCCACGCTTAACAGAAAAATACAAAGTGTCTTTCTTAGCTGGGGCATTGGATCTTCAAATTCTTTGGACCGGAACTCTTTTGGCATTGCAAAATACAACATGGAATGGATGGCAGGGATTCACTCAATCTCCTGGAAGTTTAGAGACAACTAATGGATTTACTTTGGATGAACGTAACTTAGCCTTTACATTGTCCAACTCGGTTGGGCACATGGCTCCATCTAAAGACCCTCAAATGGTTAGAGAATGGCTTGAAAATACGTTGCTTTATTAA

>94FY29021
ATGCTGTCTTTATTTTTGAAATCTCTTTTTGCTATTATAATAATTGAACTGACTATCATTCACGCTTTACCAACTTACACTGTACATTGGAAATGCAGTATACAACAAGCCAACACGAGTTCTGCTTCCTCGAATCAGACTGTTCAACCTAGACAACACGCTGCTCCTTCTTCGGATCGAATTGAATCACTTCCTGAATTTAAGGGATCATTACCGGAATTATATTCTGGATACTTGGAAGCGGATTCCGATAAATCACTTTTTTATACATATGCCCCTGCTGTTGTTGATTCGGAAACTTTCATAGTATGGCTTCAAGGAGGACCTGGATGCGCTGGAACATTAGGCTTTTTCAGTGAAAATGGACCCATTGAAATATCCCAAAGTAGCCCCTCACCATCCCTTAATCCTGAATCTTGGACAAACTTCGCCAACATGTTATGGTTAGATCAGCCATTTGGTACGGGGTACTCCCAAGGACAGGCGGCATATACAACTACGATTGAAGAAGCTTCTTCAGATTTTGTAAATGCCCTTAAATCATTTTACGAAAAGTTTCCCCACTTAATGAAGAAAAAGCTCTACCTTGTCGGCGAAAGCTACGGTAGCATATGGAGCGCCTATTTTGCAGAGGCATTACTTTCTGAACCATCTTTGAATATAAATTTTATGGGCGTGGGAATCGTCAGTGGACTTACGGCGGACTACGAAACTCAAGAACAAATTACTGCTTCTATTTGGATGGAACATATCAGCAAACTTGGATACTATTTTAATAATACCTCTTCCACAATATCTGAAGAGTTTAAAAAGCGCAATAAAGAATGTCAATATGATTCAGTTTTGAACAGATTGACGTTTCCTACTGAACAATACCCAATATGGAGACCAGAGTACAACTTTAGCACATCTACTTCTCTAAGGAAGCGGGAAGCTCTCGATGACGAAGACATTGGAAATGTATTTAATTCAATTTCTGGATGCGACCTGTATTCCCTTTCTAACTTTTTACTTTATCTAGAGAACAGCTGTGTCATAACTTATGATGTTAGCCTTGATTGTAGTTTCAATGAGTATAATGATCCCTTAATCACATACCTGAACAGAGAAGATGTTCGCTCTTCTTTACATGCTACGAAAGCTTCAACTGCGTTGACAAGCGGCGAGGGTGTCTTCGCAGACGGATGCAATTTTGACTTATACAAAAAGATTGTGAGTAACAACGTAGAATCAGTTCTCGTTGAAATAATTCCACGCTTAACAGAAAAATACAAAGTGTCTTTCTTAGCTGGGGCATTGGATCTTCAAATTCTTTGGACCGGAACTCTTTTGGCATTGCAAAATACAACATGGAATGGATGGCAGGGATTCACTCAATCTCCTGGAAGTTTAGAGACAACTAATGGATTTACTTTGGATGAACGTAACTTAGCCTTTACATTGTCCAACTCGGTTGGGCACATGGCTCCATCTAAAGACCCTCAAATGGTTAGAGAATGGCTTGAAAATACGTTGCTTTATTAA

>95FY29024
ATGCTGTCTTTATTTTTGAAATCTCTTTTTGCTATTATAATAATTGAACTGACTATCATTCACGCTTTACCAACTTACACTGTACATTGGAAATGCAGTATACAACAAGCCAACACGAGTTCTGCTTCCTCGAATCAGACTGTTCAACCTAGACAACACGCTGCTCCTTCTTCGGATCGAATTGAATCACTTCCTGAATTTAAGGGATCATTACCGGAATTATATTCTGGATACTTGGAAGCGGATTCCGATAAATCACTTTTTTATACATATGCCCCTGCTGTTGTTGATTCGGAAACTTTCATAGTATGGCTTCAAGGAGGACCTGGATGCGCTGGAACATTAGGCTTTTTCAGTGAAAATGGACCCATTGAAATATCCCAAAGTAGCCCCTCACCATCCCTTAATCCTGAATCTTGGACAAACTTCGCCAACATGTTATGGTTAGATCAGCCATTTGGTACGGGGTACTCCCAAGGACAGGCGGCATATACAACTACGATTGAAGAAGCTTCTTCAGATTTTGTAAATGCCCTTAAATCATTTTACGAAAAGTTTCCCCACTTAATGAAGAAAAAGCTCTACCTTGTCGGCGAAAGCTACGGTAGCATATGGAGCGCCTATTTTGCAGAGGCATTACTTTCTGAACCATCTTTGAATATAAATTTTATGGGCGTGGGAATCGTCAGTGGACTTACGGCGGACTACGAAACTCAAGAACAAATTACTGCTTCTATTTGGATGGAACATATCAGCAAACTTGGATACTATTTTAATAATACCTCTTCCACAATATCTGAAGAGTTTAAAAAGCGCAATAAAGAATGTCAATATGATTCAGTTTTGAACAGATTGACGTTTCCTACTGAACAATACCCAATATGGAGACCAGAGTACAACTTTAGCACATCTACTTCTCTAAGGAAGCGGGAAGCTCTCGATGGCGAAGACATTGGAAATGTATTTAATTCAATTTCTGGATGCGACCTGTATTCCCTTTCTAACTTTTTACTTTATCTAGAGAACAGCTGTGTCATAACTTATGATGTTAGCCTTGATTGTAGTTTCAATGAGTATAATGATCCCTTAATCACATACCTGAACAGAGAAGATGTTCGCTCTTCTTTACATGCTACGAAAGCTTCAACTGCGTTGACAAGCGGCGAGGGTGTCTTCGCAGACGGATGCAATTTTGACTTATACAAAAAGATTGTGAGTAACAACGTAGAATCAGTTCTCGTTGAAATAATTCCACGCTTAACAGAAAAATACAAAGTGTCTTTCTTAGCTGGGGCATTGGATCTTCAAATTCTTTGGACCGGAACTCTTTTGGCATTGCAAAATACAACATGGAATGGATGGCAGGGATTCACTCAATCTCCTGGAAGTTTAGAGACAACTAATGGATTTACTTTGGATGAACGTAACTTAGCCTTTACATTGTCCAACTCGGTTGGGCACATGGCTCCATCTAAAGACCCTCAAATGGTTAGAGAATGGCTTGAAAATACGTTGCTTTATTAA

>96FY29025
ATGCTGTCTTTATTTTTGAAATCTCTTTTTGCTATTATAATAATTGAACTGACTATCATTCACGCTTTACCAACTTACACTGTACATTGGAAATGCAGTATACAACAAGCCAACACGAGTTCTGCTTCCTCGAATCAGACTGTTCAACCTAGACAACACGCTGCTCCTTCTTCGGATCGAATTGAATCACTTCCTGAATTTAAGGGATCATTACCGGAATTATATTCTGGATACTTGGAAGCGGATTCCGATAAATCACTTTTTTATACATATGCCCCTGCTGTTGTTGATTCGGAAACTTTCATAGTATGGCTTCAAGGAGGACCTGGATGCGCTGGAACATTAGGCTTTTTCAGTGAAAATGGACCCATTGAAATATCCCAAAGTAGCCCCTCACCATCCCTTAATCCTGAATCTTGGACAAACTTCGCCAACATGTTATGGTTAGATCAGCCATTTGGTACGGGGTACTCCCAAGGACAGGCGGCATATACAACTACGATTGAAGAAGCTTCTTCAGATTTTGTAAATGCCCTTAAATCATTTTACGAAAAGTTTCCCCACTTAATGAAGAAAAAGCTCTACCTTGTCGGCGAAAGCTACGGTAGCATATGGAGCGCCTATTTTGCAGAGGCATTACTTTCTGAACCATCTTTGAATATAAATTTTATGGGCGTGGGAATCGTCAGTGGACTTACGGCGGACTACGAAACTCAAGAACAAATTACTGCTTCTATTTGGATGGAACATATCAGCAAACTTGGATACTATTTTAATAATACCTCTTCCACAATATCTGAAGAGTTTAAAAAGCGCAATAAAGAATGTCAATATGATTCAGTTTTGAACAGATTGACGTTTCCTACTGAACAATACCCAATATGGAGACCAGAGTACAACTTTAGCACATCTACTTCTCTAAGGAAGCGGGAAGCTCTCGATGGCGAAGACATTGGAAATGTATTTAATTCAATTTCTGGATGCGACCTGTATTCCCTTTCTAACTTTTTACTTTATCTAGAGAACAGCTGTGTCATAACTTATGATGTTAGCCTTGATTGTAGTTTCAATGAGTATAATGATCCCTTAATCACATACCTGAACAGAGAAGATGTTCGCTCTTCTTTACATGCTACGAAAGCTTCAACTGCGTTGACAAGCGGCGAGGGTGTCTTCGCAGACGGATGCAATTTTGACTTATACAAAAAGATTGTGAGTAACAACGTAGAATCAGTTCTCGTTGAAATAATTCCACGCTTAACAGAAAAATACAAAGTGTCTTTCTTAGCTGGGGCATTGGATCTTCAAATTCTTTGGACCGGAACTCTTTTGGCATTGCAAAATACAACATGGAATGGATGGCAGGGATTCACTCAATCTCCTGGAAGTTTAGAGACAACTAATGGATTTACTTTGGATGAACGTAACTTAGCCTTTACATTGTCCAACTCGGTTGGGCACATGGCTCCATCTAAAGACCCTCAAATGGTTAGAGAATGGCTTGAAAATACGTTGCTTTATTAA

>97FY29026
ATGCTGTCTTTATTTTTGAAATCTCTTTTTGCTATTATAATAATTGAACTGACTATCATTCACGCTTTACCAACTTACACTGTACATTGGAAATGCAGTATACAACAAGCCAACACGAGTTCTGCTTCCTCGAATCAGACTGTTCAACCTAGACAACACGCTGCTCCTTCTTCGGATCGAATTGAATCACTTCCTGAATTTAAGGGATCATTACCGGAATTATATTCTGGATACTTGGAAGCGGATTCCGATAAATCACTTTTTTATACATATGCCCCTGCTGTTGTTGATTCGGAAACTTTCATAGTATGGCTTCAAGGAGGACCTGGATGCGCTGGAACATTAGGCTTTTTCAGTGAAAATGGACCCATTGAAATATCCCAAAGTAGCCCCTCACCATCCCTTAATCCTGAATCTTGGACAAACTTCGCCAACATGTTATGGTTAGATCAGCCATTTGGTACGGGGTACTCCCAAGGACAGGCGGCATATACAACTACGATTGAAGAAGCTTCTTCAGATTTTGTAAATGCCCTTAAATCATTTTACGAAAAGTTTCCCCACTTAATGAAGAAAAAGCTCTACCTTGTCGGCGAAAGCTACGGTAGCATATGGAGCGCCTATTTTGCAGAGGCATTACTTTCTGAACCATCTTTGAATATAAATTTTATGGGCGTGGGAATCGTCAGTGGACTTACGGCGGACTACGAAACTCAAGAACAAATTACTGCTTCTATTTGGATGGAACATATCAGCAAACTTGGATACTATTTTAATAATACCTCTTCCACAATATCTGAAGAGTTTAAAAAGCGCAATAAAGAATGTCAATATGATTCAGTTTTGAACAGATTGACGTTTCCTACTGAACAATACCCAATATGGAGACCAGAGTACAACTTTAGCACATCTACTTCTCTAAGGAAGCGGGAAGCTCTCGATGGCGAAGACATTGGAAATGTATTTAATTCAATTTCTGGATGCGACCTGTATTCCCTTTCTAACTTTTTACTTTATCTAGAGAACAGCTGTGTCATAACTTATGATGTTAGCCTTGATTGTAGTTTCAATGAGTATAATGATCCCTTAATCACATACCTGAACAGAGAAGATGTTCGCTCTTCTTTACATGCTACGAAAGCTTCAACTGCGTTGACAAGCGGCGAGGGTGTCTTCGCAGACGGATGCAATTTTGACTTATACAAAAAGATTGTGAGTAACAACGTAGAATCAGTTCTCGTTGAAATAATTCCACGCTTAACAGAAAAATACAAAGTGTCTTTCTTAGCTGGGGCATTGGATCTTCAAATTCTTTGGACCGGAACTCTTTTGGCATTGCAAAATACAACATGGAATGGATGGCAGGGATTCACTCAATCTCCTGGAAGTTTAGAGACAACTAATGGATTTACTTTGGATGAACGTAACTTAGCCTTTACATTGTCCAACTCGGTTGGGCACATGGCTCCATCTAAAGACCCTCAAATGGTTAGAGAATGGCTTGAAAATACGTTGCTTTATTAA

>98FY29027
ATGCTGTCTTTATTTTTGAAATCTCTTTTTGCTATTATAATAATTGAACTGACTATCATTCACGCTTTACCAACTTACACTGTACATTGGAAATGCAGTATACAACAAGCCAACACGAGTTCTGCTTCCTCGAATCAGACTGTTCAACCTAGACAACACGCTGCTCCTTCTTCGGATCGAATTGAATCACTTCCTGAATTTAAGGGATCATTACCGGAATTATATTCTGGATACTTGGAAGCGGATTCCGATAAATCACTTTTTTATACATATGCCCCTGCTGTTGTTGATTCGGAAACTTTCATAGTATGGCTTCAAGGAGGACCTGGATGCGCTGGAACATTAGGCTTTTTCAGTGAAAATGGACCCATTGAAATATCCCAAAGTAGCCCCTCACCATCCCTTAATCCTGAATCTTGGACAAACTTCGCCAACATGTTATGGTTAGATCAGCCATTTGGTACGGGGTACTCCCAAGGACAGGCGGCATATACAACTACGATTGAAGAAGCTTCTTCAGATTTTGTAAATGCCCTTAAATCATTTTACGAAAAGTTTCCCCACTTAATGAAGAAAAAGCTCTACCTTGTCGGCGAAAGCTACGGTAGCATATGGAGCGCCTATTTTGCAGAGGCATTACTTTCTGAACCATCTTTGAATATAAATTTTATGGGCGTGGGAATCGTCAGTGGACTTACGGCGGACTACGAAACTCAAGAACAAATTACTGCTTCTATTTGGATGGAACATATCAGCAAACTTGGATACTATTTTAATAATACCTCTTCCACAATATCTGAAGAGTTTAAAAAGCGCAATAAAGAATGTCAATATGATTCAGTTTTGAACAGATTGACGTTTCCTACTGAACAATACCCAATATGGAGACCAGAGTACAACTTTAGCACATCTACTTCTCTAAGGAAGCGGGAAGCTCTCGATGGCGAAGACATTGGAAATGTATTTAATTCAATTTCTGGATGCGACCTGTATTCCCTTTCTAACTTTTTACTTTATCTAGAGAACAGCTGTGTCATAACTTATGATGTTAGCCTTGATTGTAGTTTCAATGAGTATAATGATCCCTTAATCACATACCTGAACAGAGAAGATGTTCGCTCTTCTTTACATGCTACGAAAGCTTCAACTGCGTTGACAAGCGGCGAGGGTGTCTTCGCAGACGGATGCAATTTTGACTTATACAAAAAGATTGTGAGTAACAACGTAGAATCAGTTCTCGTTGAAATAATTCCACGCTTAACAGAAAAATACAAAGTGTCTTTCTTAGCTGGGGCATTGGATCTTCAAATTCTTTGGACCGGAACTCTTTTGGCATTGCAAAATACAACATGGAATGGATGGCAGGGATTCACTCAATCTCCTGGAAGTTTAGAGACAACTAATGGATTTACTTTGGATGAACGTAACTTAGCCTTTACATTGTCCAACTCGGTTGGGCACATGGCTCCATCTAAAGACCCTCAAATGGTTAGAGAATGGCTTGAAAATACGTTGCTTTATTAA

>99FY29036
ATGCTGTCTTTATTTTTGAAATCTCTTTTTGCTATTATAATAATTGAACTGACTATCATTCACGCTTTACCAACTTACACTGTACATTGGAAATGCAGTATACAACAAGCCAACACGAGTTCTGCTTCCTCGAATCAGACTGTTCAACCTAGACAACACGCTGCTCCTTCTTCGGATCGAATTGAATCACTTCCTGAATTTAAGGGATCATTACCGGAATTATATTCTGGATACTTGGAAGCGGATTCCGATAAATCACTTTTTTATACATATGCCCCTGCTGTTGTTGATTCGGAAACTTTCATAGTATGGCTTCAAGGAGGACCTGGATGCGCTGGAACATTAGGCTTTTTCAGTGAAAATGGACCCATTGAAATATCCCAAAGTAGCCCCTCACCATCCCTTAATCCTGAATCTTGGACAAACTTCGCCAACATGTTATGGTTAGATCAGCCATTTGGTACGGGGTACTCCCAAGGACAGGCGGCATATACAACTACGATTGAAGAAGCTTCTTCAGATTTTGTAAATGCCCTTAAATCATTTTACGAAAAGTTTCCCCACTTAATGAAGAAAAAGCTCTACCTTGTCGGCGAAAGCTACGGTAGCATATGGAGCGCCTATTTTGCAGAGGCATTACTTTCTGAACCATCTTTGAATATAAATTTTATGGGCGTGGGAATCGTCAGTGGACTTACGGCGGACTACGAAACTCAAGAACAAATTACTGCTTCTATTTGGATGGAACATATCAGCAAACTTGGATACTATTTTAATAATACCTCTTCCACAATATCTGAAGAGTTTAAAAAGCGCAATAAAGAATGTCAATATGATTCAGTTTTGAACAGATTGACGTTTCCTACTGAACAATACCCAATATGGAGACCAGAGTACAACTTTAGCACATCTACTTCTCTAAGGAAGCGGGAAGCTCTCGATGGCGAAGACATTGGAAATGTATTTAATTCAATTTCTGGATGCGACCTGTATTCCCTTTCTAACTTTTTACTTTATCTAGAGAACAGCTGTGTCATAACTTATGATGTTAGCCTTGATTGTAGTTTCAATGAGTATAATGATCCCTTAATCACATACCTGAACAGAGAAGATGTTCGCTCTTCTTTACATGCTACGAAAGCTTCAACTGCGTTGACAAGCGGCGAGGGTGTCTTCGCAGACGGATGCAATTTTGACTTATACAAAAAGATTGTGAGTAACAACGTAGAATCAGTTCTCGTTGAAATAATTCCACGCTTAACAGAAAAATACAAAGTGTCTTTCTTAGCTGGGGCATTGGATCTTCAAATTCTTTGGACCGGAACTCTTTTGGCATTGCAAAATACAACATGGAATGGATGGCAGGGATTCACTCAATCTCCTGGAAGTTTAGAGACAACTAATGGATTTACTTTGGATGAACGTAACTTAGCCTTTACATTGTCCAACTCGGTTGGGCACATGGCTCCATCTAAAGACCCTCAAATGGTTAGAGAATGGCTTGAAAATACGTTGCTTTATTAA

>100FY29037
ATGCTGTCTTTATTTTTGAAATCTCTTTTTGCTATTATAATAATTGAATTGACTATCATTCACGCTTTACCAACTTACACTGTACATTGGAAATGCAGTATACAACAAGCCAACACGAGTTCTGCTTCCTCGAATCAGACTGTTCAACCTAGACAACACGCTGCTCCTTCTTCGGATCGAATTAAATCACTTCCTGAATTTAAGGGATCATTACCGGAATTATATTCTGGATACTTGGAAGCGAATTCCGATAAATCACTTTTTTATACATATGCCCCTGCTGTTGTTGATTCGGAAACTTTCATAGTATGGCTTCAAGGAGGACCTGGATGCGCTGGAACATTAGGCTTTTTCAGTGAAAATGGACCCATTGAAATATCCCAAAGTAGCCCCTCACCATCCCTTAATCCTGAATCTTGGACAAACTTCGCCAACATGTTATGGTTAGATCAGCCATTTGGTACGGGGTACTCCCAAGGACAGGCGGCATATACAACTACGATTGAAGAAGCTTCTTCAGATTTTGTAAATGCCCTGAAATCATTTTACCAAAAGTTTCCCCACTTAATGAAGAAAAAGCTCTACCTTGTCGGCGAAAGCTACGGTAGCATATGGAGCGCCAATTTTGCAGAGGCATTACTTTCTGAACCATCTTTGAATATAAATTTTATGGGCGTGGGAATCGTCAGTGGACTTACGGCGGACTACGAAACTCAAGAACAAATTACTGCTTCTATTTGGGTGGAACATATCAGCAAACTTGGATACTATTTTAATAATACTTCTTCCACAATATCTGAAGAGTTTAAAAAGCGCAATAAAGAATGTCAATATGATTCAGTTTTGAACAGATTGACGTTTCCTACTGAACAATACCCAATATGGAGACCAGAGTACAACTTTAGCACATCTACTTCTCTAAGGAAGCGGGAAGCTCTCGATGGTGAAGACATTGGGAATGTATTTAATTCAATTTCTGGATGTGACTTGTATTCCCTTTCTAACTTTTTACTTTATCTAGAGAACAGCTGTGTCATAACTTATGATGTTAGCCTTGATTGTAGTTTCAATGAGTATAATGATCCCTTAATCACATACCTGAACAGAGAAGATGTTCGCTCTTCTTTACATGCTACGAAAGCTTCAACTGCGTTGACAAGCGGCGAGGGTGTCTTCGCAGACGGATGCAATTTTGACTTATACAAAAAGATTGTGAGTAACAACGTAGAATCAGTTCTCGTTGAAATAATTCCACGCTTAACAGAAAAATACAAAGTGTCTTTCTTAGCTGGGGCATTGGATCTTCAAATTCTTTGGACCGGAACTCTTTTGGCATTGCAAAATACAACATGGAATGGATGGCAGGGATTCACTCAATCTCCTGGAAGTTTAGAGACAACTAATGGATTTACTTTGGATGAACGTAACTTAGCCTTTACATTGTCCAACTCGGTTGGGCACATGGCTCCATCTAAAGACCCTCAAATGGTTAGAGAATGGCTTGAAAATACGTTGCTTTATTAA

>101FY29038
ATGCTGTCTTTATTTTTGAAATCTCTTTTTGCTATTATAATAATTGAACTGACTATCATTCACGCTTTACCAACTTACACTGTACATTGGAAATGCAGTATACAACAAGCCAACACGAGTTCTGCTTCCTCGAATCAGACTGTTCAACCTAGACAACACGCTGCTCCTTCTTCGGATCGAATTGAATCACTTCCTGAATTTAAGGGATCATTACCGGAATTATATTCTGGATACTTGGAAGCGGATTCCGATAAATCACTTTTTTATACATATGCCCCTGCTGTTGTTGATTCGGAAACTTTCATAGTATGGCTTCAAGGAGGACCTGGATGCGCTGGAACATTAGGCTTTTTCAGTGAAAATGGACCCATTGAAATATCCCAAAGTAGCCCCTCACCATCCCTTAATCCTGAATCTTGGACAAACTTCGCCAACATGTTATGGTTAGATCAGCCATTTGGTACGGGGTACTCCCAAGGACAGGCGGCATATACAACTACGATTGAAGAAGCTTCTTCAGATTTTGTAAATGCCCTTAAATCATTTTACGAAAAGTTTCCCCACTTAATGAAGAAAAAGCTCTACCTTGTCGGCGAAAGCTACGGTAGCATATGGAGCGCCTATTTTGCAGAGGCATTACTTTCTGAACCATCTTTGAATATAAATTTTATGGGCGTGGGAATCGTCAGTGGACTTACGGCGGACTACGAAACTCAAGAACAAATTACTGCTTCTATTTGGATGGAACATATCAGCAAACTTGGATACTATTTTAATAATACCTCTTCCACAATATCTGAAGAGTTTAAAAAGCGCAATAAAGAATGTCAATATGATTCAGTTTTGAACAGATTGACGTTTCCTACTGAACAATACCCAATATGGAGACCAGAGTACAACTTTAGCACATCTACTTCTCTAAGGAAGCGGGAAGCTCTCGATGGCGAAGACATTGGAAATATATTTAATTCAATTTCTGGATGCGACCTGTATTCCCTTTCTAACTTTTTACTTTATCTAGAGAACAGCTGTGTCATAACTTATGATGTTAGCCTTGATTGTAGTTTCAATGAGTATAATGATCCCTTAATCACATACCTGAACAGAGAAGATGTTCGCTCTTCTTTACATGCTACGAAAGCTTCAACTGCGTTGACAAGCGGCGAGGGTGTCTTCGCAGACGGATGCAATTTTGACTTATACAAAAAGATTGTGAGTAACAACGTAGAATCAGTTCTCGTTGAAATAATTCCACGCTTAACAGAAAAATACAAAGTGTCTTTCTTAGCTGGGGCATTGGATCTTCAAATTCTTTGGACCGGAACTCTTTTGGCATTGCAAAATACAACATGGAATGGATGGCAGGGATTCACTCAATCTCCTGGAAGTTTAGAGACAACTAATGGATTTACTTTGGATGAACGTAACTTAGCCTTTACATTGTCCAACTCGGTTGGGCACATGGCTCCATCTAAAGACCCTCAAATGGTTAGAGAATGGCTTGAAAATACGTTGCTTTATTAA

>102FY29039
ATGCTGTCTTTATTTTTGAAATCTCTTTTTGCTATTATAATAATTGAACTGACTATCATTCACGCTTTACCAACTTACACTGTACATTGGAAATGCAGTATACAACAAGCCAACACGAGTTCTGCTTCCTCGAATCAGACTGTTCAACCTAGACAACACGCTGCTCCTTCTTCGGATCGAATTGAATCACTTCCTGAATTTAAGGGATCATTACCGGAATTATATTCTGGATACTTGGAAGCGGATTCCGATAAATCACTTTTTTATACATATGCCCCTGCTGTTGTTGATTCGGAAACTTTCATAGTATGGCTTCAAGGAGGACCTGGATGCGCTGGAACATTAGGCTTTTTCAGTGAAAATGGACCCATTGAAATATCCCAAAGTAGCCCCTCACCATCCCTTAATCCTGAATCTTGGACAAACTTCGCCAACATGTTATGGTTAGATCAGCCATTTGGTACGGGGTACTCCCAAGGACAGGCGGCATATACAACTACGATTGAAGAAGCTTCTTCAGATTTTGTAAATGCCCTTAAATCATTTTACGAAAAGTTTCCCCACTTAATGAAGAAAAAGCTCTACCTTGTCGGCGAAAGCTACGGTAGCATATGGAGCGCCTATTTTGCAGAGGCATTACTTTCTGAACCATCTTTGAATATAAATTTTATGGGCGTGGGAATCGTCAGTGGACTTACGGCGGACTACGAAACTCAAGAACAAATTACTGCTTCTATTTGGATGGAACATATCAGCAAACTTGGATACTATTTTAATAATACCTCTTCCACAATATCTGAAGAGTTTAAAAAGCGCAATAAAGAATGTCAATATGATTCAGTTTTGAACAGATTGACGTTTCCTACTGAACAATACCCAATATGGAGACCAGAGTACAACTTTAGCACATCTACTTCTCTAAGGAAGCGGGAAGCTCTCGATGGCGAAGACATTGGAAATATATTTAATTCAATTTCTGGATGCGACCTGTATTCCCTTTCTAACTTTTTACTTTATCTAGAGAACAGCTGTGTCATAACTTATGATGTTAGCCTTGATTGTAGTTTCAATGAGTATAATGATCCCTTAATCACATACCTGAACAGAGAAGATGTTCGCTCTTCTTTACATGCTACGAAAGCTTCAACTGCGTTGACAAGCGGCGAGGGTGTCTTCGCAGACGGATGCAATTTTGACTTATACAAAAAGATTGTGAGTAACAACGTAGAATCAGTTCTCGTTGAAATAATTCCACGCTTAACAGAAAAATACAAAGTGTCTTTCTTAGCTGGGGCATTGGATCTTCAAATTCTTTGGACCGGAACTCTTTTGGCATTGCAAAATACAACATGGAATGGATGGCAGGGATTCACTCAATCTCCTGGAAGTTTAGAGACAACTAATGGATTTACTTTGGATGAACGTAACTTAGCCTTTACATTGTCCAACTCGGTTGGGCACATGGCTCCATCTAAAGACCCTCAAATGGTTAGAGAATGGCTTGAAAATACGTTGCTTTATTAA

>103FY29040
ATGCTGTCTTTATTTTTGAAATCTCTTTTTGCTATTATAATAATTGAACTGACTATCATTCACGCTTTACCAACTTACACTGTACATTGGAAATGCAGTATACAACAAGCCAACACGAGTTCTGCTTCCTCGAATCAGACTGTTCAACCTAGACAACACGCTGCTCCTTCTTCGGATCGAATTGAATCACTTCCTGAATTTAAGGGATCATTACCGGAATTATATTCTGGATACTTGGAAGCGGATTCCGATAAATCACTTTTTTATACATATGCCCCTGCTGTTGTTGATTCGGAAACTTTCATAGTATGGCTTCAAGGAGGACCTGGATGCGCTGGAACATTAGGCTTTTTCAGTGAAAATGGACCCATTGAAATATCCCAAAGTAGCCCCTCACCATCCCTTAATCCTGAATCTTGGACAAACTTCGCCAACATGTTATGGTTAGATCAGCCATTTGGTACGGGGTACTCCCAAGGACAGGCGGCATATACAACTACGATTGAAGAAGCTTCTTCAGATTTTGTAAATGCCCTTAAATCATTTTACGAAAAGTTTCCCCACTTAATGAAGAAAAAGCTCTACCTTGTCGGCGAAAGCTACGGTAGCATATGGAGCGCCTATTTTGCAGAGGCATTACTTTCTGAACCATCTTTGAATATAAATTTTATGGGCGTGGGAATCGTCAGTGGACTTACGGCGGACTACGAAACTCAAGAACAAATTACTGCTTCTATTTGGATGGAACATATCAGCAAACTTGGATACTATTTTAATAATACCTCTTCCACAATATCTGAAGAGTTTAAAAAGCGCAATAAAGAATGTCAATATGATTCAGTTTTGAACAGATTGACGTTTCCTACTGAACAATACCCAATATGGAGACCAGAGTACAACTTTAGCACATCTACTTCTCTAAGGAAGCGGGAAGCTCTCGATGGCGAAGACATTGGAAATATATTTAATTCAATTTCTGGATGCGACCTGTATTCCCTTTCTAACTTTTTACTTTATCTAGAGAACAGCTGTGTCATAACTTATGATGTTAGCCTTGATTGTAGTTTCAATGAGTATAATGATCCCTTAATCACATACCTGAACAGAGAAGATGTTCGCTCTTCTTTACATGCTACGAAAGCTTCAACTGCGTTGACAAGCGGCGAGGGTGTCTTCGCAGACGGATGCAATTTTGACTTATACAAAAAGATTGTGAGTAACAACGTAGAATCAGTTCTCGTTGAAATAATTCCACGCTTAACAGAAAAATACAAAGTGTCTTTCTTAGCTGGGGCATTGGATCTTCAAATTCTTTGGACCGGAACTCTTTTGGCATTGCAAAATACAACATGGAATGGATGGCAGGGATTCACTCAATCTCCTGGAAGTTTAGAGACAACTAATGGATTTACTTTGGATGAACGTAACTTAGCCTTTACATTGTCCAACTCGGTTGGGCACATGGCTCCATCTAAAGACCCTCAAATGGTTAGAGAATGGCTTGAAAATACGTTGCTTTATTAA

>104FY29041
ATGCTGTCTTTATTTTTGAAATCTCTTTTTGCTATTATAATAATTGAATTGACTATCATTCACGCTTTACCAACTTACACTGTACATTGGAAATGCAGTATACAACAAGCCAACACGAGTTCTGCTTCCTCGAATCAGACTGTTCAACCTAGACAACACGCTGCTCCTTCTTCGGATCGAATTAAATCACTTCCTGAATTTAAGGGATCATTACCGGAATTATATTCTGGATACTTGGAAGCGAATTCCGATAAATCACTTTTTTATACATATGCCCCTGCTGTTGTTGATTCGGAAACTTTCATAGTATGGCTTCAAGGAGGACCTGGATGCGCTGGAACATTAGGCTTTTTCAGTGAAAATGGACCCATTGAAATATCCCAAAGTAGCCCCTCACCATCCCTTAATCCTGAATCTTGGACAAACTTCGCCAACATGTTATGGTTAGATCAGCCATTTGGTACGGGGTACTCCCAAGGACAGGCGGCATATACAACTACGATTGAAGAAGCTTCTTCAGATTTTGTAAATGCCCTGAAATCATTTTACCAAAAGTTTCCCCACTTAATGAAGAAAAAGCTCTACCTTGTCGGCGAAAGCTACGGTAGCATATGGAGCGCCAATTTTGCAGAGGCATTACTTTCTGAACCATCTTTGAATATAAATTTTATGGGCGTGGGAATCGTCAGTGGACTTACGGCGGACTACGAAACTCAAGAACAAATTACTGCTTCTATTTGGGTGGAACATATCAGCAAACTTGGATACTATTTTAATAATACTTCTTCCACAATATCTGAAGAGTTTAAAAAGCGCAATAAAGAATGTCAATATGATTCAGTTTTGAACAGATTGACGTTTCCTACTGAACAATACCCAATATGGAGACCAGAGTACAACTTTAGCACATCTACTTCTCTAAGGAAGCGGGAAGCTCTCGATGGTGAAGACATTGGGAATGTATTTAATTCAATTTCTGGATGTGACTTGTATTCCCTTTCTAACTTTTTACTTTATCTAGAGAACAGCTGTGTCATAACTTATGATGTTAGCCTTGATTGTAGTTTCAATGAGTATAATGATCCCTTAATCACATACCTGAACAGAGAAGATGTTCGCTCTTCTTTACATGCTACGAAAGCTTCAACTGCGTTGACAAGCGGCGAGGGTGTCTTCGCAGACGGATGCAATTTTGACTTATACAAAAAGATTGTGAGTAACAACGTAGAATCAGTTCTCGTTGAAATAATTCCACGCTTAACAGAAAAATACAAAGTGTCTTTCTTAGCTGGGGCATTGGATCTTCAAATTCTTTGGACCGGAACTCTTTTGGCATTGCAAAATACAACATGGAATGGATGGCAGGGATTCACTCAATCTCCTGGAAGTTTAGAGACAACTAATGGATTTACTTTGGATGAACGTAACTTAGCCTTTACATTGTCCAACTCGGTTGGGCACATGGCTCCATCTAAAGACCCTCAAATGGTTAGAGAATGGCTTGAAAATACGTTGCTTTATTAA

>105FY29042
ATGCTGTCTTTATTTTTGAAATCTCTTTTTGCTATTATAATAATTGAATTGACTATCATTCACGCTTTACCAACTTACACTGTACATTGGAAATGCAGTATACAACAAGCCAACACGAGTTCTGCTTCCTCGAATCAGACTGTTCAACCTAGACAACACGCTGCTCCTTCTTCGGATCGAATTAAATCACTTCCTGAATTTAAGGGATCATTACCGGAATTATATTCTGGATACTTGGAAGCGAATTCCGATAAATCACTTTTTTATACATATGCCCCTGCTGTTGTTGATTCGGAAACTTTCATAGTATGGCTTCAAGGAGGACCTGGATGCGCTGGAACATTAGGCTTTTTCAGTGAAAATGGACCCATTGAAATATCCCAAAGTAGCCCCTCACCATCCCTTAATCCTGAATCTTGGACAAACTTCGCCAACATGTTATGGTTAGATCAGCCATTTGGTACGGGGTACTCCCAAGGACAGGCGGCATATACAACTACGATTGAAGAAGCTTCTTCAGATTTTGTAAATGCCCTGAAATCATTTTACCAAAAGTTTCCCCACTTAATGAAGAAAAAGCTCTACCTTGTCGGCGAAAGCTACGGTAGCATATGGAGCGCCAATTTTGCAGAGGCATTACTTTCTGAACCATCTTTGAATATAAATTTTATGGGCGTGGGAATCGTCAGTGGACTTACGGCGGACTACGAAACTCAAGAACAAATTACTGCTTCTATTTGGGTGGAACATATCAGCAAACTTGGATACTATTTTAATAATACTTCTTCCACAATATCTGAAGAGTTTAAAAAGCGCAATAAAGAATGTCAATATGATTCAGTTTTGAACAGATTGACGTTTCCTACTGAACAATACCCAATATGGAGACCAGAGTACAACTTTAGCACATCTACTTCTCTAAGGAAGCGGGAAGCTCTCGATGGTGAAGACATTGGGAATGTATTTAATTCAATTTCTGGATGTGACTTGTATTCCCTTTCTAACTTTTTACTTTATCTAGAGAACAGCTGTGTCATAACTTATGATGTTAGCCTTGATTGTAGTTTCAATGAGTATAATGATCCCTTAATCACATACCTGAACAGAGAAGATGTTCGCTCTTCTTTACATGCTACGAAAGCTTCAACTGCGTTGACAAGCGGCGAGGGTGTCTTCGCAGACGGATGCAATTTTGACTTATACAAAAAGATTGTGAGTAACAACGTAGAATCAGTTCTCGTTGAAATAATTCCACGCTTAACAGAAAAATACAAAGTGTCTTTCTTAGCTGGGGCATTGGATCTTCAAATTCTTTGGACCGGAACTCTTTTGGCATTGCAAAATACAACATGGAATGGATGGCAGGGATTCACTCAATCTCCTGGAAGTTTAGAGACAACTAATGGATTTACTTTGGATGAACGTAACTTAGCCTTTACATTGTCCAACTCGGTTGGGCACATGGCTCCATCTAAAGACCCTCAAATGGTTAGAGAATGGCTTGAAAATACGTTGCTTTATTAA

>106FY29043
ATGCTGTCTTTATTTTTGAAATCTCTTTTTGCTATTATAATAATTGAATTGACTATCATTCACGCTTTACCAACTTACACTGTACATTGGAAATGCAGTATACAACAAGCCAACACGAGTTCTGCTTCCTCGAATCAGACTGTTCAACCTAGACAACACGCTGCTCCTTCTTCGGATCGAATTAAATCACTTCCTGAATTTAAGGGATCATTACCGGAATTATATTCTGGATACTTGGAAGCGAATTCCGATAAATCACTTTTTTATACATATGCCCCTGCTGTTGTTGATTCGGAAACTTTCATAGTATGGCTTCAAGGAGGACCTGGATGCGCTGGAACATTAGGCTTTTTCAGTGAAAATGGACCCATTGAAATATCCCAAAGTAGCCCCTCACCATCCCTTAATCCTGAATCTTGGACAAACTTCGCCAACATGTTATGGTTAGATCAGCCATTTGGTACGGGGTACTCCCAAGGACAGGCGGCATATACAACTACGATTGAAGAAGCTTCTTCAGATTTTGTAAATGCCCTGAAATCATTTTACCAAAAGTTTCCCCACTTAATGAAGAAAAAGCTCTACCTTGTCGGCGAAAGCTACGGTAGCATATGGAGCGCCAATTTTGCAGAGGCATTACTTTCTGAACCATCTTTGAATATAAATTTTATGGGCGTGGGAATCGTCAGTGGACTTACGGCGGACTACGAAACTCAAGAACAAATTACTGCTTCTATTTGGGTGGAACATATCAGCAAACTTGGATACTATTTTAATAATACTTCTTCCACAATATCTGAAGAGTTTAAAAAGCGCAATAAAGAATGTCAATATGATTCAGTTTTGAACAGATTGACGTTTCCTACTGAACAATACCCAATATGGAGACCAGAGTACAACTTTAGCACATCTACTTCTCTAAGGAAGCGGGAAGCTCTCGATGGTGAAGACATTGGGAATGTATTTAATTCAATTTCTGGATGTGACTTGTATTCCCTTTCTAACTTTTTACTTTATCTAGAGAACAGCTGTGTCATAACTTATGATGTTAGCCTTGATTGTAGTTTCAATGAGTATAATGATCCCTTAATCACATACCTGAACAGAGAAGATGTTCGCTCTTCTTTACATGCTACGAAAGCTTCAACTGCGTTGACAAGCGGCGAGGGTGTCTTCGCAGACGGATGCAATTTTGACTTATACAAAAAGATTGTGAGTAACAACGTAGAATCAGTTCTCGTTGAAATAATTCCACGCTTAACAGAAAAATACAAAGTGTCTTTCTTAGCTGGGGCATTGGATCTTCAAATTCTTTGGACCGGAACTCTTTTGGCATTGCAAAATACAACATGGAATGGATGGCAGGGATTCACTCAATCTCCTGGAAGTTTAGAGACAACTAATGGATTTACTTTGGATGAACGTAACTTAGCCTTTACATTGTCCAACTCGGTTGGGCACATGGCTCCATCTAAAGACCCTCAAATGGTTAGAGAATGGCTTGAAAATACGTTGCTTTATTAA

>107FY29044
ATGCTGTCTTTATTTTTGAAATCTCTTTTTGCTATTATAATAATTGAATTGACTATCATTCACGCTTTACCAACTTACACTGTACATTGGAAATGCAGTATACAACAAGCCAACACGAGTTCTGCTTCCTCGAATCAGACTGTTCAACCTAGACAACACGCTGCTCCTTCTTCGGATCGAATTAAATCACTTCCTGAATTTAAGGGATCATTACCGGAATTATATTCTGGATACTTGGAAGCGAATTCCGATAAATCACTTTTTTATACATATGCCCCTGCTGTTGTTGATTCGGAAACTTTCATAGTATGGCTTCAAGGAGGACCTGGATGCGCTGGAACATTAGGCTTTTTCAGTGAAAATGGACCCATTGAAATATCCCAAAGTAGCCCCTCACCATCCCTTAATCCTGAATCTTGGACAAACTTCGCCAACATGTTATGGTTAGATCAGCCATTTGGTACGGGGTACTCCCAAGGACAGGCGGCATATACAACTACGATTGAAGAAGCTTCTTCAGATTTTGTAAATGCCCTGAAATCATTTTACCAAAAGTTTCCCCACTTAATGAAGAAAAAGCTCTACCTTGTCGGCGAAAGCTACGGTAGCATATGGAGCGCCAATTTTGCAGAGGCATTACTTTCTGAACCATCTTTGAATATAAATTTTATGGGCGTGGGAATCGTCAGTGGACTTACGGCGGACTACGAAACTCAAGAACAAATTACTGCTTCTATTTGGGTGGAACATATCAGCAAACTTGGATACTATTTTAATAATACTTCTTCCACAATATCTGAAGAGTTTAAAAAGCGCAATAAAGAATGTCAATATGATTCAGTTTTGAACAGATTGACGTTTCCTACTGAACAATACCCAATATGGAGACCAGAGTACAACTTTAGCACATCTACTTCTCTAAGGAAGCGGGAAGCTCTCGATGGTGAAGACATTGGGAATGTATTTAATTCAATTTCTGGATGTGACTTGTATTCCCTTTCTAACTTTTTACTTTATCTAGAGAACAGCTGTGTCATAACTTATGATGTTAGCCTTGATTGTAGTTTCAATGAGTATAATGATCCCTTAATCACATACCTGAACAGAGAAGATGTTCGCTCTTCTTTACATGCTACGAAAGCTTCAACTGCGTTGACAAGCGGCGAGGGTGTCTTCGCAGACGGATGCAATTTTGACTTATACAAAAAGATTGTGAGTAACAACGTAGAATCAGTTCTCGTTGAAATAATTCCACGCTTAACAGAAAAATACAAAGTGTCTTTCTTAGCTGGGGCATTGGATCTTCAAATTCTTTGGACCGGAACTCTTTTGGCATTGCAAAATACAACATGGAATGGATGGCAGGGATTCACTCAATCTCCTGGAAGTTTAGAGACAACTAATGGATTTACTTTGGATGAACGTAACTTAGCCTTTACATTGTCCAACTCGGTTGGGCACATGGCTCCATCTAAAGACCCTCAAATGGTTAGAGAATGGCTTGAAAATACGTTGCTTTATTAA

>108FY29045
ATGCTGTCTTTATTTTTGAAATCTCTTTTTGCTATTATAATAATTGAATTGACTATCATTCACGCTTTACCAACTTACACTGTACATTGGAAATGCAGTATACAACAAGCCAACACGAGTTCTGCTTCCTCGAATCAGACTGTTCAACCTAGACAACACGCTGCTCCTTCTTCGGATCGAATTAAATCACTTCCTGAATTTAAGGGATCATTACCGGAATTATATTCTGGATACTTGGAAGCGAATTCCGATAAATCACTTTTTTATACATATGCCCCTGCTGTTGTTGATTCGGAAACTTTCATAGTATGGCTTCAAGGAGGACCTGGATGCGCTGGAACATTAGGCTTTTTCAGTGAAAATGGACCCATTGAAATATCCCAAAGTAGCCCCTCACCATCCCTTAATCCTGAATCTTGGACAAACTTCGCCAACATGTTATGGTTAGATCAGCCATTTGGTACGGGGTACTCCCAAGGACAGGCGGCATATACAACTACGATTGAAGAAGCTTCTTCAGATTTTGTAAATGCCCTGAAATCATTTTACCAAAAGTTTCCCCACTTAATGAAGAAAAAGCTCTACCTTGTCGGCGAAAGCTACGGTAGCATATGGAGCGCCAATTTTGCAGAGGCATTACTTTCTGAACCATCTTTGAATATAAATTTTATGGGCGTGGGAATCGTCAGTGGACTTACGGCGGACTACGAAACTCAAGAACAAATTACTGCTTCTATTTGGGTGGAACATATCAGCAAACTTGGATACTATTTTAATAATACTTCTTCCACAATATCTGAAGAGTTTAAAAAGCGCAATAAAGAATGTCAATATGATTCAGTTTTGAACAGATTGACGTTTCCTACTGAACAATACCCAATATGGAGACCAGAGTACAACTTTAGCACATCTACTTCTCTAAGGAAGCGGGAAGCTCTCGATGGTGAAGACATTGGGAATGTATTTAATTCAATTTCTGGATGTGACTTGTATTCCCTTTCTAACTTTTTACTTTATCTAGAGAACAGCTGTGTCATAACTTATGATGTTAGCCTTGATTGTAGTTTCAATGAGTATAATGATCCCTTAATCACATACCTGAACAGAGAAGATGTTCGCTCTTCTTTACATGCTACGAAAGCTTCAACTGCGTTGACAAGCGGCGAGGGTGTCTTCGCAGACGGATGCAATTTTGACTTATACAAAAAGATTGTGAGTAACAACGTAGAATCAGTTCTCGTTGAAATAATTCCACGCTTAACAGAAAAATACAAAGTGTCTTTCTTAGCTGGGGCATTGGATCTTCAAATTCTTTGGACCGGAACTCTTTTGGCATTGCAAAATACAACATGGAATGGATGGCAGGGATTCACTCAATCTCCTGGAAGTTTAGAGACAACTAATGGATTTACTTTGGATGAACGTAACTTAGCCTTTACATTGTCCAACTCGGTTGGGCACATGGCTCCATCTAAAGACCCTCAAATGGTTAGAGAATGGCTTGAAAATACGTTGCTTTATTAA

>109FY29046
ATGCTGTCTTTATTTTTGAAATCTCTTTTTGCTATTATAATAATTGAATTGACTATCATTCACGCTTTACCAACTTACACTGTACATTGGAAATGCAGTATACAACAAGCCAACACGAGTTCTGCTTCCTCGAATCAGACTGTTCAACCTAGACAACACGCTGCTCCTTCTTCGGATCGAATTAAATCACTTCCTGAATTTAAGGGATCATTACCGGAATTATATTCTGGATACTTGGAAGCGAATTCCGATAAATCACTTTTTTATACATATGCCCCTGCTGTTGTTGATTCGGAAACTTTCATAGTATGGCTTCAAGGAGGACCTGGATGCGCTGGAACATTAGGCTTTTTCAGTGAAAATGGACCCATTGAAATATCCCAAAGTAGCCCCTCACCATCCCTTAATCCTGAATCTTGGACAAACTTCGCCAACATGTTATGGTTAGATCAGCCATTTGGTACGGGGTACTCCCAAGGACAGGCGGCATATACAACTACGATTGAAGAAGCTTCTTCAGATTTTGTAAATGCCCTGAAATCATTTTACCAAAAGTTTCCCCACTTAATGAAGAAAAAGCTCTACCTTGTCGGCGAAAGCTACGGTAGCATATGGAGCGCCAATTTTGCAGAGGCATTACTTTCTGAACCATCTTTGAATATAAATTTTATGGGCGTGGGAATCGTCAGTGGACTTACGGCGGACTACGAAACTCAAGAACAAATTACTGCTTCTATTTGGGTGGAACATATCAGCAAACTTGGATACTATTTTAATAATACTTCTTCCACAATATCTGAAGAGTTTAAAAAGCGCAATAAAGAATGTCAATATGATTCAGTTTTGAACAGATTGACGTTTCCTACTGAACAATACCCAATATGGAGACCAGAGTACAACTTTAGCACATCTACTTCTCTAAGGAAGCGGGAAGCTCTCGATGGTGAAGACATTGGGAATGTATTTAATTCAATTTCTGGATGTGACTTGTATTCCCTTTCTAACTTTTTACTTTATCTAGAGAACAGCTGTGTCATAACTTATGATGTTAGCCTTGATTGTAGTTTCAATGAGTATAATGATCCCTTAATCACATACCTGAACAGAGAAGATGTTCGCTCTTCTTTACATGCTACGAAAGCTTCAACTGCGTTGACAAGCGGCGAGGGTGTCTTCGCAGACGGATGCAATTTTGACTTATACAAAAAGATTGTGAGTAACAACGTAGAATCAGTTCTCGTTGAAATAATTCCACGCTTAACAGAAAAATACAAAGTGTCTTTCTTAGCTGGGGCATTGGATCTTCAAATTCTTTGGACCGGAACTCTTTTGGCATTGCAAAATACAACATGGAATGGATGGCAGGGATTCACTCAATCTCCTGGAAGTTTAGAGACAACTAATGGATTTACTTTGGATGAACGTAACTTAGCCTTTACATTGTCCAACTCGGTTGGGCACATGGCTCCATCTAAAGACCCTCAAATGGTTAGAGAATGGCTTGAAAATACGTTGCTTTATTAA

>110FY29047
ATGCTGTCTTTATTTTTGAAATCTCTTTTTGCTATTATAATAATTGAATTGACTATCATTCACGCTTTACCAACTTACACTGTACATTGGAAATGCAGTATACAACAAGCCAACACGAGTTCTGCTTCCTCGAATCAGACTGTTCAACCTAGACAACACGCTGCTCCTTCTTCGGATCGAATTAAATCACTTCCTGAATTTAAGGGATCATTACCGGAATTATATTCTGGATACTTGGAAGCGAATTCCGATAAATCACTTTTTTATACATATGCCCCTGCTGTTGTTGATTCGGAAACTTTCATAGTATGGCTTCAAGGAGGACCTGGATGCGCTGGAACATTAGGCTTTTTCAGTGAAAATGGACCCATTGAAATATCCCAAAGTAGCCCCTCACCATCCCTTAATCCTGAATCTTGGACAAACTTCGCCAACATGTTATGGTTAGATCAGCCATTTGGTACGGGGTACTCCCAAGGACAGGCGGCATATACAACTACGATTGAAGAAGCTTCTTCAGATTTTGTAAATGCCCTGAAATCATTTTACCAAAAGTTTCCCCACTTAATGAAGAAAAAGCTCTACCTTGTCGGCGAAAGCTACGGTAGCATATGGAGCGCCAATTTTGCAGAGGCATTACTTTCTGAACCATCTTTGAATATAAATTTTATGGGCGTGGGAATCGTCAGTGGACTTACGGCGGACTACGAAACTCAAGAACAAATTACTGCTTCTATTTGGGTGGAACATATCAGCAAACTTGGATACTATTTTAATAATACTTCTTCCACAATATCTGAAGAGTTTAAAAAGCGCAATAAAGAATGTCAATATGATTCAGTTTTGAACAGATTGACGTTTCCTACTGAACAATACCCAATATGGAGACCAGAGTACAACTTTAGCACATCTACTTCTCTAAGGAAGCGGGAAGCTCTCGATGGTGAAGACATTGGGAATGTATTTAATTCAATTTCTGGATGTGACTTGTATTCCCTTTCTAACTTTTTACTTTATCTAGAGAACAGCTGTGTCATAACTTATGATGTTAGCCTTGATTGTAGTTTCAATGAGTATAATGATCCCTTAATCACATACCTGAACAGAGAAGATGTTCGCTCTTCTTTACATGCTACGAAAGCTTCAACTGCGTTGACAAGCGGCGAGGGTGTCTTCGCAGACGGATGCAATTTTGACTTATACAAAAAGATTGTGAGTAACAACGTAGAATCAGTTCTCGTTGAAATAATTCCACGCTTAACAGAAAAATACAAAGTGTCTTTCTTAGCTGGGGCATTGGATCTTCAAATTCTTTGGACCGGAACTCTTTTGGCATTGCAAAATACAACATGGAATGGATGGCAGGGATTCACTCAATCTCCTGGAAGTTTAGAGACAACTAATGGATTTACTTTGGATGAACGTAACTTAGCCTTTACATTGTCCAACTCGGTTGGGCACATGGCTCCATCTAAAGACCCTCAAATGGTTAGAGAATGGCTTGAAAATACGTTGCTTTATTAA

>111FY29048
ATGCTGTCTTTATTTTTGAAATCTCTTTTTGCTATTATAATAATTGAACTGACTATCATTCACGCTTTACCAACTTACACTGTACATTGGAAATGCAGTATACAACAAGCCAACACGAGTTCTGCTTCCTCGAATCAGACTGTTCAACCTAGACAACACGCTGCTCCTTCTTCGGATCGAATTGAATCACTTCCTGAATTTAAGGGATCATTACCGGAATTATATTCTGGATACTTGGAAGCGGATTCCGATAAATCACTTTTTTATACATATGCCCCTGCTGTTGTTGATTCGGAAACTTTCATAGTATGGCTTCAAGGAGGACCTGGATGCGCTGGAACATTAGGCTTTTTCAGTGAAAATGGACCCATTGAAATATCCCAAAGTAGCCCCTCACCATCCCTTAATCCTGAATCTTGGACAAACTTCGCCAACATGTTATGGTTAGATCAGCCATTTGGTACGGGGTACTCCCAAGGACAGGCGGCATATACAACTACGATTGAAGAAGCTTCTTCAGATTTTGTAAATGCCCTTAAATCATTTTACGAAAAGTTTCCCCACTTAATGAAGAAAAAGCTCTACCTTGTCGGCGAAAGCTACGGTAGCATATGGAGCGCCTATTTTGCAGAGGCATTACTTTCTGAACCATCTTTGAATATAAATTTTATGGGCGTGGGAATCGTCAGTGGACTTACGGCGGACTACGAAACTCAAGAACAAATTACTGCTTCTATTTGGATGGAACATATCAGCAAACTTGGATACTATTTTAATAATACCTCTTCCACAATATCTGAAGAGTTTAAAAAGCGCAATAAAGAATGTCAATATGATTCAGTTTTGAACAGATTGACGTTTCCTACTGAACAATACCCAATATGGAGACCAGAGTACAACTTTAGCACATCTACTTCTCTAAGGAAGCGGGAAGCTCTCGATGGCGAAGACATTGGAAATGTATTTAATTCAATTTCTGGATGCGACCTGTATTCCCTTTCTAACTTTTTACTTTATCTAGAGAACAGCTGTGTCATAACTTATGATGTTAGCCTTGATTGTAGTTTCAATGAGTATAATGATCCCTTAATCACATACCTGAACAGAGAAGATGTTCGCTCTTCTTTACATGCTACGAAAGCTTCAACTGCGTTGACAAGCGGCGAGGGTGTCTTCGCAGACGGATGCAATTTTGACTTATACAAAAAGATTGTGAGTAACAACGTAGAATCAGTTCTCGTTGAAATAATTCCACGCTTAACAGAAAAATACAAAGTGTCTTTCTTAGCTGGGGCATTGGATCTTCAAATTCTTTGGACCGGAACTCTTTTGGCATTGCAAAATACAACATGGAATGGATGGCAGGGATTCACTCAATCTCCTGGAAGTTTAGAGACAACTAATGGATTTACTTTGGATGAACGTAACTTAGCCTTTACATTGTCCAACTCGGTTGGGCACATGGCTCCATCTAAAGACCCTCAAATGGTTAGAGAATGGCTTGAAAATACGTTGCTTTATTAA

>112FY29051
ATGCTGTCTTTATTTTTGAAATCTCTTTTTGCTATTATAATAATTGAACTGACTATCATTCACGCTTTACCAACTTACACTGTACATTGGAAATGCAGTATACAACAAGCCAACACGAGTTCTGCTTCCTCGAATCAGACTGTTCAACCTAGACAACACGCTGCTCCTTCTTCGGATCGAATTGAATCACTTCCTGAATTTAAGGGATCATTACCGGAATTATATTCTGGATACTTGGAAGCGGATTCCGATAAATCACTTTTTTATACATATGCCCCTGCTGTTGTTGATTCGGAAACTTTCATAGTATGGCTTCAAGGAGGACCTGGATGCGCTGGAACATTAGGCTTTTTCAGTGAAAATGGACCCATTGAAATATCCCAAAGTAGCCCCTCACCATCCCTTAATCCTGAATCTTGGACAAACTTCGCCAACATGTTATGGTTAGATCAGCCATTTGGTACGGGGTACTCCCAAGGACAGGCGGCATATACAACTACGATTGAAGAAGCTTCTTCAGATTTTGTAAATGCCCTTAAATCATTTTACGAAAAGTTTCCCCACTTAATGAAGAAAAAGCTCTACCTTGTCGGCGAAAGCTACGGTAGCATATGGAGCGCCTATTTTGCAGAGGCATTACTTTCTGAACCATCTTTGAATATAAATTTTATGGGCGTGGGAATCGTCAGTGGACTTACGGCGGACTACGAAACTCAAGAACAAATTACTGCTTCTATTTGGATGGAACATATCAGCAAACTTGGATACTATTTTAATAATACCTCTTCCACAATATCTGAAGAGTTTAAAAAGCGCAATAAAGAATGTCAATATGATTCAGTTTTGAACAGATTGACGTTTCCTACTGAACAATACCCAATATGGAGACCAGAGTACAACTTTAGCACATCTACTTCTCTAAGGAAGCGGGAAGCTCTCGATGACGAAGACATTGGAAATGTATTTAATTCAATTTCTGGATGCGACCTGTATTCCCTTTCTAACTTTTTACTTTATCTAGAGAACAGCTGTGTCATAACTTATGATGTTAGCCTTGATTGTAGTTTCAATGAGTATAATGATCCCTTAATCACATACCTGAACAGAGAAGATGTTCGCTCTTCTTTACATGCTACGAAAGCTTCAACTGCGTTGACAAGCGGCGAGGGTGTCTTCGCAGACGGATGCAATTTTGACTTATACAAAAAGATTGTGAGTAACAACGTAGAATCAGTTCTCGTTGAAATAATTCCACGCTTAACAGAAAAATACAAAGTGTCTTTCTTAGCTGGGGCATTGGATCTTCAAATTCTTTGGACCGGAACTCTTTTGGCATTGCAAAATACAACATGGAATGGATGGCAGGGATTCACTCAATCTCCTGGAAGTTTAGAGACAACTAATGGATTTACTTTGGATGAACGTAACTTAGCCTTTACATTGTCCAACTCGGTTGGGCACATGGCTCCATCTAAAGACCCTCAAATGGTTAGAGAATGGCTTGAAAATACGTTGCTTTATTAA

>113FY29052
ATGCTGTCTTTATTTTTGAAATCTCTTTTTGCTATTATAATAATTGAACTGACTATCATTCACGCTTTACCAACTTACACTGTACATTGGAAATGCAGTATACAACAAGCCAACACGAGTTCTGCTTCCTCGAATCAGACTGTTCAACCTAGACAACACGCTGCTCCTTCTTCGGATCGAATTGAATCACTTCCTGAATTTAAGGGATCATTACCGGAATTATATTCTGGATACTTGGAAGCGGATTCCGATAAATCACTTTTTTATACATATGCCCCTGCTGTTGTTGATTCGGAAACTTTCATAGTATGGCTTCAAGGAGGACCTGGATGCGCTGGAACATTAGGCTTTTTCAGTGAAAATGGACCCATTGAAATATCCCAAAGTAGCCCCTCACCATCCCTTAATCCTGAATCTTGGACAAACTTCGCCAACATGTTATGGTTAGATCAGCCATTTGGTACGGGGTACTCCCAAGGACAGGCGGCATATACAACTACGATTGAAGAAGCTTCTTCAGATTTTGTAAATGCCCTTAAATCATTTTACGAAAAGTTTCCCCACTTAATGAAGAAAAAGCTCTACCTTGTCGGCGAAAGCTACGGTAGCATATGGAGCGCCTATTTTGCAGAGGCATTACTTTCTGAACCATCTTTGAATATAAATTTTATGGGCGTGGGAATCGTCAGTGGACTTACGGCGGACTACGAAACTCAAGAACAAATTACTGCTTCTATTTGGATGGAACATATCAGCAAACTTGGATACTATTTTAATAATACCTCTTCCACAATATCTGAAGAGTTTAAAAAGCGCAATAAAGAATGTCAATATGATTCAGTTTTGAACAGATTGACGTTTCCTACTGAACAATACCCAATATGGAGACCAGAGTACAACTTTAGCACATCTACTTCTCTAAGGAAGCGGGAAGCTCTCGATGACGAAGACATTGGAAATGTATTTAATTCAATTTCTGGATGCGACCTGTATTCCCTTTCTAACTTTTTACTGTATCTAGAGAACAGCTGTGTCATAACTTATGATGTTAGCCTTGATTGTAGTTTCAATGAGTATAATGATCCCTTAATCACATACCTGAACAGAGAAGATGTTCGCTCTTCTTTACATGCTACGAAAGCTTCAACTGCGTTGACAAGCGGCGAGGGTGTCTTCGCAGACGGATGCAATTTTGACTTATACAAAAAGATTGTGAGTAACAACGTAGAATCAGTTCTCGTTGAAATAATTCCACGCTTAACAGAAAAATACAAAGTGTCTTTCTTAGCTGGGGCATTGGATCTTCAAATTCTTTGGACCGGAACTCTTTTGGCATTGCAAAATACAACATGGAATGGATGGCAGGGATTCACTCAATCTCCTGGAAGTTTAGAGACAACTAATGGATTTACTTTGGATGAACGTAACTTAGCCTTTACATTGTCCAACTCGGTTGGGCACATGGCTCCATCTAAAGACCCTCAAATGGTTAGAGAATGGCTTGAAAATACGTTGCTTTATTAA

>114FY29053
ATGCTGTCTTTATTTTTGAAATCTCTTTTTGCTATTATAATAATTGAACTGACTATCATTCACGCTTTACCAACTTACACTGTACATTGGAAATGCAGTATACAACAAGCCAACACGAGTTCTGCTTCCTCGAATCAGACTGTTCAACCTAGACAACACGCTGCTCCTTCTTCGGATCGAATTGAATCACTTCCTGAATTTAAGGGATCATTACCGGAATTATATTCTGGATACTTGGAAGCGGATTCCGATAAATCACTTTTTTATACATATGCCCCTGCTGTTGTTGATTCGGAAACTTTCATAGTATGGCTTCAAGGAGGACCTGGATGCGCTGGAACATTAGGCTTTTTCAGTGAAAATGGACCCATTGAAATATCCCAAAGTAGCCCCTCACCATCCCTTAATCCTGAATCTTGGACAAACTTCGCCAACATGTTATGGTTAGATCAGCCATTTGGTACGGGGTACTCCCAAGGACAGGCGGCATATACAACTACGATTGAAGAAGCTTCTTCAGATTTTGTAAATGCCCTTAAATCATTTTACGAAAAGTTTCCCCACTTAATGAAGAAAAAGCTCTACCTTGTCGGCGAAAGCTACGGTAGCATATGGAGCGCCTATTTTGCAGAGGCATTACTTTCTGAACCATCTTTGAATATAAATTTTATGGGCGTGGGAATCGTCAGTGGACTTACGGCGGACTACGAAACTCAAGAACAAATTACTGCTTCTATTTGGATGGAACATATCAGCAAACTTGGATACTATTTTAATAATACCTCTTCCACAATATCTGAAGAGTTTAAAAAGCGCAATAAAGAATGTCAATATGATTCAGTTTTGAACAGATTGACGTTTCCTACTGAACAATACCCAATATGGAGACCAGAGTACAACTTTAGCACATCTACTTCTCTAAGGAAGCGGGAAGCTCTCGATGACGAAGACATTGGAAATGTATTTAATTCAATTTCTGGATGCGACCTGTATTCCCTTTCTAACTTTTTACTTTATCTAGAGAACAGCTGTGTCATAACTTATGATGTTAGCCTTGATTGTAGTTTCAATGAGTATAATGATCCCTTAATCACATACCTGAACAGAGAAGATGTTCGCTCTTCTTTACATGCTACGAAAGCTTCAACTGCGTTGACAAGCGGCGAGGGTGTCTTCGCAGACGGATGCAATTTTGACTTATACAAAAAGATTGTGAGTAACAACGTAGAATCAGTTCTCGTTGAAATAATTCCACGCTTAACAGAAAAATACAAAGTGTCTTTCTTAGCTGGGGCATTGGATCTTCAAATTCTTTGGACCGGAACTCTTTTGGCATTGCAAAATACAACATGGAATGGATGGCAGGGATTCACTCAATCTCCTGGAAGTTTAGAGACAACTAATGGATTTACTTTGGATGAACGTAACTTAGCCTTTACATTGTCCAACTCGGTTGGGCACATGGCTCCATCTAAAGACCCTCAAATGGTTAGAGAATGGCTTGAAAATACGTTGCTTTATTAA

>115FY29054
ATGCTGTCTTTATTTTTGAAATCTCTTTTTGCTATTATAATAATTGAACTGACTATCATTCACGCTTTACCAACTTACACTGTACATTGGAAATGCAGTATACAACAAGCCAACACGAGTTCTGCTTCCTCGAATCAGACTGTTCAACCTAGACAACACGCTGCTCCTTCTTCGGATCGAATTGAATCACTTCCTGAATTTAAGGGATCATTACCGGAATTATATTCTGGATACTTGGAAGCGGATTCCGATAAATCACTTTTTTATACATATGCCCCTGCTGTTGTTGATTCGGAAACTTTCATAGTATGGCTTCAAGGAGGACCTGGATGCGCTGGAACATTAGGCTTTTTCAGTGAAAATGGACCCATTGAAATATCCCAAAGTAGCCCCTCACCATCCCTTAATCCTGAATCTTGGACAAACTTCGCCAACATGTTATGGTTAGATCAGCCATTTGGTACGGGGTACTCCCAAGGACAGGCGGCATATACAACTACGATTGAAGAAGCTTCTTCAGATTTTGTAAATGCCCTTAAATCATTTTACGAAAAGTTTCCCCACTTAATGAAGAAAAAGCTCTACCTTGTCGGCGAAAGCTACGGTAGCATATGGAGCGCCTATTTTGCAGAGGCATTACTTTCTGAACCATCTTTGAATATAAATTTTATGGGCGTGGGAATCGTCAGTGGACTTACGGCGGACTACGAAACTCAAGAACAAATTACTGCTTCTATTTGGATGGAACATATCAGCAAACTTGGATACTATTTTAATAATACCTCTTCCACAATATCTGAAGAGTTTAAAAAGCGCAATAAAGAATGTCAATATGATTCAGTTTTGAACAGATTGACGTTTCCTACTGAACAATACCCAATATGGAGACCAGAGTACAACTTTAGCACATCTACTTCTCTAAGGAAGCGGGAAGCTCTCGATGGCGAAGACATTGGAAATGTATTTAATTCAATTTCTGGATGCGACCTGTATTCCCTTTCTAACTTTTTACTTTATCTAGAGAACAGCTGTGTCATAACTTATGATGTTAGCCTTGATTGTAGTTTCAATGAGTATAATGATCCCTTAATCACATACCTGAACAGAGAAGATGTTCGCTCTTCTTTACATGCTACGAAAGCTTCAACTGCGTTGACAAGCGGCGAGGGTGTCTTCGCAGACGGATGCAATTTTGACTTATACAAAAAGATTGTGAGTAACAACGTAGAATCAGTTCTCGTTGAAATAATTCCACGCTTAACAGAAAAATACAAAGTGTCTTTCTTAGCTGGGGCATTGGATCTTCAAATTCTTTGGACCGGAACTCTTTTGGCATTGCAAAATACAACATGGAATGGATGGCAGGGATTCACTCAATCTCCTGGAAGTTTAGAGACAACTAATGGATTTACTTTGGATGAACGTAACTTAGCCTTTACATTGTCCAACTCGGTTGGGCACATGGCTCCATCTAAAGACCCTCAAATGGTTAGAGAATGGCTTGAAAATACGTTGCTTTATTAA

>116FY29055
ATGCTGTCTTTATTTTTGAAATCTCTTTTTGCTATTATAATAATTGAATTGACTATCATTCACGCTTTACCAACTTACACTGTACATTGGAAATGCAGTATACAACAAGCCAACACGAGTTCTGCTTCCTCGAATCAGACTGTTCAACCTAGACAACACGCTGCTCCTTCTTCGGATCGAATTAAATCACTTCCTGAATTTAAGGGATCATTACCGGAATTATATTCTGGATACTTGGAAGCGAATTCCGATAAATCACTTTTTTATACATATGCCCCTGCTGTTGTTGATTCGGAAACTTTCATAGTATGGCTTCAAGGAGGACCTGGATGCGCTGGAACATTAGGCTTTTTCAGTGAAAATGGACCCATTGAAATATCCCAAAGTAGCCCCTCACCATCCCTTAATCCTGAATCTTGGACAAACTTCGCCAACATGTTATGGTTAGATCAGCCATTTGGTACGGGGTACTCCCAAGGACAGGCGGCATATACAACTACGATTGAAGAAGCTTCTTCAGATTTTGTAAATGCCCTGAAATCATTTTACCAAAAGTTTCCCCACTTAATGAAGAAAAAGCTCTACCTTGTCGGCGAAAGCTACGGTAGCATATGGAGCGCCAATTTTGCAGAGGCATTACTTTCTGAACCATCTTTGAATATAAATTTTATGGGCGTGGGAATCGTCAGTGGACTTACGGCGGACTACGAAACTCAAGAACAAATTACTGCTTCTATTTGGGTGGAACATATCAGCAAACTTGGATACTATTTTAATAATACTTCTTCCACAATATCTGAAGAGTTTAAAAAGCGCAATAAAGAATGTCAATATGATTCAGTTTTGAACAGATTGACGTTTCCTACTGAACAATACCCAATATGGAGACCAGAGTACAACTTTAGCACATCTACTTCTCTAAGGAAGCGGGAAGCTCTCGATGGTGAAGACATTGGGAATGTATTTAATTCAATTTCTGGATGTGACTTGTATTCCCTTTCTAACTTTTTACTTTATCTAGAGAACAGCTGTGTCATAACTTATGATGTTAGCCTTGATTGTAGTTTCAATGAGTATAATGATCCCTTAATCACATACCTGAACAGAGAAGATGTTCGCTCTTCTTTACATGCTACGAAAGCTTCAACTGCGTTGACAAGCGGCGAGGGTGTCTTCGCAGACGGATGCAATTTTGACTTATACAAAAAGATTGTGAGTAACAACGTAGAATCAGTTCTCGTTGAAATAATTCCACGCTTAACAGAAAAATACAAAGTGTCTTTCTTAGCTGGGGCATTGGATCTTCAAATTCTTTGGACCGGAACTCTTTTGGCATTGCAAAATACAACATGGAATGGATGGCAGGGATTCACTCAATCTCCTGGAAGTTTAGAGACAACTAATGGATTTACTTTGGATGAACGTAACTTAGCCTTTACATTGTCCAACTCGGTTGGGCACATGGCTCCATCTAAAGACCCTCAAATGGTTAGAGAATGGCTTGAAAATACGTTGCTTTATTAA

>117FY29056
ATGCTGTCTTTATTTTTGAAATCTCTTTTTGCTATTATAATAATTGAACTGACTATCATTCACGCTTTACCAACTTACACTGTACATTGGAAATGCAGTATACAACAAGCCAACACGAGTTCTGCTTCCTCGAATCAGACTGTTCAACCTAGACAACACGCTGCTCCTTCTTCGGATCGAATTGAATCACTTCCTGAATTTAAGGGATCATTACCGGAATTATATTCTGGATACTTGGAAGCGGATTCCGATAAATCACTTTTTTATACATATGCCCCTGCTGTTGTTGATTCGGAAACTTTCATAGTATGGCTTCAAGGAGGACCTGGATGCGCTGGAACATTAGGCTTTTTCAGTGAAAATGGACCCATTGAAATATCCCAAAGTAGCCCCTCACCATCCCTTAATCCTGAATCTTGGACAAACTTCGCCAACATGTTATGGTTAGATCAGCCATTTGGTACGGGGTACTCCCAAGGACAGGCGGCATATACAACTACGATTGAAGAAGCTTCTTCAGATTTTGTAAATGCCCTTAAATCATTTTACGAAAAGTTTCCCCACTTAATGAAGAAAAAGCTCTACCTTGTCGGCGAAAGCTACGGTAGCATATGGAGCGCCTATTTTGCAGAGGCATTACTTTCTGAACCATCTTTGAATATAAATTTTATGGGCGTGGGAATCGTCAGTGGACTTACGGCGGACTACGAAACTCAAGAACAAATTACTGCTTCTATTTGGATGGAACATATCAGCAAACTTGGATACTATTTTAATAATACCTCTTCCACAATATCTGAAGAGTTTAAAAAGCGCAATAAAGAATGTCAATATGATTCAGTTTTGAACAGATTGACGTTTCCTACTGAACAATACCCAATATGGAGACCAGAGTACAACTTTAGCACATCTACTTCTCTAAGGAAGCGGGAAGCTCTCGATGACGAAGACATTGGAAATGTATTTAATTCAATTTCTGGATGCGACCTGTATTCCCTTTCTAACTTTTTACTTTATCTAGAGAACAGCTGTGTCATAACTTATGATGTTAGCCTTGATTGTAGTTTCAATGAGTATAATGATCCCTTAATCACATACCTGAACAGAGAAGATGTTCGCTCTTCTTTACATGCTACGAAAGCTTCAACTGCGTTGACAAGCGGCGAGGGTGTCTTCGCAGACGGATGCAATTTTGACTTATACAAAAAGATTGTGAGTAACAACGTAGAATCAGTTCTCGTTGAAATAATTCCACGCTTAACAGAAAAATACAAAGTGTCTTTCTTAGCTGGGGCATTGGATCTTCAAATTCTTTGGACCGGAACTCTTTTGGCATTGCAAAATACAACATGGAATGGATGGCAGGGATTCACTCAATCTCCTGGAAGTTTAGAGACAACTAATGGATTTACTTTGGATGAACGTAACTTAGCCTTTACATTGTCCAACTCGGTTGGGCACATGGCTCCATCTAAAGACCCTCAAATGGTTAGAGAATGGCTTGAAAATACGTTGCTTTATTAA

>118FY29057
ATGCTGTCTTTATTTTTGAAATCTCTTTTTGCTATTATAATAATTGAACTGACTATCATTCACGCTTTACCAACTTACACTGTACATTGGAAATGCAGTATACAACAAGCCAACACGAGTTCTGCTTCCTCGAATCAGACTGTTCAACCTAGACAACACGCTGCTCCTTCTTCGGATCGAATTGAATCACTTCCTGAATTTAAGGGATCATTACCGGAATTATATTCTGGATACTTGGAAGCGGATTCCGATAAATCACTTTTTTATACATATGCCCCTGCTGTTGTTGATTCGGAAACTTTCATAGTATGGCTTCAAGGAGGACCTGGATGCGCTGGAACATTAGGCTTTTTCAGTGAAAATGGACCCATTGAAATATCCCAAAGTAGCCCCTCACCATCCCTTAATCCTGAATCTTGGACAAACTTCGCCAACATGTTATGGTTAGATCAGCCATTTGGTACGGGGTACTCCCAAGGACAGGCGGCATATACAACTACGATTGAAGAAGCTTCTTCAGATTTTGTAAATGCCCTTAAATCATTTTACGAAAAGTTTCCCCACTTAATGAAGAAAAAGCTCTACCTTGTCGGCGAAAGCTACGGTAGCATATGGAGCGCCTATTTTGCAGAGGCATTACTTTCTGAACCATCTTTGAATATAAATTTTATGGGCGTGGGAATCGTCAGTGGACTTACGGCGGACTACGAAACTCAAGAACAAATTACTGCTTCTATTTGGATGGAACATATCAGCAAACTTGGATACTATTTTAATAATACCTCTTCCACAATATCTGAAGAGTTTAAAAAGCGCAATAAAGAATGTCAATATGATTCAGTTTTGAACAGATTGACGTTTCCTACTGAACAATACCCAATATGGAGACCAGAGTACAACTTTAGCACATCTACTTCTCTAAGGAAGCGGGAAGCTCTCGATGACGAAGACATTGGAAATGTATTTAATTCAATTTCTGGATGCGACCTGTATTCCCTTTCTAACTTTTTACTTTATCTAGAGAACAGCTGTGTCATAACTTATGATGTTAGCCTTGATTGTAGTTTCAATGAGTATAATGATCCCTTAATCACATACCTGAACAGAGAAGATGTTCGCTCTTCTTTACATGCTACGAAAGCTTCAACTGCGTTGACAAGCGGCGAGGGTGTCTTCGCAGACGGATGCAATTTTGACTTATACAAAAAGATTGTGAGTAACAACGTAGAATCAGTTCTCGTTGAAATAATTCCACGCTTAACAGAAAAATACAAAGTGTCTTTCTTAGCTGGGGCATTGGATCTTCAAATTCTTTGGACCGGAACTCTTTTGGCATTGCAAAATACAACATGGAATGGATGGCAGGGATTCACTCAATCTCCTGGAAGTTTAGAGACAACTAATGGATTTACTTTGGATGAACGTAACTTAGCCTTTACATTGTCCAACTCGGTTGGGCACATGGCTCCATCTAAAGACCCTCAAATGGTTAGAGAATGGCTTGAAAATACGTTGCTTTATTAA

>119FY29058
ATGCTGTCTTTATTTTTGAAATCTCTTTTTGCTATTATAATAATTGAACTGACTATCATTCACGCTTTACCAACTTACACTGTACATTGGAAATGCAGTATACAACAAGCCAACACGAGTTCTGCTTCCTCGAATCAGACTGTTCAACCTAGACAACACGCTGCTCCTTCTTCGGATCGAATTGAATCACTTCCTGAATTTAAGGGATCATTACCGGAATTATATTCTGGATACTTGGAAGCGGATTCCGATAAATCACTTTTTTATACATATGCCCCTGCTGTTGTTGATTCGGAAACTTTCATAGTATGGCTTCAAGGAGGACCTGGATGCGCTGGAACATTAGGCTTTTTCAGTGAAAATGGACCCATTGAAATATCCCAAAGTAGCCCCTCACCATCCCTTAATCCTGAATCTTGGACAAACTTCGCCAACATGTTATGGTTAGATCAGCCATTTGGTACGGGGTACTCCCAAGGACAGGCGGCATATACAACTACGATTGAAGAAGCTTCTTCAGATTTTGTAAATGCCCTTAAATCATTTTACGAAAAGTTTCCCCACTTAATGAAGAAAAAGCTCTACCTTGTCGGCGAAAGCTACGGTAGCATATGGAGCGCCTATTTTGCAGAGGCATTACTTTCTGAACCATCTTTGAATATAAATTTTATGGGCGTGGGAATCGTCAGTGGACTTACGGCGGACTACGAAACTCAAGAACAAATTACTGCTTCTATTTGGATGGAACATATCAGCAAACTTGGATACTATTTTAATAATACCTCTTCCACAATATCTGAAGAGTTTAAAAAGCGCAATAAAGAATGTCAATATGATTCAGTTTTGAACAGATTGACGTTTCCTACTGAACAATACCCAATATGGAGACCAGAGTACAACTTTAGCACATCTACTTCTCTAAGGAAGCGGGAAGCTCTCGATGACGAAGACATTGGAAATGTATTTAATTCAATTTCTGGATGCGACCTGTATTCCCTTTCTAACTTTTTACTTTATCTAGAGAACAGCTGTGTCATAACTTATGATGTTAGCCTTGATTGTAGTTTCAATGAGTATAATGATCCCTTAATCACATACCTGAACAGAGAAGATGTTCGCTCTTCTTTACATGCTACGAAAGCTTCAACTGCGTTGACAAGCGGCGAGGGTGTCTTCGCAGACGGATGCAATTTTGACTTATACAAAAAGATTGTGAGTAACAACGTAGAATCAGTTCTCGTTGAAATAATTCCACGCTTAACAGAAAAATACAAAGTGTCTTTCTTAGCTGGGGCATTGGATCTTCAAATTCTTTGGACCGGAACTCTTTTGGCATTGCAAAATACAACATGGAATGGATGGCAGGGATTCACTCAATCTCCTGGAAGTTTAGAGACAACTAATGGATTTACTTTGGATGAACGTAACTTAGCCTTTACATTGTCCAACTCGGTTGGGCACATGGCTCCATCTAAAGACCCTCAAATGGTTAGAGAATGGCTTGAAAATACGTTGCTTTATTAA

>120FY29059
ATGCTGTCTTTATTTTTGAAATCTCTTTTTGCTATTATAATAATTGAACTGACTATCATTCACGCTTTACCAACTTACACTGTACATTGGAAATGCAGTATACAACAAGCCAACACGAGTTCTGCTTCCTCGAATCAGACTGTTCAACCTAGACAACACGCTGCTCCTTCTTCGGATCGAATTGAATCACTTCCTGAATTTAAGGGATCATTACCGGAATTATATTCTGGATACTTGGAAGCGGATTCCGATAAATCACTTTTTTATACATATGCCCCTGCTGTTGTTGATTCGGAAACTTTCATAGTATGGCTTCAAGGAGGACCTGGATGCGCTGGAACATTAGGCTTTTTCAGTGAAAATGGACCCATTGAAATATCCCAAAGTAGCCCCTCACCATCCCTTAATCCTGAATCTTGGACAAACTTCGCCAACATGTTATGGTTAGATCAGCCATTTGGTACGGGGTACTCCCAAGGACAGGCGGCATATACAACTACGATTGAAGAAGCTTCTTCAGATTTTGTAAATGCCCTTAAATCATTTTACGAAAAGTTTCCCCACTTAATGAAGAAAAAGCTCTACCTTGTCGGCGAAAGCTACGGTAGCATATGGAGCGCCTATTTTGCAGAGGCATTACTTTCTGAACCATCTTTGAATATAAATTTTATGGGCGTGGGAATCGTCAGTGGACTTACGGCGGACTACGAAACTCAAGAACAAATTACTGCTTCTATTTGGATGGAACATATCAGCAAACTTGGATACTATTTTAATAATACCTCTTCCACAATATCTGAAGAGTTTAAAAAGCGCAATAAAGAATGTCAATATGATTCAGTTTTGAACAGATTGACGTTTCCTACTGAACAATACCCAATATGGAGACCAGAGTACAACTTTAGCACATCTACTTCTCTAAGGAAGCGGGAAGCTCTCGATGACGAAGACATTGGAAATGTATTTAATTCAATTTCTGGATGCGACCTGTATTCCCTTTCTAACTTTTTACTTTATCTAGAGAACAGCTGTGTCATAACTTATGATGTTAGCCTTGATTGTAGTTTCAATGAGTATAATGATCCCTTAATCACATACCTGAACAGAGAAGATGTTCGCTCTTCTTTACATGCTACGAAAGCTTCAACTGCGTTGACAAGCGGCGAGGGTGTCTTCGCAGACGGATGCAATTTTGACTTATACAAAAAGATTGTGAGTAACAACGTAGAATCAGTTCTCGTTGAAATAATTCCACGCTTAACAGAAAAATACAAAGTGTCTTTCTTAGCTGGGGCATTGGATCTTCAAATTCTTTGGACCGGAACTCTTTTGGCATTGCAAAATACAACATGGAATGGATGGCAGGGATTCACTCAATCTCCTGGAAGTTTAGAGACAACTAATGGATTTACTTTGGATGAACGTAACTTAGCCTTTACATTGTCCAACTCGGTTGGGCACATGGCTCCATCTAAAGACCCTCAAATGGTTAGAGAATGGCTTGAAAATACGTTGCTTTATTAA

>121FY29060
ATGCTGTCTTTATTTTTGAAATCTCTTTTTGCTATTATAATAATTGAACTGACTATCATTCACGCTTTACCAACTTACACTGTACATTGGAAATGCAGTATACAACAAGCCAACACGAGTTCTGCTTCCTCGAATCAGACTGTTCAACCTAGACAACACGCTGCTCCTTCTTCGGATCGAATTGAATCACTTCCTGAATTTAAGGGATCATTACCGGAATTATATTCTGGATACTTGGAAGCGGATTCCGATAAATCACTTTTTTATACATATGCCCCTGCTGTTGTTGATTCGGAAACTTTCATAGTATGGCTTCAAGGAGGACCTGGATGCGCTGGAACATTAGGCTTTTTCAGTGAAAATGGACCCATTGAAATATCCCAAAGTAGCCCCTCACCATCCCTTAATCCTGAATCTTGGACAAACTTCGCCAACATGTTATGGTTAGATCAGCCATTTGGTACGGGGTACTCCCAAGGACAGGCGGCATATACAACTACGATTGAAGAAGCTTCTTCAGATTTTGTAAATGCCCTTAAATCATTTTACGAAAAGTTTCCCCACTTAATGAAGAAAAAGCTCTACCTTGTCGGCGAAAGCTACGGTAGCATATGGAGCGCCTATTTTGCAGAGGCATTACTTTCTGAACCATCTTTGAATATAAATTTTATGGGCGTGGGAATCGTCAGTGGACTTACGGCGGACTACGAAACTCAAGAACAAATTACTGCTTCTATTTGGATGGAACATATCAGCAAACTTGGATACTATTTTAATAATACCTCTTCCACAATATCTGAAGAGTTTAAAAAGCGCAATAAAGAATGTCAATATGATTCAGTTTTGAACAGATTGACGTTTCCTACTGAACAATACCCAATATGGAGACCAGAGTACAACTTTAGCACATCTACTTCTCTAAGGAAGCGGGAAGCTCTCGATGACGAAGACATTGGAAATGTATTTAATTCAATTTCTGGATGCGACCTGTATTCCCTTTCTAACTTTTTACTTTATCTAGAGAACAGCTGTGTCATAACTTATGATGTTAGCCTTGATTGTAGTTTCAATGAGTATAATGATCCCTTAATCACATACCTGAACAGAGAAGATGTTCGCTCTTCTTTACATGCTACGAAAGCTTCAACTGCGTTGACAAGCGGCGAGGGTGTCTTCGCAGACGGATGCAATTTTGACTTATACAAAAAGATTGTGAGTAACAACGTAGAATCAGTTCTCGTTGAAATAATTCCACGCTTAACAGAAAAATACAAAGTGTCTTTCTTAGCTGGGGCATTGGATCTTCAAATTCTTTGGACCGGAACTCTTTTGGCATTGCAAAATACAACATGGAATGGATGGCAGGGATTCACTCAATCTCCTGGAAGTTTAGAGACAACTAATGGATTTACTTTGGATGAACGTAACTTAGCCTTTACATTGTCCAACTCGGTTGGGCACATGGCTCCATCTAAAGACCCTCAAATGGTTAGAGAATGGCTTGAAAATACGTTGCTTTATTAA

>122FY29061
ATGCTGTCTTTATTTTTGAAATCTCTTTTTGCTATTATAATAATTGAATTGACTATCATTCACGCTTTACCAACTTACACTGTACATTGGAAATGCAGTATACAACAAGCCAACACGAGTTCTGCTTCCTCGAATCAGACTGTTCAACCTAGACAACACGCTGCTCCTTCTTCGGATCGAATTAAATCACTTCCTGAATTTAAGGGATCATTACCGGAATTATATTCTGGATACTTGGAAGCGAATTCCGATAAATCACTTTTTTATACATATGCCCCTGCTGTTGTTGATTCGGAAACTTTCATAGTATGGCTTCAAGGAGGACCTGGATGCGCTGGAACATTAGGCTTTTTCAGTGAAAATGGACCCATTGAAATATCCCAAAGTAGCCCCTCACCATCCCTTAATCCTGAATCTTGGACAAACTTCGCCAACATGTTATGGTTAGATCAGCCATTTGGTACGGGGTACTCCCAAGGACAGGCGGCATATACAACTACGATTGAAGAAGCTTCTTCAGATTTTGTAAATGCCCTGAAATCATTTTACCAAAAGTTTCCCCACTTAATGAAGAAAAAGCTCTACCTTGTCGGCGAAAGCTACGGTAGCATATGGAGCGCCAATTTTGCAGAGGCATTACTTTCTGAACCATCTTTGAATATAAATTTTATGGGCGTGGGAATCGTCAGTGGACTTACGGCGGACTACGAAACTCAAGAACAAATTACTGCTTCTATTTGGGTGGAACATATCAGCAAACTTGGATACTATTTTAATAATACTTCTTCCACAATATCTGAAGAGTTTAAAAAGCGCAATAAAGAATGTCAATATGATTCAGTTTTGAACAGATTGACGTTTCCTACTGAACAATACCCAATATGGAGACCAGAGTACAACTTTAGCACATCTACTTCTCTAAGGAAGCGGGAAGCTCTCGATGGTGAAGACATTGGGAATGTATTTAATTCAATTTCTGGATGTGACTTGTATTCCCTTTCTAACTTTTTACTTTATCTAGAGAACAGCTGTGTCATAACTTATGATGTTAGCCTTGATTGTAGTTTCAATGAGTATAATGATCCCTTAATCACATACCTGAACAGAGAAGATGTTCGCTCTTCTTTACATGCTACGAAAGCTTCAACTGCGTTGACAAGCGGCGAGGGTGTCTTCGCAGACGGATGCAATTTTGACTTATACAAAAAGATTGTGAGTAACAACGTAGAATCAGTTCTCGTTGAAATAATTCCACGCTTAACAGAAAAATACAAAGTGTCTTTCTTAGCTGGGGCATTGGATCTTCAAATTCTTTGGACCGGAACTCTTTTGGCATTGCAAAATACAACATGGAATGGATGGCAGGGATTCACTCAATCTCCTGGAAGTTTAGAGACAACTAATGGATTTACTTTGGATGAACGTAACTTAGCCTTTACATTGTCCAACTCGGTTGGGCACATGGCTCCATCTAAAGACCCTCAAATGGTTAGAGAATGGCTTGAAAATACGTTGCTTTATTAA

>123FY29062
ATGCTGTCTTTATTTTTGAAATCTCTTTTTGCTATTATAATAATTGAACTGACTATCATTCACGCTTTACCAACTTACACTGTACATTGGAAATGCAGTATACAACAAGCCAACACGAGTTCTGCTTCCTCGAATCAGACTGTTCAACCTAGACAACACGCTGCTCCTTCTTCGGATCGAATTGAATCACTTCCTGAATTTAAGGGATCATTACCGGAATTATATTCTGGATACTTGGAAGCGGATTCCGATAAATCACTTTTTTATACATATGCCCCTGCTGTTGTTGATTCGGAAACTTTCATAGTATGGCTTCAAGGAGGACCTGGATGCGCTGGAACATTAGGCTTTTTCAGTGAAAATGGACCCATTGAAATATCCCAAAGTAGCCCCTCACCATCCCTTAATCCTGAATCTTGGACAAACTTCGCCAACATGTTATGGTTAGATCAGCCATTTGGTACGGGGTACTCCCAAGGACAGGCGGCATATACAACTACGATTGAAGAAGCTTCTTCAGATTTTGTAAATGCCCTTAAATCATTTTACGAAAAGTTTCCCCACTTAATGAAGAAAAAGCTCTACCTTGTCGGCGAAAGCTACGGTAGCATATGGAGCGCCTATTTTGCAGAGGCATTACTTTCTGAACCATCTTTGAATATAAATTTTATGGGCGTGGGAATCGTCAGTGGACTTACGGCGGACTACGAAACTCAAGAACAAATTACTGCTTCTATTTGGATGGAACATATCAGCAAACTTGGATACTATTTTAATAATACCTCTTCCACAATATCTGAAGAGTTTAAAAAGCGCAATAAAGAATGTCAATATGATTCAGTTTTGAACAGATTGACGTTTCCTACTGAACAATACCCAATATGGAGACCAGAGTACAACTTTAGCACATCTACTTCTCTAAGGAAGCGGGAAGCTCTCGATGACGAAGACATTGGAAATGTATTTAATTCAATTTCTGGATGCGACCTGTATTCCCTTTCTAACTTTTTACTTTATCTAGAGAACAGCTGTGTCATAACTTATGATGTTAGCCTTGATTGTAGTTTCAATGAGTATAATGATCCCTTAATCACATACCTGAACAGAGAAGATGTTCGCTCTTCTTTACATGCTACGAAAGCTTCAACTGCGTTGACAAGCGGCGAGGGTGTCTTCGCAGACGGATGCAATTTTGACTTATACAAAAAGATTGTGAGTAACAACGTAGAATCAGTTCTCGTTGAAATAATTCCACGCTTAACAGAAAAATACAAAGTGTCTTTCTTAGCTGGGGCATTGGATCTTCAAATTCTTTGGACCGGAACTCTTTTGGCATTGCAAAATACAACATGGAATGGATGGCAGGGATTCACTCAATCTCCTGGAAGTTTAGAGACAACTAATGGATTTACTTTGGATGAACGTAACTTAGCCTTTACATTGTCCAACTCGGTTGGGCACATGGCTCCATCTAAAGACCCTCAAATGGTTAGAGAATGGCTTGAAAATACGTTGCTTTATTAA

>124FY29064
ATGCTGTCTTTATTTTTGAAATCTCTTTTTGCTATTATAATAATTGAACTGACTATCATTCACGCTTTACCAACTTACACTGTACATTGGAAATGCAGTATACAACAAGCCAACACGAGTTCTGCTTCCTCGAATCAGACTGTTCAACCTAGACAACACGCTGCTCCTTCTTCGGATCGAATTGAATCACTTCCTGAATTTAAGGGATCATTACCGGAATTATATTCTGGATACTTGGAAGCGGATTCCGATAAATCACTTTTTTATACATATGCCCCTGCTGTTGTTGATTCGGAAACTTTCATAGTATGGCTTCAAGGAGGACCTGGATGCGCTGGAACATTAGGTTTTTTCAGTGAAAATGGACCCATTGAAATATCCCAAAGTAGCCCCTCACCATCCCTTAATCCTGAATCTTGGACAAACTTCGCCAACATGTTATGGTTAGATCAGCCATTTGGTACGGGGTACTCCCAAGGACAGGCGGCATATACAACTACGATTGAAGAAGCTTCTTCAGATTTTGTAAATGCCCTTAAATCATTTTACGAAAAGTTTCCCCACTTAATGAAGAAAAAGCTCTACCTTGTCGGCGAAAGCTACGGTAGCATATGGAGCGCCTATTTTGCAGAGGCATTACTTTCTGAACCATCTTTGAATATAAATTTTATGGGCGTGGGAATCGTCAGTGGACTTACGGCGGACTACGAAACTCAAGAACAAATTACTGCTTCTATTTGGATGGAACATATCAGCAAACTTGGATACTATTTTAATAATACCTCTTCCACAATATCTGAAGAGTTTAAAAAGCGCAATAAAGAATGTCAATATGATTCAGTTTTGAACAGATTGACGTTTCCTACTGAACAATACCCAATATGGAGACCAGAGTACAACTTTAGCACATCTACTTCTCTAAGGAAGCGGGAAGCTCTCGATGGCGAAGACATTGGAAATGTATTTAATTCAATTTCTGGATGCGACCTGTATTCCCTTTCTAACTTTTTACTTTATCTAGAGAACAGCTGTGTCATAACTTATGATGTTAGCCTTGATTGTAGTTTCAATGAGTATAATGATCCCTTAATCACATACCTGAACAGAGAAGATGTTCGCTCTTCTTTACATGCTACGAAAGCTTCAACTGCGTTGACAAGCGGTGAGGGTGTCTTCGCAGACGGATGCAATTTTGACTTATACAAAAAGATTGTGAGTAACAACGTAGAATCAGTTCTCGTTGAAATAATTCCACGCTTAACAGAAAAATACAAAGTGTCTTTCTTAGCTGGGGCATTGGATCTTCAAATTCTTTGGACCGGAACTCTTTTGGCATTGCAAAATACAACATGGAATGGATGGCAGGGATTCACTCAATCTCCTGGAAGTTTAGAGACAACTAATGGATTTACTTTGGATGAACGTAACTTAGCCTTTACATTGTCCAACTCGGTTGGGCACATGGCTCCATCTAAAGACCCTCAAATGGTTAGAGAATGGCTTGAAAATACGTTGCTTTATTAA

>125FY29065
ATGCTGTCTTTATTTTTGAAATCTCTTTTTGCTATTATAATAATTGAACTGACTATCATTCACGCTTTACCAACTTACACTGTACATTGGAAATGCAGTATACAACAAGCCAACACGAGTTCTGCTTCCTCGAATCAGACTGTTCAACCTAGACAACACGCTGCTCCTTCTTCGGATCGAATTGAATCACTTCCTGAATTTAAGGGATCATTACCGGAATTATATTCTGGATACTTGGAAGCGGATTCCGATAAATCACTTTTTTATACATATGCCCCTGCTGTTGTTGATTCGGAAACTTTCATAGTATGGCTTCAAGGAGGACCTGGATGCGCTGGAACATTAGGTTTTTTCAGTGAAAATGGACCCATTGAAATATCCCAAAGTAGCCCCTCACCATCCCTTAATCCTGAATCTTGGACAAACTTCGCCAACATGTTATGGTTAGATCAGCCATTTGGTACGGGGTACTCCCAAGGACAGGCGGCATATACAACTACGATTGAAGAAGCTTCTTCAGATTTTGTAAATGCCCTTAAATCATTTTACGAAAAGTTTCCCCACTTAATGAAGAAAAAGCTCTACCTTGTCGGCGAAAGCTACGGTAGCATATGGAGCGCCTATTTTGCAGAGGCATTACTTTCTGAACCATCTTTGAATATAAATTTTATGGGCGTGGGAATCGTCAGTGGACTTACGGCGGACTACGAAACTCAAGAACAAATTACTGCTTCTATTTGGATGGAACATATCAGCAAACTTGGATACTATTTTAATAATACCTCTTCCACAATATCTGAAGAGTTTAAAAAGCGCAATAAAGAATGTCAATATGATTCAGTTTTGAACAGATTGACGTTTCCTACTGAACAATACCCAATATGGAGACCAGAGTACAACTTTAGCACATCTACTTCTCTAAGGAAGCGGGAAGCTCTCGATGGCGAAGACATTGGAAATGTATTTAATTCAATTTCTGGATGCGACCTGTATTCCCTTTCTAACTTTTTACTTTATCTAGAGAACAGCTGTGTCATAACTTATGATGTTAGCCTTGATTGTAGTTTCAATGAGTATAATGATCCCTTAATCACATACCTGAACAGAGAAGATGTTCGCTCTTCTTTACATGCTACGAAAGCTTCAACTGCGTTGACAAGCGGTGAGGGTGTCTTCGCAGACGGATGCAATTTTGACTTATACAAAAAGATTGTGAGTAACAACGTAGAATCAGTTCTCGTTGAAATAATTCCACGCTTAACAGAAAAATACAAAGTGTCTTTCTTAGCTGGGGCATTGGATCTTCAAATTCTTTGGACCGGAACTCTTTTGGCATTGCAAAATACAACATGGAATGGATGGCAGGGATTCACTCAATCTCCTGGAAGTTTAGAGACAACTAATGGATTTACTTTGGATGAACGTAACTTAGCCTTTACATTGTCCAACTCGGTTGGGCACATGGCTCCATCTAAAGACCCTCAAATGGTTAGAGAATGGCTTGAAAATACGTTGCTTTATTAA

>126FY29067
ATGCTGTCTTTATTTTTGAAATCTCTTTTTGCTATTATAATAATTGAATTGACTATCATTCACGCTTTACCAACTTACACTGTACATTGGAAATGCAGTATACAACAAGCCAACACGAGTTCTGCTTCCTCGAATCAGACTGTTCAACCTAGACAACACGCTGCTCCTTCTTCGGATCGAATTAAATCACTTCCTGAATTTAAGGGATCATTACCGGAATTATATTCTGGATACTTGGAAGCGAATTCCGATAAATCACTTTTTTATACATATGCCCCTGCTGTTGTTGATTCGGAAACTTTCATAGTATGGCTTCAAGGAGGACCTGGATGCGCTGGAACATTAGGCTTTTTCAGTGAAAATGGACCCATTGAAATATCCCAAAGTAGCCCCTCACCATCCCTTAATCCTGAATCTTGGACAAACTTCGCCAACATGTTATGGTTAGATCAGCCATTTGGTACGGGGTACTCCCAAGGACAGGCGGCATATACAACTACGATTGAAGAAGCTTCTTCAGATTTTGTAAATGCCCTGAAATCATTTTACCAAAAGTTTCCCCACTTAATGAAGAAAAAGCTCTACCTTGTCGGCGAAAGCTACGGTAGCATATGGAGCGCCAATTTTGCAGAGGCATTACTTTCTGAACCATCTTTGAATATAAATTTTATGGGCGTGGGAATCGTCAGTGGACTTACGGCGGACTACGAAACTCAAGAACAAATTACTGCTTCTATTTGGGTGGAACATATCAGCAAACTTGGATACTATTTTAATAATACTTCTTCCACAATATCTGAAGAGTTTAAAAAGCGCAATAAAGAATGTCAATATGATTCAGTTTTGAACAGATTGACGTTTCCTACTGAACAATACCCAATATGGAGACCAGAGTACAACTTTAGCACATCTACTTCTCTAAGGAAGCGGGAAGCTCTCGATGGTGAAGACATTGGGAATGTATTTAATTCAATTTCTGGATGTGACTTGTATTCCCTTTCTAACTTTTTACTTTATCTAGAGAACAGCTGTGTCATAACTTATGATGTTAGCCTTGATTGTAGTTTCAATGAGTATAATGATCCCTTAATCACATACCTGAACAGAGAAGATGTTCGCTCTTCTTTACATGCTACGAAAGCTTCAACTGCGTTGACAAGCGGCGAGGGTGTCTTCGCAGACGGATGCAATTTTGACTTATACAAAAAGATTGTGAGTAACAACGTAGAATCAGTTCTCGTTGAAATAATTCCACGCTTAACAGAAAAATACAAAGTGTCTTTCTTAGCTGGGGCATTGGATCTTCAAATTCTTTGGACCGGAACTCTTTTGGCATTGCAAAATACAACATGGAATGGATGGCAGGGATTCACTCAATCTCCTGGAAGTTTAGAGACAACTAATGGATTTACTTTGGATGAACGTAACTTAGCCTTTACATTGTCCAACTCGGTTGGGCACATGGCTCCATCTAAAGACCCTCAAATGGTTAGAGAATGGCTTGAAAATACGTTGCTTTATTAA

>127FY29068
ATGCTGTCTTTATTTTTGAAATCTCTTTTTGCTATTATAATAATTGAACTGACTATCATTCACGCTTTACCAACTTACACTGTACATTGGAAATGCAGTATACAACAAGCCAACACGAGTTCTGCTTCCTCGAATCAGACTGTTCAACCTAGACAACACGCTGCTCCTTCTTCGGATCGAATTGAATCACTTCCTGAATTTAAGGGATCATTACCGGAATTATATTCTGGATACTTGGAAGCGGATTCCGATAAATCACTTTTTTATACATATGCCCCTGCTGTTGTTGATTCGGAAACTTTCATAGTATGGCTTCAAGGAGGACCTGGATGCGCTGGAACATTAGGCTTTTTCAGTGAAAATGGACCCATTGAAATATCCCAAAGTAGCCCCTCACCATCCCTTAATCCTGAATCTTGGACAAACTTCGCCAACATGTTATGGTTAGATCAGCCATTTGGTACGGGGTACTCCCAAGGACAGGCGGCATATACAACTACGATTGAAGAAGCTTCTTCAGATTTTGTAAATGCCCTTAAATCATTTTACGAAAAGTTTCCCCACTTAATGAAGAAAAAGCTCTACCTTGTCGGCGAAAGCTACGGTAGCATATGGAGCGCCTATTTTGCAGAGGCATTACTTTCTGAACCATCTTTGAATATAAATTTTATGGGCGTGGGAATCGTCAGTGGACTTACGGCGGACTACGAAACTCAAGAACAAATTACTGCTTCTATTTGGATGGAACATATCAGCAAACTTGGATACTATTTTAATAATACCTCTTCCACAATATCTGAAGAGTTTAAAAAGCGCAATAAAGAATGTCAATATGATTCAGTTTTGAACAGATTGACGTTTCCTACTGAACAATACCCAATATGGAGACCAGAGTACAACTTTAGCACATCTACTTCTCTAAGGAAGCGGGAAGCTCTCGATGGCGAAGACATTGGAAATGTATTTAATTCAATTTCTGGATGCGACCTGTATTCCCTTTCTAACTTTTTACTTTATCTAGAGAACAGCTGTGTCATAACTTATGATGTTAGCCTTGATTGTAGTTTCAATGAGTATAATGATCCCTTAATCACATACCTGAACAGAGAAGATGTTCGCTCTTCTTTACATGCTACGAAAGCTTCAACTGCGTTGACAAGCGGCGAGGGTGTCTTCGCAGACGGATGCAATTTTGACTTATACAAAAAGATTGTGAGTAACAACGTAGAATCAGTTCTCGTTGAAATAATTCCACGCTTAACAGAAAAATACAAAGTGTCTTTCTTAGCTGGGGCATTGGATCTTCAAATTCTTTGGACCGGAACTCTTTTGGCATTGCAAAATACAACATGGAATGGATGGCAGGGATTCACTCAATCTCCTGGAAGTTTAGAGACAACTAATGGATTTACTTTGGATGAACGTAACTTAGCCTTTACATTGTCCAACTCGGTTGGGCACATGGCTCCATCTAAAGACCCTCAAATGGTTAGAGAATGGCTTGAAAATACGTTGCTTTATTAA

>128FY29069
ATGCTGTCTTTATTTTTGAAATCTCTTTTTGCTATTATAATAATTGAATTGACTATCATTCACGCTTTACCAACTTACACTGTACATTGGAAATGCAGTATACAACAAGCCAACACGAGTTCTGCTTCCTCGAATCAGACTGTTCAACCTAGACAACACGCTGCTCCTTCTTCGGATCGAATTAAATCACTTCCTGAATTTAAGGGATCATTACCGGAATTATATTCTGGATACTTGGAAGCGAATTCCGATAAATCACTTTTTTATACATATGCCCCTGCTGTTGTTGATTCGGAAACTTTCATAGTATGGCTTCAAGGAGGACCTGGATGCGCTGGAACATTAGGCTTTTTCAGTGAAAATGGACCCATTGAAATATCCCAAAGTAGCCCCTCACCATCCCTTAATCCTGAATCTTGGACAAACTTCGCCAACATGTTATGGTTAGATCAGCCATTTGGTACGGGGTACTCCCAAGGACAGGCGGCATATACAACTACGATTGAAGAAGCTTCTTCAGATTTTGTAAATGCCCTGAAATCATTTTACCAAAAGTTTCCCCACTTAATGAAGAAAAAGCTCTACCTTGTCGGCGAAAGCTACGGTAGCATATGGAGCGCCAATTTTGCAGAGGCATTACTTTCTGAACCATCTTTGAATATAAATTTTATGGGCGTGGGAATCGTCAGTGGACTTACGGCGGACTACGAAACTCAAGAACAAATTACTGCTTCTATTTGGGTGGAACATATCAGCAAACTTGGATACTATTTTAATAATACTTCTTCCACAATATCTGAAGAGTTTAAAAAGCGCAATAAAGAATGTCAATATGATTCAGTTTTGAACAGATTGACGTTTCCTACTGAACAATACCCAATATGGAGACCAGAGTACAACTTTAGCACATCTACTTCTCTAAGGAAGCGGGAAGCTCTCGATGGTGAAGACATTGGGAATGTATTTAATTCAATTTCTGGATGTGACTTGTATTCCCTTTCTAACTTTTTACTTTATCTAGAGAACAGCTGTGTCATAACTTATGATGTTAGCCTTGATTGTAGTTTCAATGAGTATAATGATCCCTTAATCACATACCTGAACAGAGAAGATGTTCGCTCTTCTTTACATGCTACGAAAGCTTCAACTGCGTTGACAAGCGGCGAGGGTGTCTTCGCAGACGGATGCAATTTTGACTTATACAAAAAGATTGTGAGTAACAACGTAGAATCAGTTCTCGTTGAAATAATTCCACGCTTAACAGAAAAATACAAAGTGTCTTTCTTAGCTGGGGCATTGGATCTTCAAATTCTTTGGACCGGAACTCTTTTGGCATTGCAAAATACAACATGGAATGGATGGCAGGGATTCACTCAATCTCCTGGAAGTTTAGAGACAACTAATGGATTTACTTTGGATGAACGTAACTTAGCCTTTACATTGTCCAACTCGGTTGGGCACATGGCTCCATCTAAAGACCCTCAAATGGTTAGAGAATGGCTTGAAAATACGTTGCTTTATTAA

>129FY29070
ATGCTGTCTTTATTTTTGAAATCTCTTTTTGCTATTATAATAATTGAATTGACTATCATTCACGCTTTACCAACTTACACTGTACATTGGAAATGCAGTATACAACAAGCCAACACGAGTTCTGCTTCCTCGAATCAGACTGTTCAACCTAGACAACACGCTGCTCCTTCTTCGGATCGAATTAAATCACTTCCTGAATTTAAGGGATCATTACCGGAATTATATTCTGGATACTTGGAAGCGAATTCCGATAAATCACTTTTTTATACATATGCCCCTGCTGTTGTTGATTCGGAAACTTTCATAGTATGGCTTCAAGGAGGACCTGGATGCGCTGGAACATTAGGCTTTTTCAGTGAAAATGGACCCATTGAAATATCCCAAAGTAGCCCCTCACCATCCCTTAATCCTGAATCTTGGACAAACTTCGCCAACATGTTATGGTTAGATCAGCCATTTGGTACGGGGTACTCCCAAGGACAGGCGGCATATACAACTACGATTGAAGAAGCTTCTTCAGATTTTGTAAATGCCCTGAAATCATTTTACCAAAAGTTTCCCCACTTAATGAAGAAAAAGCTCTACCTTGTCGGCGAAAGCTACGGTAGCATATGGAGCGCCAATTTTGCAGAGGCATTACTTTCTGAACCATCTTTGAATATAAATTTTATGGGCGTGGGAATCGTCAGTGGACTTACGGCGGACTACGAAACTCAAGAACAAATTACTGCTTCTATTTGGGTGGAACATATCAGCAAACTTGGATACTATTTTAATAATACTTCTTCCACAATATCTGAAGAGTTTAAAAAGCGCAATAAAGAATGTCAATATGATTCAGTTTTGAACAGATTGACGTTTCCTACTGAACAATACCCAATATGGAGACCAGAGTACAACTTTAGCACATCTACTTCTCTAAGGAAGCGGGAAGCTCTCGATGGTGAAGACATTGGGAATGTATTTAATTCAATTTCTGGATGTGACTTGTATTCCCTTTCTAACTTTTTACTTTATCTAGAGAACAGCTGTGTCATAACTTATGATGTTAGCCTTGATTGTAGTTTCAATGAGTATAATGATCCCTTAATCACATACCTGAACAGAGAAGATGTTCGCTCTTCTTTACATGCTACGAAAGCTTCAACTGCGTTGACAAGCGGCGAGGGTGTCTTCGCAGACGGATGCAATTTTGACTTATACAAAAAGATTGTGAGTAACAACGTAGAATCAGTTCTCGTTGAAATAATTCCACGCTTAACAGAAAAATACAAAGTGTCTTTCTTAGCTGGGGCATTGGATCTTCAAATTCTTTGGACCGGAACTCTTTTGGCATTGCAAAATACAACATGGAATGGATGGCAGGGATTCACTCAATCTCCTGGAAGTTTAGAGACAACTAATGGATTTACTTTGGATGAACGTAACTTAGCCTTTACATTGTCCAACTCGGTTGGGCACATGGCTCCATCTAAAGACCCTCAAATGGTTAGAGAATGGCTTGAAAATACGTTGCTTTATTAA

>130FY29071
ATGCTGTCTTTATTTTTGAAATCTCTTTTTGCTATTATAATAATTGAATTGACTATCATTCACGCTTTACCAACTTACACTGTACATTGGAAATGCAGTATACAACAAGCCAACACGAGTTCTGCTTCCTCGAATCAGACTGTTCAACCTAGACAACACGCTGCTCCTTCTTCGGATCGAATTAAATCACTTCCTGAATTTAAGGGATCATTACCGGAATTATATTCTGGATACTTGGAAGCGAATTCCGATAAATCACTTTTTTATACATATGCCCCTGCTGTTGTTGATTCGGAAACTTTCATAGTATGGCTTCAAGGAGGACCTGGATGCGCTGGAACATTAGGCTTTTTCAGTGAAAATGGACCCATTGAAATATCCCAAAGTAGCCCCTCACCATCCCTTAATCCTGAATCTTGGACAAACTTCGCCAACATGTTATGGTTAGATCAGCCATTTGGTACGGGGTACTCCCAAGGACAGGCGGCATATACAACTACGATTGAAGAAGCTTCTTCAGATTTTGTAAATGCCCTGAAATCATTTTACCAAAAGTTTCCCCACTTAATGAAGAAAAAGCTCTACCTTGTCGGCGAAAGCTACGGTAGCATATGGAGCGCCAATTTTGCAGAGGCATTACTTTCTGAACCATCTTTGAATATAAATTTTATGGGCGTGGGAATCGTCAGTGGACTTACGGCGGACTACGAAACTCAAGAACAAATTACTGCTTCTATTTGGGTGGAACATATCAGCAAACTTGGATACTATTTTAATAATACTTCTTCCACAATATCTGAAGAGTTTAAAAAGCGCAATAAAGAATGTCAATATGATTCAGTTTTGAACAGATTGACGTTTCCTACTGAACAATACCCAATATGGAGACCAGAGTACAACTTTAGCACATCTACTTCTCTAAGGAAGCGGGAAGCTCTCGATGGTGAAGACATTGGGAATGTATTTAATTCAATTTCTGGATGTGACTTGTATTCCCTTTCTAACTTTTTACTTTATCTAGAGAACAGCTGTGTCATAACTTATGATGTTAGCCTTGATTGTAGTTTCAATGAGTATAATGATCCCTTAATCACATACCTGAACAGAGAAGATGTTCGCTCTTCTTTACATGCTACGAAAGCTTCAACTGCGTTGACAAGCGGCGAGGGTGTCTTCGCAGACGGATGCAATTTTGACTTATACAAAAAGATTGTGAGTAACAACGTAGAATCAGTTCTCGTTGAAATAATTCCACGCTTAACAGAAAAATACAAAGTGTCTTTCTTAGCTGGGGCATTGGATCTTCAAATTCTTTGGACCGGAACTCTTTTGGCATTGCAAAATACAACATGGAATGGATGGCAGGGATTCACTCAATCTCCTGGAAGTTTAGAGACAACTAATGGATTTACTTTGGATGAACGTAACTTAGCCTTTACATTGTCCAACTCGGTTGGGCACATGGCTCCATCTAAAGACCCTCAAATGGTTAGAGAATGGCTTGAAAATACGTTGCTTTATTAA

>131FY29072
ATGCTGTCTTTATTTTTGAAATCTCTTTTTGCTATTATAATAATTGAATTGACTATCATTCACGCTTTACCAACTTACACTGTACATTGGAAATGCAGTATACAACAAGCCAACACGAGTTCTGCTTCCTCGAATCAGACTGTTCAACCTAGACAACACGCTGCTCCTTCTTCGGATCGAATTAAATCACTTCCTGAATTTAAGGGATCATTACCGGAATTATATTCTGGATACTTGGAAGCGAATTCCGATAAATCACTTTTTTATACATATGCCCCTGCTGTTGTTGATTCGGAAACTTTCATAGTATGGCTTCAAGGAGGACCTGGATGCGCTGGAACATTAGGCTTTTTCAGTGAAAATGGACCCATTGAAATATCCCAAAGTAGCCCCTCACCATCCCTTAATCCTGAATCTTGGACAAACTTCGCCAACATGTTATGGTTAGATCAGCCATTTGGTACGGGGTACTCCCAAGGACAGGCGGCATATACAACTACGATTGAAGAAGCTTCTTCAGATTTTGTAAATGCCCTGAAATCATTTTACCAAAAGTTTCCCCACTTAATGAAGAAAAAGCTCTACCTTGTCGGCGAAAGCTACGGTAGCATATGGAGCGCCAATTTTGCAGAGGCATTACTTTCTGAACCATCTTTGAATATAAATTTTATGGGCGTGGGAATCGTCAGTGGACTTACGGCGGACTACGAAACTCAAGAACAAATTACTGCTTCTATTTGGGTGGAACATATCAGCAAACTTGGATACTATTTTAATAATACTTCTTCCACAATATCTGAAGAGTTTAAAAAGCGCAATAAAGAATGTCAATATGATTCAGTTTTGAACAGATTGACGTTTCCTACTGAACAATACCCAATATGGAGACCAGAGTACAACTTTAGCACATCTACTTCTCTAAGGAAGCGGGAAGCTCTCGATGGTGAAGACATTGGGAATGTATTTAATTCAATTTCTGGATGTGACTTGTATTCCCTTTCTAACTTTTTACTTTATCTAGAGAACAGCTGTGTCATAACTTATGATGTTAGCCTTGATTGTAGTTTCAATGAGTATAATGATCCCTTAATCACATACCTGAACAGAGAAGATGTTCGCTCTTCTTTACATGCTACGAAAGCTTCAACTGCGTTGACAAGCGGCGAGGGTGTCTTCGCAGACGGATGCAATTTTGACTTATACAAAAAGATTGTGAGTAACAACGTAGAATCAGTTCTCGTTGAAATAATTCCACGCTTAACAGAAAAATACAAAGTGTCTTTCTTAGCTGGGGCATTGGATCTTCAAATTCTTTGGACCGGAACTCTTTTGGCATTGCAAAATACAACATGGAATGGATGGCAGGGATTCACTCAATCTCCTGGAAGTTTAGAGACAACTAATGGATTTACTTTGGATGAACGTAACTTAGCCTTTACATTGTCCAACTCGGTTGGGCACATGGCTCCATCTAAAGACCCTCAAATGGTTAGAGAATGGCTTGAAAATACGTTGCTTTATTAA

>132FY29073
ATGCTGTCTTTATTTTTGAAATCTCTTTTTGCTATTATAATAATTGAACTGACTATCATTCACGCTTTACCAACTTACACTGTACATTGGAAATGCAGTATACAACAAGCCAACACGAGTTCTGCTTCCTCGAATCAGACTGTTCAACCTAGACAACACGCTGCTCCTTCTTCGGATCGAATTGAATCACTTCCTGAATTTAAGGGATCATTACCGGAATTATATTCTGGATACTTGGAAGCGGATTCCGATAAATCACTTTTTTATACATATGCCCCTGCTGTTGTTGATTCGGAAACTTTCATAGTATGGCTTCAAGGAGGACCTGGATGCGCTGGAACATTAGGCTTTTTCAGTGAAAATGGACCCATTGAAATATCCCAAAGTAGCCCCTCACCATCCCTTAATCCTGAATCTTGGACAAACTTCGCCAACATGTTATGGTTAGATCAGCCATTTGGTACGGGGTACTCCCAAGGACAGGCGGCATATACAACTACGATTGAAGAAGCTTCTTCAGATTTTGTAAATGCCCTTAAATCATTTTACGAAAAGTTTCCCCACTTAATGAAGAAAAAGCTCTACCTTGTCGGCGAAAGCTACGGTAGCATATGGAGCGCCTATTTTGCAGAGGCATTACTTTCTGAACCATCTTTGAATATAAATTTTATGGGCGTGGGAATCGTCAGTGGACTTACGGCGGACTACGAAACTCAAGAACAAATTACTGCTTCTATTTGGATGGAACATATCAGCAAACTTGGATACTATTTTAATAATACCTCTTCCACAATATCTGAAGAGTTTAAAAAGCGCAATAAAGAATGTCAATATGATTCAGTTTTGAACAGATTGACGTTTCCTACTGAACAATACCCAATATGGAGACCAGAGTACAACTTTAGCACATCTACTTCTCTAAGGAAGCGGGAAGCTCTCGATGGCGAAGACATTGGAAATGTATTTAATTCAATTTCTGGATGCGACCTGTATTCCCTTTCTAACTTTTTACTTTATCTAGAGAACAGCTGTGTCATAACTTATGATGTTAGCCTTGATTGTAGTTTCAATGAGTATAATGATCCCTTAATCACATACCTGAACAGAGAAGATGTTCGCTCTTCTTTACATGCTACGAAAGCTTCAACTGCGTTGACAAGCGGCGAGGGTGTCTTCGCAGACGGATGCAATTTTGACTTATACAAAAAGATTGTGAGTAACAACGTAGAATCAGTTCTCGTTGAAATAATTCCACGCTTAACAGAAAAATACAAAGTGTCTTTCTTAGCTGGGGCATTGGATCTTCAAATTCTTTGGACCGGAACTCTTTTGGCATTGCAAAATACAACATGGAATGGATGGCAGGGATTCACTCAATCTCCTGGAAGTTTAGAGACAACTAATGGATTTACTTTGGATGAACGTAACTTAGCCTTTACATTGTCCAACTCGGTTGGGCACATGGCTCCATCTAAAGACCCTCAAATGGTTAGAGAATGGCTTGAAAATACGTTGCTTTATTAA

>133FY29074
ATGCTGTCTTTATTTTTGAAATCTCTTTTTGCTATTATAATAATTGAACTGACTATCATTCACGCTTTACCAACTTACACTGTACATTGGAAATGCAGTATACAACAAGCCAACACGAGTTCTGCTTCCTCGAATCAGACTGTTCAACCTAGACAACACGCTGCTCCTTCTTCGGATCGAATTGAATCACTTCCTGAATTTAAGGGATCATTACCGGAATTATATTCTGGATACTTGGAAGCGGATTCCGATAAATCACTTTTTTATACATATGCCCCTGCTGTTGTTGATTCGGAAACTTTCATAGTATGGCTTCAAGGAGGACCTGGATGCGCTGGAACATTAGGCTTTTTCAGTGAAAATGGACCCATTGAAATATCCCAAAGTAGCCCCTCACCATCCCTTAATCCTGAATCTTGGACAAACTTCGCCAACATGTTATGGTTAGATCAGCCATTTGGTACGGGGTACTCCCAAGGACAGGCGGCATATACAACTACGATTGAAGAAGCTTCTTCAGATTTTGTAAATGCCCTTAAATCATTTTACGAAAAGTTTCCCCACTTAATGAAGAAAAAGCTCTACCTTGTCGGCGAAAGCTACGGTAGCATATGGAGCGCCTATTTTGCAGAGGCATTACTTTCTGAACCATCTTTGAATATAAATTTTATGGGCGTGGGAATCGTCAGTGGACTTACGGCGGACTACGAAACTCAAGAACAAATTACTGCTTCTATTTGGATGGAACATATCAGCAAACTTGGATACTATTTTAATAATACCTCTTCCACAATATCTGAAGAGTTTAAAAAGCGCAATAAAGAATGTCAATATGATTCAGTTTTGAACAGATTGACGTTTCCTACTGAACAATACCCAATATGGAGACCAGAGTACAACTTTAGCACATCTACTTCTCTAAGGAAGCGGGAAGCTCTCGATGGCGAAGACATTGGAAATGTATTTAATTCAATTTCTGGATGCGACCTGTATTCCCTTTCTAACTTTTTACTTTATCTAGAGAACAGCTGTGTCATAACTTATGATGTTAGCCTTGATTGTAGTTTCAATGAGTATAATGATCCCTTAATCACATACCTGAACAGAGAAGATGTTCGCTCTTCTTTACATGCTACGAAAGCTTCAACTGCGTTGACAAGCGGCGAGGGTGTCTTCGCAGACGGATGCAATTTTGACTTATACAAAAAGATTGTGAGTAACAACGTAGAATCAGTTCTCGTTGAAATAATTCCACGCTTAACAGAAAAATACAAAGTGTCTTTCTTAGCTGGGGCATTGGATCTTCAAATTCTTTGGACCGGAACTCTTTTGGCATTGCAAAATACAACATGGAATGGATGGCAGGGATTCACTCAATCTCCTGGAAGTTTAGAGACAACTAATGGATTTACTTTGGATGAACGTAACTTAGCCTTTACATTGTCCAACTCGGTTGGGCACATGGCTCCATCTAAAGACCCTCAAATGGTTAGAGAATGGCTTGAAAATACGTTGCTTTATTAA

>134FY29075
ATGCTGTCTTTATTTTTGAAATCTCTTTTTGCTATTATAATAATTGAACTGACTATCATTCACGCTTTACCAACTTACACTGTACATTGGAAATGCAGTATACAACAAGCCAACACGAGTTCTGCTTCCTCGAATCAGACTGTTCAACCTAGACAACACGCTGCTCCTTCTTCGGATCGAATTGAATCACTTCCTGAATTTAAGGGATCATTACCGGAATTATATTCTGGATACTTGGAAGCGGATTCCGATAAATCACTTTTTTATACATATGCCCCTGCTGTTGTTGATTCGGAAACTTTCATAGTATGGCTTCAAGGAGGACCTGGATGCGCTGGAACATTAGGCTTTTTCAGTGAAAATGGACCCATTGAAATATCCCAAAGTAGCCCCTCACCATCCCTTAATCCTGAATCTTGGACAAACTTCGCCAACATGTTATGGTTAGATCAGCCATTTGGTACGGGGTACTCCCAAGGACAGGCGGCATATACAACTACGATTGAAGAAGCTTCTTCAGATTTTGTAAATGCCCTTAAATCATTTTACGAAAAGTTTCCCCACTTAATGAAGAAAAAGCTCTACCTTGTCGGCGAAAGCTACGGTAGCATATGGAGCGCCTATTTTGCAGAGGCATTACTTTCTGAACCATCTTTGAATATAAATTTTATGGGCGTGGGAATCGTCAGTGGACTTACGGCGGACTACGAAACTCAAGAACAAATTACTGCTTCTATTTGGATGGAACATATCAGCAAACTTGGATACTATTTTAATAATACCTCTTCCACAATATCTGAAGAGTTTAAAAAGCGCAATAAAGAATGTCAATATGATTCAGTTTTGAACAGATTGACGTTTCCTACTGAACAATACCCAATATGGAGACCAGAGTACAACTTTAGCACATCTACTTCTCTAAGGAAGCGGGAAGCTCTCGATGACGAAGACATTGGAAATGTATTTAATTCAATTTCTGGATGCGACCTGTATTCCCTTTCTAACTTTTTACTTTATCTAGAGAACAGCTGTGTCATAACTTATGATGTTAGCCTTGATTGTAGTTTCAATGAGTATAATGATCCCTTAATCACATACCTGAACAGAGAAGATGTTCGCTCTTCTTTACATGCTACGAAAGCTTCAACTGCGTTGACAAGCGGCGAGGGTGTCTTCGCAGACGGATGCAATTTTGACTTATACAAAAAGATTGTGAGTAACAACGTAGAATCAGTTCTCGTTGAAATAATTCCACGCTTAACAGAAAAATACAAAGTGTCTTTCTTAGCTGGGGCATTGGATCTTCAAATTCTTTGGACCGGAACTCTTTTGGCATTGCAAAATACAACATGGAATGGATGGCAGGGATTCACTCAATCTCCTGGAAGTTTAGAGACAACTAATGGATTTACTTTGGATGAACGTAACTTAGCCTTTACATTGTCCAACTCGGTTGGGCACATGGCTCCATCTAAAGACCCTCAAATGGTTAGAGAATGGCTTGAAAATACGTTGCTTTATTAA

>135FY29076
ATGCTGTCTTTATTTTTGAAATCTCTTTTTGCTATTATAATAATTGAACTGACTATCATTCACGCTTTACCAACTTACACTGTACATTGGAAATGCAGTATACAACAAGCCAACACGAGTTCTGCTTCCTCGAATCAGACTGTTCAACCTAGACAACACGCTGCTCCTTCTTCGGATCGAATTGAATCACTTCCTGAATTTAAGGGATCATTACCGGAATTATATTCTGGATACTTGGAAGCGGATTCCGATAAATCACTTTTTTATACATATGCCCCTGCTGTTGTTGATTCGGAAACTTTCATAGTATGGCTTCAAGGAGGACCTGGATGCGCTGGAACATTAGGCTTTTTCAGTGAAAATGGACCCATTGAAATATCCCAAAGTAGCCCCTCACCATCCCTTAATCCTGAATCTTGGACAAACTTCGCCAACATGTTATGGTTAGATCAGCCATTTGGTACGGGGTACTCCCAAGGACAGGCGGCATATACAACTACGATTGAAGAAGCTTCTTCAGATTTTGTAAATGCCCTTAAATCATTTTACGAAAAGTTTCCCCACTTAATGAAGAAAAAGCTCTACCTTGTCGGCGAAAGCTACGGTAGCATATGGAGCGCCTATTTTGCAGAGGCATTACTTTCTGAACCATCTTTGAATATAAATTTTATGGGCGTGGGAATCGTCAGTGGACTTACGGCGGACTACGAAACTCAAGAACAAATTACTGCTTCTATTTGGATGGAACATATCAGCAAACTTGGATACTATTTTAATAATACCTCTTCCACAATATCTGAAGAGTTTAAAAAGCGCAATAAAGAATGTCAATATGATTCAGTTTTGAACAGATTGACGTTTCCTACTGAACAATACCCAATATGGAGACCAGAGTACAACTTTAGCACATCTACTTCTCTAAGGAAGCGGGAAGCTCTCGATGACGAAGACATTGGAAATGTATTTAATTCAATTTCTGGATGCGACCTGTATTCCCTTTCTAACTTTTTACTTTATCTAGAGAACAGCTGTGTCATAACTTATGATGTTAGCCTTGATTGTAGTTTCAATGAGTATAATGATCCCTTAATCACATACCTGAACAGAGAAGATGTTCGCTCTTCTTTACATGCTACGAAAGCTTCAACTGCGTTGACAAGCGGCGAGGGTGTCTTCGCAGACGGATGCAATTTTGACTTATACAAAAAGATTGTGAGTAACAACGTAGAATCAGTTCTCGTTGAAATAATTCCACGCTTAACAGAAAAATACAAAGTGTCTTTCTTAGCTGGGGCATTGGATCTTCAAATTCTTTGGACCGGAACTCTTTTGGCATTGCAAAATACAACATGGAATGGATGGCAGGGATTCACTCAATCTCCTGGAAGTTTAGAGACAACTAATGGATTTACTTTGGATGAACGTAACTTAGCCTTTACATTGTCCAACTCGGTTGGGCACATGGCTCCATCTAAAGACCCTCAAATGGTTAGAGAATGGCTTGAAAATACGTTGCTTTATTAA

>136FY29077
ATGCTGTCTTTATTTTTGAAATCTCTTTTTGCTATTATAATAATTGAACTGACTATCATTCACGCTTTACCAACTTACACTGTACATTGGAAATGCAGTATACAACAAGCCAACACGAGTTCTGCTTCCTCGAATCAGACTGTTCAACCTAGACAACACGCTGCTCCTTCTTCGGATCGAATTGAATCACTTCCTGAATTTAAGGGATCATTACCGGAATTATATTCTGGATACTTGGAAGCGGATTCCGATAAATCACTTTTTTATACATATGCCCCTGCTGTTGTTGATTCGGAAACTTTCATAGTATGGCTTCAAGGAGGACCTGGATGCGCTGGAACATTAGGCTTTTTCAGTGAAAATGGACCCATTGAAATATCCCAAAGTAGCCCCTCACCATCCCTTAATCCTGAATCTTGGACAAACTTCGCCAACATGTTATGGTTAGATCAGCCATTTGGTACGGGGTACTCCCAAGGACAGGCGGCATATACAACTACGATTGAAGAAGCTTCTTCAGATTTTGTAAATGCCCTTAAATCATTTTACGAAAAGTTTCCCCACTTAATGAAGAAAAAGCTCTACCTTGTCGGCGAAAGCTACGGTAGCATATGGAGCGCCTATTTTGCAGAGGCATTACTTTCTGAACCATCTTTGAATATAAATTTTATGGGCGTGGGAATCGTCAGTGGACTTACGGCGGACTACGAAACTCAAGAACAAATTACTGCTTCTATTTGGATGGAACATATCAGCAAACTTGGATACTATTTTAATAATACCTCTTCCACAATATCTGAAGAGTTTAAAAAGCGCAATAAAGAATGTCAATATGATTCAGTTTTGAACAGATTGACGTTTCCTACTGAACAATACCCAATATGGAGACCAGAGTACAACTTTAGCACATCTACTTCTCTAAGGAAGCGGGAAGCTCTCGATGACGAAGACATTGGAAATGTATTTAATTCAATTTCTGGATGCGACCTGTATTCCCTTTCTAACTTTTTACTTTATCTAGAGAACAGCTGTGTCATAACTTATGATGTTAGCCTTGATTGTAGTTTCAATGAGTATAATGATCCCTTAATCACATACCTGAACAGAGAAGATGTTCGCTCTTCTTTACATGCTACGAAAGCTTCAACTGCGTTGACAAGCGGCGAGGGTGTCTTCGCAGACGGATGCAATTTTGACTTATACAAAAAGATTGTGAGTAACAACGTAGAATCAGTTCTCGTTGAAATAATTCCACGCTTAACAGAAAAATACAAAGTGTCTTTCTTAGCTGGGGCATTGGATCTTCAAATTCTTTGGACCGGAACTCTTTTGGCATTGCAAAATACAACATGGAATGGATGGCAGGGATTCACTCAATCTCCTGGAAGTTTAGAGACAACTAATGGATTTACTTTGGATGAACGTAACTTAGCCTTTACATTGTCCAACTCGGTTGGGCACATGGCTCCATCTAAAGACCCTCAAATGGTTAGAGAATGGCTTGAAAATACGTTGCTTTATTAA

>137FY29078
ATGCTGTCTTTATTTTTGAAATCTCTTTTTGCTATTATAATAATTGAACTGACTATCATTCACGCTTTACCAACTTACACTGTACATTGGAAATGCAGTATACAACAAGCCAACACGAGTTCTGCTTCCTCGAATCAGACTGTTCAACCTAGACAACACGCTGCTCCTTCTTCGGATCGAATTGAATCACTTCCTGAATTTAAGGGATCATTACCGGAATTATATTCTGGATACTTGGAAGCGGATTCCGATAAATCACTTTTTTATACATATGCCCCTGCTGTTGTTGATTCGGAAACTTTCATAGTATGGCTTCAAGGAGGACCTGGATGCGCTGGAACATTAGGCTTTTTCAGTGAAAATGGACCCATTGAAATATCCCAAAGTAGCCCCTCACCATCCCTTAATCCTGAATCTTGGACAAACTTCGCCAACATGTTATGGTTAGATCAGCCATTTGGTACGGGGTACTCCCAAGGACAGGCGGCATATACAACTACGATTGAAGAAGCTTCTTCAGATTTTGTAAATGCCCTTAAATCATTTTACGAAAAGTTTCCCCACTTAATGAAGAAAAAGCTCTACCTTGTCGGCGAAAGCTACGGTAGCATATGGAGCGCCTATTTTGCAGAGGCATTACTTTCTGAACCATCTTTGAATATAAATTTTATGGGCGTGGGAATCGTCAGTGGACTTACGGCGGACTACGAAACTCAAGAACAAATTACTGCTTCTATTTGGATGGAACATATCAGCAAACTTGGATACTATTTTAATAATACCTCTTCCACAATATCTGAAGAGTTTAAAAAGCGCAATAAAGAATGTCAATATGATTCAGTTTTGAACAGATTGACGTTTCCTACTGAACAATACCCAATATGGAGACCAGAGTACAACTTTAGCACATCTACTTCTCTAAGGAAGCGGGAAGCTCTCGATGACGAAGACATTGGAAATGTATTTAATTCAATTTCTGGATGCGACCTGTATTCCCTTTCTAACTTTTTACTTTATCTAGAGAACAGCTGTGTCATAACTTATGATGTTAGCCTTGATTGTAGTTTCAATGAGTATAATGATCCCTTAATCACATACCTGAACAGAGAAGATGTTCGCTCTTCTTTACATGCTACGAAAGCTTCAACTGCGTTGACAAGCGGCGAGGGTGTCTTCGCAGACGGATGCAATTTTGACTTATACAAAAAGATTGTGAGTAACAACGTAGAATCAGTTCTCGTTGAAATAATTCCACGCTTAACAGAAAAATACAAAGTGTCTTTCTTAGCTGGGGCATTGGATCTTCAAATTCTTTGGACCGGAACTCTTTTGGCATTGCAAAATACAACATGGAATGGATGGCAGGGATTCACTCAATCTCCTGGAAGTTTAGAGACAACTAATGGATTTACTTTGGATGAACGTAACTTAGCCTTTACATTGTCCAACTCGGTTGGGCACATGGCTCCATCTAAAGACCCTCAAATGGTTAGAGAATGGCTTGAAAATACGTTGCTTTATTAA

>138FY29079
ATGCTGTCTTTATTTTTGAAATCTCTTTTTGCTATTATAATAATTGAACTGACTATCATTCACGCTTTACCAACTTACACTGTACATTGGAAATGCAGTATACAACAAGCCAACACGAGTTCTGCTTCCTCGAATCAGACTGTTCAACCTAGACAACACGCTGCTCCTTCTTCGGATCGAATTGAATCACTTCCTGAATTTAAGGGATCATTACCGGAATTATATTCTGGATACTTGGAAGCGGATTCCGATAAATCACTTTTTTATACATATGCCCCTGCTGTTGTTGATTCGGAAACTTTCATAGTATGGCTTCAAGGAGGACCTGGATGCGCTGGAACATTAGGCTTTTTCAGTGAAAATGGACCCATTGAAATATCCCAAAGTAGCCCCTCACCATCCCTTAATCCTGAATCTTGGACAAACTTCGCCAACATGTTATGGTTAGATCAGCCATTTGGTACGGGGTACTCCCAAGGACAGGCGGCATATACAACTACGATTGAAGAAGCTTCTTCAGATTTTGTAAATGCCCTTAAATCATTTTACGAAAAGTTTCCCCACTTAATGAAGAAAAAGCTCTACCTTGTCGGCGAAAGCTACGGTAGCATATGGAGCGCCTATTTTGCAGAGGCATTACTTTCTGAACCATCTTTGAATATAAATTTTATGGGCGTGGGAATCGTCAGTGGACTTACGGCGGACTACGAAACTCAAGAACAAATTACTGCTTCTATTTGGATGGAACATATCAGCAAACTTGGATACTATTTTAATAATACCTCTTCCACAATATCTGAAGAGTTTAAAAAGCGCAATAAAGAATGTCAATATGATTCAGTTTTGAACAGATTGACGTTTCCTACTGAACAATACCCAATATGGAGACCAGAGTACAACTTTAGCACATCTACTTCTCTAAGGAAGCGGGAAGCTCTCGATGACGAAGACATTGGAAATGTATTTAATTCAATTTCTGGATGCGACCTGTATTCCCTTTCTAACTTTTTACTTTATCTAGAGAACAGCTGTGTCATAACTTATGATGTTAGCCTTGATTGTAGTTTCAATGAGTATAATGATCCCTTAATCACATACCTGAACAGAGAAGATGTTCGCTCTTCTTTACATGCTACGAAAGCTTCAACTGCGTTGACAAGCGGCGAGGGTGTCTTCGCAGACGGATGCAATTTTGACTTATACAAAAAGATTGTGAGTAACAACGTAGAATCAGTTCTCGTTGAAATAATTCCACGCTTAACAGAAAAATACAAAGTGTCTTTCTTAGCTGGGGCATTGGATCTTCAAATTCTTTGGACCGGAACTCTTTTGGCATTGCAAAATACAACATGGAATGGATGGCAGGGATTCACTCAATCTCCTGGAAGTTTAGAGACAACTAATGGATTTACTTTGGATGAACGTAACTTAGCCTTTACATTGTCCAACTCGGTTGGGCACATGGCTCCATCTAAAGACCCTCAAATGGTTAGAGAATGGCTTGAAAATACGTTGCTTTATTAA

>139FY29080
ATGCTGTCTTTATTTTTGAAATCTCTTTTTGCTATTATAATAATTGAACTGACTATCATTCACGCTTTACCAACTTACACTGTACATTGGAAATGCAGTATACAACAAGCCAACACGAGTTCTGCTTCCTCGAATCAGACTGTTCAACCTAGACAACACGCTGCTCCTTCTTCGGATCGAATTGAATCACTTCCTGAATTTAAGGGATCATTACCGGAATTATATTCTGGATACTTGGAAGCGGATTCCGATAAATCACTTTTTTATACATATGCCCCTGCTGTTGTTGATTCGGAAACTTTCATAGTATGGCTTCAAGGAGGACCTGGATGCGCTGGAACATTAGGCTTTTTCAGTGAAAATGGACCCATTGAAATATCCCAAAGTAGCCCCTCACCATCCCTTAATCCTGAATCTTGGACAAACTTCGCCAACATGTTATGGTTAGATCAGCCATTTGGTACGGGGTACTCCCAAGGACAGGCGGCATATACAACTACGATTGAAGAAGCTTCTTCAGATTTTGTAAATGCCCTTAAATCATTTTACGAAAAGTTTCCCCACTTAATGAAGAAAAAGCTCTACCTTGTCGGCGAAAGCTACGGTAGCATATGGAGCGCCTATTTTGCAGAGGCATTACTTTCTGAACCATCTTTGAATATAAATTTTATGGGCGTGGGAATCGTCAGTGGACTTACGGCGGACTACGAAACTCAAGAACAAATTACTGCTTCTATTTGGATGGAACATATCAGCAAACTTGGATACTATTTTAATAATACCTCTTCCACAATATCTGAAGAGTTTAAAAAGCGCAATAAAGAATGTCAATATGATTCAGTTTTGAACAGATTGACGTTTCCTACTGAACAATACCCAATATGGAGACCAGAGTACAACTTTAGCACATCTACTTCTCTAAGGAAGCGGGAAGCTCTCGATGACGAAGACATTGGAAATGTATTTAATTCAATTTCTGGATGCGACCTGTATTCCCTTTCTAACTTTTTACTTTATCTAGAGAACAGCTGTGTCATAACTTATGATGTTAGCCTTGATTGTAGTTTCAATGAGTATAATGATCCCTTAATCACATACCTGAACAGAGAAGATGTTCGCTCTTCTTTACATGCTACGAAAGCTTCAACTGCGTTGACAAGCGGCGAGGGTGTCTTCGCAGACGGATGCAATTTTGACTTATACAAAAAGATTGTGAGTAACAACGTAGAATCAGTTCTCGTTGAAATAATTCCACGCTTAACAGAAAAATACAAAGTGTCTTTCTTAGCTGGGGCATTGGATCTTCAAATTCTTTGGACCGGAACTCTTTTGGCATTGCAAAATACAACATGGAATGGATGGCAGGGATTCACTCAATCTCCTGGAAGTTTAGAGACAACTAATGGATTTACTTTGGATGAACGTAACTTAGCCTTTACATTGTCCAACTCGGTTGGGCACATGGCTCCATCTAAAGACCCTCAAATGGTTAGAGAATGGCTTGAAAATACGTTGCTTTATTAA

>140FY29081
ATGCTGTCTTTATTTTTGAAATCTCTTTTTGCTATTATAATAATTGAACTGACTATCATTCACGCTTTACCAACTTACACTGTACATTGGAAATGCAGTATACAACAAGCCAACACGAGTTCTGCTTCCTCGAATCAGACTGTTCAACCTAGACAACACGCTGCTCCTTCTTCGGATCGAATTGAATCACTTCCTGAATTTAAGGGATCATTACCGGAATTATATTCTGGATACTTGGAAGCGGATTCCGATAAATCACTTTTTTATACATATGCCCCTGCTGTTGTTGATTCGGAAACTTTCATAGTATGGCTTCAAGGAGGACCTGGATGCGCTGGAACATTAGGCTTTTTCAGTGAAAATGGACCCATTGAAATATCCCAAAGTAGCCCCTCACCATCCCTTAATCCTGAATCTTGGACAAACTTCGCCAACATGTTATGGTTAGATCAGCCATTTGGTACGGGGTACTCCCAAGGACAGGCGGCATATACAACTACGATTGAAGAAGCTTCTTCAGATTTTGTAAATGCCCTTAAATCATTTTACGAAAAGTTTCCCCACTTAATGAAGAAAAAGCTCTACCTTGTCGGCGAAAGCTACGGTAGCATATGGAGCGCCTATTTTGCAGAGGCATTACTTTCTGAACCATCTTTGAATATAAATTTTATGGGCGTGGGAATCGTCAGTGGACTTACGGCGGACTACGAAACTCAAGAACAAATTACTGCTTCTATTTGGATGGAACATATCAGCAAACTTGGATACTATTTTAATAATACCTCTTCCACAATATCTGAAGAGTTTAAAAAGCGCAATAAAGAATGTCAATATGATTCAGTTTTGAACAGATTGACGTTTCCTACTGAACAATACCCAATATGGAGACCAGAGTACAACTTTAGCACATCTACTTCTCTAAGGAAGCGGGAAGCTCTCGATGACGAAGACATTGGAAATGTATTTAATTCAATTTCTGGATGCGACCTGTATTCCCTTTCTAACTTTTTACTTTATCTAGAGAACAGCTGTGTCATAACTTATGATGTTAGCCTTGATTGTAGTTTCAATGAGTATAATGATCCCTTAATCACATACCTGAACAGAGAAGATGTTCGCTCTTCTTTACATGCTACGAAAGCTTCAACTGCGTTGACAAGCGGCGAGGGTGTCTTCGCAGACGGATGCAATTTTGACTTATACAAAAAGATTGTGAGTAACAACGTAGAATCAGTTCTCGTTGAAATAATTCCACGCTTAACAGAAAAATACAAAGTGTCTTTCTTAGCTGGGGCATTGGATCTTCAAATTCTTTGGACCGGAACTCTTTTGGCATTGCAAAATACAACATGGAATGGATGGCAGGGATTCACTCAATCTCCTGGAAGTTTAGAGACAACTAATGGATTTACTTTGGATGAACGTAACTTAGCCTTTACATTGTCCAACTCGGTTGGGCACATGGCTCCATCTAAAGACCCTCAAATGGTTAGAGAATGGCTTGAAAATACGTTGCTTTATTAA

>141FY29082
ATGCTGTCTTTATTTTTGAAATCTCTTTTTGCTATTATAATAATTGAACTGACTATCATTCACGCTTTACCAACTTACACTGTACATTGGAAATGCAGTATACAACAAGCCAACACGAGTTCTGCTTCCTCGAATCAGACTGTTCAACCTAGACAACACGCTGCTCCTTCTTCGGATCGAATTGAATCACTTCCTGAATTTAAGGGATCATTACCGGAATTATATTCTGGATACTTGGAAGCGGATTCCGATAAATCACTTTTTTATACATATGCCCCTGCTGTTGTTGATTCGGAAACTTTCATAGTATGGCTTCAAGGAGGACCTGGATGCGCTGGAACATTAGGCTTTTTCAGTGAAAATGGACCCATTGAAATATCCCAAAGTAGCCCCTCACCATCCCTTAATCCTGAATCTTGGACAAACTTCGCCAACATGTTATGGTTAGATCAGCCATTTGGTACGGGGTACTCCCAAGGACAGGCGGCATATACAACTACGATTGAAGAAGCTTCTTCAGATTTTGTAAATGCCCTTAAATCATTTTACGAAAAGTTTCCCCACTTAATGAAGAAAAAGCTCTACCTTGTCGGCGAAAGCTACGGTAGCATATGGAGCGCCTATTTTGCAGAGGCATTACTTTCTGAACCATCTTTGAATATAAATTTTATGGGCGTGGGAATCGTCAGTGGACTTACGGCGGACTACGAAACTCAAGAACAAATTACTGCTTCTATTTGGATGGAACATATCAGCAAACTTGGATACTATTTTAATAATACCTCTTCCACAATATCTGAAGAGTTTAAAAAGCGCAATAAAGAATGTCAATATGATTCAGTTTTGAACAGATTGACGTTTCCTACTGAACAATACCCAATATGGAGACCAGAGTACAACTTTAGCACATCTACTTCTCTAAGGAAGCGGGAAGCTCTCGATGACGAAGACATTGGAAATGTATTTAATTCAATTTCTGGATGCGACCTGTATTCCCTTTCTAACTTTTTACTTTATCTAGAGAACAGCTGTGTCATAACTTATGATGTTAGCCTTGATTGTAGTTTCAATGAGTATAATGATCCCTTAATCACATACCTGAACAGAGAAGATGTTCGCTCTTCTTTACATGCTACGAAAGCTTCAACTGCGTTGACAAGCGGCGAGGGTGTCTTCGCAGACGGATGCAATTTTGACTTATACAAAAAGATTGTGAGTAACAACGTAGAATCAGTTCTCGTTGAAATAATTCCACGCTTAACAGAAAAATACAAAGTGTCTTTCTTAGCTGGGGCATTGGATCTTCAAATTCTTTGGACCGGAACTCTTTTGGCATTGCAAAATACAACATGGAATGGATGGCAGGGATTCACTCAATCTCCTGGAAGTTTAGAGACAACTAATGGATTTACTTTGGATGAACGTAACTTAGCCTTTACATTGTCCAACTCGGTTGGGCACATGGCTCCATCTAAAGACCCTCAAATGGTTAGAGAATGGCTTGAAAATACGTTGCTTTATTAA

>142FY29083
ATGCTGTCTTTATTTTTGAAATCTCTTTTTGCTATTATAATAATTGAACTGACTATCATTCACGCTTTACCAACTTACACTGTACATTGGAAATGCAGTATACAACAAGCCAACACGAGTTCTGCTTCCTCGAATCAGACTGTTCAACCTAGACAACACGCTGCTCCTTCTTCGGATCGAATTGAATCACTTCCTGAATTTAAGGGATCATTACCGGAATTATATTCTGGATACTTGGAAGCGGATTCCGATAAATCACTTTTTTATACATATGCCCCTGCTGTTGTTGATTCGGAAACTTTCATAGTATGGCTTCAAGGAGGACCTGGATGCGCTGGAACATTAGGCTTTTTCAGTGAAAATGGACCCATTGAAATATCCCAAAGTAGCCCCTCACCATCCCTTAATCCTGAATCTTGGACAAACTTCGCCAACATGTTATGGTTAGATCAGCCATTTGGTACGGGGTACTCCCAAGGACAGGCGGCATATACAACTACGATTGAAGAAGCTTCTTCAGATTTTGTAAATGCCCTTAAATCATTTTACGAAAAGTTTCCCCACTTAATGAAGAAAAAGCTCTACCTTGTCGGCGAAAGCTACGGTAGCATATGGAGCGCCTATTTTGCAGAGGCATTACTTTCTGAACCATCTTTGAATATAAATTTTATGGGCGTGGGAATCGTCAGTGGACTTACGGCGGACTACGAAACTCAAGAACAAATTACTGCTTCTATTTGGATGGAACATATCAGCAAACTTGGATACTATTTTAATAATACCTCTTCCACAATATCTGAAGAGTTTAAAAAGCGCAATAAAGAATGTCAATATGATTCAGTTTTGAACAGATTGACGTTTCCTACTGAACAATACCCAATATGGAGACCAGAGTACAACTTTAGCACATCTACTTCTCTAAGGAAGCGGGAAGCTCTCGATGACGAAGACATTGGAAATGTATTTAATTCAATTTCTGGATGCGACCTGTATTCCCTTTCTAACTTTTTACTTTATCTAGAGAACAGCTGTGTCATAACTTATGATGTTAGCCTTGATTGTAGTTTCAATGAGTATAATGATCCCTTAATCACATACCTGAACAGAGAAGATGTTCGCTCTTCTTTACATGCTACGAAAGCTTCAACTGCGTTGACAAGCGGCGAGGGTGTCTTCGCAGACGGATGCAATTTTGACTTATACAAAAAGATTGTGAGTAACAACGTAGAATCAGTTCTCGTTGAAATAATTCCACGCTTAACAGAAAAATACAAAGTGTCTTTCTTAGCTGGGGCATTGGATCTTCAAATTCTTTGGACCGGAACTCTTTTGGCATTGCAAAATACAACATGGAATGGATGGCAGGGATTCACTCAATCTCCTGGAAGTTTAGAGACAACTAATGGATTTACTTTGGATGAACGTAACTTAGCCTTTACATTGTCCAACTCGGTTGGGCACATGGCTCCATCTAAAGACCCTCAAATGGTTAGAGAATGGCTTGAAAATACGTTGCTTTATTAA

>143FY29084
ATGCTGTCTTTATTTTTGAAATCTCTTTTTGCTATTATAATAATTGAACTGACTATCATTCACGCTTTACCAACTTACACTGTACATTGGAAATGCAGTATACAACAAGCCAACACGAGTTCTGCTTCCTCGAATCAGACTGTTCAACCTAGACAACACGCTGCTCCTTCTTCGGATCGAATTGAATCACTTCCTGAATTTAAGGGATCATTACCGGAATTATATTCTGGATACTTGGAAGCGGATTCCGATAAATCACTTTTTTATACATATGCCCCTGCTGTTGTTGATTCGGAAACTTTCATAGTATGGCTTCAAGGAGGACCTGGATGCGCTGGAACATTAGGCTTTTTCAGTGAAAATGGACCCATTGAAATATCCCAAAGTAGCCCCTCACCATCCCTTAATCCTGAATCTTGGACAAACTTCGCCAACATGTTATGGTTAGATCAGCCATTTGGTACGGGGTACTCCCAAGGACAGGCGGCATATACAACTACGATTGAAGAAGCTTCTTCAGATTTTGTAAATGCCCTTAAATCATTTTACGAAAAGTTTCCCCACTTAATGAAGAAAAAGCTCTACCTTGTCGGCGAAAGCTACGGTAGCATATGGAGCGCCTATTTTGCAGAGGCATTACTTTCTGAACCATCTTTGAATATAAATTTTATGGGCGTGGGAATCGTCAGTGGACTTACGGCGGACTACGAAACTCAAGAACAAATTACTGCTTCTATTTGGATGGAACATATCAGCAAACTTGGATACTATTTTAATAATACCTCTTCCACAATATCTGAAGAGTTTAAAAAGCGCAATAAAGAATGTCAATATGATTCAGTTTTGAACAGATTGACGTTTCCTACTGAACAATACCCAATATGGAGACCAGAGTACAACTTTAGCACATCTACTTCTCTAAGGAAGCGGGAAGCTCTCGATGACGAAGACATTGGAAATGTATTTAATTCAATTTCTGGATGCGACCTGTATTCCCTTTCTAACTTTTTACTTTATCTAGAGAACAGCTGTGTCATAACTTATGATGTTAGCCTTGATTGTAGTTTCAATGAGTATAATGATCCCTTAATCACATACCTGAACAGAGAAGATGTTCGCTCTTCTTTACATGCTACGAAAGCTTCAACTGCGTTGACAAGCGGCGAGGGTGTCTTCGCAGACGGATGCAATTTTGACTTATACAAAAAGATTGTGAGTAACAACGTAGAATCAGTTCTCGTTGAAATAATTCCACGCTTAACAGAAAAATACAAAGTGTCTTTCTTAGCTGGGGCATTGGATCTTCAAATTCTTTGGACCGGAACTCTTTTGGCATTGCAAAATACAACATGGAATGGATGGCAGGGATTCACTCAATCTCCTGGAAGTTTAGAGACAACTAATGGATTTACTTTGGATGAACGTAACTTAGCCTTTACATTGTCCAACTCGGTTGGGCACATGGCTCCATCTAAAGACCCTCAAATGGTTAGAGAATGGCTTGAAAATACGTTGCTTTATTAA

>144FY29085
ATGCTGTCTTTATTTTTGAAATCTCTTTTTGCTATTATAATAATTGAACTGACTATCATTCACGCTTTACCAACTTACACTGTACATTGGAAATGCAGTATACAACAAGCCAACACGAGTTCTGCTTCCTCGAATCAGACTGTTCAACCTAGACAACACGCTGCTCCTTCTTCGGATCGAATTGAATCACTTCCTGAATTTAAGGGATCATTACCGGAATTATATTCTGGATACTTGGAAGCGGATTCCGATAAATCACTTTTTTATACATATGCCCCTGCTGTTGTTGATTCGGAAACTTTCATAGTATGGCTTCAAGGAGGACCTGGATGCGCTGGAACATTAGGTTTTTTCAGTGAAAATGGACCCATTGAAATATCCCAAAGTAGCCCCTCACCATCCCTTAATCCTGAATCTTGGACAAACTTCGCCAACATGTTATGGTTAGATCAGCCATTTGGTACGGGGTACTCCCAAGGACAGGCGGCATATACAACTACGATTGAAGAAGCTTCTTCAGATTTTGTAAATGCCCTTAAATCATTTTACGAAAAGTTTCCCCACTTAATGAAGAAAAAGCTCTACCTTGTCGGCGAAAGCTACGGTAGCATATGGAGCGCCTATTTTGCAGAGGCATTACTTTCTGAACCATCTTTGAATATAAATTTTATGGGCGTGGGAATCGTCAGTGGACTTACGGCGGACTACGAAACTCAAGAACAAATTACTGCTTCTATTTGGATGGAACATATCAGCAAACTTGGATACTATTTTAATAATACCTCTTCCACAATATCTGAAGAGTTTAAAAAGCGCAATAAAGAATGTCAATATGATTCAGTTTTGAACAGATTGACGTTTCCTACTGAACAATACCCAATATGGAGACCAGAGTACAACTTTAGCACATCTACTTCTCTAAGGAAGCGGGAAGCTCTCGATGGCGAAGACATTGGAAATGTATTTAATTCAATTTCTGGATGCGACCTGTATTCCCTTTCTAACTTTTTACTTTATCTAGAGAACAGCTGTGTCATAACTTATGATGTTAGCCTTGATTGTAGTTTCAATGAGTATAATGATCCCTTAATCACATACCTGAACAGAGAAGATGTTCGCTCTTCTTTACATGCTACGAAAGCTTCAACTGCGTTGACAAGCGGTGAGGGTGTCTTCGCAGACGGATGCAATTTTGACTTATACAAAAAGATTGTGAGTAACAACGTAGAATCAGTTCTCGTTGAAATAATTCCACGCTTAACAGAAAAATACAAAGTGTCTTTCTTAGCTGGGGCATTGGATCTTCAAATTCTTTGGACCGGAACTCTTTTGGCATTGCAAAATACAACATGGAATGGATGGCAGGGATTCACTCAATCTCCTGGAAGTTTAGAGACAACTAATGGATTTACTTTGGATGAACGTAACTTAGCCTTTACATTGTCCAACTCGGTTGGGCACATGGCTCCATCTAAAGACCCTCAAATGGTTAGAGAATGGCTTGAAAATACGTTGCTTTATTAA

>145FY29086
ATGCTGTCTTTATTTTTGAAATCTCTTTTTGCTATTATAATAATTGAACTGACTATCATTCACGCTTTACCAACTTACACTGTACATTGGAAATGCAGTATACAACAAGCCAACACGAGTTCTGCTTCCTCGAATCAGACTGTTCAACCTAGACAACACGCTGCTCCTTCTTCGGATCGAATTGAATCACTTCCTGAATTTAAGGGATCATTACCGGAATTATATTCTGGATACTTGGAAGCGGATTCCGATAAATCACTTTTTTATACATATGCCCCTGCTGTTGTTGATTCGGAAACTTTCATAGTATGGCTTCAAGGAGGACCTGGATGCGCTGGAACATTAGGTTTTTTCAGTGAAAATGGACCCATTGAAATATCCCAAAGTAGCCCCTCACCATCCCTTAATCCTGAATCTTGGACAAACTTCGCCAACATGTTATGGTTAGATCAGCCATTTGGTACGGGGTACTCCCAAGGACAGGCGGCATATACAACTACGATTGAAGAAGCTTCTTCAGATTTTGTAAATGCCCTTAAATCATTTTACGAAAAGTTTCCCCACTTAATGAAGAAAAAGCTCTACCTTGTCGGCGAAAGCTACGGTAGCATATGGAGCGCCTATTTTGCAGAGGCATTACTTTCTGAACCATCTTTGAATATAAATTTTATGGGCGTGGGAATCGTCAGTGGACTTACGGCGGACTACGAAACTCAAGAACAAATTACTGCTTCTATTTGGATGGAACATATCAGCAAACTTGGATACTATTTTAATAATACCTCTTCCACAATATCTGAAGAGTTTAAAAAGCGCAATAAAGAATGTCAATATGATTCAGTTTTGAACAGATTGACGTTTCCTACTGAACAATACCCAATATGGAGACCAGAGTACAACTTTAGCACATCTACTTCTCTAAGGAAGCGGGAAGCTCTCGATGGCGAAGACATTGGAAATGTATTTAATTCAATTTCTGGATGCGACCTGTATTCCCTTTCTAACTTTTTACTTTATCTAGAGAACAGCTGTGTCATAACTTATGATGTTAGCCTTGATTGTAGTTTCAATGAGTATAATGATCCCTTAATCACATACCTGAACAGAGAAGATGTTCGCTCTTCTTTACATGCTACGAAAGCTTCAACTGCGTTGACAAGCGGTGAGGGTGTCTTCGCAGACGGATGCAATTTTGACTTATACAAAAAGATTGTGAGTAACAACGTAGAATCAGTTCTCGTTGAAATAATTCCACGCTTAACAGAAAAATACAAAGTGTCTTTCTTAGCTGGGGCATTGGATCTTCAAATTCTTTGGACCGGAACTCTTTTGGCATTGCAAAATACAACATGGAATGGATGGCAGGGATTCACTCAATCTCCTGGAAGTTTAGAGACAACTAATGGATTTACTTTGGATGAACGTAACTTAGCCTTTACATTGTCCAACTCGGTTGGGCACATGGCTCCATCTAAAGACCCTCAAATGGTTAGAGAATGGCTTGAAAATACGTTGCTTTATTAA

>146FY29087
ATGCTGTCTTTATTTTTGAAATCTCTTTTTGCTATTATAATAATTGAACTGACTATCATTCACGCTTTACCAACTTACACTGTACATTGGAAATGCAGTATACAACAAGCCAACACGAGTTCTGCTTCCTCGAATCAGACTGTTCAACCTAGACAACACGCTGCTCCTTCTTCGGATCGAATTGAATCACTTCCTGAATTTAAGGGATCATTACCGGAATTATATTCTGGATACTTGGAAGCGGATTCCGATAAATCACTTTTTTATACATATGCCCCTGCTGTTGTTGATTCGGAAACTTTCATAGTATGGCTTCAAGGAGGACCTGGATGCGCTGGAACATTAGGCTTTTTCAGTGAAAATGGACCCATTGAAATATCCCAAAGTAGCCCCTCACCATCCCTTAATCCTGAATCTTGGACAAACTTCGCCAACATGTTATGGTTAGATCAGCCATTTGGTACGGGGTACTCCCAAGGACAGGCGGCATATACAACTACGATTGAAGAAGCTTCTTCAGATTTTGTAAATGCCCTTAAATCATTTTACGAAAAGTTTCCCCACTTAATGAAGAAAAAGCTCTACCTTGTCGGCGAAAGCTACGGTAGCATATGGAGCGCCTATTTTGCAGAGGCATTACTTTCTGAACCATCTTTGAATATAAATTTTATGGGCGTGGGAATCGTCAGTGGACTTACGGCGGACTACGAAACTCAAGAACAAATTACTGCTTCTATTTGGATGGAACATATCAGCAAACTTGGATACTATTTTAATAATACCTCTTCCACAATATCTGAAGAGTTTAAAAAGCGCAATAAAGAATGTCAATATGATTCAGTTTTGAACAGATTGACGTTTCCTACTGAACAATACCCAATATGGAGACCAGAGTACAACTTTAGCACATCTACTTCTCTAAGGAAGCGGGAAGCTCTCGATGGCGAAGACATTGGAAATGTATTTAATTCAATTTCTGGATGCGACCTGTATTCCCTTTCTAACTTTTTACTTTATCTAGAGAACAGCTGTGTCATAACTTATGATGTTAGCCTTGATTGTAGTTTCAATGAGTATAATGATCCCTTAATCACATACCTGAACAGAGAAGATGTTCGCTCTTCTTTACATGCTACGAAAGCTTCAACTGCGTTGACAAGCGGCGAGGGTGTCTTCGCAGACGGATGCAATTTTGACTTATACAAAAAGATTGTGAGTAACAACGTAGAATCAGTTCTCGTTGAAATAATTCCACGCTTAACAGAAAAATACAAAGTGTCTTTCTTAGCTGGGGCATTGGATCTTCAAATTCTTTGGACCGGAACTCTTTTGGCATTGCAAAATACAACATGGAATGGATGGCAGGGATTCACTCAATCTCCTGGAAGTTTAGAGACAACTAATGGATTTACTTTGGATGAACGTAACTTAGCCTTTACATTGTCCAACTCGGTTGGGCACATGGCTCCATCTAAAGACCCTCAAATGGTTAGAGAATGGCTTGAAAATACGTTGCTTTATTAA

>147FY29088
ATGCTGTCTTTATTTTTGAAATCTCTTTTTGCTATTATAATAATTGAACTGACTATCATTCACGCTTTACCAACTTACACTGTACATTGGAAATGCAGTATACAACAAGCCAACACGAGTTCTGCTTCCTCGAATCAGACTGTTCAACCTAGACAACACGCTGCTCCTTCTTCGGATCGAATTGAATCACTTCCTGAATTTAAGGGATCATTACCGGAATTATATTCTGGATACTTGGAAGCGGATTCCGATAAATCACTTTTTTATACATATGCCCCTGCTGTTGTTGATTCGGAAACTTTCATAGTATGGCTTCAAGGAGGACCTGGATGCGCTGGAACATTAGGCTTTTTCAGTGAAAATGGACCCATTGAAATATCCCAAAGTAGCCCCTCACCATCCCTTAATCCTGAATCTTGGACAAACTTCGCCAACATGTTATGGTTAGATCAGCCATTTGGTACGGGGTACTCCCAAGGACAGGCGGCATATACAACTACGATTGAAGAAGCTTCTTCAGATTTTGTAAATGCCCTTAAATCATTTTACGAAAAGTTTCCCCACTTAATGAAGAAAAAGCTCTACCTTGTCGGCGAAAGCTACGGTAGCATATGGAGCGCCTATTTTGCAGAGGCATTACTTTCTGAACCATCTTTGAATATAAATTTTATGGGCGTGGGAATCGTCAGTGGACTTACGGCGGACTACGAAACTCAAGAACAAATTACTGCTTCTATTTGGATGGAACATATCAGCAAACTTGGATACTATTTTAATAATACCTCTTCCACAATATCTGAAGAGTTTAAAAAGCGCAATAAAGAATGTCAATATGATTCAGTTTTGAACAGATTGACGTTTCCTACTGAACAATACCCAATATGGAGACCAGAGTACAACTTTAGCACATCTACTTCTCTAAGGAAGCGGGAAGCTCTCGATGACGAAGACATTGGAAATGTATTTAATTCAATTTCTGGATGCGACCTGTATTCCCTTTCTAACTTTTTACTTTATCTAGAGAACAGCTGTGTCATAACTTATGATGTTAGCCTTGATTGTAGTTTCAATGAGTATAATGATCCCTTAATCACATACCTGAACAGAGAAGATGTTCGCTCTTCTTTACATGCTACGAAAGCTTCAACTGCGTTGACAAGCGGCGAGGGTGTCTTCGCAGACGGATGCAATTTTGACTTATACAAAAAGATTGTGAGTAACAACGTAGAATCAGTTCTCGTTGAAATAATTCCACGCTTAACAGAAAAATACAAAGTGTCTTTCTTAGCTGGGGCATTGGATCTTCAAATTCTTTGGACCGGAACTCTTTTGGCATTGCAAAATACAACATGGAATGGATGGCAGGGATTCACTCAATCTCCTGGAAGTTTAGAGACAACTAATGGATTTACTTTGGATGAACGTAACTTAGCCTTTACATTGTCCAACTCGGTTGGGCACATGGCTCCATCTAAAGACCCTCAAATGGTTAGAGAATGGCTTGAAAATACGTTGCTTTATTAA

>148FY29089
ATGCTGTCTTTATTTTTGAAATCTCTTTTTGCTATTATAATAATTGAATTGACTATCATTCACGCTTTACCAACTTACACTGTACATTGGAAATGCAGTATACAACAAGCCAACACGAGTTCTGCTTCCTCGAATCAGACTGTTCAACCTAGACAACACGCTGCTCCTTCTTCGGATCGAATTAAATCACTTCCTGAATTTAAGGGATCATTACCGGAATTATATTCTGGATACTTGGAAGCGAATTCCGATAAATCACTTTTTTATACATATGCCCCTGCTGTTGTTGATTCGGAAACTTTCATAGTATGGCTTCAAGGAGGACCTGGATGCGCTGGAACATTAGGCTTTTTCAGTGAAAATGGACCCATTGAAATATCCCAAAGTAGCCCCTCACCATCCCTTAATCCTGAATCTTGGACAAACTTCGCCAACATGTTATGGTTAGATCAGCCATTTGGTACGGGGTACTCCCAAGGACAGGCGGCATATACAACTACGATTGAAGAAGCTTCTTCAGATTTTGTAAATGCCCTGAAATCATTTTACCAAAAGTTTCCCCACTTAATGAAGAAAAAGCTCTACCTTGTCGGCGAAAGCTACGGTAGCATATGGAGCGCCAATTTTGCAGAGGCATTACTTTCTGAACCATCTTTGAATATAAATTTTATGGGCGTGGGAATCGTCAGTGGACTTACGGCGGACTACGAAACTCAAGAACAAATTACTGCTTCTATTTGGGTGGAACATATCAGCAAACTTGGATACTATTTTAATAATACTTCTTCCACAATATCTGAAGAGTTTAAAAAGCGCAATAAAGAATGTCAATATGATTCAGTTTTGAACAGATTGACGTTTCCTACTGAACAATACCCAATATGGAGACCAGAGTACAACTTTAGCACATCTACTTCTCTAAGGAAGCGGGAAGCTCTCGATGGTGAAGACATTGGGAATGTATTTAATTCAATTTCTGGATGTGACTTGTATTCCCTTTCTAACTTTTTACTTTATCTAGAGAACAGCTGTGTCATAACTTATGATGTTAGCCTTGATTGTAGTTTCAATGAGTATAATGATCCCTTAATCACATACCTGAACAGAGAAGATGTTCGCTCTTCTTTACATGCTACGAAAGCTTCAACTGCGTTGACAAGCGGCGAGGGTGTCTTCGCAGACGGATGCAATTTTGACTTATACAAAAAGATTGTGAGTAACAACGTAGAATCAGTTCTCGTTGAAATAATTCCACGCTTAACAGAAAAATACAAAGTGTCTTTCTTAGCTGGGGCATTGGATCTTCAAATTCTTTGGACCGGAACTCTTTTGGCATTGCAAAATACAACATGGAATGGATGGCAGGGATTCACTCAATCTCCTGGAAGTTTAGAGACAACTAATGGATTTACTTTGGATGAACGTAACTTAGCCTTTACATTGTCCAACTCGGTTGGGCACATGGCTCCATCTAAAGACCCTCAAATGGTTAGAGAATGGCTTGAAAATACGTTGCTTTATTAA

>149FY29090
ATGCTGTCTTTATTTTTGAAATCTCTTTTTGCTATTATAATAATTGAATTGACTATCATTCACGCTTTACCAACTTACACTGTACATTGGAAATGCAGTATACAACAAGCCAACACGAGTTCTGCTTCCTCGAATCAGACTGTTCAACCTAGACAACACGCTGCTCCTTCTTCGGATCGAATTAAATCACTTCCTGAATTTAAGGGATCATTACCGGAATTATATTCTGGATACTTGGAAGCGAATTCCGATAAATCACTTTTTTATACATATGCCCCTGCTGTTGTTGATTCGGAAACTTTCATAGTATGGCTTCAAGGAGGACCTGGATGCGCTGGAACATTAGGCTTTTTCAGTGAAAATGGACCCATTGAAATATCCCAAAGTAGCCCCTCACCATCCCTTAATCCTGAATCTTGGACAAACTTCGCCAACATGTTATGGTTAGATCAGCCATTTGGTACGGGGTACTCCCAAGGACAGGCGGCATATACAACTACGATTGAAGAAGCTTCTTCAGATTTTGTAAATGCCCTGAAATCATTTTACCAAAAGTTTCCCCACTTAATGAAGAAAAAGCTCTACCTTGTCGGCGAAAGCTACGGTAGCATATGGAGCGCCAATTTTGCAGAGGCATTACTTTCTGAACCATCTTTGAATATAAATTTTATGGGCGTGGGAATCGTCAGTGGACTTACGGCGGACTACGAAACTCAAGAACAAATTACTGCTTCTATTTGGGTGGAACATATCAGCAAACTTGGATACTATTTTAATAATACTTCTTCCACAATATCTGAAGAGTTTAAAAAGCGCAATAAAGAATGTCAATATGATTCAGTTTTGAACAGATTGACGTTTCCTACTGAACAATACCCAATATGGAGACCAGAGTACAACTTTAGCACATCTACTTCTCTAAGGAAGCGGGAAGCTCTCGATGGTGAAGACATTGGGAATGTATTTAATTCAATTTCTGGATGTGACTTGTATTCCCTTTCTAACTTTTTACTTTATCTAGAGAACAGCTGTGTCATAACTTATGATGTTAGCCTTGATTGTAGTTTCAATGAGTATAATGATCCCTTAATCACATACCTGAACAGAGAAGATGTTCGCTCTTCTTTACATGCTACGAAAGCTTCAACTGCGTTGACAAGCGGCGAGGGTGTCTTCGCAGACGGATGCAATTTTGACTTATACAAAAAGATTGTGAGTAACAACGTAGAATCAGTTCTCGTTGAAATAATTCCACGCTTAACAGAAAAATACAAAGTGTCTTTCTTAGCTGGGGCATTGGATCTTCAAATTCTTTGGACCGGAACTCTTTTGGCATTGCAAAATACAACATGGAATGGATGGCAGGGATTCACTCAATCTCCTGGAAGTTTAGAGACAACTAATGGATTTACTTTGGATGAACGTAACTTAGCCTTTACATTGTCCAACTCGGTTGGGCACATGGCTCCATCTAAAGACCCTCAAATGGTTAGAGAATGGCTTGAAAATACGTTGCTTTATTAA

>150FY29091
ATGCTGTCTTTATTTTTGAAATCTCTTTTTGCTATTATAATAATTGAACTGACTATCATTCACGCTTTACCAACTTACACTGTACATTGGAAATGCAGTATACAACAAGCCAACACGAGTTCTGCTTCCTCGAATCAGACTGTTCAACCTAGACAACACGCTGCTCCTTCTTCGGATCGAATTGAATCACTTCCTGAATTTAAGGGATCATTACCGGAATTATATTCTGGATACTTGGAAGCGGATTCCGATAAATCACTTTTTTATACATATGCCCCTGCTGTTGTTGATTCGGAAACTTTCATAGTATGGCTTCAAGGAGGACCTGGATGCGCTGGAACATTAGGCTTTTTCAGTGAAAATGGACCCATTGAAATATCCCAAAGTAGCCCCTCACCATCCCTTAATCCTGAATCTTGGACAAACTTCGCCAACATGTTATGGTTAGATCAGCCATTTGGTACGGGGTACTCCCAAGGACAGGCGGCATATACAACTACGATTGAAGAAGCTTCTTCAGATTTTGTAAATGCCCTTAAATCATTTTACGAAAAGTTTCCCCACTTAATGAAGAAAAAGCTCTACCTTGTCGGCGAAAGCTACGGTAGCATATGGAGCGCCTATTTTGCAGAGGCATTACTTTCTGAACCATCTTTGAATATAAATTTTATGGGCGTGGGAATCGTCAGTGGACTTACGGCGGACTACGAAACTCAAGAACAAATTACTGCTTCTATTTGGATGGAACATATCAGCAAACTTGGATACTATTTTAATAATACCTCTTCCACAATATCTGAAGAGTTTAAAAAGCGCAATAAAGAATGTCAATATGATTCAGTTTTGAACAGATTGACGTTTCCTACTGAACAATACCCAATATGGAGACCAGAGTACAACTTTAGCACATCTACTTCTCTAAGGAAGCGGGAAGCTCTCGATGGCGAAGACATTGGAAATGTATTTAATTCAATTTCTGGATGCGACCTGTATTCCCTTTCTAACTTTTTACTTTATCTAGAGAACAGCTGTGTCATAACTTATGATGTTAGCCTTGATTGTAGTTTCAATGAGTATAATGATCCCTTAATCACATACCTGAACAGAGAAGATGTTCGCTCTTCTTTACATGCTACGAAAGCTTCAACTGCGTTGACAAGCGGCGAGGGTGTCTTCGCAGACGGATGCAATTTTGACTTATACAAAAAGATTGTGAGTAACAACGTAGAATCAGTTCTCGTTGAAATAATTCCACGCTTAACAGAAAAATACAAAGTGTCTTTCTTAGCTGGGGCATTGGATCTTCAAATTCTTTGGACCGGAACTCTTTTGGCATTGCAAAATACAACATGGAATGGATGGCAGGGATTCACTCAATCTCCTGGAAGTTTAGAGACAACTAATGGATTTACTTTGGATGAACGTAACTTAGCCTTTACATTGTCCAACTCGGTTGGGCACATGGCTCCATCTAAAGACCCTCAAATGGTTAGAGAATGGCTTGAAAATACGTTGCTTTATTAA

>L968
ATGCTGTCTTTATTTTTGAAATCTCTTTTTGCTATTATAATAATTGAATTGACTATCATTCACGCTTTACCAACTTACACTGTACATTGGAAATGCAGTATACAACAAGCCAACACGAGTTCTGCTTCCTCGAATCAGACTGTTCAACCTAGACAACACGCTGCTCCTTCTTCGGATCGAATTAAATCACTTCCTGAATTTAAGGGATCATTACCGGAATTATATTCTGGATACTTGGAAGCGAATTCCGATAAATCACTTTTTTATACATATGCCCCTGCTGTTGTTGATTCGGAAACTTTCATAGTATGGCTTCAAGGAGGACCTGGATGCGCTGGAACATTAGGCTTTTTCAGTGAAAATGGACCCATTGAAATATCCCAAAGTAGCCCCTCACCATCCCTTAATCCTGAATCTTGGACAAACTTCGCCAACATGTTATGGTTAGATCAGCCATTTGGTACGGGGTACTCCCAAGGACAGGCGGCATATACAACTACGATTGAAGAAGCTTCTTCAGATTTTGTAAATGCCCTGAAATCATTTTACCAAAAGTTTCCCCACTTAATGAAGAAAAAGCTCTACCTTGTCGGCGAAAGCTACGGTAGCATATGGAGCGCCAATTTTGCAGAGGCATTACTTTCTGAACCATCTTTGAATATAAATTTTATGGGCGTGGGAATCGTCAGTGGACTTACGGCGGACTACGAAACTCAAGAACAAATTACTGCTTCTATTTGGGTGGAACATATCAGCAAACTTGGATACTATTTTAATAATACTTCTTCCACAATATCTGAAGAGTTTAAAAAGCGCAATAAAGAATGTCAATATGATTCAGTTTTGAACAGATTGACGTTTCCTACTGAACAATACCCAATATGGAGACCAGAGTACAACTTTAGCACATCTACTTCTCTAAGGAAGCGGGAAGCTCTCGATGGTGAAGACATTGGGAATGTATTTAATTCAATTTCTGGATGTGACTTGTATTCCCTTTCTAACTTTTTACTTTATCTAGAGAACAGCTGTGTCATAACTTATGATGTTAGCCTTGATTGTAGTTTCAATGAGTATAATGATCCCTTAATCACATACCTGAACAGAGAAGATGTTCGCTCTTCTTTACATGCTACGAAAGCTTCAACTGCGTTGACAAGCGGCGAGGGTGTCTTCGCAGACGGATGCAATTTTGACTTATACAAAAAGATTGTGAGTAACAACGTAGAATCAGTTCTCGTTGAAATAATTCCACGCTTAACAGAAAAATACAAAGTGTCTTTCTTAGCTGGGGCATTGGATCTTCAAATTCTTTGGACCGGAACTCTTTTGGCATTGCAAAATACAACATGGAATGGATGGCAGGGATTCACTCAATCTCCTGGAAGTTTAGAGACAACTAATGGATTTACTTTGGATGAACGTAACTTAGCCTTTACATTGTCCAACTCGGTTGGGCACATGGCTCCATCTAAAGACCCTCAAATGGTTAGAGAATGGCTTGAAAATACGTTGCTTTATTAA
