# Supplementary material for: Asymmetric diversification of mating pheromones in fission yeast
Source: PLoS Biol. 2019 Jan 22;17(1):e3000101. doi: 10.1371/journal.pbio.3000101 (PMC6342294; doi:10.1371/journal.pbio.3000101)
Supplement: S2 Data — (XLSX) [file pbio.3000101.s016.xlsx]

## Sheet: Fig 2C
	Medium	Day	Vegetative cell	Zygote	Ascus	Spore	Total	Zygotes(%)	SD
TS17-1-1	MEA	2	195	0	0	0	195	0
TS17-1-2	MEA	2	233	0	0	0	233	0
TS17-1-3	MEA	2	284	0	0	0	284	0
TS17-2-1	MEA	2	315	0	0	0	315	0
TS17-2-2	MEA	2	356	0	0	0	356	0
TS17-2-3	MEA	2	338	0	0	0	338	0
TS17-3-1	MEA	2	349	0	0	0	349	0
TS17-3-2	MEA	2	330	0	0	0	330	0
TS17-3-3	MEA	2	326	0	0	0	326	0
							2726	0	0
TS56-1-1	MEA	2	234	1	2	0	240	2.5
TS56-1-2	MEA	2	199	0	2	0	203	1.97044
TS56-1-3	MEA	2	138	0	1	0	140	1.42857
TS56-2-1	MEA	2	172	0	2	0	176	2.27273
TS56-2-2	MEA	2	205	0	1	0	207	0.966184
TS56-2-3	MEA	2	157	1	1	0	161	2.48447
TS56-3-1	MEA	2	250	0	1	0	252	0.793651
TS56-3-2	MEA	2	232	0	3	0	238	2.52101
TS56-3-3	MEA	2	252	1	0	0	254	0.787402
							1871	1.74716	0.756394
TS64-1-1	MEA	2	243	1	10	0	265	8.30189
TS64-1-2	MEA	2	178	0	5	1	188.5	5.57029
TS64-1-3	MEA	2	203	0	6	0	215	5.5814
TS64-2-1	MEA	2	236	1	8	1	254.5	7.26916
TS64-2-2	MEA	2	212	2	5	0	226	6.19469
TS64-2-3	MEA	2	220	1	6	0	234	5.98291
TS64-3-1	MEA	2	390	0	5	0	400	2.5
TS64-3-2	MEA	2	260	0	7	1	274.5	5.28233
TS64-3-3	MEA	2	334	1	4	0	344	2.90698
							2401.5	5.50996	1.85331
TS57-1-1	MEA	2	85	10	74.5	10	259	67.1815
TS57-1-2	MEA	2	90	13	63.5	11	248.5	63.7827
TS57-1-3	MEA	2	86	18	76.5	14	282	69.5035
TS57-2-1	MEA	2	73	8	76.5	7	245.5	70.2648
TS57-2-2	MEA	2	84	2	69.5	3	228.5	63.2385
TS57-2-3	MEA	2	83	12	87.5	11	287.5	71.1304
TS57-3-1	MEA	2	126	15	67	19	299.5	57.9299
TS57-3-2	MEA	2	95	10	88	12	297	68.0135
TS57-3-3	MEA	2	76	7	82	11	259.5	70.7129
							2407	66.862	4.40778

## Sheet: Fig 2D
	Medium	Day	Vegetative cell	Zygote	Ascus	Spore	Total	Zygotes(%)	SD	t-test
TS314-1-1	MEA	2	266	0	2	0	270	1.48148
TS314-1-2	MEA	2	235	0	2	1	239.5	1.87891
TS314-1-3	MEA	2	209	0	3	1	215.5	3.01624
TS314-2-1	MEA	2	245	0	3	0	251	2.39044
TS314-2-2	MEA	2	293	0	2	0	297	1.3468
TS314-2-3	MEA	2	266	0	1	0	268	0.746269
TS314-3-1	MEA	2	297	0	1	0	299	0.668896
TS314-3-2	MEA	2	296	0	2	0	300	1.33333
TS314-3-3	MEA	2	256	0	1	0	258	0.775194
							2398	1.51529	0.796015
TS57-1-1	MEA	2	85	10	74.5	10	259	67.1815
TS57-1-2	MEA	2	90	13	63.5	11	248.5	63.7827
TS57-1-3	MEA	2	86	18	76.5	14	282	69.5035
TS57-2-1	MEA	2	73	8	76.5	7	245.5	70.2648
TS57-2-2	MEA	2	84	2	69.5	3	228.5	63.2385
TS57-2-3	MEA	2	83	12	87.5	11	287.5	71.1304
TS57-3-1	MEA	2	126	15	67	19	299.5	57.9299
TS57-3-2	MEA	2	95	10	88	12	297	68.0135
TS57-3-3	MEA	2	76	7	82	11	259.5	70.7129
							2407	66.862	4.40778
TS315-1-1	MEA	2	280	0	7	2	295	5.08475
TS315-1-2	MEA	2	264	0	5.5	0	275	4
TS315-1-3	MEA	2	332	0	7	1	346.5	4.1847
TS315-2-1	MEA	2	266	0	9	0	284	6.33803
TS315-2-2	MEA	2	259	0	8	2	276	6.15942
TS315-2-3	MEA	2	290	0	5	1	300.5	3.49418
TS315-3-1	MEA	2	205	0	7	1	219.5	6.60592
TS315-3-2	MEA	2	292	0	5	0	302	3.31126
TS315-3-3	MEA	2	410	0	8	0	426	3.75587
							2724.5	4.77046	1.30281
TS316-1-1	MEA	2	261	1	3	0	269	2.97398
TS316-1-2	MEA	2	288	0	6	0	300	4
TS316-1-3	MEA	2	277	0	8	1	293.5	5.62181
TS316-2-1	MEA	2	284	0	5	1	294.5	3.56537
TS316-2-2	MEA	2	297	0	6.5	0	310	4.19355
TS316-2-3	MEA	2	261	0	6	2	274	4.74453
TS316-3-1	MEA	2	189	0	7	2	204	7.35294
TS316-3-2	MEA	2	203	0	2	0	207	1.93237
TS316-3-3	MEA	2	218	1	1	0	222	1.8018
							2374	4.0207	1.76101
TS317-1-1	MEA	2	300	0	0	0	300	0
TS317-1-2	MEA	2	314	0	0	0	314	0
TS317-1-3	MEA	2	247	0	0	0	247	0
TS317-2-1	MEA	2	290	0	0	0	290	0
TS317-2-2	MEA	2	386	0	0	0	386	0
TS317-2-3	MEA	2	348	0	0	0	348	0
TS317-3-1	MEA	2	399	0	0	0	399	0
TS317-3-2	MEA	2	272	0	0	0	272	0
TS317-3-3	MEA	2	387	0	0	0	387	0
							2943	0	0
TS333-1-1	MEA	2	205	0	5.5	1	216.5	5.31178
TS333-1-2	MEA	2	200	2	8	0	220	9.09091
TS333-1-3	MEA	2	245	0	7	3	260.5	5.9501
TS333-2-1	MEA	2	344	1	6	0	358	3.91061
TS333-2-2	MEA	2	197	1	2	0	203	2.95567
TS333-2-3	MEA	2	274	1	7	0	290	5.51724
TS333-3-1	MEA	2	284	0	5	0	294	3.40136
TS333-3-2	MEA	2	315	0	7	0	329	4.25532
TS333-3-3	MEA	2	229	1	5	3	242.5	5.56701
							2413.5	5.10667	1.82683
TS364-1-1	MEA	2	82	6	78	35	267.5	69.3458
TS364-1-2	MEA	2	63	5	66	23	216.5	70.9007
TS364-1-3	MEA	2	64	9	70	47	245.5	73.9308
TS364-2-1	MEA	2	61	8	101	36	297	79.4613
TS364-2-2	MEA	2	44	11	121	34	325	86.4615
TS364-2-3	MEA	2	47	4	81	22	228	79.386
TS364-3-1	MEA	2	75	10.5	100	23	307.5	75.6098
TS364-3-2	MEA	2	72	3.5	108	32	311	76.8489
TS364-3-3	MEA	2	65	7	98	29	289.5	77.5475
							2487.5	76.6102	5.09127	0.000503782
TS365-1-1	MEA	2	68	11	78	29	260.5	73.8964
TS365-1-2	MEA	2	87	11	114	9	341.5	74.5242
TS365-1-3	MEA	2	66	9	70.5	28	239	72.3849
TS365-2-1	MEA	2	60	2	84	32	248	75.8065
TS365-2-2	MEA	2	53	4	74.5	13	216.5	75.5196
TS365-2-3	MEA	2	79	6	91	8	277	71.4801
TS365-3-1	MEA	2	74	4	100	24	294	74.8299
TS365-3-2	MEA	2	66	4	80	21	244.5	73.0061
TS365-3-3	MEA	2	48	6	67	21	204.5	76.5281
							2325.5	74.2195	1.6752	0.199562
TS366-1-1	MEA	2	325	0	1	0	327	0.611621
TS366-1-2	MEA	2	213	1	5	1	225.5	5.54324
TS366-1-3	MEA	2	239	0	4	0	247	3.23887
TS366-2-1	MEA	2	316	0	4	0	324	2.46914
TS366-2-2	MEA	2	354	0	1	0	356	0.561798
TS366-2-3	MEA	2	371	0	2	0	375	1.06667
TS366-3-1	MEA	2	331	0	3	0	337	1.78042
TS366-3-2	MEA	2	281	0	6.5	0	294	4.42177
TS366-3-3	MEA	2	352	0	1	0	354	0.564972
							2839.5	2.25094	1.82285

## Sheet: Fig 2E
	Medium	Day	Vegetative cell	Zygote	Ascus	Spore	Total	Zygotes(%)	SD
TS550-1-1	MEA	2	62	0	11	0	84	26.1905
TS550-1-2	MEA	2	83	2	12.5	1	112.5	26.2222
TS550-1-3	MEA	2	68	5	12	1	102.5	33.6585
TS550-2-1	MEA	2	68	3	9	0	92	26.087
TS550-2-2	MEA	2	88	0	8	0	104	15.3846
TS550-2-3	MEA	2	92	1	11	1	116.5	21.03
TS550-3-1	MEA	2	61	2	9	0	83	26.506
TS550-3-2	MEA	2	130	1	11	0	154	15.5844
TS550-3-3	MEA	2	112	4	19	0	158	29.1139
TS550-4-1	MEA	2	100	2	13	0	130	23.0769
TS550-4-2	MEA	2	109	3	20	0	155	29.6774
TS550-4-3	MEA	2	94	0	20	0	134	29.8507
							1425.5	25.1985	5.59023
TS551-1-1	MEA	2	19	1	44	0	109	82.5688
TS551-1-2	MEA	2	36	3	51	0	144	75
TS551-1-3	MEA	2	39	4	51	0	149	73.8255
TS551-2-1	MEA	2	21	3	41	0	109	80.7339
TS551-2-2	MEA	2	27	2	47.5	0	126	78.5714
TS551-2-3	MEA	2	33	2	38	0	113	70.7965
TS551-3-1	MEA	2	45	2	45	0	139	67.6259
TS551-3-2	MEA	2	20	3	46.5	0	119	83.1933
TS551-3-3	MEA	2	25	3	37	0	105	76.1905
TS551-4-1	MEA	2	19	0	49	0	117	83.7607
TS551-4-2	MEA	2	16	5	56	1	138.5	88.4477
TS551-4-3	MEA	2	23	0	31	0	85	72.9412
							1453.5	77.8046	6.12247
TS552-1-1	MEA	2	40	5	47	0	144	72.2222
TS552-1-2	MEA	2	51	3	48	1	153.5	66.7752
TS552-1-3	MEA	2	31	1	46	1	125.5	75.2988
TS552-2-1	MEA	2	33	3	33	0	105	68.5714
TS552-2-2	MEA	2	20	1	40	0	102	80.3922
TS552-2-3	MEA	2	11	2	32	0	79	86.0759
TS552-3-1	MEA	2	26	0	34	0	94	72.3404
TS552-3-2	MEA	2	30	0	35	0	100	70
TS552-3-3	MEA	2	17	0	36	0	89	80.8989
TS552-4-1	MEA	2	31	0	35	0	101	69.3069
TS552-4-2	MEA	2	35	1	44	0	125	72
TS552-4-3	MEA	2	25	0	36	0	97	74.2268
							1315	74.0091	5.7653
TS553-1-1	MEA	2	34	2	38	0	114	70.1754
TS553-1-2	MEA	2	26	1	43	0	114	77.193
TS553-1-3	MEA	2	42	0	43	0	128	67.1875
TS553-2-1	MEA	2	32	1	45	1	124.5	74.2972
TS553-2-2	MEA	2	33	2	44	0	125	73.6
TS553-2-3	MEA	2	26	1	33	0	94	72.3404
TS553-3-1	MEA	2	29	1	36	2	104	72.1154
TS553-3-2	MEA	2	41	1	37.5	0	118	65.2542
TS553-3-3	MEA	2	35	4	37	0	117	70.0855
TS553-4-1	MEA	2	38	0	48	1	134.5	71.7472
TS553-4-2	MEA	2	32	2	39.5	0	115	72.1739
TS553-4-3	MEA	2	34	0	34	0	102	66.6667
							1390	71.0697	3.42114
TS554-1-1	MEA	2	210	0	0	0	210	0
TS554-1-2	MEA	2	203	0	0	0	203	0
TS554-1-3	MEA	2	208	0	0	0	208	0
TS554-2-1	MEA	2	254	0	0	0	254	0
TS554-2-2	MEA	2	211	0	0	0	211	0
TS554-2-3	MEA	2	206	0	0	0	206	0
TS554-3-1	MEA	2	231	0	0	0	231	0
TS554-3-2	MEA	2	220	0	0	0	220	0
TS554-3-3	MEA	2	206	0	0	0	206	0
TS554-4-1	MEA	2	214	0	0	0	214	0
TS554-4-2	MEA	2	202	0	0	0	202	0
TS554-4-3	MEA	2	200	0	0	0	200	0
							2565	0	0
TS555-1-1	MEA	2	30	0	50	0	130	76.9231
TS555-1-2	MEA	2	20	2	49	0	122	83.6066
TS555-1-3	MEA	2	26	2	48	0	126	79.3651
TS555-2-1	MEA	2	38	2	49	1	140.5	72.9537
TS555-2-2	MEA	2	33	3	49	0	137	75.9124
TS555-2-3	MEA	2	31	3	35	0	107	71.028
TS555-3-1	MEA	2	44	0	51	2	147	70.068
TS555-3-2	MEA	2	30	0	47	0	124	75.8065
TS555-3-3	MEA	2	37	3	38	0	119	68.9076
TS555-4-1	MEA	2	11	0	29.5	1	70.5	84.3972
TS555-4-2	MEA	2	18	3	49	0	122	85.2459
TS555-4-3	MEA	2	27	0	38	0	103	73.7864
							1448	76.5	5.62034

## Sheet: Fig 3
		Ratio	Round	Nat	Hyg	Nat/G418	Hyg/G418	Nat freq.	Hyg freq.	Nat	Hyg
TS368	Nat	1	1	217	246	1680	1451	0.0774194	0.0589837	56.7578	43.2422
TS232	Hyg	1	2	203	227	1608	1304	0.0792118	0.0574449	57.9641	42.0359
FY23362	G418	2	3	173	236	1617	1431	0.0934682	0.0606356	60.6528	39.3472
		OD=5.0								58.4582	41.5418	Average
										1.99396	1.99396	SD
TS369	Nat	1	1	196	239	616	1012	0.0314286	0.0423431	42.6025	57.3975
TS59	Hyg	1	2	219	222	739	959	0.0337443	0.0431982	43.8565	56.1435
FY23362	G418	2	3	177	253	758	1002	0.0428249	0.0396047	51.9533	48.0467
		OD=5.0								46.1374	53.8626	Average
										5.07554	5.07554	SD

## Sheet: Fig 4C
	Medium	Day	Vegetative cell	Zygote	Ascus	Spore	Total	Zygotes(%)	SD
FY23412-1-1	MEA	2	226	0	0	0	226	0
FY23412-1-2	MEA	2	232	0	0	0	232	0
FY23412-1-3	MEA	2	207	0	0	0	207	0
FY23412-2-1	MEA	2	208	0	0	0	208	0
FY23412-2-2	MEA	2	207	0	0	0	207	0
FY23412-2-3	MEA	2	210	0	0	0	210	0
FY23412-3-1	MEA	2	203	0	0	0	203	0
FY23412-3-2	MEA	2	240	0	0	0	240	0
FY23412-3-3	MEA	2	232	0	0	0	232	0
							1965	0	0
FY23215-1-1	MEA	2	52	10	45	13	168.5	69.1395
FY23215-1-2	MEA	2	25	4	42	0	117	78.6325
FY23215-1-3	MEA	2	34	6	41	11	133.5	74.5318
FY23215-2-1	MEA	2	44	4	35.5	16	131	66.4122
FY23215-2-2	MEA	2	43	7.5	44	7	149.5	71.2375
FY23215-2-3	MEA	2	61	4	71	8	215	71.6279
FY23215-3-1	MEA	2	51	7	70	15	212.5	76
FY23215-3-2	MEA	2	39	4	43	12	139	71.9424
FY23215-3-3	MEA	2	52	5	51.5	14	172	69.7674
							1438	72.1435	3.73042
FY23226-1-1	MEA	2	221	0	0	0	221	0
FY23226-1-2	MEA	2	283	0	0	0	283	0
FY23226-1-3	MEA	2	201	0	0	0	201	0
FY23226-2-1	MEA	2	220	0	0	0	220	0
FY23226-2-2	MEA	2	213	0	0	0	213	0
FY23226-2-3	MEA	2	211	0	0	0	211	0
FY23226-3-1	MEA	2	221	0	0	0	221	0
FY23226-3-2	MEA	2	244	0	0	0	244	0
FY23226-3-3	MEA	2	210	0	0	0	210	0
							2024	0	0

## Sheet: Fig 4D
	Medium	Day	Vegetative cell	Zygote	Ascus	Spore	Total	Zygotes(%)	SD	t-test
FY23418-1-1	MEA	2	215	0	0	0	215	0
FY23418-1-2	MEA	2	207	0	0	0	207	0
FY23418-1-3	MEA	2	206	0	0	0	206	0
FY23418-2-1	MEA	2	205	0	0	0	205	0
FY23418-2-2	MEA	2	207	0	0	0	207	0
FY23418-2-3	MEA	2	200	0	0	0	200	0
FY23418-3-1	MEA	2	230	0	0	0	230	0
FY23418-3-2	MEA	2	227	0	0	0	227	0
FY23418-3-3	MEA	2	210	0	0	0	210	0
							1907	0	0
TS10-1-1	MEA	2	76	7	66	17	230.5	67.0282
TS10-1-2	MEA	2	58	4	64	13	200.5	71.0723
TS10-1-3	MEA	2	91	7	66	13	243.5	62.6283
TS10-2-1	MEA	2	67	5	61	16	207	67.6329
TS10-2-2	MEA	2	65	3.5	98	14	275	76.3636
TS10-2-3	MEA	2	42	5	106	9	268.5	84.3575
TS10-3-1	MEA	2	71	10	109.5	12	316	77.5316
TS10-3-2	MEA	2	62	7	96.5	6	272	77.2059
TS10-3-3	MEA	2	73	5	98	6	282	74.1135
							2295	73.1038	6.66551
TS15-1-1	MEA	2	165	9	42	5	269.5	38.7755
TS15-1-2	MEA	2	192	12	41	2	299	35.786
TS15-1-3	MEA	2	187	6	39	5	279.5	33.0948
TS15-2-1	MEA	2	181	7	33	3	262.5	31.0476
TS15-2-2	MEA	2	160	5	30.5	1	231.5	30.8855
TS15-2-3	MEA	2	129	9	46	2	240	46.25
TS15-3-1	MEA	2	131	8	35	5	219.5	40.3189
TS15-3-2	MEA	2	227	9	45.5	1	336.5	32.5409
TS15-3-3	MEA	2	180	2	42	3	269.5	33.2096
							2407.5	35.7676	5.1217	4.44926e-10

## Sheet: Fig 5
	Medium	Day	Vegetative cell	Zygote	Ascus	Spore	Total	Zygotes(%)	SD	t-test
TS12-1-1	PMG	3	213	0	0	0	213	0
TS12-1-2	PMG	3	234	0	0	0	234	0
TS12-1-3	PMG	3	227	0	0	0	227	0
TS12-2-1	PMG	3	209	0	0	0	209	0
TS12-2-2	PMG	3	222	0	0	0	222	0
TS12-2-3	PMG	3	214	0	0	0	214	0
TS12-3-1	PMG	3	211	0	0	0	211	0
TS12-3-2	PMG	3	220	0	0	0	220	0
TS12-3-3	PMG	3	202	0	0	0	202	0
							1952	0	0
TS361-1-1	PMG	3	101	20	24	6	192	47.3958
TS361-1-2	PMG	3	81	23	22	3	172.5	53.0435
TS361-1-3	PMG	3	106	20.5	20	1	187.5	43.4667
TS361-2-1	PMG	3	57	12.5	18.5	5	121.5	53.0864
TS361-2-2	PMG	3	56	18	12	6	119	52.9412
TS361-2-3	PMG	3	75	8	15	10	126	40.4762
TS361-3-1	PMG	3	93	12	12.5	12	148	37.1622
TS361-3-2	PMG	3	88	11	13	6	139	36.6906
TS361-3-3	PMG	3	76	17	10	3	131.5	42.2053
							1337	45.1631	6.70591
TS362-1-1	PMG	3	90	2	4	2	103	12.6214
TS362-1-2	PMG	3	94	2	5	0	108	12.963
TS362-1-3	PMG	3	102	3	8.5	1	125.5	18.7251
TS362-2-1	PMG	3	148	5	8	1	174.5	15.1862
TS362-2-2	PMG	3	131	7	7	1	159.5	17.8683
TS362-2-3	PMG	3	88	9	7	1	120.5	26.971
TS362-3-1	PMG	3	136	9	10	1	174.5	22.063
TS362-3-2	PMG	3	128	6	7	0	154	16.8831
TS362-3-3	PMG	3	146	5	5	0	166	12.0482
							1285.5	17.2588	4.89228	2.44175e-08

## Sheet: Table 2
L-leucine (μM)	450 nm
0	0.215
15.6	0.221
31.3	0.24
62.5	0.278
125	0.346
250	0.468
500	0.675
1000	0.977
	min	450 nm (n=3)			L-leucine			Average	SD
P1	10	0.306	0.316	0.316	91	101	101	97.6667	5.7735
P2	10	0.334	0.337	0.373	119	122	158	133	21.7025
P3	10	0.321	0.33	0.347	106	115	132	117.667	13.2035
P4	10	0.317	0.336	0.353	98	119	135	117.333	18.5562
P5	10	0.285	0.3	0.314	67	82	97	82	15
P6	10	0.318	0.335	0.353	98	116	133	115.667	17.5024
P1'	10	0.219	0.218	0.237	4	3	22	9.66667	10.6927
P2'	10	0.234	0.223	0.241	19	8	26	17.6667	9.07377
P3'	10	0.222	0.233	0.235	7	18	20	15	7
P4'	10	0.209	0.215	0.229	-6	8.88178e-15	14	2.66667	10.2632
P2-Leu	10	0.216	0.226	0.231	1.3	1.7	2.1	1.7	0.4
P1	60	0.403	0.404	0.419	181	183	197	187	8.7178
P2	60	0.408	0.41	0.429	193	195	214	200.667	11.5902
P3	60	0.406	0.4	0.422	178	175	194	182.333	10.2144
P4	60	0.385	0.407	0.428	160	179	203	180.667	21.5484
P5	60	0.387	0.414	0.433	172	199	218	196.333	23.1157
P6	60	0.391	0.414	0.441	169	191	219	193	25.0599
P1'	60	0.274	0.274	0.287	59	59	73	63.6667	8.0829
P2'	60	0.306	0.298	0.3	88	80	83	83.6667	4.04145
P3'	60	0.278	0.282	0.294	63	67	79	69.6667	8.32666
P4'	60	0.256	0.267	0.269	41	52	54	49	7
P2-Leu	60	0.225	0.23	0.234	7	6.2	5.4	6.2	0.8

## Sheet: S2A Fig
	Medium	Day	Vegetative cell	Zygote	Ascus	Spore	Total	Zygotes(%)	SD	t-test
TS10-1-1	MEA	2	76	7	66	12	228	66.6667
TS10-1-2	MEA	2	58	4	64	19	203.5	71.4988
TS10-1-3	MEA	2	91	7	66	24	249	63.4538
TS10-2-1	MEA	2	67	5	61	11	204.5	67.2372
TS10-2-2	MEA	2	65	3.5	98	20	278	76.6187
TS10-2-3	MEA	2	42	5	106	27	277.5	84.8649
TS10-3-1	MEA	2	71	10	109.5	20	320	77.8125
TS10-3-2	MEA	2	62	7	96.5	8	273	77.2894
TS10-3-3	MEA	2	73	5	98	28	293	75.0853
							2326.5	73.3919	6.75555
TS186-1-1	MEA	2	42	6	67	17	196.5	78.626
TS186-1-2	MEA	2	68	12	65	13	228.5	70.2407
TS186-1-3	MEA	2	79	10	55	13	215.5	63.3411
TS186-2-1	MEA	2	78	10	82	16	270	71.1111
TS186-2-2	MEA	2	65	7	79	14	244	73.3607
TS186-2-3	MEA	2	79	8	49	9	197.5	60
TS186-3-1	MEA	2	96	7	76	12	268	64.1791
TS186-3-2	MEA	2	51	1	74	6	204	75
TS186-3-3	MEA	2	44	10	59	6	185	76.2162
							2009	70.2305	6.40684	0.323526
TS187-1-1	MEA	2	44	3	70	9	194.5	77.3779
TS187-1-2	MEA	2	74	4	84	17	258.5	71.3733
TS187-1-3	MEA	2	63	1	74	14	220	71.3636
TS187-2-1	MEA	2	68	11	57	16	212	67.9245
TS187-2-2	MEA	2	64	2	87	15	249.5	74.3487
TS187-2-3	MEA	2	54	8	69	17	216.5	75.0577
TS187-3-1	MEA	2	97	4	73	10	256	62.1094
TS187-3-2	MEA	2	92	8	53	16	222	58.5586
TS187-3-3	MEA	2	99	3	85	18	284	65.1408
							2113	69.2505	6.31172	0.197747
TS188-1-1	MEA	2	54	5	84	13	238.5	77.3585
TS188-1-2	MEA	2	45	6	75	27	220.5	79.5918
TS188-1-3	MEA	2	70	3	95	14	273	74.359
TS188-2-1	MEA	2	59	5	70	13	215.5	72.6218
TS188-2-2	MEA	2	55	3	64	15	196.5	72.0102
TS188-2-3	MEA	2	35	2	70	11	184.5	81.0298
TS188-3-1	MEA	2	28	2	78	14	195	85.641
TS188-3-2	MEA	2	55	3	63	27	200.5	72.5686
TS188-3-3	MEA	2	81	4	97	17	291.5	72.2127
							2015.5	76.377	4.84585	0.297378
TS189-1-1	MEA	2	90	6	79	14	267	66.2921
TS189-1-2	MEA	2	98	10	63	18	253	61.2648
TS189-1-3	MEA	2	76	4	71	12	232	67.2414
TS189-2-1	MEA	2	113	6	68	16	269	57.9926
TS189-2-2	MEA	2	99	11	81	16	291	65.9794
TS189-2-3	MEA	2	100	6	79	20	280	64.2857
TS189-3-1	MEA	2	120	7	68	7	273.5	56.1243
TS189-3-2	MEA	2	158	7	76	12	330	52.1212
TS189-3-3	MEA	2	134	1	91	23	329.5	59.3323
							2525	61.1815	5.20524	0.000556152
TS190-1-1	MEA	2	72	0	45	2	163	55.8282
TS190-1-2	MEA	2	65	6	59	13	201.5	67.7419
TS190-1-3	MEA	2	149	10	70	25	321.5	53.6547
TS190-2-1	MEA	2	159	6	70	3	312.5	49.12
TS190-2-2	MEA	2	63	5	60	10	198	68.1818
TS190-2-3	MEA	2	132	7	95	14	343	61.516
TS190-3-1	MEA	2	80	2	62	19	217.5	63.2184
TS190-3-2	MEA	2	67	3	37	8	151	55.6291
TS190-3-3	MEA	2	134	8	77	22	315	57.4603
							2223	59.1501	6.46751	0.000315636
TS191-1-1	MEA	2	199	0	12	1	223.5	10.962
TS191-1-2	MEA	2	144	1	9	0	164	12.1951
TS191-1-3	MEA	2	161	0	6	0	173	6.93642
TS191-2-1	MEA	2	183	0	14	0	211	13.2701
TS191-2-2	MEA	2	169	2	11	0	195	13.3333
TS191-2-3	MEA	2	110	0	12	2	135	18.5185
TS191-3-1	MEA	2	139	0	14	0	167	16.7665
TS191-3-2	MEA	2	174	1	12	0	200	13
TS191-3-3	MEA	2	162	4	5	0	180	10
							1648.5	12.7758	3.44493	5.73187e-14
TS192-1-1	MEA	2	99	4	81	13	275.5	64.0653
TS192-1-2	MEA	2	76	7	93	12	282	73.0496
TS192-1-3	MEA	2	88	8	68	10	245	64.0816
TS192-2-1	MEA	2	55	8	40	16	159	65.4088
TS192-2-2	MEA	2	61	4	60	10	194	68.5567
TS192-2-3	MEA	2	96	2	82	23	275.5	65.1543
TS192-3-1	MEA	2	79	8	63	16	229	65.5022
TS192-3-2	MEA	2	108	10	75	5	280.5	61.4973
TS192-3-3	MEA	2	92	5	106	19	323.5	71.5611
							2264	66.5419	3.76707	0.0172282
TS193-1-1	MEA	2	36	3	62	12	172	79.0698
TS193-1-2	MEA	2	91	7	61.5	13	234.5	61.194
TS193-1-3	MEA	2	39	5	63	21	185.5	78.9757
TS193-2-1	MEA	2	63	4	70	15	218.5	71.167
TS193-2-2	MEA	2	47	3	63	6	182	74.1758
TS193-2-3	MEA	2	81	4	76	17	249.5	67.5351
TS193-3-1	MEA	2	80	8	71	14	245	67.3469
TS193-3-2	MEA	2	74	6	78	21	252.5	70.6931
TS193-3-3	MEA	2	45	4	65	18	192	76.5625
							1931.5	71.8578	5.96624	0.616575
TS394-1-1	MEA	2	37	4	62	2	170	78.2353
TS394-1-2	MEA	2	42	5	76	11	209.5	79.9523
TS394-1-3	MEA	2	41	6	55	4	165	75.1515
TS394-2-1	MEA	2	34	9	65	6	185	81.6216
TS394-2-2	MEA	2	41	7	66	5	189.5	78.3641
TS394-2-3	MEA	2	36	5	77	10	205	82.439
TS394-3-1	MEA	2	43	3	39	15	134.5	68.0297
TS394-3-2	MEA	2	61	7	71	1	217.5	71.954
TS394-3-3	MEA	2	71	11	73	9	243.5	70.8419
							1719.5	76.2877	5.07131	0.319042

## Sheet: S2B Fig
	Medium	Day	Vegetative cell	Zygote	Ascus	Spore	Total	Zygotes(%)	SD
TS314-1-1	MEA	2	266	0	2	0	270	1.48148
TS314-1-2	MEA	2	235	0	2	1	239.5	1.87891
TS314-1-3	MEA	2	209	0	3	1	215.5	3.01624
TS314-2-1	MEA	2	245	0	3	0	251	2.39044
TS314-2-2	MEA	2	293	0	2	0	297	1.3468
TS314-2-3	MEA	2	266	0	1	0	268	0.746269
TS314-3-1	MEA	2	297	0	1	0	299	0.668896
TS314-3-2	MEA	2	296	0	2	0	300	1.33333
TS314-3-3	MEA	2	256	0	1	0	258	0.775194
							2398	1.51529	0.796015
TS315-1-1	MEA	2	280	0	7	2	295	5.08475
TS315-1-2	MEA	2	264	0	5.5	0	275	4
TS315-1-3	MEA	2	332	0	7	1	346.5	4.1847
TS315-2-1	MEA	2	266	0	9	0	284	6.33803
TS315-2-2	MEA	2	259	0	8	2	276	6.15942
TS315-2-3	MEA	2	290	0	5	1	300.5	3.49418
TS315-3-1	MEA	2	205	0	7	1	219.5	6.60592
TS315-3-2	MEA	2	292	0	5	0	302	3.31126
TS315-3-3	MEA	2	410	0	8	0	426	3.75587
							2724.5	4.77046	1.30281
TS316-1-1	MEA	2	261	1	3	0	269	2.97398
TS316-1-2	MEA	2	288	0	6	0	300	4
TS316-1-3	MEA	2	277	0	8	1	293.5	5.62181
TS316-2-1	MEA	2	284	0	5	1	294.5	3.56537
TS316-2-2	MEA	2	297	0	6.5	0	310	4.19355
TS316-2-3	MEA	2	261	0	6	2	274	4.74453
TS316-3-1	MEA	2	189	0	7	2	204	7.35294
TS316-3-2	MEA	2	203	0	2	0	207	1.93237
TS316-3-3	MEA	2	218	1	1	0	222	1.8018
							2374	4.0207	1.76101
TS317-1-1	MEA	2	300	0	0	0	300	0
TS317-1-2	MEA	2	314	0	0	0	314	0
TS317-1-3	MEA	2	247	0	0	0	247	0
TS317-2-1	MEA	2	290	0	0	0	290	0
TS317-2-2	MEA	2	386	0	0	0	386	0
TS317-2-3	MEA	2	348	0	0	0	348	0
TS317-3-1	MEA	2	399	0	0	0	399	0
TS317-3-2	MEA	2	272	0	0	0	272	0
TS317-3-3	MEA	2	387	0	0	0	387	0
							2943	0	0
TS328-1-1	MEA	2	208	0	10	2	229	9.17031
TS328-1-2	MEA	2	171	1	12	0	197	13.198
TS328-1-3	MEA	2	206	1	10.5	0	229	10.0437
TS328-2-1	MEA	2	180	1	14	0	210	14.2857
TS328-2-2	MEA	2	214	1	13	0	242	11.5702
TS328-2-3	MEA	2	202	0	9	3	221.5	8.80361
TS328-3-1	MEA	2	232	0	8	0	248	6.45161
TS328-3-2	MEA	2	201	0	15.5	0	232	13.3621
TS328-3-3	MEA	2	266	0	17.5	0	301	11.6279
							2109.5	10.9459	2.5415
TS329-1-1	MEA	2	241	0	1	0	243	0.823045
TS329-1-2	MEA	2	270	0	1	1	272.5	0.917431
TS329-1-3	MEA	2	262	0	2	1	266.5	1.68856
TS329-2-1	MEA	2	268	0	2	0	272	1.47059
TS329-2-2	MEA	2	146	0	1	0	148	1.35135
TS329-2-3	MEA	2	204	0	2	0	208	1.92308
TS329-3-1	MEA	2	186	0	2	0	190	2.10526
TS329-3-2	MEA	2	302	0	2	0	306	1.30719
TS329-3-3	MEA	2	219	0	1	0	221	0.904977
							2127	1.38794	0.45822
TS330-1-1	MEA	2	188	4	11	3	219.5	14.3508
TS330-1-2	MEA	2	304	1	14	0	334	8.98204
TS330-1-3	MEA	2	291	1	15	1	323.5	10.0464
TS330-2-1	MEA	2	277	0	24	2	326	15.0307
TS330-2-2	MEA	2	211	0	14	0	239	11.7155
TS330-2-3	MEA	2	277	3	16	0	315	12.0635
TS330-3-1	MEA	2	231	0	9	0	249	7.22892
TS330-3-2	MEA	2	285	4	21	0	335	14.9254
TS330-3-3	MEA	2	229	0	5.5	0	240	4.58333
							2581	10.9918	3.62114
TS331-1-1	MEA	2	300	0	7	1	314.5	4.61049
TS331-1-2	MEA	2	250	0	4	2	259	3.4749
TS331-1-3	MEA	2	232	0	5	0	242	4.13223
TS331-2-1	MEA	2	202	0	1	0	204	0.980392
TS331-2-2	MEA	2	260	0	1	0	262	0.763359
TS331-2-3	MEA	2	308	0	5	0	318	3.14465
TS331-3-1	MEA	2	332	0	4	0	340	2.35294
TS331-3-2	MEA	2	361	0	3	0	367	1.63488
TS331-3-3	MEA	2	283	0	3	0	289	2.07612
							2595.5	2.57444	1.35598
TS332-1-1	MEA	2	196	0	4	1	204.5	4.15648
TS332-1-2	MEA	2	196	0	3	0	202	2.9703
TS332-1-3	MEA	2	249	0	6	0	261	4.5977
TS332-2-1	MEA	2	236	0	4	0	244	3.27869
TS332-2-2	MEA	2	210	0	11	1	232.5	9.67742
TS332-2-3	MEA	2	208	0	3	0	214	2.80374
TS332-3-1	MEA	2	186	0	6	1	198.5	6.29723
TS332-3-2	MEA	2	168	1	4.5	0	179	6.14525
TS332-3-3	MEA	2	228	10.5	3	0	255	10.5882
							1990.5	5.61278	2.8614
TS333-1-1	MEA	2	205	0	5.5	1	216.5	5.31178
TS333-1-2	MEA	2	200	2	8	0	220	9.09091
TS333-1-3	MEA	2	245	0	7	3	260.5	5.9501
TS333-2-1	MEA	2	344	1	6	0	358	3.91061
TS333-2-2	MEA	2	197	1	2	0	203	2.95567
TS333-2-3	MEA	2	274	1	7	0	290	5.51724
TS333-3-1	MEA	2	284	0	5	0	294	3.40136
TS333-3-2	MEA	2	315	0	7	0	329	4.25532
TS333-3-3	MEA	2	229	1	5	3	242.5	5.56701
							2413.5	5.10667	1.82683

[truncated: 6 more sheets: S2C Fig, S2D Fig, S3 Fig, S4 Fig, S5B Fig, S5D Fig]
